# Supplementary material for: Mechanisms of site‐specific dephosphorylation and kinase opposition imposed by PP2A regulatory subunits
Source: EMBO J. 2020 May 13;39(13):e103695. doi: 10.15252/embj.2019103695 (PMC7327492; doi:10.15252/embj.2019103695)
Supplement: Supplementary file 2 — Table EV1 [file EMBJ-39-e103695-s002.xlsx]

## Sheet: Legend
Table EV1.
Label-free proteomic characterization of the B56 and ctrl inhibitor.

## Sheet: description
Column description
column A	protein name
column B	uniprot accession
column C	protein description
column D	log2 ratio WT_3A
column E	p-value
column F	maximum xcorr parameter for protein identification
column G	maximum dcn parameter for protein identification
column H	minimum part per million parameter for protein identification
column I	total peptide [WT_1]
column J	unique peptide [WT_1]
column K	unique matches [WT_1]
column L	total peptide [WT_2]
column M	unique peptide [WT_2]
column N	unique matches [WT_2]
column O	total peptide [WT_3]
column P	unique peptide [WT_3]
column Q	unique matches [WT_3]
column R	total peptide [3A_1]
column S	unique peptide [3A_1]
column T	unique matches [3A_1]
column U	total peptide [3A_2]
column V	unique peptide [3A_2]
column W	unique matches [3A_2]
column X	total peptide [3A_3]
column Y	unique peptide [3A_3]
column Z	unique matches [3A_3]
column AA	log2 ibaq_area [WT_1]
column AB	log2 ibaq_area [WT_2]
column AC	log2 ibaq_area [WT_3]
column AD	log2 ibaq_area [3A_1]
column AE	log2 ibaq_area [3A_2]
column AF	log2 ibaq_area [3A_3]

## Sheet: inhibitor
name	accession	description	log2 ratio WT_3A	p-value	xcorr_max	dcn_max	ppm_min	tp[WT_1]	up[WT_1]	um[WT_1]	tp[WT_2]	up[WT_2]	um[WT_2]	tp[WT_3]	up[WT_3]	um[WT_3]	tp[3A_1]	up[3A_1]	um[3A_1]	tp[3A_2]	up[3A_2]	um[3A_2]	tp[3A_3]	up[3A_3]	um[3A_3]	ibaq_ar[WT_1]	ibaq_ar[WT_2]	ibaq_ar[WT_3]	ibaq_ar[3A_1]	ibaq_ar[3A_2]	ibaq_ar[3A_3]
2AAA_HUMAN	P30153	Serine/threonine-protein phosphatase 2A 65 kDa regulatory subunit A alpha isoform OS=Homo sapiens GN=PPP2R1A PE=1 SV=4	13.5805	0.000208553	7.127	0.7901	0.003437	133	36	28	144	36	29	128	34	27	0	0	0	0	0	0	0	0	0	26.9729	27.038	26.2237	14.7741	11.2736	13.4453
2A5G_HUMAN	Q13362	Serine/threonine-protein phosphatase 2A 56 kDa regulatory subunit gamma isoform OS=Homo sapiens GN=PPP2R5C PE=1 SV=3	11.4036	1.61092e-05	4.731	0.831	0.000238	91	36	28	85	34	25	76	34	24	0	0	0	0	0	0	0	0	0	24.9973	25.2006	24.3069	13.5855	12.7174	13.991
2AAB_HUMAN	P30154	Serine/threonine-protein phosphatase 2A 65 kDa regulatory subunit A beta isoform OS=Homo sapiens GN=PPP2R1B PE=1 SV=3	10.8646	4.74199e-05	4.846	0.7849	0.003437	68	32	24	77	34	27	68	32	25	0	0	0	0	0	0	0	0	0	24.8104	25.3328	23.9264	13.0145	14.1498	14.3116
2A5D_HUMAN	Q14738	Serine/threonine-protein phosphatase 2A 56 kDa regulatory subunit delta isoform OS=Homo sapiens GN=PPP2R5D PE=1 SV=1	10.5697	1.66696e-05	3.984	0.7586	0.008714	62	34	26	63	36	27	50	32	22	0	0	0	0	0	0	0	0	0	24.0048	24.2307	23.3416	13.7434	13.5022	12.6223
2A5E_HUMAN	Q16537	Serine/threonine-protein phosphatase 2A 56 kDa regulatory subunit epsilon isoform OS=Homo sapiens GN=PPP2R5E PE=1 SV=1	11.6323	6.92764e-06	4.384	0.8068	0.010123	59	22	18	51	22	19	47	20	17	0	0	0	0	0	0	0	0	0	25.2606	25.1714	24.4826	13.6886	12.7584	13.5705
2A5A_HUMAN	Q15172	Serine/threonine-protein phosphatase 2A 56 kDa regulatory subunit alpha isoform OS=Homo sapiens GN=PPP2R5A PE=1 SV=1	12.0325	0.000313537	3.74	0.7796	0.01225	48	22	19	48	21	18	46	22	17	0	0	0	0	0	0	0	0	0	24.9473	25.1212	24.3377	14.7535	11.468	12.0872
PP2AB_HUMAN	P62714	Serine/threonine-protein phosphatase 2A catalytic subunit beta isoform OS=Homo sapiens GN=PPP2CB PE=1 SV=1	12.3371	3.72262e-05	6.111	0.7846	0.001448	39	10	1	42	11	1	40	10	1	0	0	0	0	0	0	0	0	0	26.2221	26.2143	25.4085	14.0472	12.5068	14.2796
PP2AA_HUMAN	P67775	Serine/threonine-protein phosphatase 2A catalytic subunit alpha isoform OS=Homo sapiens GN=PPP2CA PE=1 SV=1	12.2696	1.84787e-05	6.111	0.7846	0.001448	37	9	0	41	11	1	38	9	0	0	0	0	0	0	0	0	0	0	26.2221	26.4167	25.4085	13.5939	13.1197	14.5251
NSF_HUMAN	P46459	Vesicle-fusing ATPase OS=Homo sapiens GN=NSF PE=1 SV=3	5.0549	0.00409923	3.275	0.6848	0.000436	9	9	9	22	20	20	18	17	17	0	0	0	0	0	0	0	0	0	17.6528	19.6978	19.1038	14.8665	13.6287	12.7946
2A5B_HUMAN	Q15173	Serine/threonine-protein phosphatase 2A 56 kDa regulatory subunit beta isoform OS=Homo sapiens GN=PPP2R5B PE=1 SV=1	5.90364	0.00113253	2.65	0.7314	0.031855	12	9	8	10	7	7	6	5	5	0	0	0	0	0	0	0	0	0	19.6869	19.5386	18.4682	13.2949	14.3746	12.3133
RS10_HUMAN	P46783	40S ribosomal protein S10 OS=Homo sapiens GN=RPS10 PE=1 SV=1	0.628931	0.20991	2.827	0.5638	0.06601	1	1	0	2	2	1	2	2	1	2	2	1	1	1	0	1	1	0	17.9533	18.2781	18.0451	18.2793	17.1281	16.9822
RS11_HUMAN	P62280	40S ribosomal protein S11 OS=Homo sapiens GN=RPS11 PE=1 SV=3	0.23984	0.562585	2.572	0.55	0.047858	4	4	4	5	4	4	3	3	3	6	5	5	5	5	5	4	4	4	20.4367	20.3849	19.5076	20.331	19.6838	19.5948
RS12_HUMAN	P25398	40S ribosomal protein S12 OS=Homo sapiens GN=RPS12 PE=1 SV=3	1.66554	0.363563	1.967	0.6501	1.26198	1	1	1	2	2	2	1	1	1	1	1	1	0	0	0	1	1	1	18.911	19.6393	18.6947	19.427	14.2536	18.5678
RS13_HUMAN	P62277	40S ribosomal protein S13 OS=Homo sapiens GN=RPS13 PE=1 SV=2	0.451862	0.19031	2.519	0.5956	0.061595	4	3	3	6	5	5	6	5	5	4	4	4	4	4	4	3	3	3	20.1422	20.6776	20.4256	20.4239	19.8592	19.6066
RS14_HUMAN	P62263	40S ribosomal protein S14 OS=Homo sapiens GN=RPS14 PE=1 SV=3	1.41657	0.236382	2.582	0.6879	0.120019	5	4	4	4	3	3	4	3	3	5	3	3	2	2	2	2	2	2	19.5504	19.6969	19.5991	20.0684	16.5707	17.9577
RS15A_HUMAN	P62244	40S ribosomal protein S15a OS=Homo sapiens GN=RPS15A PE=1 SV=2	0.435877	0.400665	3.494	0.7238	0.000626	6	6	6	6	6	6	7	7	7	7	7	7	4	4	4	5	5	5	20.7041	20.6255	20.3362	21.0199	19.6661	19.6721
RS16_HUMAN	P62249	40S ribosomal protein S16 OS=Homo sapiens GN=RPS16 PE=1 SV=2	-0.213732	0.630368	2.348	0.6055	0.009701	7	6	6	8	6	6	7	6	6	9	7	7	6	6	6	6	6	6	19.8567	20.195	19.8604	20.9691	19.7093	19.875
RS17_HUMAN	P08708	40S ribosomal protein S17 OS=Homo sapiens GN=RPS17 PE=1 SV=2	0.743193	0.339078	2.473	0.6835	0.161064	2	2	0	2	2	0	1	1	0	3	3	0	1	1	0	1	1	0	19.7775	19.6203	18.7989	19.8258	17.7459	18.3954
RS17L_HUMAN	P0CW22	40S ribosomal protein S17-like OS=Homo sapiens GN=RPS17L PE=3 SV=1	0.743193	0.339078	2.473	0.6835	0.161064	2	2	0	2	2	0	1	1	0	3	3	0	1	1	0	1	1	0	19.7775	19.6203	18.7989	19.8258	17.7459	18.3954
RS18_HUMAN	P62269	40S ribosomal protein S18 OS=Homo sapiens GN=RPS18 PE=1 SV=3	0.398663	0.508574	2.596	0.6094	0.001301	4	4	4	7	7	7	5	5	5	8	6	6	5	5	5	4	4	4	19.4736	20.0631	19.4554	20.2794	18.6305	18.8862
RS19_HUMAN	P39019	40S ribosomal protein S19 OS=Homo sapiens GN=RPS19 PE=1 SV=2	0.0979964	0.849305	2.488	0.5868	0.003572	4	4	4	5	5	5	4	4	4	5	5	5	4	4	4	4	4	4	19.4294	19.7367	19.5149	20.3925	18.8312	19.1634
RS20_HUMAN	P60866	40S ribosomal protein S20 OS=Homo sapiens GN=RPS20 PE=1 SV=1	-0.821728	0.205273	3.496	0.5973	0.041982	1	1	1	3	3	3	2	2	2	5	3	3	2	2	2	2	2	2	19.2061	19.1227	19.8577	21.1182	19.4257	20.1078
RS23_HUMAN	P62266	40S ribosomal protein S23 OS=Homo sapiens GN=RPS23 PE=1 SV=3	0.432395	0.489368	2.566	0.7282	0.010998	6	5	5	5	4	4	5	4	4	6	4	4	4	4	4	4	4	4	19.5925	20.0775	18.8632	19.9628	18.7375	18.5357
RS25_HUMAN	P62851	40S ribosomal protein S25 OS=Homo sapiens GN=RPS25 PE=1 SV=1	0.379859	0.584583	2.098	0.6124	0.009853	2	2	2	2	2	2	3	3	3	4	4	4	3	3	3	3	3	3	19.1875	19.2528	19.689	20.2356	18.4206	18.3335
RS26_HUMAN	P62854	40S ribosomal protein S26 OS=Homo sapiens GN=RPS26 PE=1 SV=3	-2.38638	0.151397	2.529	0.6426	0.195147	2	1	0	2	1	0	2	1	0	2	1	0	2	2	0	1	1	0	15.4378	14.3356	13.1999	16.3169	18.9285	14.8871
RS27_HUMAN	P42677	40S ribosomal protein S27 OS=Homo sapiens GN=RPS27 PE=1 SV=3	1.56459	0.460992	1.747	0.5595	1.09415	2	1	1	2	1	1	1	1	1	2	1	1	0	0	0	1	1	1	18.9748	19.266	18.0275	19.7612	13.5205	18.2928
RS3_HUMAN	P23396	40S ribosomal protein S3 OS=Homo sapiens GN=RPS3 PE=1 SV=2	0.542222	0.406663	2.716	0.7213	0.006051	5	5	5	9	9	9	6	6	6	9	8	8	3	3	3	3	3	3	19.3079	19.9624	19.1025	19.9526	18.5349	18.2586
RS3A_HUMAN	P61247	40S ribosomal protein S3a OS=Homo sapiens GN=RPS3A PE=1 SV=2	0.257632	0.573214	2.852	0.6769	0.021237	4	4	4	8	8	8	6	6	6	9	7	7	5	5	5	4	4	4	19.202	19.8394	19.0417	19.7886	18.7422	18.7795
RS4X_HUMAN	P62701	40S ribosomal protein S4, X isoform OS=Homo sapiens GN=RPS4X PE=1 SV=2	0.484709	0.444587	2.889	0.7352	0.00665	7	7	3	10	9	5	6	6	3	10	7	3	6	6	3	7	7	3	20.2707	20.6852	19.5309	20.569	19.0219	19.4417
RS4Y1_HUMAN	P22090	40S ribosomal protein S4, Y isoform 1 OS=Homo sapiens GN=RPS4Y1 PE=2 SV=2	0.363968	0.606505	2.872	0.6949	0.00665	4	4	0	5	4	0	3	3	0	6	4	0	3	3	0	4	4	0	19.2347	19.6137	18.7721	19.9616	17.8843	18.6827
RS4Y2_HUMAN	Q8TD47	40S ribosomal protein S4, Y isoform 2 OS=Homo sapiens GN=RPS4Y2 PE=1 SV=3	0.589302	0.649838	2.357	0.6585	0.00665	2	2	0	3	2	0	1	1	0	3	2	0	1	1	0	2	2	0	17.7787	17.8052	16.0511	18.2912	14.6738	16.902
RS5_HUMAN	P46782	40S ribosomal protein S5 OS=Homo sapiens GN=RPS5 PE=1 SV=4	1.2307	0.287197	2.327	0.5692	0.016324	4	4	4	5	5	5	4	4	4	4	4	4	1	1	1	2	2	2	18.9931	19.574	18.8349	19.571	16.1851	17.9538
RS7_HUMAN	P62081	40S ribosomal protein S7 OS=Homo sapiens GN=RPS7 PE=1 SV=1	1.00601	0.309333	2.029	0.6376	0.108419	7	6	6	3	3	3	2	2	2	2	2	2	1	1	1	3	3	3	21.1223	19.8311	19.2616	20.003	17.7752	19.4187
RS8_HUMAN	P62241	40S ribosomal protein S8 OS=Homo sapiens GN=RPS8 PE=1 SV=2	0.487926	0.463993	3.342	0.6433	0.083943	4	4	4	5	5	5	3	3	3	4	4	4	5	5	5	2	2	2	19.3477	19.5603	19.0552	19.8607	18.8047	17.834
RSSA_HUMAN	P08865	40S ribosomal protein SA OS=Homo sapiens GN=RPSA PE=1 SV=4	-0.0766214	0.940579	2.658	0.6197	0.67571	2	2	2	3	2	2	2	1	1	3	2	2	2	2	2	2	1	1	18.9167	18.0968	17.0128	19.6713	17.303	17.2819
RLA0_HUMAN	P05388	60S acidic ribosomal protein P0 OS=Homo sapiens GN=RPLP0 PE=1 SV=1	0.515676	0.396028	4.518	0.7826	0.010035	11	9	4	14	11	5	10	8	3	14	10	4	7	6	3	7	6	3	20.7212	20.9469	20.3441	21.1787	19.7198	19.5667
RLA0L_HUMAN	Q8NHW5	60S acidic ribosomal protein P0-like OS=Homo sapiens GN=RPLP0P6 PE=5 SV=1	0.505	0.316928	2.643	0.7592	0.101165	6	5	0	8	6	0	6	5	0	8	6	0	4	3	0	4	3	0	20.1679	20.0148	20.0189	20.4358	19.2028	19.0481
RL10_HUMAN	P27635	60S ribosomal protein L10 OS=Homo sapiens GN=RPL10 PE=1 SV=4	0.303718	0.595629	2.478	0.6699	0.051638	4	4	1	4	4	1	4	4	1	5	5	1	6	5	1	3	3	1	19.8344	19.6849	19.2936	20.2564	19.0904	18.555
RL10A_HUMAN	P62906	60S ribosomal protein L10a OS=Homo sapiens GN=RPL10A PE=1 SV=2	0.144697	0.775373	3.458	0.6421	0.017983	8	6	6	13	7	7	8	7	7	10	6	6	6	6	6	5	5	5	19.8772	21.1598	20.3096	20.8347	19.8464	20.2313
RL10L_HUMAN	Q96L21	60S ribosomal protein L10-like OS=Homo sapiens GN=RPL10L PE=1 SV=3	0.42687	0.568795	2.23	0.6072	0.051638	3	3	0	3	3	0	3	3	0	4	4	0	5	4	0	2	2	0	19.2348	19.4441	18.988	20.0633	18.5667	17.7564
RL11_HUMAN	P62913	60S ribosomal protein L11 OS=Homo sapiens GN=RPL11 PE=1 SV=2	0.851885	0.35952	3.29	0.7276	0.071119	3	2	2	3	2	2	2	2	2	3	2	2	1	1	1	2	2	2	20.218	20.0929	19.5083	20.3336	17.6114	19.3186
RL12_HUMAN	P30050	60S ribosomal protein L12 OS=Homo sapiens GN=RPL12 PE=1 SV=1	0.0982679	0.864235	3.382	0.7245	0.057422	4	3	3	4	3	3	4	3	3	5	3	3	3	2	2	4	3	3	19.8774	20.1583	19.3465	20.6624	19.2484	19.1766
RL13_HUMAN	P26373	60S ribosomal protein L13 OS=Homo sapiens GN=RPL13 PE=1 SV=4	2.80322	0.277829	2.517	0.6408	0.242415	5	5	5	4	4	4	3	3	3	4	4	4	0	0	0	2	2	2	19.0012	18.3633	17.7984	18.6528	11.3032	16.7974
RL14_HUMAN	P50914	60S ribosomal protein L14 OS=Homo sapiens GN=RPL14 PE=1 SV=4	0.256644	0.799852	2.795	0.6795	0.050651	3	2	2	4	3	3	4	3	3	4	3	3	3	2	2	2	2	2	17.6433	20.1663	19.5751	19.9752	18.1268	18.5127
RL15_HUMAN	P61313	60S ribosomal protein L15 OS=Homo sapiens GN=RPL15 PE=1 SV=2	1.51262	0.0970039	2.786	0.7001	0.086965	7	7	7	6	5	5	6	6	6	5	4	4	2	2	2	3	3	3	19.8245	19.6695	19.5751	19.5647	17.3707	17.5959
RL17_HUMAN	P18621	60S ribosomal protein L17 OS=Homo sapiens GN=RPL17 PE=1 SV=3	0.248666	0.532844	3.503	0.7288	0.128532	4	4	4	3	2	2	5	4	4	5	4	4	4	4	4	3	3	3	18.8636	19.4591	19.0508	19.5059	18.6543	18.4674
RL18A_HUMAN	Q02543	60S ribosomal protein L18a OS=Homo sapiens GN=RPL18A PE=1 SV=2	0.382168	0.584842	2.184	0.5233	0.044873	4	4	4	4	4	4	3	3	3	8	7	7	3	3	3	2	2	2	19.9018	19.8754	19.3581	20.5642	18.7977	18.627
RL21_HUMAN	P46778	60S ribosomal protein L21 OS=Homo sapiens GN=RPL21 PE=1 SV=2	-1.03534	0.459759	4.094	0.7079	0.007542	3	2	2	6	5	5	1	1	1	4	3	3	3	3	3	3	3	3	19.4096	21.2125	16.9141	20.6697	20.0344	19.9381
RL22_HUMAN	P35268	60S ribosomal protein L22 OS=Homo sapiens GN=RPL22 PE=1 SV=2	0.304895	0.525874	2.888	0.602	0.033437	3	3	3	2	2	2	2	2	2	3	2	2	3	3	3	3	3	3	21.2796	20.5361	20.6099	21.244	20.1233	20.1437
RL23A_HUMAN	P62750	60S ribosomal protein L23a OS=Homo sapiens GN=RPL23A PE=1 SV=1	0.320157	0.716964	2.747	0.6355	0.010164	2	2	2	5	5	5	5	5	5	5	5	5	2	2	2	3	3	3	19.3132	20.5713	20.3153	21.0447	18.5282	19.6665
RL24_HUMAN	P83731	60S ribosomal protein L24 OS=Homo sapiens GN=RPL24 PE=1 SV=1	1.54824	0.0853534	3.019	0.706	0.050055	3	3	3	4	4	4	3	3	3	2	2	2	1	1	1	1	1	1	18.6742	19.3918	18.6697	18.6219	16.9092	16.5598
RL26_HUMAN	P61254	60S ribosomal protein L26 OS=Homo sapiens GN=RPL26 PE=1 SV=1	0.501911	0.43321	3.267	0.6192	0.025515	4	4	1	5	5	1	4	4	1	7	7	2	4	4	1	4	4	1	20.5986	20.9312	19.9937	21.0188	19.4523	19.5466
RL26L_HUMAN	Q9UNX3	60S ribosomal protein L26-like 1 OS=Homo sapiens GN=RPL26L1 PE=1 SV=1	0.716485	0.292087	1.96	0.5692	0.025515	3	3	0	4	4	0	3	3	0	5	5	0	3	3	0	3	3	0	19.8306	20.3842	19.2208	20.0456	18.4415	18.799
RL27_HUMAN	P61353	60S ribosomal protein L27 OS=Homo sapiens GN=RPL27 PE=1 SV=2	0.585428	0.284577	2.493	0.6515	0.000969	7	6	6	7	6	6	6	5	5	6	5	5	5	5	5	5	5	5	21.8768	22.0623	21.212	21.9222	20.8133	20.6592
RL27A_HUMAN	P46776	60S ribosomal protein L27a OS=Homo sapiens GN=RPL27A PE=1 SV=2	-0.216675	0.791693	2.627	0.6681	0.088045	1	1	1	2	2	2	2	2	2	3	3	3	2	2	2	1	1	1	18.3338	19.8174	19.1607	20.4125	19.3406	18.2089
RL28_HUMAN	P46779	60S ribosomal protein L28 OS=Homo sapiens GN=RPL28 PE=1 SV=3	2.13988	0.0685569	1.892	0.4963	0.024321	2	2	2	3	3	3	2	2	2	1	1	1	0	0	0	1	1	1	17.78	19.1166	17.9006	17.2329	14.6913	16.4534
RL3_HUMAN	P39023	60S ribosomal protein L3 OS=Homo sapiens GN=RPL3 PE=1 SV=2	1.75911	0.317543	2.328	0.7861	0.005896	2	2	2	3	3	3	3	3	3	3	3	3	0	0	0	2	2	1	16.6033	17.3575	17.6858	17.5067	12.5156	16.347
RL30_HUMAN	P62888	60S ribosomal protein L30 OS=Homo sapiens GN=RPL30 PE=1 SV=2	0.312419	0.586214	2.273	0.6693	0.015042	3	3	3	3	3	3	3	3	3	4	4	4	3	3	3	2	2	2	20.0803	20.3944	20.0184	20.8817	19.3819	19.2922
RL35A_HUMAN	P18077	60S ribosomal protein L35a OS=Homo sapiens GN=RPL35A PE=1 SV=2	1.64671	0.19379	2.186	0.5764	0.079816	6	6	6	3	3	3	5	5	5	5	5	5	2	2	2	1	1	1	20.8548	20.0242	20.4358	20.7222	18.4385	17.2139
RL38_HUMAN	P63173	60S ribosomal protein L38 OS=Homo sapiens GN=RPL38 PE=1 SV=2	1.26027	0.121633	3.24	0.6529	0.04466	4	3	3	3	3	3	3	3	3	3	2	2	1	1	1	2	2	2	21.7763	20.8803	20.6715	20.9008	19.0644	19.5822
RL5_HUMAN	P46777	60S ribosomal protein L5 OS=Homo sapiens GN=RPL5 PE=1 SV=3	0.449698	0.502105	3.235	0.7145	0.01824	9	8	8	10	9	9	6	6	6	12	10	10	5	5	5	5	5	5	20.2655	20.0521	19.6721	20.7162	19.0014	18.923
RL7_HUMAN	P18124	60S ribosomal protein L7 OS=Homo sapiens GN=RPL7 PE=1 SV=1	0.809172	0.27736	3.82	0.7025	0.015839	8	6	6	9	8	8	9	8	8	10	9	9	5	5	5	5	5	5	20.4035	20.709	20.3106	20.9196	19.1823	18.8936
RL7A_HUMAN	P62424	60S ribosomal protein L7a OS=Homo sapiens GN=RPL7A PE=1 SV=2	1.44391	0.415406	1.952	0.6673	0.037738	4	4	4	2	2	2	3	3	3	5	5	5	0	0	0	1	1	1	18.4417	17.1625	17.3183	18.857	13.5258	16.208
RL8_HUMAN	P62917	60S ribosomal protein L8 OS=Homo sapiens GN=RPL8 PE=1 SV=2	0.82247	0.152225	2.878	0.6817	0.006814	4	4	4	6	5	5	6	6	6	5	4	4	4	4	4	5	5	5	19.7381	20.1566	19.7037	19.7548	18.2319	19.1442
RL9_HUMAN	P32969	60S ribosomal protein L9 OS=Homo sapiens GN=RPL9 PE=1 SV=1	0.779218	0.510769	2.376	0.6343	0.019323	4	4	4	4	4	4	2	2	2	4	4	4	1	1	1	1	1	1	18.9315	19.2717	16.954	19.2051	16.6638	16.9506
GRP78_HUMAN	P11021	78 kDa glucose-regulated protein OS=Homo sapiens GN=HSPA5 PE=1 SV=2	0.91075	0.0684427	4.241	0.7649	0.020575	51	36	35	69	40	39	53	36	35	51	33	32	35	27	26	38	31	30	22.4137	22.5785	21.9469	22.0328	21.1002	21.0738
ACTC_HUMAN	P68032	Actin, alpha cardiac muscle 1 OS=Homo sapiens GN=ACTC1 PE=1 SV=1	-0.105066	0.742997	2.868	0.7914	0.00551	11	10	0	13	12	0	12	11	0	16	13	0	10	9	0	13	13	0	20.3569	20.2536	20.1391	20.8494	19.8376	20.3778
ACTS_HUMAN	P68133	Actin, alpha skeletal muscle OS=Homo sapiens GN=ACTA1 PE=1 SV=1	-0.105066	0.742997	2.868	0.7914	0.00551	11	10	0	13	12	0	12	11	0	16	13	0	10	9	0	13	13	0	20.3569	20.2536	20.1391	20.8494	19.8376	20.3778
ACTA_HUMAN	P62736	Actin, aortic smooth muscle OS=Homo sapiens GN=ACTA2 PE=1 SV=1	-0.110874	0.796918	2.778	0.7914	0.00551	10	9	0	13	12	0	11	10	0	16	13	0	9	8	0	12	12	0	20.1172	20.2536	19.813	20.8494	19.529	20.1381
ACTB_HUMAN	P60709	Actin, cytoplasmic 1 OS=Homo sapiens GN=ACTB PE=1 SV=1	-0.211348	0.400286	3.76	0.7914	0.00551	11	10	0	13	12	0	12	11	0	17	13	0	14	13	0	15	15	0	20.5378	20.4859	20.2985	21.0284	20.2922	20.6357
ACTG_HUMAN	P63261	Actin, cytoplasmic 2 OS=Homo sapiens GN=ACTG1 PE=1 SV=1	-0.211348	0.400286	3.76	0.7914	0.00551	11	10	0	13	12	0	12	11	0	17	13	0	14	13	0	15	15	0	20.5378	20.4859	20.2985	21.0284	20.2922	20.6357
ACTH_HUMAN	P63267	Actin, gamma-enteric smooth muscle OS=Homo sapiens GN=ACTG2 PE=1 SV=1	-0.110874	0.796918	2.778	0.7914	0.00551	10	9	0	13	12	0	11	10	0	16	13	0	9	8	0	12	12	0	20.2484	20.3848	19.9443	20.9806	19.6603	20.2693
AIMP1_HUMAN	Q12904	Aminoacyl tRNA synthase complex-interacting multifunctional protein 1 OS=Homo sapiens GN=AIMP1 PE=1 SV=2	0.706921	0.542086	2.739	0.6893	0.019604	4	4	4	4	4	4	2	2	2	5	5	5	2	2	2	1	1	1	17.7083	18.0708	16.0128	18.142	16.3059	15.2232
AIMP2_HUMAN	Q13155	Aminoacyl tRNA synthase complex-interacting multifunctional protein 2 OS=Homo sapiens GN=AIMP2 PE=1 SV=2	-1.1045	0.0908537	2.728	0.7441	0.047889	1	1	1	1	1	1	1	1	1	2	2	2	1	1	1	2	2	2	14.8544	15.5234	15.5798	17.2314	15.7164	16.3232
ANXA2_HUMAN	P07355	Annexin A2 OS=Homo sapiens GN=ANXA2 PE=1 SV=2	-1.09703	0.172176	3.12	0.7709	0.032279	3	3	0	4	3	0	1	1	0	6	5	0	4	4	0	4	4	0	17.3248	17.4145	15.9459	18.9097	17.5106	17.556
SYRC_HUMAN	P54136	Arginine--tRNA ligase, cytoplasmic OS=Homo sapiens GN=RARS PE=1 SV=2	0.546926	0.460816	2.716	0.543	0.022918	12	12	12	12	12	12	6	6	6	11	11	11	5	5	5	6	6	6	19.0079	18.9456	17.7321	19.0614	17.6025	17.3809
SYDC_HUMAN	P14868	Aspartate--tRNA ligase, cytoplasmic OS=Homo sapiens GN=DARS PE=1 SV=2	0.561957	0.383503	2.906	0.7207	0.015434	11	10	10	15	14	14	9	9	9	14	13	13	8	8	8	11	10	10	18.5419	19.2748	18.0129	18.9109	17.4417	17.7911
DDX3X_HUMAN	O00571	ATP-dependent RNA helicase DDX3X OS=Homo sapiens GN=DDX3X PE=1 SV=3	0.304457	0.719413	3.18	0.6736	0.032065	5	5	2	10	10	4	3	3	1	8	8	2	4	4	2	5	5	2	17.4853	18.3884	16.5351	18.2369	16.2422	17.0162
DDX3Y_HUMAN	O15523	ATP-dependent RNA helicase DDX3Y OS=Homo sapiens GN=DDX3Y PE=1 SV=2	0.425087	0.692209	3.18	0.6736	0.032065	3	3	0	6	6	0	2	2	0	6	6	0	2	2	0	3	3	0	16.5578	17.4127	15.5499	17.5344	14.6215	16.0892
ACTBL_HUMAN	Q562R1	Beta-actin-like protein 2 OS=Homo sapiens GN=ACTBL2 PE=1 SV=2	-0.265809	0.574179	2.674	0.7914	0.180653	3	3	0	4	4	0	3	3	0	7	6	0	3	3	0	6	6	0	18.2439	18.4009	17.92	19.184	17.7606	18.4175
SYEP_HUMAN	P07814	Bifunctional glutamate/proline--tRNA ligase OS=Homo sapiens GN=EPRS PE=1 SV=5	1.29069	0.180951	2.974	0.7399	0.109418	18	16	16	20	19	19	15	13	13	21	20	20	8	8	8	7	7	7	18.1336	18.7106	17.9537	18.5037	16.1934	16.2288
CLH1_HUMAN	Q00610	Clathrin heavy chain 1 OS=Homo sapiens GN=CLTC PE=1 SV=5	0.710133	0.524501	3.408	0.6857	0.028643	6	6	5	6	6	5	7	7	6	11	10	9	1	1	1	3	3	3	16.0584	16.0103	16.0748	17.2734	13.815	14.9248
DESM_HUMAN	P17661	Desmin OS=Homo sapiens GN=DES PE=1 SV=3	-0.610036	0.45316	2.354	0.5359	0.012204	6	4	0	4	2	0	4	2	0	5	4	0	4	3	0	3	2	0	17.7734	18.0505	17.9765	20.0037	17.8367	17.7902
EF1A1_HUMAN	P68104	Elongation factor 1-alpha 1 OS=Homo sapiens GN=EEF1A1 PE=1 SV=1	0.325974	0.539583	4.96	0.7561	0.002571	38	16	0	42	16	0	34	14	0	38	16	0	30	15	0	33	15	0	23.9645	24.0266	23.2987	24.2728	22.8653	23.1737
EF1A2_HUMAN	Q05639	Elongation factor 1-alpha 2 OS=Homo sapiens GN=EEF1A2 PE=1 SV=1	0.292913	0.580745	4.437	0.7151	0.002571	25	10	2	29	11	3	25	10	3	26	12	3	22	10	2	23	9	1	23.6559	23.7637	22.9387	23.9569	22.5689	22.9537
EF1D_HUMAN	P29692	Elongation factor 1-delta OS=Homo sapiens GN=EEF1D PE=1 SV=5	0.122832	0.799291	2.961	0.6995	0.022599	6	6	6	7	6	6	7	7	7	6	5	5	4	4	4	6	6	6	19.6761	19.8661	19.3546	20.3517	18.9693	19.2072
EF1G_HUMAN	P26641	Elongation factor 1-gamma OS=Homo sapiens GN=EEF1G PE=1 SV=3	0.384207	0.464569	4.38	0.7524	0.017203	38	19	19	35	17	17	35	16	16	40	17	17	33	17	17	33	16	16	23.4892	23.4065	22.693	23.5991	22.2682	22.5688
EF2_HUMAN	P13639	Elongation factor 2 OS=Homo sapiens GN=EEF2 PE=1 SV=4	0.00341129	0.997012	2.711	0.7259	0.052481	4	4	4	5	5	5	5	5	4	12	10	9	1	1	1	6	6	5	17.1317	16.8843	16.7188	18.3733	15.4367	16.9147
EPIPL_HUMAN	P58107	Epiplakin OS=Homo sapiens GN=EPPK1 PE=1 SV=2	0.116123	0.804806	3.495	0.6935	0.053163	4	3	0	2	2	0	2	2	0	5	3	1	3	3	0	4	3	0	13.3849	12.9241	12.5173	13.3875	12.9394	12.151
IF2A_HUMAN	P05198	Eukaryotic translation initiation factor 2 subunit 1 OS=Homo sapiens GN=EIF2S1 PE=1 SV=3	0.49757	0.32638	4.017	0.7451	0.00363	4	4	4	5	5	5	5	5	5	3	3	3	3	3	3	4	4	4	18.594	18.7109	17.9149	18.3591	17.176	18.192
IF2B_HUMAN	P20042	Eukaryotic translation initiation factor 2 subunit 2 OS=Homo sapiens GN=EIF2S2 PE=1 SV=2	2.16957	0.241045	2.24	0.5374	0.005792	4	4	4	3	3	3	3	3	3	4	4	4	0	0	0	1	1	1	17.9792	17.2294	17.1185	18.1952	12.8943	14.7289
IF2G_HUMAN	P41091	Eukaryotic translation initiation factor 2 subunit 3 OS=Homo sapiens GN=EIF2S3 PE=1 SV=3	0.546263	0.421339	3.541	0.7182	0.002525	10	9	1	8	8	1	5	5	1	8	8	1	3	3	1	5	5	1	20.1155	19.5494	18.8175	19.8928	18.3197	18.6311
EIF3A_HUMAN	Q14152	Eukaryotic translation initiation factor 3 subunit A OS=Homo sapiens GN=EIF3A PE=1 SV=1	-0.694491	0.380484	2.759	0.5614	0.221432	2	2	2	1	1	1	1	1	1	4	4	4	0	0	0	0	0	0	14.8563	13.6066	13.9618	16.0181	14.0739	14.4161
EIF3B_HUMAN	P55884	Eukaryotic translation initiation factor 3 subunit B OS=Homo sapiens GN=EIF3B PE=1 SV=3	0.417441	0.544938	2.587	0.5965	0.003994	3	3	3	5	5	5	3	3	3	5	5	5	2	2	2	3	3	3	17.2644	17.9452	16.9822	17.9591	16.007	16.9735
EIF3C_HUMAN	Q99613	Eukaryotic translation initiation factor 3 subunit C OS=Homo sapiens GN=EIF3C PE=1 SV=1	0.296863	0.837403	2.683	0.6791	0.030319	3	3	3	5	5	5	1	1	1	5	5	5	1	1	1	1	1	1	15.8652	17.0308	13.8494	17.1718	13.8376	14.8454
EIF3E_HUMAN	P60228	Eukaryotic translation initiation factor 3 subunit E OS=Homo sapiens GN=EIF3E PE=1 SV=1	1.27665	0.395053	2.801	0.5973	0.124226	3	3	3	3	3	3	2	2	2	4	4	4	0	0	0	2	2	2	16.5928	16.7747	16.1206	17.603	13.0171	15.0381
EIF3H_HUMAN	O15372	Eukaryotic translation initiation factor 3 subunit H OS=Homo sapiens GN=EIF3H PE=1 SV=1	1.07427	0.320466	1.514	0.4445	0.118982	2	2	2	1	1	1	1	1	1	2	2	2	0	0	0	0	0	0	15.6494	15.5377	14.9441	16.0026	14.074	12.8319
EIF3I_HUMAN	Q13347	Eukaryotic translation initiation factor 3 subunit I OS=Homo sapiens GN=EIF3I PE=1 SV=1	0.233747	0.737687	2.409	0.6762	0.140153	2	2	2	3	3	3	2	2	2	3	3	3	2	2	2	2	2	2	16.7597	17.7858	17.0747	17.9548	15.9606	17.0036
EIF3L_HUMAN	Q9Y262	Eukaryotic translation initiation factor 3 subunit L OS=Homo sapiens GN=EIF3L PE=1 SV=1	0.853489	0.560068	2.811	0.6575	0.185379	3	3	3	6	6	6	4	4	4	8	8	8	0	0	0	3	3	3	16.3766	17.6907	16.9855	18.2558	13.8107	16.4258
EIF3M_HUMAN	Q7L2H7	Eukaryotic translation initiation factor 3 subunit M OS=Homo sapiens GN=EIF3M PE=1 SV=1	1.75801	0.0552251	2.81	0.6893	0.038863	1	1	1	2	2	2	1	1	1	0	0	0	1	1	1	0	0	0	15.4172	16.5937	14.6255	13.148	14.1652	14.0492
IF4G1_HUMAN	Q04637	Eukaryotic translation initiation factor 4 gamma 1 OS=Homo sapiens GN=EIF4G1 PE=1 SV=4	-0.84688	0.427806	1.35	0.4701	1.09902	1	1	1	1	1	1	2	2	2	0	0	0	0	0	0	0	0	0	13.1415	11.9814	14.4449	14.9122	12.777	14.4192
EZRI_HUMAN	P15311	Ezrin OS=Homo sapiens GN=EZR PE=1 SV=4	0.0867564	0.952828	2.573	0.6792	0.140373	1	1	0	1	1	0	1	1	0	5	5	0	1	1	1	1	1	0	14.7071	14.7596	14.5728	16.8171	12.0741	14.8881
FBX22_HUMAN	Q8NEZ5	F-box only protein 22 OS=Homo sapiens GN=FBXO22 PE=1 SV=1	0.0750694	0.925046	2.684	0.6662	0.052596	3	3	3	6	6	6	3	3	3	4	4	4	3	3	3	2	2	2	17.7974	18.8102	17.8038	19.3846	17.5853	17.2162
FBX3_HUMAN	Q9UK99	F-box only protein 3 OS=Homo sapiens GN=FBXO3 PE=1 SV=3	-0.259298	0.601125	3.81	0.7684	0.03502	10	10	10	11	10	10	9	8	8	14	13	13	11	10	10	9	9	9	19.9028	19.9619	18.9694	20.5216	19.5498	19.5406
FLNA_HUMAN	P21333	Filamin-A OS=Homo sapiens GN=FLNA PE=1 SV=4	-0.547996	0.383139	2.255	0.6947	0.023727	6	6	6	5	5	3	8	8	7	15	15	12	5	5	5	11	11	8	15.6377	15.4712	15.9607	17.1455	15.2735	16.2946
FHL2_HUMAN	Q14192	Four and a half LIM domains protein 2 OS=Homo sapiens GN=FHL2 PE=1 SV=3	0.701756	0.61866	2.896	0.509	0.085204	2	2	2	1	1	1	2	2	2	2	2	2	0	0	0	2	2	2	17.1301	14.9967	16.5018	17.1849	13.3354	16.0031
ALDOA_HUMAN	P04075	Fructose-bisphosphate aldolase A OS=Homo sapiens GN=ALDOA PE=1 SV=2	0.00341733	0.991533	2.892	0.5932	0.079823	3	3	3	3	3	3	3	3	3	3	3	3	3	3	3	3	3	3	17.6992	18.2843	17.674	18.2261	17.4517	17.9694
SYQ_HUMAN	P47897	Glutamine--tRNA ligase OS=Homo sapiens GN=QARS PE=1 SV=1	0.365981	0.811261	2.98	0.6138	0.438271	4	4	4	6	6	6	1	1	1	8	8	8	1	1	1	2	2	2	16.4389	17.097	13.9949	17.4908	13.7886	15.1534
G3P_HUMAN	P04406	Glyceraldehyde-3-phosphate dehydrogenase OS=Homo sapiens GN=GAPDH PE=1 SV=3	0.312064	0.652688	3.076	0.7601	0.02418	10	7	5	10	9	8	13	9	7	8	7	6	8	7	6	10	8	7	18.5466	20.2445	20.2384	19.7911	18.77	19.5321
G3PT_HUMAN	O14556	Glyceraldehyde-3-phosphate dehydrogenase, testis-specific OS=Homo sapiens GN=GAPDHS PE=1 SV=2	-0.911344	0.641866	1.614	0.5498	0.02418	4	2	0	1	1	0	4	2	0	1	1	0	1	1	0	1	1	0	13.5337	18.3202	19.2222	18.5448	17.1305	18.1348
GYS1_HUMAN	P13807	Glycogen [starch] synthase, muscle OS=Homo sapiens GN=GYS1 PE=1 SV=2	0.403036	0.468199	2.849	0.6801	0.017751	1	1	1	4	4	4	2	2	2	2	2	2	1	1	1	2	2	2	14.5333	16.1284	15.4001	15.1971	14.5501	15.1055
RAN_HUMAN	P62826	GTP-binding nuclear protein Ran OS=Homo sapiens GN=RAN PE=1 SV=3	-0.16539	0.588044	1.732	0.2992	0.180803	1	1	1	1	1	1	1	1	1	2	2	2	1	1	1	1	1	1	17.5084	17.7978	17.5238	18.2747	17.68	17.3715
HSP71_HUMAN	P08107	Heat shock 70 kDa protein 1A/1B OS=Homo sapiens GN=HSPA1A PE=1 SV=5	-0.00285721	0.995839	4.435	0.7697	0.001855	54	29	17	53	25	14	47	27	13	67	30	17	45	26	15	58	31	15	23.1335	23.2998	22.3932	23.7517	22.2688	22.8147
HS71L_HUMAN	P34931	Heat shock 70 kDa protein 1-like OS=Homo sapiens GN=HSPA1L PE=1 SV=2	0.010299	0.985694	3.459	0.7697	0.002188	21	11	1	25	10	1	24	13	1	31	14	2	17	10	1	23	14	1	22.0097	22.2564	21.1822	22.5451	21.0514	21.8209
HSP74_HUMAN	P34932	Heat shock 70 kDa protein 4 OS=Homo sapiens GN=HSPA4 PE=1 SV=4	-0.151442	0.81466	2.763	0.6978	0.006482	6	6	5	10	10	9	8	8	7	10	9	8	5	5	4	10	10	9	16.8452	17.6905	17.3836	18.2908	16.4133	17.6696
HSP76_HUMAN	P17066	Heat shock 70 kDa protein 6 OS=Homo sapiens GN=HSPA6 PE=1 SV=2	0.0781492	0.915782	3.488	0.7697	0.001276	20	9	0	20	8	0	19	8	0	23	8	0	17	9	0	20	9	0	22.2271	22.3607	21.3999	22.971	20.8059	21.9764
HSP7C_HUMAN	P11142	Heat shock cognate 71 kDa protein OS=Homo sapiens GN=HSPA8 PE=1 SV=1	-0.0145486	0.971586	4.657	0.8188	0.000696	83	41	27	89	38	25	83	39	26	98	40	28	78	40	27	92	43	28	23.821	24.1358	23.5255	24.4805	23.3148	23.7306
HS105_HUMAN	Q92598	Heat shock protein 105 kDa OS=Homo sapiens GN=HSPH1 PE=1 SV=1	0.333613	0.652564	2.129	0.7058	0.173613	5	5	4	5	5	4	4	4	3	7	7	6	3	3	2	3	3	2	16.7422	16.9308	16.0233	17.4058	15.2548	16.0348
HS90A_HUMAN	P07900	Heat shock protein HSP 90-alpha OS=Homo sapiens GN=HSP90AA1 PE=1 SV=5	-0.495111	0.495981	3.523	0.7219	0.049585	7	6	3	12	12	5	12	12	5	15	13	5	10	10	5	15	15	7	18.2654	19.4807	18.949	20.1854	18.3101	19.6849
HS90B_HUMAN	P08238	Heat shock protein HSP 90-beta OS=Homo sapiens GN=HSP90AB1 PE=1 SV=4	-0.68995	0.36814	3.552	0.7674	0.044271	8	7	2	15	15	6	14	14	3	21	18	8	11	11	4	19	18	8	18.4953	19.7599	19.0728	20.6256	18.6952	20.077
HSP72_HUMAN	P54652	Heat shock-related 70 kDa protein 2 OS=Homo sapiens GN=HSPA2 PE=1 SV=1	0.0384572	0.913133	4.657	0.7604	0.001276	27	13	0	29	12	0	26	13	0	31	12	0	24	13	0	30	14	0	22.7746	22.8937	22.3036	23.1501	22.2124	22.4941
ROA1_HUMAN	P09651	Heterogeneous nuclear ribonucleoprotein A1 OS=Homo sapiens GN=HNRNPA1 PE=1 SV=5	0.730184	0.46555	2.597	0.6831	0.313965	4	4	3	2	2	1	2	2	2	4	4	2	2	2	1	2	2	1	18.6059	17.8466	17.1588	18.7427	16.222	16.4561
HNRPF_HUMAN	P52597	Heterogeneous nuclear ribonucleoprotein F OS=Homo sapiens GN=HNRNPF PE=1 SV=3	0.0860313	0.900365	2.396	0.5242	0.140383	1	1	0	1	1	0	1	1	0	2	2	1	0	0	0	1	1	0	15.9876	15.783	15.7089	17.0113	15.2349	14.9752
HNRPM_HUMAN	P52272	Heterogeneous nuclear ribonucleoprotein M OS=Homo sapiens GN=HNRNPM PE=1 SV=3	-0.387055	0.614959	3.503	0.7439	0.067019	2	2	2	1	1	1	1	1	1	2	2	2	2	2	2	1	1	1	15.5832	14.4483	13.7741	15.7665	15.0755	14.1248
H2A1_HUMAN	P0C0S8	Histone H2A type 1 OS=Homo sapiens GN=HIST1H2AG PE=1 SV=2	0.117043	0.947926	2.276	0.5527	0.091453	7	5	0	1	1	0	2	2	0	6	3	0	2	1	0	1	1	0	22.2436	18.6836	19.8104	22.7253	18.4556	19.2057
H2A1A_HUMAN	Q96QV6	Histone H2A type 1-A OS=Homo sapiens GN=HIST1H2AA PE=1 SV=3	0.0931651	0.957005	2.276	0.4424	0.091453	5	3	0	1	1	0	2	2	0	5	2	0	2	1	0	1	1	0	22.0708	18.6836	19.8104	22.6241	18.4556	19.2057
H2A1B_HUMAN	P04908	Histone H2A type 1-B/E OS=Homo sapiens GN=HIST1H2AB PE=1 SV=2	0.0931651	0.957005	2.276	0.4424	0.091453	5	3	0	1	1	0	2	2	0	5	2	0	2	1	0	1	1	0	22.0708	18.6836	19.8104	22.6241	18.4556	19.2057
H2A1C_HUMAN	Q93077	Histone H2A type 1-C OS=Homo sapiens GN=HIST1H2AC PE=1 SV=3	0.0931651	0.957005	2.276	0.4424	0.091453	5	3	0	1	1	0	2	2	0	5	2	0	2	1	0	1	1	0	22.0708	18.6836	19.8104	22.6241	18.4556	19.2057
H2A1D_HUMAN	P20671	Histone H2A type 1-D OS=Homo sapiens GN=HIST1H2AD PE=1 SV=2	0.117043	0.947926	2.276	0.5527	0.091453	7	5	0	1	1	0	2	2	0	6	3	0	2	1	0	1	1	0	22.2436	18.6836	19.8104	22.7253	18.4556	19.2057
H2A1H_HUMAN	Q96KK5	Histone H2A type 1-H OS=Homo sapiens GN=HIST1H2AH PE=1 SV=3	0.117043	0.947926	2.276	0.5527	0.091453	7	5	0	1	1	0	2	2	0	6	3	0	2	1	0	1	1	0	22.2436	18.6836	19.8104	22.7253	18.4556	19.2057
H2A1J_HUMAN	Q99878	Histone H2A type 1-J OS=Homo sapiens GN=HIST1H2AJ PE=1 SV=3	0.117043	0.947926	2.276	0.5527	0.091453	7	5	0	1	1	0	2	2	0	6	3	0	2	1	0	1	1	0	22.2436	18.6836	19.8104	22.7253	18.4556	19.2057
H2A2A_HUMAN	Q6FI13	Histone H2A type 2-A OS=Homo sapiens GN=HIST2H2AA3 PE=1 SV=3	0.117043	0.947926	2.276	0.5527	0.091453	7	5	0	1	1	0	2	2	0	6	3	0	2	1	0	1	1	0	22.2436	18.6836	19.8104	22.7253	18.4556	19.2057
H2A2C_HUMAN	Q16777	Histone H2A type 2-C OS=Homo sapiens GN=HIST2H2AC PE=1 SV=4	0.117043	0.947926	2.276	0.5527	0.091453	7	5	0	1	1	0	2	2	0	6	3	0	2	1	0	1	1	0	22.466	18.906	20.0328	22.9477	18.678	19.428
H2A3_HUMAN	Q7L7L0	Histone H2A type 3 OS=Homo sapiens GN=HIST3H2A PE=1 SV=3	0.0931651	0.957005	2.276	0.4424	0.091453	5	3	0	1	1	0	2	2	0	5	2	0	2	1	0	1	1	0	22.0708	18.6836	19.8104	22.6241	18.4556	19.2057
H2AJ_HUMAN	Q9BTM1	Histone H2A.J OS=Homo sapiens GN=H2AFJ PE=1 SV=1	0.117043	0.947926	2.276	0.5527	0.091453	7	5	0	1	1	0	2	2	0	6	3	0	2	1	0	1	1	0	22.466	18.906	20.0328	22.9477	18.678	19.428
H2AV_HUMAN	Q71UI9	Histone H2A.V OS=Homo sapiens GN=H2AFV PE=1 SV=3	0.0638917	0.970486	2.305	0.4889	0.091453	4	2	0	1	1	0	2	2	0	6	3	0	2	1	0	1	1	0	22.2403	18.906	20.0328	22.8814	18.678	19.428
H2AX_HUMAN	P16104	Histone H2A.x OS=Homo sapiens GN=H2AFX PE=1 SV=2	0.0931644	0.957006	2.276	0.4424	0.091453	5	3	0	1	1	0	2	2	0	5	2	0	2	1	0	1	1	0	21.7082	18.321	19.4479	22.2615	18.093	18.8431
H2AZ_HUMAN	P0C0S5	Histone H2A.Z OS=Homo sapiens GN=H2AFZ PE=1 SV=2	0.0638917	0.970486	2.305	0.4889	0.091453	4	2	0	1	1	0	2	2	0	6	3	0	2	1	0	1	1	0	22.2403	18.906	20.0328	22.8814	18.678	19.428
H2B1C_HUMAN	P62807	Histone H2B type 1-C/E/F/G/I OS=Homo sapiens GN=HIST1H2BC PE=1 SV=4	-0.232023	0.883201	3.155	0.6624	0.008201	4	3	0	1	1	0	3	3	0	6	4	0	3	3	0	1	1	0	20.7336	17.0851	19.553	21.3462	18.7542	17.9673
H2B1D_HUMAN	P58876	Histone H2B type 1-D OS=Homo sapiens GN=HIST1H2BD PE=1 SV=2	-0.232023	0.883201	3.155	0.6624	0.008201	4	3	0	1	1	0	3	3	0	6	4	0	3	3	0	1	1	0	20.7336	17.0851	19.553	21.3462	18.7542	17.9673
H2B1H_HUMAN	Q93079	Histone H2B type 1-H OS=Homo sapiens GN=HIST1H2BH PE=1 SV=3	-0.232023	0.883201	3.155	0.6624	0.008201	4	3	0	1	1	0	3	3	0	6	4	0	3	3	0	1	1	0	20.7336	17.0851	19.553	21.3462	18.7542	17.9673
H2B1K_HUMAN	O60814	Histone H2B type 1-K OS=Homo sapiens GN=HIST1H2BK PE=1 SV=3	-0.232023	0.883201	3.155	0.6624	0.008201	4	3	0	1	1	0	3	3	0	6	4	0	3	3	0	1	1	0	20.7336	17.0851	19.553	21.3462	18.7542	17.9673
H2B1L_HUMAN	Q99880	Histone H2B type 1-L OS=Homo sapiens GN=HIST1H2BL PE=1 SV=3	-0.232023	0.883201	3.155	0.6624	0.008201	4	3	0	1	1	0	3	3	0	6	4	0	3	3	0	1	1	0	20.7336	17.0851	19.553	21.3462	18.7542	17.9673
H2B1M_HUMAN	Q99879	Histone H2B type 1-M OS=Homo sapiens GN=HIST1H2BM PE=1 SV=3	-0.232023	0.883201	3.155	0.6624	0.008201	4	3	0	1	1	0	3	3	0	6	4	0	3	3	0	1	1	0	20.7336	17.0851	19.553	21.3462	18.7542	17.9673
H2B1N_HUMAN	Q99877	Histone H2B type 1-N OS=Homo sapiens GN=HIST1H2BN PE=1 SV=3	-0.232023	0.883201	3.155	0.6624	0.008201	4	3	0	1	1	0	3	3	0	6	4	0	3	3	0	1	1	0	20.7336	17.0851	19.553	21.3462	18.7542	17.9673
H2B2F_HUMAN	Q5QNW6	Histone H2B type 2-F OS=Homo sapiens GN=HIST2H2BF PE=1 SV=3	-0.232023	0.883201	3.155	0.6624	0.008201	4	3	0	1	1	0	3	3	0	6	4	0	3	3	0	1	1	0	20.7336	17.0851	19.553	21.3462	18.7542	17.9673
H2BFS_HUMAN	P57053	Histone H2B type F-S OS=Homo sapiens GN=H2BFS PE=1 SV=2	-0.232023	0.883201	3.155	0.6624	0.008201	4	3	0	1	1	0	3	3	0	6	4	0	3	3	0	1	1	0	20.7336	17.0851	19.553	21.3462	18.7542	17.9673
H31_HUMAN	P68431	Histone H3.1 OS=Homo sapiens GN=HIST1H3A PE=1 SV=2	-0.700881	0.632061	2.245	0.4106	0.059523	5	3	0	1	1	0	1	1	0	5	3	0	1	1	0	1	1	0	22.5445	19.4569	20.3265	23.3969	20.9658	20.0678
H31T_HUMAN	Q16695	Histone H3.1t OS=Homo sapiens GN=HIST3H3 PE=1 SV=3	-0.700881	0.632061	2.245	0.4106	0.059523	5	3	0	1	1	0	1	1	0	5	3	0	1	1	0	1	1	0	22.5445	19.4569	20.3265	23.3969	20.9658	20.0678
H32_HUMAN	Q71DI3	Histone H3.2 OS=Homo sapiens GN=HIST2H3A PE=1 SV=3	-0.700881	0.632061	2.245	0.4106	0.059523	5	3	0	1	1	0	1	1	0	5	3	0	1	1	0	1	1	0	22.5445	19.4569	20.3265	23.3969	20.9658	20.0678
H33_HUMAN	P84243	Histone H3.3 OS=Homo sapiens GN=H3F3A PE=1 SV=2	-0.700881	0.632061	2.245	0.4106	0.059523	5	3	0	1	1	0	1	1	0	5	3	0	1	1	0	1	1	0	22.5445	19.4569	20.3265	23.3969	20.9658	20.0678
H3C_HUMAN	Q6NXT2	Histone H3.3C OS=Homo sapiens GN=H3F3C PE=1 SV=3	-0.71951	0.558478	2.245	0.4106	0.102971	4	2	0	1	1	0	1	1	0	4	2	0	1	1	0	1	1	0	22.0143	19.4569	20.3265	22.9227	20.9658	20.0678
H4_HUMAN	P62805	Histone H4 OS=Homo sapiens GN=HIST1H4A PE=1 SV=2	-0.753302	0.676494	2.841	0.6748	0.022075	10	6	6	1	1	1	6	4	4	13	8	8	5	4	4	4	3	3	23.6017	19.2232	21.6611	24.4282	21.398	20.9197
HORN_HUMAN	Q86YZ3	Hornerin OS=Homo sapiens GN=HRNR PE=1 SV=2	-0.203053	0.798466	3.686	0.7686	0.005361	5	4	4	8	6	6	2	1	1	6	5	5	5	4	4	7	6	6	16.7712	17.5513	15.1131	16.7777	16.3112	16.956
SYIC_HUMAN	P41252	Isoleucine--tRNA ligase, cytoplasmic OS=Homo sapiens GN=IARS PE=1 SV=2	1.48386	0.142998	2.882	0.6641	0.091346	6	6	6	9	9	9	6	6	6	6	6	6	2	2	2	3	3	3	16.6976	17.3241	16.6041	16.9574	14.6652	14.5516
LANC1_HUMAN	O43813	LanC-like protein 1 OS=Homo sapiens GN=LANCL1 PE=1 SV=1	0.657152	0.257858	3.485	0.7021	0.008818	8	6	6	7	7	7	7	6	6	5	5	5	5	5	5	6	6	6	20.1447	20.943	19.7682	20.318	19.1136	19.4529
LRC59_HUMAN	Q96AG4	Leucine-rich repeat-containing protein 59 OS=Homo sapiens GN=LRRC59 PE=1 SV=1	0.382602	0.658517	2.31	0.6385	0.008723	2	2	2	2	2	2	2	2	2	4	4	4	1	1	1	2	2	2	17.2001	17.5531	16.8188	18.1524	15.4702	16.8015
LDHA_HUMAN	P00338	L-lactate dehydrogenase A chain OS=Homo sapiens GN=LDHA PE=1 SV=2	-0.817563	0.456991	2.582	0.6049	0.014328	1	1	1	2	2	2	4	4	4	3	3	3	2	2	2	5	5	5	15.0615	16.8816	17.8084	17.5635	16.3246	18.3161
PPAC_HUMAN	P24666	Low molecular weight phosphotyrosine protein phosphatase OS=Homo sapiens GN=ACP1 PE=1 SV=3	0.366978	0.660208	3.319	0.618	0.118621	1	1	1	2	2	2	2	2	2	3	2	2	1	1	1	2	2	2	16.6863	18.3136	17.0446	16.9484	15.965	18.0302
SYK_HUMAN	Q15046	Lysine--tRNA ligase OS=Homo sapiens GN=KARS PE=1 SV=3	-0.0196946	0.978962	3.028	0.7444	0.023771	6	6	6	7	7	7	6	6	6	10	10	10	4	4	4	7	7	7	18.1973	18.6971	17.6774	19.3533	17.1504	18.1272
MIF_HUMAN	P14174	Macrophage migration inhibitory factor OS=Homo sapiens GN=MIF PE=1 SV=4	1.10827	0.131085	2.895	0.7454	0.212303	4	2	2	4	2	2	3	2	2	4	2	2	3	2	2	3	2	2	19.2784	19.4739	19.2857	19.3955	17.5626	17.7552
MSRB3_HUMAN	Q8IXL7	Methionine-R-sulfoxide reductase B3 OS=Homo sapiens GN=MSRB3 PE=1 SV=2	0.272177	0.81345	2.765	0.6474	0.194447	2	2	2	4	4	4	1	1	1	3	3	3	1	1	1	2	2	2	20.4328	21.8775	19.1263	21.6303	19.2024	19.7873
MAP4_HUMAN	P27816	Microtubule-associated protein 4 OS=Homo sapiens GN=MAP4 PE=1 SV=3	0.341271	0.623225	3.443	0.6287	0.164878	3	3	3	2	2	2	2	2	2	4	4	4	2	2	2	1	1	1	15.7789	15.4792	15.233	16.3579	14.8345	14.2749
MOES_HUMAN	P26038	Moesin OS=Homo sapiens GN=MSN PE=1 SV=3	-0.462249	0.719283	2.573	0.6792	0.024011	1	1	0	2	2	1	1	1	0	7	7	2	0	0	0	2	2	1	14.6706	15.4743	14.5363	17.3033	13.2844	15.4803
AHNK_HUMAN	Q09666	Neuroblast differentiation-associated protein AHNAK OS=Homo sapiens GN=AHNAK PE=1 SV=2	0.70027	0.294904	2.346	0.6471	0.093587	6	5	5	11	10	10	7	6	6	4	4	4	4	4	4	5	4	4	13.5237	15.1255	14.0349	14.1967	13.2907	13.0958
NUCL_HUMAN	P19338	Nucleolin OS=Homo sapiens GN=NCL PE=1 SV=3	-0.364864	0.758485	3.112	0.6906	0.00572	6	6	6	5	5	5	1	1	1	7	7	7	4	4	4	3	3	3	17.3363	17.2312	14.2823	17.5646	15.9696	16.4103
NDKA_HUMAN	P15531	Nucleoside diphosphate kinase A OS=Homo sapiens GN=NME1 PE=1 SV=1	0.0460358	0.926123	1.814	0.5711	0.861579	1	1	0	2	2	0	2	2	0	3	3	0	1	1	0	2	2	0	18.0371	18.094	18.4587	18.7745	17.2833	18.3938
NDKB_HUMAN	P22392	Nucleoside diphosphate kinase B OS=Homo sapiens GN=NME2 PE=1 SV=1	0.0460358	0.926123	1.814	0.5711	0.861579	1	1	0	2	2	0	2	2	0	3	3	0	1	1	0	2	2	0	17.9115	17.9685	18.3331	18.6489	17.1578	18.2683
PERI_HUMAN	P41219	Peripherin OS=Homo sapiens GN=PRPH PE=1 SV=2	-0.47265	0.624717	2.354	0.4852	0.164422	3	2	0	2	1	0	2	1	0	3	2	0	2	1	0	2	1	0	17.5241	16.7264	16.7116	19.1567	16.4752	16.7482
PRDX1_HUMAN	Q06830	Peroxiredoxin-1 OS=Homo sapiens GN=PRDX1 PE=1 SV=1	0.280963	0.415401	2.672	0.6969	0.008519	7	7	5	8	8	5	9	9	5	6	6	5	7	7	5	8	8	5	20.4752	21.1352	21.0282	20.6086	20.1911	20.9959
PRDX2_HUMAN	P32119	Peroxiredoxin-2 OS=Homo sapiens GN=PRDX2 PE=1 SV=5	0.259284	0.596547	2.212	0.5886	0.179603	1	1	0	3	3	2	1	1	0	1	1	0	1	1	0	2	2	1	18.3571	19.16	18.2635	18.2588	17.7682	18.9756
PRDX4_HUMAN	Q13162	Peroxiredoxin-4 OS=Homo sapiens GN=PRDX4 PE=1 SV=1	1.65775	0.350458	2.672	0.5006	0.388013	1	1	0	2	2	0	3	3	0	0	0	0	1	1	0	2	2	0	16.3155	18.0056	18.7757	13.555	16.2021	18.3665
PLEC_HUMAN	Q15149	Plectin OS=Homo sapiens GN=PLEC PE=1 SV=3	-0.723785	0.430611	3.495	0.7288	0.00318	53	52	48	20	20	18	30	30	27	87	83	80	48	47	43	28	27	23	17.7883	16.1948	16.5271	18.7992	17.3792	16.5032
PABP1_HUMAN	P11940	Polyadenylate-binding protein 1 OS=Homo sapiens GN=PABPC1 PE=1 SV=2	1.14833	0.41036	3.096	0.6132	0.242495	1	1	0	1	1	0	1	1	0	3	3	0	0	0	0	0	0	0	15.3062	14.9486	15.115	16.3939	13.2844	12.2465
PABP3_HUMAN	Q9H361	Polyadenylate-binding protein 3 OS=Homo sapiens GN=PABPC3 PE=1 SV=2	0.441474	0.637216	3.096	0.6132	0.548655	1	1	0	1	1	0	1	1	0	2	2	0	0	0	0	0	0	0	15.0946	14.737	14.9035	15.6975	12.8123	14.9009
PDIP2_HUMAN	Q9Y2S7	Polymerase delta-interacting protein 2 OS=Homo sapiens GN=POLDIP2 PE=1 SV=1	0.280656	0.486264	3.31	0.7599	0.017884	21	13	13	20	11	11	15	10	10	19	12	12	15	12	12	14	11	11	21.0744	20.7272	20.206	20.9191	20.107	20.1394
UBB_HUMAN	P0CG47	Polyubiquitin-B OS=Homo sapiens GN=UBB PE=1 SV=1	0.556331	0.347372	3.167	0.7465	0.075289	8	5	0	6	5	0	6	4	0	7	5	0	4	4	0	4	3	0	20.5916	20.4139	19.9715	20.7237	19.1041	19.4802
UBC_HUMAN	P0CG48	Polyubiquitin-C OS=Homo sapiens GN=UBC PE=1 SV=3	0.556331	0.347372	3.167	0.7465	0.075289	8	5	0	6	5	0	6	4	0	7	5	0	4	4	0	4	3	0	19.0067	18.8289	18.3866	19.1388	17.5191	17.8953
POTEE_HUMAN	Q6S8J3	POTE ankyrin domain family member E OS=Homo sapiens GN=POTEE PE=1 SV=3	-0.134288	0.673764	2.868	0.7914	0.00551	6	5	0	5	4	0	6	5	0	6	4	0	6	5	0	5	5	0	17.9742	17.39	17.7308	18.186	17.3672	17.9447
POTEF_HUMAN	A5A3E0	POTE ankyrin domain family member F OS=Homo sapiens GN=POTEF PE=1 SV=2	-0.134288	0.673762	2.868	0.7914	0.00551	6	5	0	5	4	0	6	5	0	6	4	0	6	5	0	5	5	0	17.9521	17.368	17.7088	18.164	17.3451	17.9227
POTEI_HUMAN	P0CG38	POTE ankyrin domain family member I OS=Homo sapiens GN=POTEI PE=3 SV=1	-0.00277774	0.995176	2.868	0.6687	0.00551	4	3	0	3	2	0	4	3	0	3	2	0	4	3	0	3	3	0	17.4452	16.4738	17.2704	17.3244	16.4456	17.4277
POTEJ_HUMAN	P0CG39	POTE ankyrin domain family member J OS=Homo sapiens GN=POTEJ PE=3 SV=1	-0.00277837	0.995175	2.868	0.6687	0.00551	4	3	0	3	2	0	4	3	0	3	2	0	4	3	0	3	3	0	17.491	16.5196	17.3162	17.3702	16.4914	17.4735
DDX17_HUMAN	Q92841	Probable ATP-dependent RNA helicase DDX17 OS=Homo sapiens GN=DDX17 PE=1 SV=2	0.630803	0.592645	2.422	0.6676	0.214065	3	3	0	3	3	0	1	1	0	4	4	0	1	1	0	1	1	0	16.3204	16.7294	14.6741	17.0293	14.1665	14.6357
DDX5_HUMAN	P17844	Probable ATP-dependent RNA helicase DDX5 OS=Homo sapiens GN=DDX5 PE=1 SV=1	0.594782	0.561787	2.422	0.6676	0.214065	3	3	0	2	2	0	1	1	0	3	3	0	1	1	0	1	1	0	16.4391	16.3879	14.7928	16.7959	14.2852	14.7543
PA2G4_HUMAN	Q9UQ80	Proliferation-associated protein 2G4 OS=Homo sapiens GN=PA2G4 PE=1 SV=3	0.48866	0.329478	2.527	0.6565	0.032401	7	7	7	8	8	8	7	7	7	9	9	9	6	6	6	5	5	5	19.2275	19.5908	18.8507	19.4977	18.443	18.2624
PIMT_HUMAN	P22061	Protein-L-isoaspartate(D-aspartate) O-methyltransferase OS=Homo sapiens GN=PCMT1 PE=1 SV=4	-0.025383	0.963451	3.457	0.742	0.33274	4	4	4	4	4	4	3	3	3	5	4	4	4	4	4	3	3	3	19.3595	19.337	18.827	20.1684	18.5784	18.8529
RS26L_HUMAN	Q5JNZ5	Putative 40S ribosomal protein S26-like 1 OS=Homo sapiens GN=RPS26P11 PE=5 SV=1	-2.66284	0.124861	2.529	0.6426	0.195147	2	1	0	2	1	0	2	1	0	2	1	0	2	2	0	1	1	0	15.0228	13.0912	12.7849	15.9019	18.5134	14.4721
AXA2L_HUMAN	A6NMY6	Putative annexin A2-like protein OS=Homo sapiens GN=ANXA2P2 PE=5 SV=2	-1.09704	0.172176	3.12	0.7709	0.032279	3	3	0	4	3	0	1	1	0	6	5	0	4	4	0	4	4	0	17.3862	17.4759	16.0073	18.9711	17.5721	17.6174
ACTBM_HUMAN	Q9BYX7	Putative beta-actin-like protein 3 OS=Homo sapiens GN=POTEKP PE=5 SV=1	-0.266428	0.3216	2.868	0.7914	0.189888	4	4	0	3	3	0	4	4	0	4	3	0	4	4	0	4	4	0	19.0549	18.3335	18.8693	19.1896	18.866	19.0014
EF1A3_HUMAN	Q5VTE0	Putative elongation factor 1-alpha-like 3 OS=Homo sapiens GN=EEF1A1P5 PE=5 SV=1	0.325974	0.539583	4.96	0.7561	0.002571	38	16	0	42	16	0	34	14	0	38	16	0	30	15	0	33	15	0	23.9645	24.0266	23.2987	24.2728	22.8653	23.1737
IF2GL_HUMAN	Q2VIR3	Putative eukaryotic translation initiation factor 2 subunit 3-like protein OS=Homo sapiens GN=EIF2S3L PE=5 SV=2	0.828234	0.380921	3.541	0.7182	0.002525	9	8	0	7	7	0	4	4	0	7	7	0	2	2	0	4	4	0	19.6112	19.0098	17.9992	19.3712	17.0026	17.7618
HSP77_HUMAN	P48741	Putative heat shock 70 kDa protein 7 OS=Homo sapiens GN=HSPA7 PE=5 SV=2	0.0270933	0.97056	3.459	0.7697	0.008448	11	4	0	11	4	0	10	4	0	15	4	0	9	4	0	11	4	0	22.7525	22.9765	21.9159	23.4208	21.3581	22.7847
HS902_HUMAN	Q14568	Putative heat shock protein HSP 90-alpha A2 OS=Homo sapiens GN=HSP90AA2 PE=1 SV=2	-0.486153	0.587811	2.423	0.6414	0.049585	3	2	0	3	3	0	2	2	0	6	4	0	2	2	0	4	4	0	18.4573	19.0382	18.2371	20.2488	17.5642	19.3779
HS904_HUMAN	Q58FG1	Putative heat shock protein HSP 90-alpha A4 OS=Homo sapiens GN=HSP90AA4P PE=5 SV=1	1.14708	0.369913	2.408	0.6414	0.211602	2	1	0	2	2	0	1	1	0	2	1	0	1	1	0	1	1	0	17.8067	17.6245	16.4497	18.2254	15.4086	14.8055
H90B2_HUMAN	Q58FF8	Putative heat shock protein HSP 90-beta 2 OS=Homo sapiens GN=HSP90AB2P PE=1 SV=2	-0.912093	0.277562	2.423	0.6805	0.044271	3	3	0	4	4	0	5	5	0	7	6	0	4	4	0	6	6	0	17.7013	18.979	18.9721	20.2569	18.3118	19.82
H90B3_HUMAN	Q58FF7	Putative heat shock protein HSP 90-beta-3 OS=Homo sapiens GN=HSP90AB3P PE=5 SV=1	-0.506179	0.472828	3.523	0.6414	0.211602	3	2	0	6	6	0	8	8	0	10	8	0	5	5	0	9	8	0	17.7561	18.8165	18.3462	19.7441	17.8054	18.888
YI016_HUMAN	A6NKZ8	Putative tubulin beta chain-like protein ENSP00000290377 OS=Homo sapiens PE=5 SV=2	0.235752	0.78067	3.438	0.6221	0.007537	8	6	0	9	7	0	7	5	0	12	8	0	9	6	0	9	5	0	19.4838	19.8576	18.9725	20.4449	17.8568	19.3049
TBA4B_HUMAN	Q9H853	Putative tubulin-like protein alpha-4B OS=Homo sapiens GN=TUBA4B PE=5 SV=2	-0.278826	0.428306	1.78	0.4892	0.135774	1	1	0	1	1	0	1	1	0	2	1	0	1	1	0	2	1	0	20.1663	20.0243	19.8142	20.782	19.7454	20.3139
KPYM_HUMAN	P14618	Pyruvate kinase isozymes M1/M2 OS=Homo sapiens GN=PKM PE=1 SV=4	-0.301853	0.680132	2.681	0.638	0.006699	2	2	1	5	5	3	6	6	4	5	5	3	2	2	1	5	5	3	16.3198	17.3328	17.6656	18.2642	16.3912	17.5684
KPYR_HUMAN	P30613	Pyruvate kinase isozymes R/L OS=Homo sapiens GN=PKLR PE=1 SV=2	-0.34129	0.589185	2.057	0.5197	0.525906	2	2	1	2	2	1	1	1	0	2	2	1	2	2	1	1	1	0	16.3103	15.8038	15.1708	17.0447	15.7919	15.4722
RADI_HUMAN	P35241	Radixin OS=Homo sapiens GN=RDX PE=1 SV=1	-0.410791	0.686324	2.573	0.6792	0.150627	1	1	0	1	1	0	1	1	0	5	5	0	0	0	0	1	1	0	14.7071	14.7596	14.5728	16.8171	13.5667	14.8881
ALBU_HUMAN	P02768	Serum albumin OS=Homo sapiens GN=ALB PE=1 SV=2	-0.931404	0.225033	3.274	0.7376	0.080869	2	1	1	2	1	1	1	1	1	2	1	1	1	1	1	2	1	1	15.49	14.1628	13.3768	15.6314	14.9218	15.2706
GRP75_HUMAN	P38646	Stress-70 protein, mitochondrial OS=Homo sapiens GN=HSPA9 PE=1 SV=2	0.901808	0.117929	3.873	0.763	0.001076	54	37	36	64	38	37	60	39	37	53	35	34	36	27	25	40	32	30	22.1087	22.6073	22.0056	22.1644	20.9846	20.8672
TCPA_HUMAN	P17987	T-complex protein 1 subunit alpha OS=Homo sapiens GN=TCP1 PE=1 SV=1	0.704777	0.556201	2.105	0.5875	0.060456	1	1	1	3	3	3	3	3	3	5	5	5	0	0	0	1	1	1	15.0396	16.4308	16.0287	17.0755	13.6385	14.6708
TCPB_HUMAN	P78371	T-complex protein 1 subunit beta OS=Homo sapiens GN=CCT2 PE=1 SV=4	0.249069	0.806578	2.832	0.5968	0.220597	1	1	1	5	5	5	3	3	3	6	6	6	1	1	1	3	3	3	15.2606	17.319	16.6539	17.3447	14.8172	16.3243
TCPD_HUMAN	P50991	T-complex protein 1 subunit delta OS=Homo sapiens GN=CCT4 PE=1 SV=4	2.20647	0.0923223	1.921	0.553	0.155226	3	3	3	3	3	3	4	4	4	2	2	2	0	0	0	1	1	1	16.6996	16.9586	16.9134	16.1903	12.78	14.9818
TCPE_HUMAN	P48643	T-complex protein 1 subunit epsilon OS=Homo sapiens GN=CCT5 PE=1 SV=1	0.969359	0.25656	2.149	0.632	0.024147	2	2	2	2	2	2	2	2	2	2	2	2	1	1	1	0	0	0	15.9747	16.4163	16.0614	16.5834	14.1923	14.7687
TCPH_HUMAN	Q99832	T-complex protein 1 subunit eta OS=Homo sapiens GN=CCT7 PE=1 SV=2	0.339568	0.743028	2.499	0.6603	0.030424	2	2	2	3	3	3	2	2	2	2	2	2	1	1	1	3	3	3	16.0291	16.7591	15.6366	16.6783	13.985	16.7428
TCPG_HUMAN	P49368	T-complex protein 1 subunit gamma OS=Homo sapiens GN=CCT3 PE=1 SV=4	-0.299363	0.761697	2.114	0.6211	0.127391	1	1	1	1	1	1	2	2	2	3	3	3	0	0	0	1	1	1	13.8855	14.989	15.235	16.6167	13.9133	14.4776
TCPQ_HUMAN	P50990	T-complex protein 1 subunit theta OS=Homo sapiens GN=CCT8 PE=1 SV=4	1.20701	0.316834	2.708	0.6654	0.343633	1	1	1	6	6	6	3	3	3	3	3	3	1	1	1	1	1	1	14.7828	17.4873	16.1862	16.367	14.2336	14.2346
TBA1A_HUMAN	Q71U36	Tubulin alpha-1A chain OS=Homo sapiens GN=TUBA1A PE=1 SV=1	-0.233553	0.630883	3.467	0.7974	0.00761	15	11	0	15	10	0	14	9	0	18	10	0	13	9	0	20	13	0	20.9009	20.8713	19.854	21.2182	20.2314	20.8773
TBA1B_HUMAN	P68363	Tubulin alpha-1B chain OS=Homo sapiens GN=TUBA1B PE=1 SV=1	-0.233553	0.630883	3.467	0.7974	0.00761	15	11	0	15	10	0	14	9	0	18	10	0	13	9	0	20	13	0	20.9009	20.8713	19.854	21.2182	20.2314	20.8773
TBA1C_HUMAN	Q9BQE3	Tubulin alpha-1C chain OS=Homo sapiens GN=TUBA1C PE=1 SV=1	-0.233553	0.630883	3.467	0.7974	0.00761	15	11	0	15	10	0	14	9	0	18	10	0	13	9	0	20	13	0	20.9009	20.8713	19.854	21.2182	20.2314	20.8773
TBA3C_HUMAN	Q13748	Tubulin alpha-3C/D chain OS=Homo sapiens GN=TUBA3C PE=1 SV=3	-0.310429	0.551483	3.39	0.7974	0.00761	12	9	0	12	8	0	11	7	0	15	8	0	10	7	0	17	11	0	20.7171	20.5478	19.5512	21.051	19.996	20.7004
TBA3E_HUMAN	Q6PEY2	Tubulin alpha-3E chain OS=Homo sapiens GN=TUBA3E PE=1 SV=2	-0.282785	0.549854	3.337	0.7974	0.025975	10	7	0	10	6	0	10	6	0	13	6	0	8	5	0	11	6	0	20.3844	20.4558	19.4811	20.9175	19.881	20.3712
TBA4A_HUMAN	P68366	Tubulin alpha-4A chain OS=Homo sapiens GN=TUBA4A PE=1 SV=1	-0.183523	0.667251	3.39	0.7271	0.00761	10	7	0	9	6	0	8	5	0	11	6	0	7	5	0	15	9	0	20.1681	19.6912	19.3759	20.3274	19.2905	20.1678
TBA8_HUMAN	Q9NY65	Tubulin alpha-8 chain OS=Homo sapiens GN=TUBA8 PE=1 SV=1	-0.0640539	0.933724	3.39	0.6253	0.00761	3	3	0	3	3	0	2	2	0	4	3	0	2	2	0	7	6	0	18.7187	17.6158	16.853	17.7735	16.9718	18.6344
TBB5_HUMAN	P07437	Tubulin beta chain OS=Homo sapiens GN=TUBB PE=1 SV=2	0.0776526	0.880669	3.674	0.7763	0.004077	21	16	1	27	22	3	19	15	1	27	19	1	22	16	1	24	17	2	20.649	21.1577	20.22	21.3413	19.9575	20.4948
TBB1_HUMAN	Q9H4B7	Tubulin beta-1 chain OS=Homo sapiens GN=TUBB1 PE=1 SV=1	1.03781	0.487867	2.228	0.615	0.007537	7	5	0	8	6	0	6	4	0	10	6	0	6	4	0	6	3	0	18.8111	19.0631	18.1864	19.551	15.0762	18.32
TBB2A_HUMAN	Q13885	Tubulin beta-2A chain OS=Homo sapiens GN=TUBB2A PE=1 SV=1	0.122463	0.848086	3.674	0.7763	0.007537	15	12	0	19	16	0	13	11	0	20	15	0	16	12	0	17	12	0	19.8907	20.4519	19.4621	20.7674	18.9509	19.719
TBB2B_HUMAN	Q9BVA1	Tubulin beta-2B chain OS=Homo sapiens GN=TUBB2B PE=1 SV=1	0.122463	0.848086	3.674	0.7763	0.007537	15	12	0	19	16	0	13	11	0	20	15	0	16	12	0	17	12	0	19.8907	20.4519	19.4621	20.7674	18.9509	19.719
TBB3_HUMAN	Q13509	Tubulin beta-3 chain OS=Homo sapiens GN=TUBB3 PE=1 SV=2	0.354565	0.512762	3.674	0.7763	0.004077	14	10	0	17	13	0	12	9	0	18	12	0	13	9	0	14	9	0	18.9367	19.4603	18.7058	19.4588	17.9323	18.648
TBB4A_HUMAN	P04350	Tubulin beta-4A chain OS=Homo sapiens GN=TUBB4A PE=1 SV=2	0.192697	0.717562	3.438	0.7427	0.004077	13	10	0	17	14	0	12	9	0	18	13	0	14	10	0	15	10	0	19.2746	19.8994	19.126	20.0644	18.5809	19.0767
TBB4B_HUMAN	P68371	Tubulin beta-4B chain OS=Homo sapiens GN=TUBB4B PE=1 SV=1	0.233021	0.719362	3.674	0.7763	0.004077	20	15	1	25	20	1	18	14	1	26	18	1	20	14	0	22	15	1	20.3218	20.8312	19.9662	21.1026	19.1992	20.1183
TBB6_HUMAN	Q9BUF5	Tubulin beta-6 chain OS=Homo sapiens GN=TUBB6 PE=1 SV=1	0.0318432	0.956468	3.438	0.71	0.007537	6	5	0	8	7	0	6	5	0	10	8	0	8	6	0	8	5	0	18.3261	18.8984	18.2831	19.3868	17.6199	18.4055
TBB8_HUMAN	Q3ZCM7	Tubulin beta-8 chain OS=Homo sapiens GN=TUBB8 PE=1 SV=2	0.235752	0.78067	3.438	0.6221	0.007537	8	6	0	9	7	0	7	5	0	12	8	0	9	6	0	9	5	0	19.0914	19.4653	18.5802	20.0526	17.4645	18.9125
TBB8L_HUMAN	A6NNZ2	Tubulin beta-8 chain-like protein LOC260334 OS=Homo sapiens PE=1 SV=1	0.235751	0.780671	3.438	0.6221	0.007537	8	6	0	9	7	0	7	5	0	12	8	0	9	6	0	9	5	0	19.3138	19.6877	18.8026	20.275	17.6869	19.1349
RU2A_HUMAN	P09661	U2 small nuclear ribonucleoprotein A' OS=Homo sapiens GN=SNRPA1 PE=1 SV=2	-0.162304	0.816908	3.041	0.7194	0.008456	8	7	7	5	5	5	4	4	4	9	9	9	5	5	5	5	5	5	19.7457	18.9879	18.0987	20.0103	18.679	18.6298
RS27A_HUMAN	P62979	Ubiquitin-40S ribosomal protein S27a OS=Homo sapiens GN=RPS27A PE=1 SV=2	0.556332	0.347371	3.167	0.7465	0.075289	8	5	0	6	5	0	6	4	0	7	5	0	4	4	0	4	3	0	21.5245	21.3468	20.9044	21.6566	20.037	20.4131
RL40_HUMAN	P62987	Ubiquitin-60S ribosomal protein L40 OS=Homo sapiens GN=UBA52 PE=1 SV=2	0.556332	0.347371	3.167	0.7465	0.075289	8	5	0	6	5	0	6	4	0	7	5	0	4	4	0	4	3	0	21.814	21.6363	21.1939	21.9461	20.3265	20.7026
ISG15_HUMAN	P05161	Ubiquitin-like protein ISG15 OS=Homo sapiens GN=ISG15 PE=1 SV=5	1.2871	0.485638	2.918	0.6552	1.13529	1	1	1	1	1	1	2	2	2	2	2	2	0	0	0	1	1	1	16.292	17.1829	17.819	18.3201	12.7874	16.3251
UTS2_HUMAN	O95399	Urotensin-2 OS=Homo sapiens GN=UTS2 PE=1 SV=1	0.932234	0.139438	1.782	0.4113	0.098954	2	1	1	3	1	1	3	1	1	2	1	1	2	1	1	1	1	1	19.6327	20.2133	19.7387	19.7051	18.0699	19.013
VIME_HUMAN	P08670	Vimentin OS=Homo sapiens GN=VIM PE=1 SV=4	-0.382205	0.761091	2.758	0.6742	0.028285	13	12	9	2	1	0	4	3	2	12	11	8	6	5	3	2	1	0	19.2689	16.8519	17.5388	20.0268	17.9057	16.8737
XRCC5_HUMAN	P13010	X-ray repair cross-complementing protein 5 OS=Homo sapiens GN=XRCC5 PE=1 SV=3	0.499224	0.462682	2.14	0.6485	0.147495	2	2	2	1	1	1	2	2	2	1	1	1	1	1	1	1	1	1	15.2222	13.72	15.6615	14.4965	14.0097	14.5998
XRCC6_HUMAN	P12956	X-ray repair cross-complementing protein 6 OS=Homo sapiens GN=XRCC6 PE=1 SV=2	-0.849724	0.165714	2.76	0.6174	0.064197	1	1	1	2	2	2	1	1	1	2	2	2	4	4	4	2	2	2	15.4445	16.2215	14.5627	16.139	16.5564	16.0825
ZCCHV_HUMAN	Q7Z2W4	Zinc finger CCCH-type antiviral protein 1 OS=Homo sapiens GN=ZC3HAV1 PE=1 SV=3	0.196033	0.77817	2.701	0.7241	0.168804	5	5	5	10	10	10	6	6	6	11	11	10	4	4	4	4	4	4	16.7809	17.7424	16.626	17.9367	16.1569	16.4676
