# Supplementary material for: Mechanisms of site‐specific dephosphorylation and kinase opposition imposed by PP2A regulatory subunits
Source: EMBO J. 2020 May 13;39(13):e103695. doi: 10.15252/embj.2019103695 (PMC7327492; doi:10.15252/embj.2019103695)
Supplement: Supplementary file 3 — Table EV2 [file EMBJ-39-e103695-s003.xlsx]

## Sheet: Legend
Table EV2.
Label-free proteomic characterization of the B56 interactome in the presence of B56 or ctrl inhibitor.

## Sheet: description
Column description
column A	protein name
column B	uniprot accession
column C	protein description
column D	log2 ratio WT_3A
column E	p-value
column F	identified as a B56 interactor in Hertz et al. 2016
column G	contains a predicted B56 SLiM
column H	maximum xcorr parameter for protein identification
column I	maximum dcn parameter for protein identification
column J	minimum part per million parameter for protein identification
column K	total peptide [WT_1]
column L	unique peptide [WT_1]
column M	unique matches [WT_1]
column N	total peptide [WT_2]
column O	unique peptide [WT_2]
column P	unique matches [WT_2]
column Q	total peptide [WT_3]
column R	unique peptide [WT_3]
column S	unique matches [WT_3]
column T	total peptide [3A_1]
column U	unique peptide [3A_1]
column V	unique matches [3A_1]
column W	total peptide [3A_2]
column X	unique peptide [3A_2]
column Y	unique matches [3A_2]
column Z	total peptide [3A_3]
column AA	unique peptide [3A_3]
column AB	unique matches [3A_3]
column AC	log2 ibaq_area [WT_1]
column AD	log2 ibaq_area [WT_2]
column AE	log2 ibaq_area [WT_3]
column AF	log2 ibaq_area [3A_1]
column AG	log2 ibaq_area [3A_2]
column AH	log2 ibaq_area [3A_3]

## Sheet: interactome
name	accession	description	log2 ratio WT_3A	p-value	B56 interactor Hertz et al.	SLiM?	xcorr_max	dcn_max	ppm_min	tp[WT_1]	up[WT_1]	um[WT_1]	tp[WT_2]	up[WT_2]	um[WT_2]	tp[WT_3]	up[WT_3]	um[WT_3]	tp[3A_1]	up[3A_1]	um[3A_1]	tp[3A_2]	up[3A_2]	um[3A_2]	tp[3A_3]	up[3A_3]	um[3A_3]	ibaq_ar[WT_1]	ibaq_ar[WT_2]	ibaq_ar[WT_3]	ibaq_ar[3A_1]	ibaq_ar[3A_2]	ibaq_ar[3A_3]
ABI2_HUMAN	Q9NYB9	Abl interactor 2 OS=Homo sapiens GN=ABI2 PE=1 SV=1	-6.52475	0.000247457	yes		3.308	0.6819	0.143738	0	0	0	0	0	0	0	0	0	3	3	1	5	5	0	2	2	1	15.0188	15.4828	13.9275	21.117	21.8496	21.0368
ABI1_HUMAN	Q8IZP0	Abl interactor 1 OS=Homo sapiens GN=ABI1 PE=1 SV=4	-6.10017	0.0283155	yes		3.308	0.6907	0.054514	0	0	0	0	0	0	2	2	2	4	4	2	8	8	3	3	3	2	13.9799	15.7105	20.0369	22.4102	23.1321	22.4854
KIF4A_HUMAN	O95239	Chromosome-associated kinesin KIF4A OS=Homo sapiens GN=KIF4A PE=1 SV=3	-5.71185	0.000168462	yes	yes	3.045	0.7061	0.022833	3	3	1	4	4	1	7	7	3	40	34	17	43	36	21	35	30	16	15.9691	15.9006	16.921	21.778	22.4905	21.6578
KIF4B_HUMAN	Q2VIQ3	Chromosome-associated kinesin KIF4B OS=Homo sapiens GN=KIF4B PE=1 SV=2	-5.28194	4.08225e-05	yes	yes	3.045	0.7061	0.022833	2	2	0	3	3	0	4	4	0	19	17	0	18	15	0	17	14	0	15.6469	15.7513	16.1078	21.0248	21.5577	20.7693
ARHG2_HUMAN	Q92974	Rho guanine nucleotide exchange factor 2 OS=Homo sapiens GN=ARHGEF2 PE=1 SV=4	-5.19497	0.00119388	yes	yes	3.034	0.7308	0.00387	8	8	8	2	2	2	4	4	4	32	26	26	31	25	25	19	18	18	17.9621	16.0816	17.2886	22.3149	22.84	21.7623
CQ085_HUMAN	Q53F19	Uncharacterized protein C17orf85 OS=Homo sapiens GN=C17orf85 PE=1 SV=2	-5.06183	0.0192004	yes		2.642	0.6931	0.076481	0	0	0	0	0	0	0	0	0	6	6	6	10	10	10	2	2	2	16.1032	13.4911	15.7724	20.6791	21.7066	18.1665
G3PT_HUMAN	O14556	Glyceraldehyde-3-phosphate dehydrogenase, testis-specific OS=Homo sapiens GN=GAPDHS PE=1 SV=2	-4.94416	0.0715765			1.667	0.5544	0.23839	1	1	0	2	2	1	0	0	0	3	2	0	3	3	1	1	1	0	17.6604	22.5044	15.7295	23.6497	23.9627	23.1144
SRSF5_HUMAN	Q13243	Serine/arginine-rich splicing factor 5 OS=Homo sapiens GN=SRSF5 PE=1 SV=1	-4.65845	0.0439712			3.13	0.6617	0.402314	0	0	0	0	0	0	1	1	1	1	1	0	2	2	1	1	1	1	14.4074	15.1417	17.3069	21.5259	21.7219	17.5836
KAP2_HUMAN	P13861	cAMP-dependent protein kinase type II-alpha regulatory subunit OS=Homo sapiens GN=PRKAR2A PE=1 SV=2	-4.44212	0.0034723			2.17	0.6298	0.029009	0	0	0	0	0	0	0	0	0	4	4	4	4	4	4	2	2	2	15.1351	15.4088	13.8482	19.8209	19.723	18.1746
CX056_HUMAN	Q9H5V9	UPF0428 protein CXorf56 OS=Homo sapiens GN=CXorf56 PE=1 SV=1	-4.39366	0.00143886	yes		2.292	0.661	0.317103	1	1	1	0	0	0	0	0	0	3	3	3	3	3	3	3	3	3	16.4593	15.3131	14.5599	19.6746	20.0227	19.816
DVL3_HUMAN	Q92997	Segment polarity protein dishevelled homolog DVL-3 OS=Homo sapiens GN=DVL3 PE=1 SV=2	-4.35574	0.000444519	yes		2.323	0.627	0.086859	1	1	1	1	1	1	1	1	1	3	3	1	6	6	3	2	2	1	15.2263	14.8365	15.2691	19.4214	20.1567	18.821
BRK1_HUMAN	Q8WUW1	Protein BRICK1 OS=Homo sapiens GN=BRK1 PE=1 SV=1	-4.31728	0.033135	yes		1.645	0.4498	0.03219	1	1	1	0	0	0	0	0	0	1	1	1	2	2	2	2	2	2	18.0095	13.4416	15.7369	19.4817	20.503	20.1551
CDK5_HUMAN	Q00535	Cyclin-dependent kinase 5 OS=Homo sapiens GN=CDK5 PE=1 SV=3	-4.28653	0.0468943			1.835	0.4951	0.114067	1	1	0	0	0	0	1	1	0	3	1	0	2	1	0	2	1	0	19.4673	14.8981	19.3832	22.2395	22.2353	22.1334
FA83B_HUMAN	Q5T0W9	Protein FAM83B OS=Homo sapiens GN=FAM83B PE=1 SV=1	-4.27266	0.00164258	yes		3.345	0.6167	0.062288	0	0	0	1	1	1	0	0	0	8	8	8	12	10	10	4	4	4	14.6561	14.148	14.6945	18.9137	19.6238	17.7791
CDK4_HUMAN	P11802	Cyclin-dependent kinase 4 OS=Homo sapiens GN=CDK4 PE=1 SV=2	-4.23512	0.0439306			1.835	0.4951	0.114067	1	1	0	0	0	0	1	1	0	3	1	0	2	1	0	2	1	0	19.3933	14.9783	19.3092	22.1655	22.1613	22.0593
CDK6_HUMAN	Q00534	Cyclin-dependent kinase 6 OS=Homo sapiens GN=CDK6 PE=1 SV=1	-4.19837	0.0411804			1.835	0.4951	0.114067	1	1	0	0	0	0	1	1	0	4	2	1	2	1	0	2	1	0	19.2558	14.9739	19.1717	22.0508	22.0238	21.9218
CBX3_HUMAN	Q13185	Chromobox protein homolog 3 OS=Homo sapiens GN=CBX3 PE=1 SV=4	-4.15264	0.0319417			2.139	0.5735	0.078161	1	1	1	0	0	0	0	0	0	4	3	3	3	3	2	3	3	3	19.0877	14.6722	16.9599	21.0645	21.3376	20.7756
IASPP_HUMAN	Q8WUF5	RelA-associated inhibitor OS=Homo sapiens GN=PPP1R13L PE=1 SV=4	-4.14524	0.0166357			2.744	0.6713	0.007385	0	0	0	0	0	0	0	0	0	11	11	11	22	21	21	6	6	6	14.9576	15.5727	17.2853	19.9642	21.4914	18.7958
CDC20_HUMAN	Q12834	Cell division cycle protein 20 homolog OS=Homo sapiens GN=CDC20 PE=1 SV=2	-4.13838	0.00484503			2.761	0.6758	0.024448	2	2	2	1	1	1	1	1	1	5	5	5	7	7	7	4	4	4	17.3069	16.9468	15.1594	20.2702	21.2291	20.329
H1T_HUMAN	P22492	Histone H1t OS=Homo sapiens GN=HIST1H1T PE=1 SV=4	-4.10149	0.0758887			2.545	0.38	0.086117	1	1	0	0	0	0	0	0	0	2	1	0	1	1	0	1	1	0	18.897	13.7763	13.9672	19.6938	20.3125	18.9386
CDK15_HUMAN	Q96Q40	Cyclin-dependent kinase 15 OS=Homo sapiens GN=CDK15 PE=2 SV=2	-4.09115	0.0357787			1.835	0.4951	0.114067	1	1	0	0	0	0	1	1	0	3	1	0	2	1	0	2	1	0	19.1916	15.2086	19.1075	21.9638	21.9597	21.8577
CDK13_HUMAN	Q14004	Cyclin-dependent kinase 13 OS=Homo sapiens GN=CDK13 PE=1 SV=2	-4.07641	0.0349613			1.835	0.4951	0.114067	1	1	0	0	0	0	1	1	0	3	1	0	2	1	0	2	1	0	17.4673	13.5284	17.3832	20.2395	20.2353	20.1334
CDK9_HUMAN	P50750	Cyclin-dependent kinase 9 OS=Homo sapiens GN=CDK9 PE=1 SV=3	-4.05455	0.0406071			1.835	0.4951	0.114067	2	2	1	0	0	0	1	1	0	3	1	0	2	1	0	3	2	1	19.4336	15.2324	19.1717	22.028	22.0238	21.9494
CDC23_HUMAN	Q9UJX2	Cell division cycle protein 23 homolog OS=Homo sapiens GN=CDC23 PE=1 SV=3	-4.0265	0.0132545	yes		2.687	0.5958	0.003679	1	1	1	1	1	1	0	0	0	3	3	3	4	4	4	5	5	5	16.2529	16.1341	13.6225	18.7534	19.2002	20.1356
CDK3_HUMAN	Q00526	Cyclin-dependent kinase 3 OS=Homo sapiens GN=CDK3 PE=1 SV=1	-4.02387	0.0475741			2.351	0.4951	0.039119	2	2	0	0	0	0	1	1	0	3	1	0	3	2	0	3	2	0	19.7337	15.2087	19.1717	22.028	22.1236	22.0341
MD2L1_HUMAN	Q13257	Mitotic spindle assembly checkpoint protein MAD2A OS=Homo sapiens GN=MAD2L1 PE=1 SV=1	-4.01165	0.0309502			1.732	0.4681	0.118341	1	1	1	0	0	0	0	0	0	1	1	1	3	3	3	1	1	1	15.7795	14.4914	14.3207	17.6167	21.1499	17.86
FA13A_HUMAN	O94988	Protein FAM13A OS=Homo sapiens GN=FAM13A PE=1 SV=2	-3.98119	0.000821719		yes	2.482	0.5858	0.072481	0	0	0	0	0	0	0	0	0	7	6	6	7	7	7	6	6	6	15.0683	15.8664	14.8592	18.7107	19.7992	19.2275
CDK16_HUMAN	Q00536	Cyclin-dependent kinase 16 OS=Homo sapiens GN=CDK16 PE=1 SV=1	-3.97022	0.0504651			1.899	0.5213	0.114067	2	2	0	0	0	0	1	1	0	4	2	0	3	2	0	2	1	0	19.449	14.8109	18.5867	21.9172	21.5032	21.3369
ESPL1_HUMAN	Q14674	Separin OS=Homo sapiens GN=ESPL1 PE=1 SV=3	-3.96777	0.00247914	yes	yes	3.158	0.6795	0.00349	2	2	2	1	1	1	2	2	2	8	8	8	15	15	15	8	8	8	14.664	13.4723	14.7653	17.8391	19.0947	17.8712
SHRM3_HUMAN	Q8TF72	Protein Shroom3 OS=Homo sapiens GN=SHROOM3 PE=1 SV=2	-3.9048	0.00416533	yes		3.916	0.7058	0.007003	2	1	1	4	1	1	1	1	1	36	29	29	49	39	38	33	27	26	17.4271	18.1829	16.2242	20.8114	21.8597	20.8775
CDC16_HUMAN	Q13042	Cell division cycle protein 16 homolog OS=Homo sapiens GN=CDC16 PE=1 SV=2	-3.89246	2.34469e-05			1.92	0.6567	0.120847	0	0	0	0	0	0	0	0	0	2	2	2	4	3	3	2	2	2	15.5931	15.3998	15.4873	19.0605	19.5897	19.5074
FA50A_HUMAN	Q14320	Protein FAM50A OS=Homo sapiens GN=FAM50A PE=1 SV=2	-3.80749	0.0113393			3.901	0.7062	0.099637	0	0	0	0	0	0	0	0	0	1	1	1	4	3	2	1	1	1	16.1653	13.6972	15.5082	18.3719	19.7923	18.6289
CRBG3_HUMAN	Q68DQ2	Beta/gamma crystallin domain-containing protein 3 OS=Homo sapiens GN=CRYBG3 PE=2 SV=2	-3.79291	0.00361969	yes		2.886	0.5984	0.015458	1	1	1	1	1	1	3	3	3	8	8	8	11	11	11	6	6	6	14.6978	14.8303	16.258	18.6749	19.7902	18.6997
RL36L_HUMAN	Q969Q0	60S ribosomal protein L36a-like OS=Homo sapiens GN=RPL36AL PE=1 SV=3	-3.75757	0.103744			2.197	0.5312	0.025928	1	1	0	0	0	0	1	1	0	2	2	0	3	3	1	3	3	1	20.1815	15.386	21.1587	22.5806	22.9555	22.4628
PRS10_HUMAN	P62333	26S protease regulatory subunit 10B OS=Homo sapiens GN=PSMC6 PE=1 SV=1	-3.70308	0.0819608			2.179	0.5718	0.057127	1	1	1	0	0	0	0	0	0	2	2	2	3	3	3	1	1	1	17.1874	12.0983	15.1747	18.6909	19.4949	17.3839
CDK14_HUMAN	O94921	Cyclin-dependent kinase 14 OS=Homo sapiens GN=CDK14 PE=1 SV=3	-3.70169	0.0161159		yes	1.835	0.4951	0.114067	1	1	0	0	0	0	1	1	0	3	1	0	2	1	0	2	1	0	18.8572	16.0425	18.7731	21.6294	21.6253	21.5233
CDK2_HUMAN	P24941	Cyclin-dependent kinase 2 OS=Homo sapiens GN=CDK2 PE=1 SV=2	-3.70139	0.0323303			2.351	0.4951	0.039119	2	2	0	0	0	0	2	2	1	4	2	1	4	3	1	3	2	0	19.8008	16.164	19.3864	22.1262	22.2279	22.1012
CDK17_HUMAN	Q00537	Cyclin-dependent kinase 17 OS=Homo sapiens GN=CDK17 PE=1 SV=2	-3.6559	9.80745e-05			3.432	0.6893	0.00392	8	8	5	6	5	4	5	5	3	24	15	12	19	13	11	17	13	10	20.761	20.1864	20.1285	24.2324	23.9862	23.8251
F262_HUMAN	O60825	6-phosphofructo-2-kinase/fructose-2,6-bisphosphatase 2 OS=Homo sapiens GN=PFKFB2 PE=1 SV=2	-3.65283	0.0203539			2.188	0.6522	0.081354	0	0	0	0	0	0	0	0	0	4	4	4	8	8	7	1	1	1	14.4584	15.5407	15.7823	18.9536	20.4371	17.3492
LYAR_HUMAN	Q9NX58	Cell growth-regulating nucleolar protein OS=Homo sapiens GN=LYAR PE=1 SV=2	-3.60191	0.0528449			2.794	0.6224	0.237084	0	0	0	0	0	0	0	0	0	3	3	3	4	4	4	1	1	1	16.0985	14.0959	12.6448	17.9168	19.3615	16.3666
SNRK_HUMAN	Q9NRH2	SNF-related serine/threonine-protein kinase OS=Homo sapiens GN=SNRK PE=1 SV=2	-3.59	0.00803841	yes		2.782	0.6323	0.199187	0	0	0	0	0	0	0	0	0	2	2	2	4	4	4	6	6	6	14.8781	14.8882	15.6171	17.4051	19.003	19.7453
APC7_HUMAN	Q9UJX3	Anaphase-promoting complex subunit 7 OS=Homo sapiens GN=ANAPC7 PE=1 SV=4	-3.58036	0.00110731			2.427	0.7083	0.078498	4	4	4	3	2	2	4	3	3	8	7	7	11	10	10	6	6	6	19.1161	17.7083	18.7562	21.9802	22.1589	22.1824
H2B2D_HUMAN	Q6DRA6	Putative histone H2B type 2-D OS=Homo sapiens GN=HIST2H2BD PE=5 SV=3	-3.53468	0.0470139			1.689	0.5767	0.41447	0	0	0	1	1	0	0	0	0	2	2	0	2	2	0	1	1	0	16.069	18.3407	14.257	19.9003	20.3597	19.0107
NHSL1_HUMAN	Q5SYE7	NHS-like protein 1 OS=Homo sapiens GN=NHSL1 PE=1 SV=2	-3.50943	0.00369217	yes		2.837	0.7029	0.016729	4	3	3	3	3	3	2	2	2	8	6	6	16	12	12	9	8	8	16.2618	15.4356	15.4804	18.762	20.256	18.688
PCNA_HUMAN	P12004	Proliferating cell nuclear antigen OS=Homo sapiens GN=PCNA PE=1 SV=1	-3.41049	0.0669144			1.923	0.6924	0.017736	1	1	1	2	2	2	1	1	1	7	6	6	6	5	5	2	2	2	14.1657	17.7785	16.8835	20.6217	20.4003	18.0371
BUB1B_HUMAN	O60566	Mitotic checkpoint serine/threonine-protein kinase BUB1 beta OS=Homo sapiens GN=BUB1B PE=1 SV=3	-3.37961	0.000156956	yes	yes	3.385	0.6458	0.002688	9	9	9	11	11	11	10	10	10	25	21	21	29	23	23	28	25	25	18.87	19.0989	19.3157	22.183	22.875	22.3655
KIF3A_HUMAN	Q9Y496	Kinesin-like protein KIF3A OS=Homo sapiens GN=KIF3A PE=1 SV=4	-3.35924	0.00582672	yes		1.965	0.5338	0.022833	0	0	0	0	0	0	1	1	0	2	1	0	1	1	0	1	1	0	16.0075	13.9994	14.6928	18.2779	18.618	17.8816
CDK18_HUMAN	Q07002	Cyclin-dependent kinase 18 OS=Homo sapiens GN=CDK18 PE=1 SV=3	-3.3407	0.00445479			2.455	0.5141	0.053976	2	2	0	1	1	0	2	2	0	4	2	0	3	2	0	4	3	0	19.4035	17.6845	19.433	22.1605	22.177	22.2056
ANKL2_HUMAN	Q86XL3	Ankyrin repeat and LEM domain-containing protein 2 OS=Homo sapiens GN=ANKLE2 PE=1 SV=4	-3.33212	0.00131421			2.102	0.6105	0.022439	2	2	2	1	1	1	2	2	2	6	6	6	10	10	10	7	7	7	15.4617	14.9623	15.9972	18.2971	19.2978	18.8227
RUXE_HUMAN	P62304	Small nuclear ribonucleoprotein E OS=Homo sapiens GN=SNRPE PE=1 SV=1	-3.30916	0.0919552			1.587	0.695	0.135946	0	0	0	1	1	1	0	0	0	1	1	1	2	2	2	1	1	1	14.7606	18.4251	14.959	18.6777	21.1644	18.2302
DVL2_HUMAN	O14641	Segment polarity protein dishevelled homolog DVL-2 OS=Homo sapiens GN=DVL2 PE=1 SV=1	-3.30805	0.0109694	yes		2.185	0.627	0.086859	0	0	0	0	0	0	0	0	0	1	1	0	3	3	1	1	1	0	14.9796	14.2656	13.5224	17.0833	18.7685	16.84
SRRT_HUMAN	Q9BXP5	Serrate RNA effector molecule homolog OS=Homo sapiens GN=SRRT PE=1 SV=1	-3.30549	0.0132617	yes		3.072	0.6593	0.002235	7	7	7	4	4	4	10	9	9	16	15	15	27	23	23	16	14	14	18.7291	17.4495	19.3772	21.3103	22.8952	21.2667
FKBP4_HUMAN	Q02790	Peptidyl-prolyl cis-trans isomerase FKBP4 OS=Homo sapiens GN=FKBP4 PE=1 SV=3	-3.302	0.0633586			2.978	0.6404	0.051641	1	1	1	0	0	0	0	0	0	5	4	4	7	6	6	1	1	1	15.5458	15.0723	15.0293	19.3719	20.1894	15.9922
CDK1_HUMAN	P06493	Cyclin-dependent kinase 1 OS=Homo sapiens GN=CDK1 PE=1 SV=3	-3.29904	0.0150949			2.506	0.5675	0.01058	6	6	4	1	1	1	1	1	0	9	7	6	8	7	5	8	7	5	20.7303	17.9449	19.2388	22.5644	22.7543	22.4923
H14_HUMAN	P10412	Histone H1.4 OS=Homo sapiens GN=HIST1H1E PE=1 SV=2	-3.27653	0.0763501			2.545	0.4421	0.086117	1	1	0	0	0	0	0	0	0	2	1	0	2	2	0	1	1	0	18.482	15.8333	14.2041	19.2788	20.5466	18.5236
SRSF3_HUMAN	P84103	Serine/arginine-rich splicing factor 3 OS=Homo sapiens GN=SRSF3 PE=1 SV=1	-3.26753	0.192725			2.006	0.7303	0.166536	4	4	3	2	2	1	0	0	0	5	4	3	5	5	4	3	3	3	20.0451	20.5642	14.2301	21.0984	22.5239	21.0196
UBP53_HUMAN	Q70EK8	Inactive ubiquitin carboxyl-terminal hydrolase 53 OS=Homo sapiens GN=USP53 PE=2 SV=2	-3.25264	0.00393358	yes	yes	3.408	0.6975	0.119233	0	0	0	0	0	0	0	0	0	7	7	7	10	9	9	7	7	7	16.4358	16.3753	15.0087	18.7486	19.7126	19.1166
H3C_HUMAN	Q6NXT2	Histone H3.3C OS=Homo sapiens GN=H3F3C PE=1 SV=3	-3.25209	0.0830246			2.276	0.4157	0.030812	2	2	0	2	2	0	1	1	0	4	2	0	7	3	0	3	1	0	24.1768	21.6176	19.4194	24.983	25.5711	24.4161
SGOL2_HUMAN	Q562F6	Shugoshin-like 2 OS=Homo sapiens GN=SGOL2 PE=1 SV=2	-3.23498	0.0001763	yes		2.93	0.6978	0.069175	2	2	2	1	1	1	3	3	3	9	7	7	13	11	11	8	7	7	17.7147	17.0327	17.7744	20.7168	20.7	20.8099
H12_HUMAN	P16403	Histone H1.2 OS=Homo sapiens GN=HIST1H1C PE=1 SV=2	-3.22988	0.0703269			2.545	0.4421	0.086117	1	1	0	0	0	0	0	0	0	2	1	0	2	2	0	1	1	0	18.3665	14.4039	15.5425	19.1633	20.4311	18.4081
SKT_HUMAN	Q5T5P2	Sickle tail protein homolog OS=Homo sapiens GN=KIAA1217 PE=1 SV=2	-3.22572	0.00106858			3.958	0.7818	0.004223	18	18	18	21	21	21	20	20	20	55	46	46	76	57	57	44	36	36	18.8239	18.9551	19.1579	22.1261	22.8787	21.6091
CDK12_HUMAN	Q9NYV4	Cyclin-dependent kinase 12 OS=Homo sapiens GN=CDK12 PE=1 SV=2	-3.19743	0.0016281			1.835	0.4951	0.114067	1	1	0	0	0	0	1	1	0	3	1	0	2	1	0	2	1	0	17.5859	16.284	17.5018	20.3581	20.354	20.252
SERC_HUMAN	Q9Y617	Phosphoserine aminotransferase OS=Homo sapiens GN=PSAT1 PE=1 SV=2	-3.16413	0.136891			2.128	0.6799	0.061046	2	2	2	1	1	1	0	0	0	6	6	6	9	9	9	1	1	1	17.2352	15.9871	14.0584	20.335	20.377	16.0612
PRDX3_HUMAN	P30048	Thioredoxin-dependent peroxide reductase, mitochondrial OS=Homo sapiens GN=PRDX3 PE=1 SV=3	-3.16347	0.0368393			2.352	0.7112	0.088161	2	2	2	1	1	1	1	1	1	1	1	1	4	3	3	1	1	1	16.2123	15.8649	16.5472	18.5511	21.3751	18.1887
WDR47_HUMAN	O94967	WD repeat-containing protein 47 OS=Homo sapiens GN=WDR47 PE=1 SV=1	-3.16192	0.0134502	yes	yes	2.477	0.624	0.175283	0	0	0	0	0	0	0	0	0	5	5	5	5	5	5	2	2	2	14.2356	13.6572	15.1115	17.7721	18.4026	16.3154
H2B2C_HUMAN	Q6DN03	Putative histone H2B type 2-C OS=Homo sapiens GN=HIST2H2BC PE=5 SV=3	-3.14537	0.0513979			1.689	0.5767	0.41447	0	0	0	1	1	0	0	0	0	2	2	0	2	2	0	1	1	0	16.7414	18.2338	14.5387	19.7934	20.2528	18.9038
PKHA5_HUMAN	Q9HAU0	Pleckstrin homology domain-containing family A member 5 OS=Homo sapiens GN=PLEKHA5 PE=1 SV=1	-3.12597	0.00342783	yes		2.257	0.5855	0.051414	0	0	0	0	0	0	1	1	1	6	6	6	9	9	9	3	3	3	14.8325	14.7336	14.7199	17.8598	18.7719	17.0323
RRP44_HUMAN	Q9Y2L1	Exosome complex exonuclease RRP44 OS=Homo sapiens GN=DIS3 PE=1 SV=2	-3.08864	0.00259424	yes		3.715	0.7211	0.023622	5	5	5	6	6	6	10	10	10	19	16	16	25	21	21	16	15	15	17.7653	17.8952	18.5854	21.0003	21.9062	20.6053
SERPH_HUMAN	P50454	Serpin H1 OS=Homo sapiens GN=SERPINH1 PE=1 SV=2	-3.07869	0.0227991			2.793	0.647	0.014086	2	2	2	1	1	1	3	3	3	5	4	4	8	7	7	3	3	3	18.077	16.5588	18.9954	20.4081	21.9059	20.5532
ANXA7_HUMAN	P20073	Annexin A7 OS=Homo sapiens GN=ANXA7 PE=1 SV=3	-3.05818	0.00356286			2.284	0.549	0.363361	0	0	0	0	0	0	0	0	0	2	2	2	1	1	1	1	1	1	15.1815	14.5357	15.024	18.5361	18.3156	17.064
PP1A_HUMAN	P62136	Serine/threonine-protein phosphatase PP1-alpha catalytic subunit OS=Homo sapiens GN=PPP1CA PE=1 SV=1	-3.02111	0.0629749			3.196	0.6733	0.000988	3	3	3	3	3	2	0	0	0	4	4	3	4	4	3	5	5	3	19.0874	18.0675	15.1841	20.112	20.6869	20.6033
1433S_HUMAN	P31947	14-3-3 protein sigma OS=Homo sapiens GN=SFN PE=1 SV=1	-2.99486	0.220628			2.179	0.5686	0.003741	1	1	1	4	3	1	4	2	1	5	3	2	5	4	3	4	3	2	16.4154	22.0835	22.9696	23.4984	23.8653	23.0894
H11_HUMAN	Q02539	Histone H1.1 OS=Homo sapiens GN=HIST1H1A PE=1 SV=3	-2.96143	0.0680684			2.545	0.38	0.086117	1	1	0	0	0	0	0	0	0	2	1	0	1	1	0	1	1	0	18.6075	14.926	15.6586	19.4043	20.023	18.6491
KC1A_HUMAN	P48729	Casein kinase I isoform alpha OS=Homo sapiens GN=CSNK1A1 PE=1 SV=2	-2.93957	0.0508548			2.521	0.7271	0.002545	2	2	1	1	1	0	1	1	1	2	2	0	9	9	6	8	8	6	18.6728	16.5857	17.3268	18.8549	21.8509	20.6981
CDC27_HUMAN	P30260	Cell division cycle protein 27 homolog OS=Homo sapiens GN=CDC27 PE=1 SV=2	-2.9273	0.00839179			3.024	0.7344	0.012652	2	2	2	1	1	1	3	3	3	6	6	6	8	8	8	6	6	6	16.8372	15.6668	17.3873	19.2932	20.2117	19.1683
UTS2_HUMAN	O95399	Urotensin-2 OS=Homo sapiens GN=UTS2 PE=1 SV=1	-2.92456	0.281071			1.764	0.4259	0.002413	1	1	1	1	1	1	0	0	0	2	1	1	2	1	1	1	1	1	23.4596	23.4129	16.3941	23.9459	24.1809	23.9136
CCNB1_HUMAN	P14635	G2/mitotic-specific cyclin-B1 OS=Homo sapiens GN=CCNB1 PE=1 SV=1	-2.9012	0.0263827			1.956	0.4977	0.20003	2	2	2	1	1	1	1	1	1	3	3	3	4	4	4	2	2	2	17.3924	15.6701	15.9473	19.566	20.1702	17.9772
NCKP1_HUMAN	Q9Y2A7	Nck-associated protein 1 OS=Homo sapiens GN=NCKAP1 PE=1 SV=1	-2.85287	0.00173741			2.821	0.7366	0.013786	8	8	8	9	9	9	11	11	10	21	20	19	28	25	23	21	20	19	18.2908	18.4243	18.8834	21.0485	22.0627	21.0459
APC5_HUMAN	Q9UJX4	Anaphase-promoting complex subunit 5 OS=Homo sapiens GN=ANAPC5 PE=1 SV=2	-2.85141	0.0102089			1.858	0.6167	0.269271	0	0	0	0	0	0	0	0	0	2	2	2	3	3	3	3	3	3	15.052	16.735	14.7825	18.207	18.6127	18.304
RL35_HUMAN	P42766	60S ribosomal protein L35 OS=Homo sapiens GN=RPL35 PE=1 SV=2	-2.83246	0.272574			2.085	0.5147	0.039498	2	2	2	0	0	0	1	1	1	3	3	3	1	1	1	2	2	2	21.6916	14.5572	20.5041	22.3266	21.6475	21.2763
ASSY_HUMAN	P00966	Argininosuccinate synthase OS=Homo sapiens GN=ASS1 PE=1 SV=2	-2.83238	0.0243521			2.31	0.5108	0.136732	1	1	1	0	0	0	0	0	0	2	2	2	4	4	4	1	1	1	17.8075	15.9924	15.8827	19.7157	20.0632	18.4007
H13_HUMAN	P16402	Histone H1.3 OS=Homo sapiens GN=HIST1H1D PE=1 SV=2	-2.81853	0.0621766			2.545	0.4421	0.086117	1	1	0	0	0	0	0	0	0	2	1	0	2	2	0	1	1	0	18.3665	15.6404	15.5401	19.1633	20.4311	18.4081
KC1AL_HUMAN	Q8N752	Casein kinase I isoform alpha-like OS=Homo sapiens GN=CSNK1A1L PE=2 SV=2	-2.81473	0.0211823			2.33	0.6495	0.094546	1	1	0	1	1	0	0	0	0	2	2	0	3	3	0	2	2	0	17.347	16.6561	15.9703	18.9252	20.7736	18.7188
AXIN1_HUMAN	O15169	Axin-1 OS=Homo sapiens GN=AXIN1 PE=1 SV=2	-2.81452	0.000884268	yes	yes	4.749	0.7707	0.010863	3	3	3	5	5	5	5	5	5	11	10	10	11	10	10	9	9	9	17.3533	18.1951	18.0752	20.8166	20.91	20.3405
HSPB1_HUMAN	P04792	Heat shock protein beta-1 OS=Homo sapiens GN=HSPB1 PE=1 SV=2	-2.80503	0.0487051			2.299	0.7296	0.030398	0	0	0	3	3	3	1	1	1	7	6	6	5	4	4	3	3	3	15.6441	19.018	17.042	20.3822	20.0794	19.6576
AP2D_HUMAN	Q7Z6R9	Transcription factor AP-2-delta OS=Homo sapiens GN=TFAP2D PE=2 SV=1	-2.80035	0.0611853			1.617	0.3066	0.037685	1	1	1	0	0	0	0	0	0	2	1	1	2	1	1	1	1	1	18.5969	15.5376	15.5531	19.8584	19.6053	18.6251
ANC2_HUMAN	Q9UJX6	Anaphase-promoting complex subunit 2 OS=Homo sapiens GN=ANAPC2 PE=1 SV=1	-2.75314	0.00311806			1.939	0.5615	0.020086	1	1	1	1	1	1	2	2	2	7	7	7	6	5	5	3	3	3	15.5993	15.7672	15.7697	19.1382	18.5887	17.6688
KIF5A_HUMAN	Q12840	Kinesin heavy chain isoform 5A OS=Homo sapiens GN=KIF5A PE=1 SV=2	-2.75131	0.00105507			2.33	0.5982	0.008595	1	1	0	1	1	0	0	0	0	3	3	0	3	3	0	3	3	0	14.2025	14.132	13.8007	16.4325	16.5664	17.3903
RFA1_HUMAN	P27694	Replication protein A 70 kDa DNA-binding subunit OS=Homo sapiens GN=RPA1 PE=1 SV=2	-2.74918	0.00103229			2.474	0.6289	0.169196	1	1	1	1	1	1	0	0	0	3	3	3	2	2	2	2	2	2	14.5819	15.2672	14.2309	17.2453	17.4781	17.6042
RPAB1_HUMAN	P19388	DNA-directed RNA polymerases I, II, and III subunit RPABC1 OS=Homo sapiens GN=POLR2E PE=1 SV=4	-2.73976	0.0516961			2.3	0.7065	0.129481	2	2	2	1	1	1	0	0	0	3	3	3	4	4	4	3	3	3	18.5102	15.6554	15.499	19.1359	19.6878	19.0602
IMDH2_HUMAN	P12268	Inosine-5'-monophosphate dehydrogenase 2 OS=Homo sapiens GN=IMPDH2 PE=1 SV=2	-2.72181	0.000513336			5.117	0.7547	0.010892	3	3	2	4	4	3	5	5	4	11	10	9	10	7	6	13	11	10	20.743	20.9748	21.4451	23.5763	23.6432	24.1088
PP1B_HUMAN	P62140	Serine/threonine-protein phosphatase PP1-beta catalytic subunit OS=Homo sapiens GN=PPP1CB PE=1 SV=3	-2.71815	0.063449			3.196	0.6784	0.000988	1	1	1	1	1	0	1	1	1	2	2	1	2	2	1	3	3	1	15.6372	15.782	15.2292	16.1767	19.5441	19.082
FKBP3_HUMAN	Q00688	Peptidyl-prolyl cis-trans isomerase FKBP3 OS=Homo sapiens GN=FKBP3 PE=1 SV=1	-2.6858	0.0358953			1.912	0.6276	0.294653	0	0	0	1	1	1	0	0	0	2	2	2	2	2	2	1	1	1	15.9921	17.3756	14.7248	18.882	19.3121	17.9557
LEG1_HUMAN	P09382	Galectin-1 OS=Homo sapiens GN=LGALS1 PE=1 SV=2	-2.68208	0.156868			1.504	0.5271	0.181627	0	0	0	2	2	2	0	0	0	1	1	1	2	2	2	1	1	1	13.8797	18.4179	16.7284	19.0804	20.362	17.6298
FEN1_HUMAN	P39748	Flap endonuclease 1 OS=Homo sapiens GN=FEN1 PE=1 SV=1	-2.64356	0.0213468			2.76	0.573	0.017062	1	1	1	0	0	0	0	0	0	4	4	4	3	3	3	1	1	1	17.2561	16.8253	16.954	20.3258	20.4011	18.2391
GAR1_HUMAN	Q9NY12	H/ACA ribonucleoprotein complex subunit 1 OS=Homo sapiens GN=GAR1 PE=1 SV=1	-2.63793	0.0158813			1.769	0.6142	0.906004	0	0	0	0	0	0	0	0	0	1	1	1	1	1	1	2	2	2	14.6271	15.7562	16.6772	17.9516	18.1454	18.8772
CSK21_HUMAN	P68400	Casein kinase II subunit alpha OS=Homo sapiens GN=CSNK2A1 PE=1 SV=1	-2.63237	0.0280116			1.797	0.5021	0.15399	0	0	0	0	0	0	1	1	1	1	1	1	2	2	2	2	2	2	13.6337	15.9178	14.7215	17.1353	18.2067	16.828
IF4H_HUMAN	Q15056	Eukaryotic translation initiation factor 4H OS=Homo sapiens GN=EIF4H PE=1 SV=5	-2.60395	0.0132349			1.678	0.5596	0.333166	0	0	0	0	0	0	1	1	1	2	2	2	3	3	3	2	2	2	16.3663	14.8646	16.5441	18.2097	19.1384	18.2387
RAB10_HUMAN	P61026	Ras-related protein Rab-10 OS=Homo sapiens GN=RAB10 PE=1 SV=1	-2.5986	0.116822			1.876	0.5279	0.019749	1	1	0	2	1	0	0	0	0	4	4	2	4	4	2	2	2	1	18.6835	18.6258	14.9521	20.2543	20.594	19.2089
PP1G_HUMAN	P36873	Serine/threonine-protein phosphatase PP1-gamma catalytic subunit OS=Homo sapiens GN=PPP1CC PE=1 SV=1	-2.5931	0.0377875			3.196	0.6733	0.000988	1	1	1	2	2	1	0	0	0	2	2	1	2	2	1	3	3	1	17.0979	17.2241	15.155	18.0836	19.8339	19.3388
ABCF2_HUMAN	Q9UG63	ATP-binding cassette sub-family F member 2 OS=Homo sapiens GN=ABCF2 PE=1 SV=2	-2.58714	0.0288597			2.595	0.5434	0.199775	0	0	0	0	0	0	0	0	0	2	2	2	3	3	3	2	2	2	13.5706	15.9916	15.4334	17.0775	17.8301	17.8493
RICTR_HUMAN	Q6R327	Rapamycin-insensitive companion of mTOR OS=Homo sapiens GN=RICTOR PE=1 SV=1	-2.55521	0.00764873			2.542	0.6471	0.070427	2	2	2	0	0	0	2	2	2	6	6	6	7	7	7	5	5	5	14.6485	14.1572	14.7053	17.2899	17.757	16.1298
APC1_HUMAN	Q9H1A4	Anaphase-promoting complex subunit 1 OS=Homo sapiens GN=ANAPC1 PE=1 SV=1	-2.54494	0.0113372			1.966	0.6261	0.05908	1	1	1	2	2	2	3	3	3	6	6	6	9	9	9	5	5	5	14.9275	15.4938	16.0694	17.7707	18.955	17.3998
CPSF6_HUMAN	Q16630	Cleavage and polyadenylation specificity factor subunit 6 OS=Homo sapiens GN=CPSF6 PE=1 SV=2	-2.54361	0.0853438			2.141	0.7077	0.089693	0	0	0	1	1	1	0	0	0	1	1	1	3	3	3	1	1	1	15.8931	15.2619	14.91	18.2666	19.5595	15.8697
RFC3_HUMAN	P40938	Replication factor C subunit 3 OS=Homo sapiens GN=RFC3 PE=1 SV=2	-2.54313	0.090562			2.42	0.6406	0.024142	2	2	2	1	1	1	0	0	0	3	3	3	4	4	4	3	3	3	17.5408	16.8285	13.8787	18.5537	19.0633	18.2604
MCM4_HUMAN	P33991	DNA replication licensing factor MCM4 OS=Homo sapiens GN=MCM4 PE=1 SV=5	-2.52991	0.103798			3.025	0.7069	0.117152	1	1	1	3	3	3	3	3	3	6	6	6	10	9	9	3	3	3	13.6289	16.1756	16.8116	18.1272	19.2722	16.8065
SIR5_HUMAN	Q9NXA8	NAD-dependent protein deacylase sirtuin-5, mitochondrial OS=Homo sapiens GN=SIRT5 PE=1 SV=2	-2.50557	0.0499643			2.058	0.7228	0.040772	1	1	1	1	1	1	0	0	0	2	2	2	4	4	4	2	2	2	16.5272	16.3094	14.1684	17.6659	19.169	17.6868
HDAC2_HUMAN	Q92769	Histone deacetylase 2 OS=Homo sapiens GN=HDAC2 PE=1 SV=2	-2.45448	0.0567188		yes	2.649	0.6358	0.149294	2	2	1	1	1	0	0	0	0	2	2	1	4	4	2	3	3	1	18.5293	17.4673	15.4298	19.2852	19.8582	19.6464
NHS_HUMAN	Q6T4R5	Nance-Horan syndrome protein OS=Homo sapiens GN=NHS PE=1 SV=1	-2.4436	0.00354957	yes	yes	3.487	0.7611	0.017853	17	16	16	19	16	16	23	21	21	41	29	29	56	35	35	34	25	25	19.5977	19.6452	20.1883	21.9568	22.9503	21.8549
RL30_HUMAN	P62888	60S ribosomal protein L30 OS=Homo sapiens GN=RPL30 PE=1 SV=2	-2.43922	0.00572483			2.503	0.6519	0.002167	4	2	2	3	3	3	2	2	2	6	5	5	8	5	5	4	4	4	21.6252	21.038	21.484	24.1535	24.3171	22.9942
DNJC8_HUMAN	O75937	DnaJ homolog subfamily C member 8 OS=Homo sapiens GN=DNAJC8 PE=1 SV=2	-2.43623	0.074097			2.04	0.4681	0.074771	1	1	1	2	2	2	0	0	0	2	2	2	2	2	2	1	1	1	16.4559	18.0552	14.7012	19.1502	19.1289	18.242
NELFE_HUMAN	P18615	Negative elongation factor E OS=Homo sapiens GN=RDBP PE=1 SV=3	-2.43353	0.0220065			2.039	0.6435	0.012217	0	0	0	0	0	0	0	0	0	1	1	1	2	2	2	1	1	1	14.79	14.9191	15.7101	17.5021	18.6531	16.5645
SYAC_HUMAN	P49588	Alanine--tRNA ligase, cytoplasmic OS=Homo sapiens GN=AARS PE=1 SV=2	-2.41705	0.232949			2.249	0.6786	0.110427	2	2	2	0	0	0	3	3	3	8	8	8	4	4	4	1	1	1	15.0962	12.5696	16.9671	18.6295	18.2651	14.9894
HDAC1_HUMAN	Q13547	Histone deacetylase 1 OS=Homo sapiens GN=HDAC1 PE=1 SV=1	-2.38878	0.0765295		yes	2.649	0.6358	0.149294	1	1	0	1	1	0	0	0	0	1	1	0	3	3	1	2	2	0	18.3874	17.4128	15.0949	18.9533	19.7946	19.3135
ENAH_HUMAN	Q8N8S7	Protein enabled homolog OS=Homo sapiens GN=ENAH PE=1 SV=2	-2.38646	0.0249306			2.323	0.5898	0.263588	0	0	0	0	0	0	0	0	0	2	2	2	2	2	2	2	2	2	15.8908	16.2333	14.0731	18.0271	17.7293	17.6001
PPIH_HUMAN	O43447	Peptidyl-prolyl cis-trans isomerase H OS=Homo sapiens GN=PPIH PE=1 SV=1	-2.38166	0.0317225			1.99	0.5824	0.119691	0	0	0	1	1	1	0	0	0	2	2	2	2	2	2	1	1	1	15.8936	17.1695	14.8143	18.6946	18.5365	17.7914
1433G_HUMAN	P61981	14-3-3 protein gamma OS=Homo sapiens GN=YWHAG PE=1 SV=2	-2.3698	0.22264			3.001	0.6828	0.025896	1	1	1	6	5	3	6	4	3	6	3	2	5	4	3	4	3	2	17.4001	21.8615	22.5682	22.9841	23.4727	22.4824
TALDO_HUMAN	P37837	Transaldolase OS=Homo sapiens GN=TALDO1 PE=1 SV=2	-2.35062	0.0669276			2.026	0.44	0.071448	1	1	1	2	2	2	1	1	1	6	6	6	7	6	6	2	2	2	16.9249	17.4777	17.3639	20.4811	20.5819	17.7553
CAP1_HUMAN	Q01518	Adenylyl cyclase-associated protein 1 OS=Homo sapiens GN=CAP1 PE=1 SV=5	-2.33441	0.164427			2.423	0.553	0.145412	2	2	2	1	1	1	2	2	2	1	1	1	4	3	3	3	2	2	17.0044	13.2074	17.1062	17.4975	19.0773	17.7464
PARK7_HUMAN	Q99497	Protein DJ-1 OS=Homo sapiens GN=PARK7 PE=1 SV=2	-2.33226	0.126598			2.594	0.6274	0.008445	1	1	1	1	1	1	1	1	1	3	3	3	7	7	7	2	2	2	17.7085	19.2004	20.5678	21.4764	23.0347	19.9623
GLO2_HUMAN	Q16775	Hydroxyacylglutathione hydrolase, mitochondrial OS=Homo sapiens GN=HAGH PE=1 SV=2	-2.31214	0.21381			1.811	0.5875	0.100962	3	3	3	2	2	2	0	0	0	3	3	3	4	4	4	2	2	2	18.68	17.8288	13.8174	18.9203	19.9396	18.4028
DNJA1_HUMAN	P31689	DnaJ homolog subfamily A member 1 OS=Homo sapiens GN=DNAJA1 PE=1 SV=2	-2.30338	0.0663043			3.638	0.7512	0.062241	1	1	1	1	1	1	0	0	0	4	4	4	1	1	1	1	1	1	16.3875	16.4789	15.9464	20.0096	16.9041	18.8092
DPYL1_HUMAN	Q14194	Dihydropyrimidinase-related protein 1 OS=Homo sapiens GN=CRMP1 PE=1 SV=1	-2.30113	0.111677			1.89	0.375	0.538534	1	1	0	0	0	0	2	1	0	3	1	0	4	2	0	3	1	0	16.5766	15.593	18.1354	17.8724	18.6093	20.7266
KIF6_HUMAN	Q6ZMV9	Kinesin-like protein KIF6 OS=Homo sapiens GN=KIF6 PE=1 SV=3	-2.29679	0.0281626			1.965	0.5338	0.022833	0	0	0	0	0	0	1	1	0	2	1	0	1	1	0	1	1	0	16.609	16.15	14.4753	18.0603	18.4004	17.664
PPP6_HUMAN	O00743	Serine/threonine-protein phosphatase 6 catalytic subunit OS=Homo sapiens GN=PPP6C PE=1 SV=1	-2.29096	0.00215109			2.295	0.5499	0.074153	1	1	1	1	1	1	0	0	0	2	2	2	3	3	3	2	2	2	15.4659	15.6531	15.1978	17.3797	18.3219	17.4881
H33_HUMAN	P84243	Histone H3.3 OS=Homo sapiens GN=H3F3A PE=1 SV=2	-2.2881	0.0815918			2.276	0.4157	0.030812	3	3	0	2	2	0	2	2	0	5	3	0	9	4	0	5	2	0	24.8603	21.6176	23.4851	25.6383	26.125	25.064
H32_HUMAN	Q71DI3	Histone H3.2 OS=Homo sapiens GN=HIST2H3A PE=1 SV=3	-2.2881	0.0815918			2.276	0.4157	0.030812	3	3	0	2	2	0	2	2	0	5	3	0	9	4	0	5	2	0	24.8603	21.6176	23.4851	25.6383	26.125	25.064
H31T_HUMAN	Q16695	Histone H3.1t OS=Homo sapiens GN=HIST3H3 PE=1 SV=3	-2.2881	0.0815918			2.276	0.4157	0.030812	3	3	0	2	2	0	2	2	0	5	3	0	9	4	0	5	2	0	24.8603	21.6176	23.4851	25.6383	26.125	25.064
H31_HUMAN	P68431	Histone H3.1 OS=Homo sapiens GN=HIST1H3A PE=1 SV=2	-2.2881	0.0815918			2.276	0.4157	0.030812	3	3	0	2	2	0	2	2	0	5	3	0	9	4	0	5	2	0	24.8603	21.6176	23.4851	25.6383	26.125	25.064
KLC1_HUMAN	Q07866	Kinesin light chain 1 OS=Homo sapiens GN=KLC1 PE=1 SV=2	-2.28758	0.0184872			2.277	0.5574	1.34051	0	0	0	0	0	0	0	0	0	1	1	0	1	1	0	2	2	1	16.1828	14.2244	14.8536	17.081	17.5579	17.4845
TCP4_HUMAN	P53999	Activated RNA polymerase II transcriptional coactivator p15 OS=Homo sapiens GN=SUB1 PE=1 SV=3	-2.28251	0.294343			2.552	0.6309	0.275561	2	2	2	2	2	2	0	0	0	3	3	3	4	4	4	1	1	1	20.9814	20.0047	15.3207	21.2465	22.2049	19.7029
CAZA2_HUMAN	P47755	F-actin-capping protein subunit alpha-2 OS=Homo sapiens GN=CAPZA2 PE=1 SV=3	-2.26038	0.263286			2.146	0.6897	0.224856	2	2	0	0	0	0	2	2	0	4	4	2	4	4	3	3	3	1	20.3011	15.196	20.451	20.7045	21.2963	20.7285
SGPL1_HUMAN	O95470	Sphingosine-1-phosphate lyase 1 OS=Homo sapiens GN=SGPL1 PE=1 SV=3	-2.24887	0.00719078			2.202	0.7048	0.018288	1	1	1	0	0	0	1	1	1	2	2	2	2	2	2	1	1	1	15.7015	14.7065	15.9355	17.8892	17.9739	17.2271
RL36A_HUMAN	P83881	60S ribosomal protein L36a OS=Homo sapiens GN=RPL36A PE=1 SV=2	-2.24546	0.0127806			2.197	0.4997	0.074665	2	2	1	1	1	1	1	1	0	3	3	1	3	3	1	3	3	1	21.0692	19.5802	21.1587	22.8444	23.0425	22.6576
TMX1_HUMAN	Q9H3N1	Thioredoxin-related transmembrane protein 1 OS=Homo sapiens GN=TMX1 PE=1 SV=1	-2.23184	0.123773	yes		2.786	0.6574	0.482156	1	1	1	1	1	1	0	0	0	1	1	1	2	2	2	2	2	2	18.1123	17.3926	14.8015	17.9163	19.7407	19.345
U2AF1_HUMAN	Q01081	Splicing factor U2AF 35 kDa subunit OS=Homo sapiens GN=U2AF1 PE=1 SV=3	-2.20553	0.117187			1.944	0.713	0.250153	1	1	1	0	0	0	1	1	1	1	1	1	2	2	2	1	1	1	14.9405	14.8428	16.5385	17.3547	19.4373	16.1464
MCM6_HUMAN	Q14566	DNA replication licensing factor MCM6 OS=Homo sapiens GN=MCM6 PE=1 SV=1	-2.20397	0.158659	yes		3.951	0.675	0.153883	1	1	1	4	4	4	3	3	3	6	6	6	11	11	11	2	2	2	14.1736	16.6405	16.3259	17.8885	19.6824	16.1811
IMB1_HUMAN	Q14974	Importin subunit beta-1 OS=Homo sapiens GN=KPNB1 PE=1 SV=2	-2.20185	0.0742833			2.964	0.6601	0.007216	6	6	6	2	2	2	7	6	6	9	8	8	18	14	14	8	5	5	20.3653	17.8998	19.7148	21.1924	22.5941	20.7989
SCOT1_HUMAN	P55809	Succinyl-CoA:3-ketoacid coenzyme A transferase 1, mitochondrial OS=Homo sapiens GN=OXCT1 PE=1 SV=1	-2.18735	0.104056			2.666	0.5548	0.089387	0	0	0	1	1	1	2	1	1	3	3	3	2	1	1	2	2	2	14.026	16.2773	17.3933	18.6275	17.4937	18.1374
SAR1A_HUMAN	Q9NR31	GTP-binding protein SAR1a OS=Homo sapiens GN=SAR1A PE=1 SV=1	-2.18725	0.0747702			1.947	0.601	0.068168	1	1	0	1	1	0	0	0	0	2	2	0	3	3	1	3	3	0	18.0416	17.3965	15.2927	18.6022	19.8471	18.8433
PGRC1_HUMAN	O00264	Membrane-associated progesterone receptor component 1 OS=Homo sapiens GN=PGRMC1 PE=1 SV=3	-2.18086	0.212749			1.99	0.7015	0.03981	1	1	1	5	5	5	0	0	0	2	2	1	6	6	5	3	3	3	17.2859	20.7615	16.704	19.5798	21.929	19.7852
DPYL3_HUMAN	Q14195	Dihydropyrimidinase-related protein 3 OS=Homo sapiens GN=DPYSL3 PE=1 SV=1	-2.17217	0.126955			1.89	0.369	0.538534	1	1	0	0	0	0	2	1	0	3	1	0	3	1	0	3	1	0	16.6209	15.7679	18.1798	17.9168	18.3974	20.771
PUF60_HUMAN	Q9UHX1	Poly(U)-binding-splicing factor PUF60 OS=Homo sapiens GN=PUF60 PE=1 SV=1	-2.16067	0.125478			1.952	0.5473	0.013809	0	0	0	1	1	1	2	2	2	3	3	3	4	4	4	1	1	1	15.2815	16.9846	17.6036	19.5925	19.7267	17.0325
1433F_HUMAN	Q04917	14-3-3 protein eta OS=Homo sapiens GN=YWHAH PE=1 SV=4	-2.15982	0.175796			2.282	0.6382	0.182496	2	2	2	5	4	2	3	1	0	5	3	2	5	4	3	3	2	1	18.1167	21.6278	22.2752	22.8491	23.2485	22.4016
CYFP2_HUMAN	Q96F07	Cytoplasmic FMR1-interacting protein 2 OS=Homo sapiens GN=CYFIP2 PE=1 SV=2	-2.15953	0.00850387	yes		2.715	0.6674	0.015118	7	7	0	8	8	0	8	8	0	13	12	0	17	14	0	10	9	0	18.8328	18.7856	19.0274	21.0915	21.7801	20.2528
AK1C2_HUMAN	P52895	Aldo-keto reductase family 1 member C2 OS=Homo sapiens GN=AKR1C2 PE=1 SV=3	-2.15023	0.149137			1.944	0.5941	0.204062	1	1	0	1	1	0	0	0	0	3	2	0	1	1	0	1	1	0	17.9783	17.4348	14.2818	19.1921	18.933	18.0205
CYFP1_HUMAN	Q7L576	Cytoplasmic FMR1-interacting protein 1 OS=Homo sapiens GN=CYFIP1 PE=1 SV=1	-2.14713	0.00729059	yes		2.79	0.7387	0.015118	15	15	8	17	17	9	19	19	11	33	28	16	33	28	14	24	22	13	19.6241	19.4968	19.9784	21.8266	22.5515	21.1627
REPI1_HUMAN	Q9BWE0	Replication initiator 1 OS=Homo sapiens GN=REPIN1 PE=1 SV=1	-2.14114	0.0244953	yes		3.089	0.7178	0.107896	0	0	0	0	0	0	0	0	0	2	2	2	3	3	3	2	2	2	15.833	14.5306	15.3608	16.6387	18.2659	17.2433
ERP29_HUMAN	P30040	Endoplasmic reticulum resident protein 29 OS=Homo sapiens GN=ERP29 PE=1 SV=4	-2.12316	0.0781001			2.299	0.6663	0.196757	1	1	1	0	0	0	1	1	1	3	3	3	3	3	3	1	1	1	15.7579	14.6352	16.387	18.5003	18.4157	16.2335
METK2_HUMAN	P31153	S-adenosylmethionine synthase isoform type-2 OS=Homo sapiens GN=MAT2A PE=1 SV=1	-2.11818	0.203646			2.65	0.7246	0.1707	0	0	0	1	1	1	2	2	2	2	2	2	3	3	3	1	1	1	15.0275	16.4955	18.8802	19.3726	20.0735	17.3117
RS24_HUMAN	P62847	40S ribosomal protein S24 OS=Homo sapiens GN=RPS24 PE=1 SV=1	-2.1117	0.301386			3.988	0.6462	0.271167	1	1	1	0	0	0	2	2	2	2	2	2	2	2	2	2	2	2	18.8728	14.9114	20.2982	20.2932	21.3692	18.7551
F211A_HUMAN	Q8NAA5	Leucine-rich repeat-containing protein FAM211A OS=Homo sapiens GN=FAM211A PE=2 SV=2	-2.1064	0.079305	yes	yes	2.35	0.5108	0.072228	4	4	4	4	4	4	0	0	0	5	4	4	6	5	5	6	6	6	18.895	18.8281	16.178	19.9388	20.0221	20.2594
RAB8A_HUMAN	P61006	Ras-related protein Rab-8A OS=Homo sapiens GN=RAB8A PE=1 SV=1	-2.09899	0.224815			1.876	0.5021	0.07803	1	1	0	2	1	0	0	0	0	1	1	0	1	1	0	1	1	0	18.6835	18.6258	14.3266	19.2864	19.7476	18.8989
PSD13_HUMAN	Q9UNM6	26S proteasome non-ATPase regulatory subunit 13 OS=Homo sapiens GN=PSMD13 PE=1 SV=2	-2.09444	0.123475			1.908	0.6171	0.084063	3	3	3	4	4	4	0	0	0	4	4	4	8	6	6	4	4	4	18.8897	18.9002	15.8888	19.9565	20.6816	19.3239
RBM14_HUMAN	Q96PK6	RNA-binding protein 14 OS=Homo sapiens GN=RBM14 PE=1 SV=2	-2.08362	0.0482379			2.095	0.6174	0.125777	0	0	0	0	0	0	1	1	1	3	3	3	4	4	4	1	1	1	16.6758	16.1128	17.4407	19.4326	19.4871	17.5604
IDHC_HUMAN	O75874	Isocitrate dehydrogenase [NADP] cytoplasmic OS=Homo sapiens GN=IDH1 PE=1 SV=2	-2.06433	0.292532			3.3	0.5912	0.018336	0	0	0	2	2	2	3	3	3	2	2	2	4	4	4	1	1	1	13.2415	17.1233	18.5373	18.6565	19.2842	17.1545
RFC4_HUMAN	P35249	Replication factor C subunit 4 OS=Homo sapiens GN=RFC4 PE=1 SV=2	-2.05955	0.110057			2.017	0.5662	0.036103	3	3	3	3	3	3	0	0	0	3	3	3	5	5	5	5	5	5	18.3288	17.6794	15.1898	18.5185	19.551	19.3072
SEP11_HUMAN	Q9NVA2	Septin-11 OS=Homo sapiens GN=SEPT11 PE=1 SV=3	-2.05711	0.0647298			1.877	0.5812	0.136281	1	1	0	1	1	0	0	0	0	2	2	1	2	2	0	1	1	0	17.4797	17.6168	15.591	19.3815	19.4906	17.9868
RFC5_HUMAN	P40937	Replication factor C subunit 5 OS=Homo sapiens GN=RFC5 PE=1 SV=1	-2.051	0.166913			2.313	0.6658	0.012045	3	3	3	4	4	4	0	0	0	6	6	6	5	5	5	3	3	3	18.1876	18.2047	14.8175	19.4348	19.7097	18.2182
MTA2_HUMAN	O94776	Metastasis-associated protein MTA2 OS=Homo sapiens GN=MTA2 PE=1 SV=1	-2.03954	0.0273421			2.155	0.5717	0.003148	1	1	1	1	1	1	1	1	1	3	3	3	5	5	4	2	2	2	16.5618	15.5493	16.1708	18.1306	19.0407	17.2292
PDXK_HUMAN	O00764	Pyridoxal kinase OS=Homo sapiens GN=PDXK PE=1 SV=1	-2.0317	0.0208143			1.708	0.4684	0.616412	0	0	0	0	0	0	0	0	0	2	2	2	2	2	2	1	1	1	15.278	14.7396	14.7767	17.6299	17.3226	15.9368
SMCE1_HUMAN	Q969G3	SWI/SNF-related matrix-associated actin-dependent regulator of chromatin subfamily E member 1 OS=Homo sapiens GN=SMARCE1 PE=1 SV=2	-2.03001	0.0695248			2.575	0.6144	0.007587	0	0	0	0	0	0	0	0	0	2	2	2	1	1	1	1	1	1	14.702	16.1456	14.4504	18.2451	16.053	17.0899
MCM2_HUMAN	P49736	DNA replication licensing factor MCM2 OS=Homo sapiens GN=MCM2 PE=1 SV=4	-2.02441	0.0426411	yes		2.221	0.5743	0.015529	2	2	2	3	3	3	3	3	3	6	6	6	10	10	10	4	4	4	15.4584	16.7551	16.9287	18.2952	19.3396	17.5806
VAT1_HUMAN	Q99536	Synaptic vesicle membrane protein VAT-1 homolog OS=Homo sapiens GN=VAT1 PE=1 SV=2	-2.02285	0.261119			2.602	0.6691	0.018469	0	0	0	0	0	0	2	2	2	1	1	1	4	4	3	1	1	1	14.2625	16.0885	19.0161	17.7197	19.8571	17.859
TCTP_HUMAN	P13693	Translationally-controlled tumor protein OS=Homo sapiens GN=TPT1 PE=1 SV=1	-2.01092	0.246346			2.296	0.5028	0.132387	2	2	1	0	0	0	3	3	1	2	2	1	3	3	1	3	3	1	18.3978	15.2326	19.9732	19.5098	20.8746	19.252
H2B1A_HUMAN	Q96A08	Histone H2B type 1-A OS=Homo sapiens GN=HIST1H2BA PE=1 SV=3	-1.99892	0.0256993			3.026	0.6104	0.02343	2	2	0	2	1	0	4	3	0	4	2	0	4	2	0	3	2	0	21.4698	21.2449	22.9125	23.831	24.3185	23.4744
MCM7_HUMAN	P33993	DNA replication licensing factor MCM7 OS=Homo sapiens GN=MCM7 PE=1 SV=4	-1.99695	0.0376466	yes		3.582	0.6385	0.053075	2	2	2	1	1	1	1	1	1	2	2	2	4	4	4	2	2	2	16.3913	14.9005	15.8523	17.5284	18.6293	16.9772
TPT1L_HUMAN	Q56UQ5	TPT1-like protein OS=Homo sapiens PE=1 SV=2	-1.98092	0.30575			2.296	0.5013	0.402831	1	1	0	0	0	0	2	2	0	1	1	0	2	2	0	1	1	0	18.7297	15.0147	20.2582	19.6313	21.2463	19.0678
DHB4_HUMAN	P51659	Peroxisomal multifunctional enzyme type 2 OS=Homo sapiens GN=HSD17B4 PE=1 SV=3	-1.9534	0.0499133			2.511	0.6596	0.142447	1	1	1	0	0	0	2	1	1	4	4	4	5	3	3	2	2	2	15.1188	15.281	15.6971	17.4787	18.4118	16.0666
H2B2E_HUMAN	Q16778	Histone H2B type 2-E OS=Homo sapiens GN=HIST2H2BE PE=1 SV=3	-1.93822	0.023093			3.17	0.7451	0.02343	3	3	0	4	3	0	6	4	0	7	5	0	8	5	0	5	4	0	21.5548	21.6333	23.0051	23.9864	24.4714	23.5501
H2B1O_HUMAN	P23527	Histone H2B type 1-O OS=Homo sapiens GN=HIST1H2BO PE=1 SV=3	-1.93822	0.023093			3.17	0.7451	0.02343	3	3	0	4	3	0	6	4	0	7	5	0	8	5	0	5	4	0	21.5548	21.6333	23.0051	23.9864	24.4714	23.5501
H2B1J_HUMAN	P06899	Histone H2B type 1-J OS=Homo sapiens GN=HIST1H2BJ PE=1 SV=3	-1.93822	0.023093			3.17	0.7451	0.02343	3	3	0	4	3	0	6	4	0	7	5	0	8	5	0	5	4	0	21.5548	21.6333	23.0051	23.9864	24.4714	23.5501
H2B1B_HUMAN	P33778	Histone H2B type 1-B OS=Homo sapiens GN=HIST1H2BB PE=1 SV=2	-1.93822	0.023093			3.17	0.7451	0.02343	3	3	0	4	3	0	6	4	0	7	5	0	8	5	0	5	4	0	21.5548	21.6333	23.0051	23.9864	24.4714	23.5501
RAB7A_HUMAN	P51149	Ras-related protein Rab-7a OS=Homo sapiens GN=RAB7A PE=1 SV=1	-1.93568	0.139358			1.736	0.5519	0.185564	1	1	1	2	2	2	0	0	0	1	1	1	4	4	4	2	2	2	17.2729	18.0741	14.9497	18.1667	19.6518	18.2853
RAB1C_HUMAN	Q92928	Putative Ras-related protein Rab-1C OS=Homo sapiens GN=RAB1C PE=5 SV=2	-1.93405	0.211377			1.876	0.5021	0.07803	1	1	0	2	1	0	0	0	0	1	1	0	1	1	0	1	1	0	18.6835	18.6258	14.8214	19.2864	19.7476	18.8989
DKC1_HUMAN	O60832	H/ACA ribonucleoprotein complex subunit 4 OS=Homo sapiens GN=DKC1 PE=1 SV=3	-1.92826	0.129577	yes		2.566	0.5376	0.109152	2	2	2	2	2	2	1	1	1	2	2	2	2	2	2	1	1	1	17.8519	17.3163	16.4384	18.1407	18.272	20.9787
1433T_HUMAN	P27348	14-3-3 protein theta OS=Homo sapiens GN=YWHAQ PE=1 SV=1	-1.91291	0.152631			3.306	0.7247	0.071691	3	2	0	7	5	1	7	4	1	8	5	2	9	7	4	6	4	1	19.2163	21.9331	22.6725	23.2352	23.6284	22.6971
GSK3B_HUMAN	P49841	Glycogen synthase kinase-3 beta OS=Homo sapiens GN=GSK3B PE=1 SV=2	-1.90937	0.211471	yes		3.098	0.6614	0.071513	1	1	1	2	2	2	0	0	0	2	2	2	4	4	4	1	1	1	18.2025	18.6324	15.4842	19.4119	20.7446	17.8909
GNL3_HUMAN	Q9BVP2	Guanine nucleotide-binding protein-like 3 OS=Homo sapiens GN=GNL3 PE=1 SV=2	-1.90401	0.0188945	yes		2.598	0.5754	0.025066	2	2	2	1	1	1	1	1	1	2	2	2	4	4	4	2	2	2	18.2471	17.6135	17.8259	19.5771	20.6898	19.1316
EXOS7_HUMAN	Q15024	Exosome complex component RRP42 OS=Homo sapiens GN=EXOSC7 PE=1 SV=3	-1.9009	0.280787			2.377	0.6184	0.07731	2	2	2	3	3	3	0	0	0	2	2	2	3	3	3	2	2	2	18.3457	18.4565	13.873	18.6582	19.2236	18.4961
CSRP1_HUMAN	P21291	Cysteine and glycine-rich protein 1 OS=Homo sapiens GN=CSRP1 PE=1 SV=3	-1.89967	0.0151058			3.539	0.6871	0.044905	1	1	1	2	2	2	1	1	1	2	2	2	3	2	2	2	2	2	17.2474	18.6066	17.7198	20.047	19.947	19.2788
RAB8B_HUMAN	Q92930	Ras-related protein Rab-8B OS=Homo sapiens GN=RAB8B PE=1 SV=2	-1.89666	0.208017			1.876	0.5021	0.07803	1	1	0	2	1	0	0	0	0	1	1	0	1	1	0	1	1	0	18.7709	18.7133	15.021	19.3738	19.8351	18.9863
MACF1_HUMAN	Q9UPN3	Microtubule-actin cross-linking factor 1, isoforms 1/2/3/5 OS=Homo sapiens GN=MACF1 PE=1 SV=4	-1.88636	0.0834341			1.853	0.3989	0.046241	1	1	1	1	1	0	1	1	1	1	1	0	3	3	2	1	1	0	11.0351	13.4666	11.3474	13.7546	14.3987	13.355
AK1C1_HUMAN	Q04828	Aldo-keto reductase family 1 member C1 OS=Homo sapiens GN=AKR1C1 PE=1 SV=1	-1.88596	0.106943			1.944	0.5941	0.204062	1	1	0	1	1	0	0	0	0	4	3	0	2	2	0	2	2	0	17.9112	17.3677	15.1512	19.1352	18.926	18.0267
SGOL1_HUMAN	Q5FBB7	Shugoshin-like 1 OS=Homo sapiens GN=SGOL1 PE=1 SV=1	-1.88519	0.0013609	yes		2.671	0.6893	0.022706	5	4	4	4	4	4	3	3	3	11	8	8	10	7	7	8	7	7	20.1634	19.5675	19.4841	21.5399	21.8282	21.5025
SYYC_HUMAN	P54577	Tyrosine--tRNA ligase, cytoplasmic OS=Homo sapiens GN=YARS PE=1 SV=4	-1.88371	0.268941			3.022	0.6038	0.001982	1	1	1	3	3	3	5	5	5	9	9	9	12	12	12	3	3	3	16.1994	17.8689	19.094	20.591	21.0166	17.2058
IMDH1_HUMAN	P20839	Inosine-5'-monophosphate dehydrogenase 1 OS=Homo sapiens GN=IMPDH1 PE=1 SV=2	-1.87006	0.000110137			2.169	0.5305	0.217266	2	2	1	1	1	0	1	1	0	2	2	1	2	2	1	3	2	1	19.8302	19.5718	19.8462	21.4575	21.6536	21.7473
SAR1B_HUMAN	Q9Y6B6	GTP-binding protein SAR1b OS=Homo sapiens GN=SAR1B PE=1 SV=1	-1.86683	0.0736524			1.947	0.51	0.068168	1	1	0	1	1	0	0	0	0	2	2	0	2	2	0	3	3	0	18.0416	17.3965	15.5031	18.6022	19.0962	18.8433
RUVB2_HUMAN	Q9Y230	RuvB-like 2 OS=Homo sapiens GN=RUVBL2 PE=1 SV=3	-1.86078	0.0159032			3.019	0.6593	0.10882	4	4	4	3	3	3	2	2	2	9	8	8	10	9	9	5	5	5	19.9044	18.952	19.063	21.3096	21.6938	20.4983
KIF23_HUMAN	Q02241	Kinesin-like protein KIF23 OS=Homo sapiens GN=KIF23 PE=1 SV=3	-1.85846	0.194559			2.566	0.558	0.174015	1	1	1	1	1	1	3	3	3	3	3	3	7	7	7	1	1	1	15.2359	13.2847	16.5941	16.9127	18.1171	15.6603
GLOD4_HUMAN	Q9HC38	Glyoxalase domain-containing protein 4 OS=Homo sapiens GN=GLOD4 PE=1 SV=1	-1.84583	0.0480765			1.399	0.399	0.039717	0	0	0	0	0	0	0	0	0	2	2	2	1	1	1	1	1	1	15.9733	14.386	15.618	17.9896	17.0695	16.4557
CLIC1_HUMAN	O00299	Chloride intracellular channel protein 1 OS=Homo sapiens GN=CLIC1 PE=1 SV=4	-1.8458	0.0592564			1.765	0.5798	0.235981	2	2	2	0	0	0	0	0	0	1	1	1	3	3	3	2	2	2	18.5836	16.4575	16.5425	19.1531	19.1813	18.7866
RS29_HUMAN	P62273	40S ribosomal protein S29 OS=Homo sapiens GN=RPS29 PE=1 SV=2	-1.82902	0.387592			2.56	0.5984	0.010451	2	2	2	1	1	1	0	0	0	2	2	2	2	2	2	1	1	1	21.451	19.329	15.5647	21.1176	21.6287	19.0853
RS27L_HUMAN	Q71UM5	40S ribosomal protein S27-like OS=Homo sapiens GN=RPS27L PE=1 SV=3	-1.82308	0.302147			2.214	0.6271	0.069714	2	1	0	1	1	0	0	0	0	1	1	0	2	1	0	1	1	0	20.9328	20.7249	16.2526	21.1308	21.4812	20.7674
SYSM_HUMAN	Q9NP81	Serine--tRNA ligase, mitochondrial OS=Homo sapiens GN=SARS2 PE=1 SV=1	-1.82209	0.014612			3.107	0.7145	0.01929	3	3	3	1	1	1	2	2	2	4	4	4	5	5	5	4	4	4	17.8138	16.7857	18.0524	18.9542	19.6301	19.5339
RL13A_HUMAN	P40429	60S ribosomal protein L13a OS=Homo sapiens GN=RPL13A PE=1 SV=2	-1.79673	0.0569862			2.111	0.672	0.043035	4	4	3	2	2	1	3	2	0	8	7	4	11	10	6	4	4	2	21.7951	19.9657	20.9468	22.5731	23.4897	22.035
EIF2A_HUMAN	Q9BY44	Eukaryotic translation initiation factor 2A OS=Homo sapiens GN=EIF2A PE=1 SV=3	-1.7896	0.324079			2.384	0.6518	0.016888	3	3	3	0	0	0	0	0	0	1	1	1	4	4	4	1	1	1	18.8781	14.5245	14.6917	17.2598	19.2376	16.9657
IF5A2_HUMAN	Q9GZV4	Eukaryotic translation initiation factor 5A-2 OS=Homo sapiens GN=EIF5A2 PE=1 SV=3	-1.78349	0.351791			2.501	0.6857	0.038021	2	2	0	0	0	0	2	2	0	4	2	0	3	2	0	1	1	0	18.9828	15.1633	20.0139	20.5501	20.7826	18.1778
RL7A_HUMAN	P62424	60S ribosomal protein L7a OS=Homo sapiens GN=RPL7A PE=1 SV=2	-1.7715	0.162226			4.007	0.6743	0.027096	9	8	8	12	10	10	3	2	2	13	9	9	13	11	11	9	9	9	22.2574	21.9604	19.4697	22.3862	24.075	22.5409
KINH_HUMAN	P33176	Kinesin-1 heavy chain OS=Homo sapiens GN=KIF5B PE=1 SV=1	-1.7481	0.0114733			2.915	0.7153	0.001762	6	6	5	6	6	5	10	10	10	15	15	12	21	19	16	14	14	11	17.7001	17.5835	18.4945	19.6215	20.17	19.2309
ZC11A_HUMAN	O75152	Zinc finger CCCH domain-containing protein 11A OS=Homo sapiens GN=ZC3H11A PE=1 SV=3	-1.74606	0.213849			2.429	0.6393	0.018063	1	1	1	0	0	0	3	3	3	1	1	1	8	7	7	4	4	4	14.6964	14.4056	16.1481	14.8146	18.3652	17.3084
HELLS_HUMAN	Q9NRZ9	Lymphoid-specific helicase OS=Homo sapiens GN=HELLS PE=1 SV=1	-1.74563	0.0726807	yes		2.465	0.6364	0.004879	3	3	3	6	6	6	7	7	7	5	5	5	12	12	12	10	10	10	16.8012	17.9957	18.7905	18.8142	20.2953	19.7148
TAGL2_HUMAN	P37802	Transgelin-2 OS=Homo sapiens GN=TAGLN2 PE=1 SV=3	-1.74458	0.132715			2.477	0.7295	0.062602	4	4	4	3	3	2	2	2	1	8	7	6	6	4	3	4	4	3	21.5912	18.6893	19.8479	22.5503	21.4599	21.3518
R13AX_HUMAN	Q6NVV1	Putative 60S ribosomal protein L13a-like MGC87657 OS=Homo sapiens PE=5 SV=1	-1.74378	0.0506019			2.111	0.672	0.06337	1	1	0	1	1	0	3	2	0	4	3	0	4	4	0	2	2	0	21.4379	20.5697	22.4493	23.1383	23.8248	22.7251
MRT4_HUMAN	Q9UKD2	mRNA turnover protein 4 homolog OS=Homo sapiens GN=MRTO4 PE=1 SV=2	-1.7393	0.0941533			1.64	0.5335	0.172095	1	1	1	1	1	1	0	0	0	2	2	2	3	3	3	1	1	1	17.7679	16.63	15.325	18.1182	19.0252	17.7973
SAHH2_HUMAN	O43865	Putative adenosylhomocysteinase 2 OS=Homo sapiens GN=AHCYL1 PE=1 SV=2	-1.73217	0.00753403			2.485	0.5808	0.132239	1	1	0	1	1	0	1	1	0	3	3	1	4	3	1	2	2	0	16.7851	17.1126	17.2875	18.6628	19.3918	18.3272
EIF3G_HUMAN	O75821	Eukaryotic translation initiation factor 3 subunit G OS=Homo sapiens GN=EIF3G PE=1 SV=2	-1.72327	0.0599565			2.482	0.6152	0.010266	1	1	1	1	1	1	1	1	1	3	3	3	4	4	4	3	3	3	19.6415	17.9997	19.4494	20.6887	21.4983	20.0735
T4S1_HUMAN	P30408	Transmembrane 4 L6 family member 1 OS=Homo sapiens GN=TM4SF1 PE=1 SV=1	-1.709	0.295778			2.645	0.639	0.359847	2	1	1	1	1	1	2	1	1	3	1	1	3	1	1	2	1	1	22.2616	18.3089	22.4751	22.9688	23.3222	21.8817
SRSF4_HUMAN	Q08170	Serine/arginine-rich splicing factor 4 OS=Homo sapiens GN=SRSF4 PE=1 SV=2	-1.70818	0.104941			2.882	0.6087	0.129016	1	1	0	1	1	0	2	1	0	2	2	0	3	2	0	1	1	0	19.1112	18.6619	19.0912	21.3499	21.5794	19.0595
IF4B_HUMAN	P23588	Eukaryotic translation initiation factor 4B OS=Homo sapiens GN=EIF4B PE=1 SV=2	-1.70588	0.0974871			3.458	0.7514	0.001139	3	3	3	7	7	7	5	5	5	9	8	8	13	11	11	5	4	4	18.0449	19.0174	19.5597	20.9767	21.4647	19.2982
MDHM_HUMAN	P40926	Malate dehydrogenase, mitochondrial OS=Homo sapiens GN=MDH2 PE=1 SV=3	-1.69537	0.260526			1.713	0.4964	0.081558	1	1	1	1	1	1	0	0	0	1	1	1	6	6	6	1	1	1	16.6912	16.3351	15.0809	17.648	19.8482	15.697
K6PP_HUMAN	Q01813	6-phosphofructokinase type C OS=Homo sapiens GN=PFKP PE=1 SV=2	-1.69458	0.00263549			2.654	0.6984	0.046875	5	5	3	4	4	3	7	7	5	11	11	9	12	12	9	11	10	8	20.0456	19.6174	20.4332	21.6089	21.9165	21.6546
FHL3_HUMAN	Q13643	Four and a half LIM domains protein 3 OS=Homo sapiens GN=FHL3 PE=1 SV=4	-1.68773	0.380831			1.991	0.4621	0.244019	2	2	2	2	2	2	0	0	0	3	3	3	2	2	2	2	2	2	20.0233	19.6258	14.7409	20.1914	19.89	19.3718
DDX47_HUMAN	Q9H0S4	Probable ATP-dependent RNA helicase DDX47 OS=Homo sapiens GN=DDX47 PE=1 SV=1	-1.67785	0.10837	yes		2.183	0.6674	0.100487	1	1	1	1	1	1	0	0	0	4	4	4	2	2	2	1	1	1	16.6157	16.7004	15.3997	19.1427	17.8789	16.7276
SPB6_HUMAN	P35237	Serpin B6 OS=Homo sapiens GN=SERPINB6 PE=1 SV=3	-1.67265	0.181459			1.731	0.5899	0.028562	0	0	0	0	0	0	0	0	0	2	2	2	2	2	2	1	1	1	15.6518	13.9078	15.4204	17.167	17.8748	14.9561
NCKPL_HUMAN	P55160	Nck-associated protein 1-like OS=Homo sapiens GN=NCKAP1L PE=1 SV=3	-1.66359	0.0808057			1.575	0.2783	0.134259	0	0	0	0	0	0	1	1	0	1	1	0	2	2	0	1	1	0	16.6057	16.124	15.8085	16.6039	18.9368	17.9882
GLU2B_HUMAN	P14314	Glucosidase 2 subunit beta OS=Homo sapiens GN=PRKCSH PE=1 SV=2	-1.65757	0.150047			2.85	0.7018	0.10536	1	1	1	2	2	2	3	3	3	6	6	6	7	7	7	2	2	2	17.8543	19.0771	19.3664	20.9201	21.5088	18.8417
BUB3_HUMAN	O43684	Mitotic checkpoint protein BUB3 OS=Homo sapiens GN=BUB3 PE=1 SV=1	-1.6402	0.0166176			2.717	0.6835	0.004633	5	5	5	5	4	4	3	3	3	8	7	7	14	8	8	9	7	7	21.6004	20.8786	20.9661	22.8674	23.3438	22.1544
SSRA_HUMAN	P43307	Translocon-associated protein subunit alpha OS=Homo sapiens GN=SSR1 PE=1 SV=3	-1.63952	0.341238			1.468	0.3963	0.031745	1	1	1	1	1	1	0	0	0	1	1	1	2	2	2	1	1	1	19.1128	19.4536	14.8511	19.1919	20.1189	19.0253
TCRG1_HUMAN	O14776	Transcription elongation regulator 1 OS=Homo sapiens GN=TCERG1 PE=1 SV=2	-1.63865	0.0339783			2.509	0.7307	0.001759	11	11	11	14	14	12	19	19	17	24	23	22	30	28	27	15	15	15	19.2367	19.4275	20.3604	21.4367	21.9081	20.5957
RAB15_HUMAN	P59190	Ras-related protein Rab-15 OS=Homo sapiens GN=RAB15 PE=1 SV=1	-1.62449	0.179226			1.876	0.5021	0.07803	1	1	0	2	1	0	0	0	0	1	1	0	1	1	0	1	1	0	18.6835	18.6258	15.7501	19.2864	19.7476	18.8989
PRDX6_HUMAN	P30041	Peroxiredoxin-6 OS=Homo sapiens GN=PRDX6 PE=1 SV=3	-1.62201	0.210675			2.054	0.5977	0.005578	1	1	1	4	4	4	2	2	2	7	6	6	8	6	6	2	2	2	17.4725	19.6204	19.8892	21.337	21.445	19.0661
KCRB_HUMAN	P12277	Creatine kinase B-type OS=Homo sapiens GN=CKB PE=1 SV=1	-1.61028	0.264825			2.467	0.5906	0.008146	0	0	0	1	1	1	2	2	2	1	1	1	2	2	2	1	1	1	14.5519	16.8181	18.3216	18.6274	18.8851	17.0099
SET_HUMAN	Q01105	Protein SET OS=Homo sapiens GN=SET PE=1 SV=3	-1.60882	0.0286926			3.972	0.6866	0.018401	5	4	4	5	4	4	11	5	5	11	6	6	13	6	6	10	7	7	22.7189	21.9847	23.5094	24.6336	24.4278	23.9781
RAB13_HUMAN	P51153	Ras-related protein Rab-13 OS=Homo sapiens GN=RAB13 PE=1 SV=1	-1.59813	0.11758			1.876	0.5021	0.019749	1	1	0	2	1	0	0	0	0	2	2	0	2	2	0	1	1	0	18.864	18.8064	16.6475	19.7977	20.2353	19.0795
TCPB_HUMAN	P78371	T-complex protein 1 subunit beta OS=Homo sapiens GN=CCT2 PE=1 SV=4	-1.59283	0.0297151			3.897	0.6956	0.006436	9	9	9	7	7	7	9	8	8	17	16	16	22	19	19	11	10	10	20.5364	20.4457	21.0959	22.4975	22.9129	21.446
CSRP2_HUMAN	Q16527	Cysteine and glycine-rich protein 2 OS=Homo sapiens GN=CSRP2 PE=1 SV=3	-1.58918	0.372825			2.258	0.7608	0.140728	2	2	2	2	2	2	0	0	0	2	2	2	2	2	2	2	2	2	19.5711	19.0394	14.6013	19.3024	19.6417	19.0352
SEPT6_HUMAN	Q14141	Septin-6 OS=Homo sapiens GN=SEPT6 PE=1 SV=4	-1.58794	0.0997335			1.779	0.4085	0.136281	1	1	0	1	1	0	0	0	0	1	1	0	2	2	0	1	1	0	17.4209	17.5579	15.7615	18.1445	19.4317	17.9279
RAN_HUMAN	P62826	GTP-binding nuclear protein Ran OS=Homo sapiens GN=RAN PE=1 SV=3	-1.58733	0.0419891			3.077	0.6488	0.01361	3	3	3	2	2	2	4	4	4	5	5	5	6	6	6	4	4	4	21.5691	20.3126	21.4071	22.5134	23.385	22.1522
CATD_HUMAN	P07339	Cathepsin D OS=Homo sapiens GN=CTSD PE=1 SV=1	-1.57559	0.22907			1.92	0.6252	0.022403	1	1	1	1	1	1	1	1	1	1	1	1	8	7	7	2	1	1	17.3973	16.391	16.8361	17.1053	20.5689	17.677
HS905_HUMAN	Q58FG0	Putative heat shock protein HSP 90-alpha A5 OS=Homo sapiens GN=HSP90AA5P PE=1 SV=1	-1.57141	0.0582274			2.532	0.7013	0.014964	1	1	0	3	3	0	4	3	0	8	6	0	7	5	0	4	4	0	20.1821	20.7837	21.0832	22.6667	22.9047	21.1919
SNUT2_HUMAN	Q53GS9	U4/U6.U5 tri-snRNP-associated protein 2 OS=Homo sapiens GN=USP39 PE=1 SV=2	-1.57075	0.141039			2.1	0.631	0.310551	0	0	0	0	0	0	2	2	2	2	2	2	3	3	3	1	1	1	16.1295	14.7179	16.8087	17.4072	18.5141	16.4471
PDIA1_HUMAN	P07237	Protein disulfide-isomerase OS=Homo sapiens GN=P4HB PE=1 SV=3	-1.56483	0.296722			3.104	0.7452	0.105111	1	1	1	5	5	5	7	7	7	7	7	7	9	9	9	4	4	4	16.0896	19.1161	20.1253	20.0504	20.8233	19.1517
PABP4_HUMAN	Q13310	Polyadenylate-binding protein 4 OS=Homo sapiens GN=PABPC4 PE=1 SV=1	-1.54809	0.268299			2.674	0.6301	0.035308	1	1	1	1	1	1	2	2	2	2	2	1	4	4	3	2	2	2	15.0159	16.8761	18.335	18.0644	19.649	17.158
H2BFS_HUMAN	P57053	Histone H2B type F-S OS=Homo sapiens GN=H2BFS PE=1 SV=2	-1.54566	0.0462382			3.17	0.7451	0.02343	4	4	0	4	3	0	8	6	0	7	5	0	8	5	0	4	3	0	22.3256	22.1271	23.4091	24.2984	24.7256	23.4748
H2B2F_HUMAN	Q5QNW6	Histone H2B type 2-F OS=Homo sapiens GN=HIST2H2BF PE=1 SV=3	-1.54566	0.0462382			3.17	0.7451	0.02343	4	4	0	4	3	0	8	6	0	7	5	0	8	5	0	4	3	0	22.3256	22.1271	23.4091	24.2984	24.7256	23.4748
H2B1N_HUMAN	Q99877	Histone H2B type 1-N OS=Homo sapiens GN=HIST1H2BN PE=1 SV=3	-1.54566	0.0462382			3.17	0.7451	0.02343	4	4	0	4	3	0	8	6	0	7	5	0	8	5	0	4	3	0	22.3256	22.1271	23.4091	24.2984	24.7256	23.4748
H2B1M_HUMAN	Q99879	Histone H2B type 1-M OS=Homo sapiens GN=HIST1H2BM PE=1 SV=3	-1.54566	0.0462382			3.17	0.7451	0.02343	4	4	0	4	3	0	8	6	0	7	5	0	8	5	0	4	3	0	22.3256	22.1271	23.4091	24.2984	24.7256	23.4748
H2B1L_HUMAN	Q99880	Histone H2B type 1-L OS=Homo sapiens GN=HIST1H2BL PE=1 SV=3	-1.54566	0.0462382			3.17	0.7451	0.02343	4	4	0	4	3	0	8	6	0	7	5	0	8	5	0	4	3	0	22.3256	22.1271	23.4091	24.2984	24.7256	23.4748
H2B1K_HUMAN	O60814	Histone H2B type 1-K OS=Homo sapiens GN=HIST1H2BK PE=1 SV=3	-1.54566	0.0462382			3.17	0.7451	0.02343	4	4	0	4	3	0	8	6	0	7	5	0	8	5	0	4	3	0	22.3256	22.1271	23.4091	24.2984	24.7256	23.4748
H2B1H_HUMAN	Q93079	Histone H2B type 1-H OS=Homo sapiens GN=HIST1H2BH PE=1 SV=3	-1.54566	0.0462382			3.17	0.7451	0.02343	4	4	0	4	3	0	8	6	0	7	5	0	8	5	0	4	3	0	22.3256	22.1271	23.4091	24.2984	24.7256	23.4748
H2B1D_HUMAN	P58876	Histone H2B type 1-D OS=Homo sapiens GN=HIST1H2BD PE=1 SV=2	-1.54566	0.0462382			3.17	0.7451	0.02343	4	4	0	4	3	0	8	6	0	7	5	0	8	5	0	4	3	0	22.3256	22.1271	23.4091	24.2984	24.7256	23.4748
H2B1C_HUMAN	P62807	Histone H2B type 1-C/E/F/G/I OS=Homo sapiens GN=HIST1H2BC PE=1 SV=4	-1.54566	0.0462382			3.17	0.7451	0.02343	4	4	0	4	3	0	8	6	0	7	5	0	8	5	0	4	3	0	22.3256	22.1271	23.4091	24.2984	24.7256	23.4748
PDE8B_HUMAN	O95263	High affinity cAMP-specific and IBMX-insensitive 3',5'-cyclic phosphodiesterase 8B OS=Homo sapiens GN=PDE8B PE=1 SV=2	-1.54374	0.406571			1.443	0.3257	0.033533	1	1	1	1	1	1	1	1	1	1	1	1	3	1	1	2	1	1	20.0153	17.375	17.5061	17.6526	22.5236	19.3514
AK1C3_HUMAN	P42330	Aldo-keto reductase family 1 member C3 OS=Homo sapiens GN=AKR1C3 PE=1 SV=4	-1.54372	0.0659031			1.944	0.5941	0.204062	1	1	0	1	1	0	0	0	0	4	3	0	2	2	0	2	2	0	17.9783	17.4348	16.245	19.2024	18.9931	18.0938
RS9_HUMAN	P46781	40S ribosomal protein S9 OS=Homo sapiens GN=RPS9 PE=1 SV=3	-1.53388	0.202989			2.677	0.5385	0.034465	9	9	9	6	5	5	1	1	1	7	7	7	7	7	7	6	6	6	22.0664	20.3368	19.1745	21.7424	23.1455	21.2914
SRP09_HUMAN	P49458	Signal recognition particle 9 kDa protein OS=Homo sapiens GN=SRP9 PE=1 SV=2	-1.52601	0.29292			2.39	0.736	0.067575	2	2	2	1	1	1	0	0	0	2	2	2	2	2	2	1	1	1	19.273	17.1432	15.9954	19.8498	19.7782	17.3616
NASP_HUMAN	P49321	Nuclear autoantigenic sperm protein OS=Homo sapiens GN=NASP PE=1 SV=2	-1.52496	0.278423			2.556	0.5698	0.190942	1	1	1	0	0	0	2	2	2	2	2	2	5	4	4	1	1	1	16.2039	14.9521	18.02	18.4346	19.0228	16.2934
AIM1_HUMAN	Q9Y4K1	Absent in melanoma 1 protein OS=Homo sapiens GN=AIM1 PE=1 SV=3	-1.52464	0.0152003	yes	yes	3.869	0.7926	0.000822	53	36	36	42	33	33	45	32	32	76	41	40	91	46	45	55	33	33	22.4436	22.1196	22.3875	23.9504	24.4049	23.1692
1433B_HUMAN	P31946	14-3-3 protein beta/alpha OS=Homo sapiens GN=YWHAB PE=1 SV=3	-1.50672	0.144948			3.128	0.6935	0.071691	5	4	2	8	6	2	9	5	2	9	5	2	9	6	3	8	6	3	20.4431	22.2227	23.0691	23.4959	23.9119	22.8473
DSG1_HUMAN	Q02413	Desmoglein-1 OS=Homo sapiens GN=DSG1 PE=1 SV=2	-1.4918	0.399427			3.079	0.7788	0.123315	2	2	2	1	1	1	0	0	0	1	1	1	9	8	8	1	1	1	16.0154	14.7239	14.6618	15.3549	19.6536	14.868
1433E_HUMAN	P62258	14-3-3 protein epsilon OS=Homo sapiens GN=YWHAE PE=1 SV=1	-1.48686	0.0295559			2.983	0.6922	0.011005	10	8	8	12	9	7	12	7	6	21	13	12	21	12	11	15	13	12	22.0707	22.0934	23.1199	23.9393	24.397	23.4083
G6PI_HUMAN	P06744	Glucose-6-phosphate isomerase OS=Homo sapiens GN=GPI PE=1 SV=4	-1.48308	0.32851			2.468	0.6139	0.048901	2	2	2	3	3	3	5	5	5	8	7	6	14	12	11	2	2	2	18.5561	19.0631	20.1812	21.7073	22.2607	18.2815
BRX1_HUMAN	Q8TDN6	Ribosome biogenesis protein BRX1 homolog OS=Homo sapiens GN=BRIX1 PE=1 SV=2	-1.47936	0.0303678			2.475	0.6214	0.051408	2	2	2	2	2	2	1	1	1	3	3	3	4	3	3	3	3	3	18.4233	19.2052	17.9713	19.6548	20.5419	19.8411
SAHH3_HUMAN	Q96HN2	Putative adenosylhomocysteinase 3 OS=Homo sapiens GN=AHCYL2 PE=1 SV=1	-1.47708	0.00791738			2.485	0.5808	0.132239	1	1	0	1	1	0	1	1	0	2	2	0	3	2	0	2	2	0	16.7433	17.0708	17.2457	18.1886	19.017	18.2854
CH10_HUMAN	P61604	10 kDa heat shock protein, mitochondrial OS=Homo sapiens GN=HSPE1 PE=1 SV=2	-1.47467	0.452803			1.84	0.5853	0.109029	0	0	0	2	2	2	2	2	2	2	2	2	2	2	2	1	1	1	14.2212	18.3332	19.4936	19.3663	19.8002	17.3055
RAB1B_HUMAN	Q9H0U4	Ras-related protein Rab-1B OS=Homo sapiens GN=RAB1B PE=1 SV=1	-1.47199	0.317384			1.899	0.5021	0.047835	2	2	0	4	3	1	0	0	0	3	3	1	2	2	1	1	1	0	19.4724	19.6305	15.9425	20.3487	20.2137	18.8989
SMCA5_HUMAN	O60264	SWI/SNF-related matrix-associated actin-dependent regulator of chromatin subfamily A member 5 OS=Homo sapiens GN=SMARCA5 PE=1 SV=1	-1.46793	0.16932			2.279	0.5713	0.019735	3	3	3	1	1	1	2	2	1	4	4	3	11	11	8	2	2	0	16.9372	15.6571	16.1251	17.708	19.0808	16.3344
ANXA5_HUMAN	P08758	Annexin A5 OS=Homo sapiens GN=ANXA5 PE=1 SV=2	-1.46055	0.206532			2.409	0.6606	0.080774	4	4	4	4	4	4	3	3	3	8	7	7	6	6	6	3	3	3	19.3214	18.6992	20.0381	21.3734	21.9955	19.0714
PSME2_HUMAN	Q9UL46	Proteasome activator complex subunit 2 OS=Homo sapiens GN=PSME2 PE=1 SV=4	-1.45795	0.191936			2.023	0.438	0.038899	2	2	2	2	2	2	0	0	0	2	2	2	3	3	3	1	1	1	17.2851	16.9165	15.0872	18.0505	18.896	16.7161
RFC2_HUMAN	P35250	Replication factor C subunit 2 OS=Homo sapiens GN=RFC2 PE=1 SV=3	-1.45485	0.207813			2.328	0.6497	0.070514	4	4	4	3	3	3	0	0	0	5	5	5	6	6	6	3	3	3	19.3215	18.2696	16.2008	19.6846	19.717	18.7549
TCPA_HUMAN	P17987	T-complex protein 1 subunit alpha OS=Homo sapiens GN=TCP1 PE=1 SV=1	-1.44724	0.0754704			2.552	0.7155	0.044189	5	5	5	3	3	3	6	5	5	8	7	7	12	10	10	7	7	7	20.0909	19.247	21.0151	21.3962	22.197	21.1015
HCD2_HUMAN	Q99714	3-hydroxyacyl-CoA dehydrogenase type-2 OS=Homo sapiens GN=HSD17B10 PE=1 SV=3	-1.44336	0.207951			1.448	0.615	0.013598	1	1	1	2	2	2	0	0	0	2	2	2	2	2	2	1	1	1	18.9698	18.7524	16.1159	19.5329	19.8051	18.8301
DDX27_HUMAN	Q96GQ7	Probable ATP-dependent RNA helicase DDX27 OS=Homo sapiens GN=DDX27 PE=1 SV=2	-1.43094	0.0393826			2.504	0.6547	0.007503	2	2	2	2	2	2	3	3	3	3	3	3	9	9	9	3	3	3	16.1447	16.2294	16.9476	17.5656	18.6657	17.3832
EDF1_HUMAN	O60869	Endothelial differentiation-related factor 1 OS=Homo sapiens GN=EDF1 PE=1 SV=1	-1.41125	0.379011			2.445	0.6484	0.509364	2	2	2	0	0	0	3	3	3	3	3	3	4	3	3	1	1	1	19.3295	15.6026	19.1617	20.0479	20.3285	17.951
1433Z_HUMAN	P63104	14-3-3 protein zeta/delta OS=Homo sapiens GN=YWHAZ PE=1 SV=1	-1.40835	0.0771534			3.272	0.736	0.00584	7	5	4	10	8	5	7	4	2	9	6	4	11	8	6	10	7	5	20.8286	22.1602	22.7007	23.28	23.6836	22.9511
MCA3_HUMAN	O43324	Eukaryotic translation elongation factor 1 epsilon-1 OS=Homo sapiens GN=EEF1E1 PE=1 SV=1	-1.4011	0.0558028			2.272	0.6188	0.105216	3	3	3	2	2	2	1	1	1	4	4	4	4	4	4	4	4	4	19.9708	19.912	18.5732	20.7505	21.3873	20.5216
EBP2_HUMAN	Q99848	Probable rRNA-processing protein EBP2 OS=Homo sapiens GN=EBNA1BP2 PE=1 SV=2	-1.39965	0.105199	yes		2.587	0.588	0.065728	3	3	3	2	2	2	1	1	1	4	4	4	5	5	5	2	2	2	19.5773	19.0599	18.1816	20.8591	20.8848	19.2738
RTN4_HUMAN	Q9NQC3	Reticulon-4 OS=Homo sapiens GN=RTN4 PE=1 SV=2	-1.39282	0.0482885			3.51	0.6755	0.056484	1	1	1	1	1	1	1	1	1	3	3	3	4	3	3	1	1	1	18.077	17.612	18.5056	19.3597	20.2346	18.7788
RCC2_HUMAN	Q9P258	Protein RCC2 OS=Homo sapiens GN=RCC2 PE=1 SV=2	-1.3854	0.14845			3.2	0.6143	0.003798	2	2	2	2	2	2	2	2	2	4	4	4	8	8	8	3	2	2	18.311	18.3455	18.3353	20.0008	20.8934	18.2538
CPSF5_HUMAN	O43809	Cleavage and polyadenylation specificity factor subunit 5 OS=Homo sapiens GN=NUDT21 PE=1 SV=1	-1.37404	0.0820545			2.737	0.5805	0.004618	3	3	3	2	2	2	3	3	3	5	5	5	7	7	7	3	3	3	19.8608	18.403	19.8559	20.5557	21.4159	20.2703
HPBP1_HUMAN	Q9NZL4	Hsp70-binding protein 1 OS=Homo sapiens GN=HSPBP1 PE=1 SV=1	-1.35596	0.101853			2.154	0.5984	0.068963	2	2	2	1	1	1	0	0	0	2	2	2	2	2	2	3	3	3	18.7441	17.1695	16.6049	18.8811	18.7965	18.9089
CSK2B_HUMAN	P67870	Casein kinase II subunit beta OS=Homo sapiens GN=CSNK2B PE=1 SV=1	-1.35563	0.0212976			2.27	0.5454	0.108224	2	2	2	2	2	2	1	1	1	1	1	1	3	2	2	2	2	2	19.3178	19.0938	18.764	19.8191	20.9666	20.4568
TPM1_HUMAN	P09493	Tropomyosin alpha-1 chain OS=Homo sapiens GN=TPM1 PE=1 SV=2	-1.35425	0.360593			2.43	0.4955	0.040408	2	2	0	1	1	0	2	2	0	4	4	0	2	2	0	2	2	0	18.184	16.6333	20.2743	21.1779	19.4726	18.504
PRS4_HUMAN	P62191	26S protease regulatory subunit 4 OS=Homo sapiens GN=PSMC1 PE=1 SV=1	-1.33811	0.378697			2.522	0.6022	0.161037	2	2	2	3	2	2	2	1	1	4	4	4	10	10	10	1	1	1	19.9384	19.6496	17.4517	21.0849	21.7845	18.1846
PGAM1_HUMAN	P18669	Phosphoglycerate mutase 1 OS=Homo sapiens GN=PGAM1 PE=1 SV=2	-1.32643	0.124227			2.532	0.5698	0.015104	4	3	1	3	2	1	1	1	0	6	5	2	7	5	3	2	2	1	20.5835	19.5681	19.3404	21.6835	21.7628	20.0249
SEPT8_HUMAN	Q92599	Septin-8 OS=Homo sapiens GN=SEPT8 PE=1 SV=4	-1.32437	0.0791008			1.779	0.4085	0.136281	1	1	0	1	1	0	0	0	0	1	1	0	2	2	0	1	1	0	17.3643	17.5014	16.4957	18.0879	19.3751	17.8713
HMGB1_HUMAN	P09429	High mobility group protein B1 OS=Homo sapiens GN=HMGB1 PE=1 SV=3	-1.32332	0.145229			3.066	0.6298	0.025236	3	3	1	3	3	0	4	4	1	7	6	2	5	3	1	3	3	1	19.596	18.5606	20.5923	21.056	21.581	20.0818
ATPA_HUMAN	P25705	ATP synthase subunit alpha, mitochondrial OS=Homo sapiens GN=ATP5A1 PE=1 SV=1	-1.32262	0.408153			2.878	0.6939	0.364931	5	5	5	1	1	1	1	1	1	6	6	6	6	6	6	1	1	1	19.6796	16.4581	16.6063	19.5548	20.1698	16.9872
FUBP1_HUMAN	Q96AE4	Far upstream element-binding protein 1 OS=Homo sapiens GN=FUBP1 PE=1 SV=3	-1.31562	0.0281255			2.884	0.6338	0.133612	2	2	2	1	1	1	1	1	1	3	3	3	2	2	2	2	2	2	18.2021	17.4191	17.9977	19.5547	19.4445	18.5667
GUAA_HUMAN	P49915	GMP synthase [glutamine-hydrolyzing] OS=Homo sapiens GN=GMPS PE=1 SV=1	-1.31386	0.215085			2.186	0.6323	0.141234	0	0	0	0	0	0	0	0	0	2	2	2	2	2	2	1	1	1	16.2999	14.2392	15.9542	17.1831	17.6602	15.5916
TPM3_HUMAN	P06753	Tropomyosin alpha-3 chain OS=Homo sapiens GN=TPM3 PE=1 SV=1	-1.30945	0.288191			2.581	0.5378	0.016828	3	3	1	2	2	1	4	4	2	7	7	3	3	3	1	4	4	2	18.8276	17.7555	20.8309	21.5745	20.0964	19.6713
EXOS6_HUMAN	Q5RKV6	Exosome complex component MTR3 OS=Homo sapiens GN=EXOSC6 PE=1 SV=1	-1.30361	0.393809			2.118	0.6922	0.289134	2	2	2	2	2	2	0	0	0	1	1	1	2	2	2	1	1	1	18.6476	17.6921	14.239	18.0737	18.6651	17.7507
DHE3_HUMAN	P00367	Glutamate dehydrogenase 1, mitochondrial OS=Homo sapiens GN=GLUD1 PE=1 SV=2	-1.30299	0.122081			2.33	0.646	0.066119	2	2	0	1	1	0	1	1	0	3	3	1	5	5	1	1	1	0	18.4124	16.8707	17.8296	19.1309	19.7901	18.1008
NQO1_HUMAN	P15559	NAD(P)H dehydrogenase [quinone] 1 OS=Homo sapiens GN=NQO1 PE=1 SV=1	-1.30163	0.109814			2.601	0.7094	0.040482	3	3	3	3	3	3	2	2	2	5	5	5	7	6	6	2	2	2	19.4299	19.4126	19.2702	21.0577	21.5248	19.4351
COPD_HUMAN	P48444	Coatomer subunit delta OS=Homo sapiens GN=ARCN1 PE=1 SV=1	-1.27556	0.215889			2.114	0.5676	0.23539	0	0	0	0	0	0	0	0	0	1	1	1	2	2	2	1	1	1	15.2009	14.8953	14.5047	15.299	17.8324	15.2962
SAHH_HUMAN	P23526	Adenosylhomocysteinase OS=Homo sapiens GN=AHCY PE=1 SV=4	-1.27318	0.227979			2.173	0.532	0.008158	2	2	2	1	1	1	2	2	2	5	5	5	4	4	4	2	2	2	18.9546	18.0023	19.5953	21.0934	20.6668	18.6115
PPIA_HUMAN	P62937	Peptidyl-prolyl cis-trans isomerase A OS=Homo sapiens GN=PPIA PE=1 SV=2	-1.27113	0.195668			2.35	0.66	0.011797	3	3	2	7	7	6	4	3	2	8	6	5	7	7	6	6	5	4	18.9972	20.799	20.0646	21.5459	22.12	20.0083
SKP1_HUMAN	P63208	S-phase kinase-associated protein 1 OS=Homo sapiens GN=SKP1 PE=1 SV=2	-1.26785	0.0768853			2.849	0.7029	0.009578	2	2	2	3	3	3	3	2	2	5	4	4	4	3	3	5	4	4	19.1395	20.5184	20.8712	21.3564	21.6141	21.3622
G3P_HUMAN	P04406	Glyceraldehyde-3-phosphate dehydrogenase OS=Homo sapiens GN=GAPDH PE=1 SV=3	-1.26211	0.0415767			4.115	0.7911	0.005037	12	8	7	13	10	9	10	6	6	20	11	9	22	11	9	13	9	8	23.1754	23.5012	23.9896	25.0259	25.3008	24.1259
K6PL_HUMAN	P17858	6-phosphofructokinase, liver type OS=Homo sapiens GN=PFKL PE=1 SV=6	-1.26201	0.0226917			2.654	0.6409	0.163782	2	2	0	1	1	0	2	2	0	2	2	0	3	3	0	2	2	0	18.6129	18.0085	18.8506	19.4542	20.2376	19.5662
FUMH_HUMAN	P07954	Fumarate hydratase, mitochondrial OS=Homo sapiens GN=FH PE=1 SV=3	-1.25874	0.0769151			2.323	0.6803	0.114502	1	1	1	1	1	1	1	1	1	2	2	2	2	2	2	1	1	1	15.949	15.1937	15.9165	17.4624	17.3677	16.0053
CAZA1_HUMAN	P52907	F-actin-capping protein subunit alpha-1 OS=Homo sapiens GN=CAPZA1 PE=1 SV=3	-1.2518	0.0947379			2.773	0.7505	0.00322	8	8	6	6	5	5	3	3	1	6	6	4	6	5	4	7	6	4	21.3466	19.4592	20.7853	21.659	22.0399	21.6476
NDKA_HUMAN	P15531	Nucleoside diphosphate kinase A OS=Homo sapiens GN=NME1 PE=1 SV=1	-1.24155	0.187335			2.918	0.6903	0.038207	6	5	2	3	3	2	4	3	2	8	7	4	10	6	3	4	4	2	22.8139	21.3985	22.0077	23.855	24.0982	21.9916
MYL6_HUMAN	P60660	Myosin light polypeptide 6 OS=Homo sapiens GN=MYL6 PE=1 SV=2	-1.23608	0.255467			2.853	0.6642	0.066913	3	3	3	2	2	2	1	1	1	3	3	3	3	3	2	2	2	2	20.3465	19.5862	18.4727	20.9968	21.8446	19.2722
LC7L2_HUMAN	Q9Y383	Putative RNA-binding protein Luc7-like 2 OS=Homo sapiens GN=LUC7L2 PE=1 SV=2	-1.22723	0.768923			2.156	0.5697	0.120322	4	1	0	0	0	0	1	1	0	3	2	0	3	3	0	3	1	0	25.2302	15.2083	12.4904	17.9239	19.4548	19.2319
SRS10_HUMAN	O75494	Serine/arginine-rich splicing factor 10 OS=Homo sapiens GN=SRSF10 PE=1 SV=1	-1.22171	0.0894858			1.898	0.6807	0.246031	1	1	0	1	1	1	0	0	0	1	1	1	2	2	1	1	1	1	16.2553	16.9766	15.664	17.3066	18.2853	16.9692
MOES_HUMAN	P26038	Moesin OS=Homo sapiens GN=MSN PE=1 SV=3	-1.22097	0.153428			2.718	0.7191	0.007289	6	6	3	13	13	10	13	12	8	16	15	11	24	21	14	10	10	9	20.4245	21.0328	21.5662	22.2008	23.3006	21.1851
RAB34_HUMAN	Q9BZG1	Ras-related protein Rab-34 OS=Homo sapiens GN=RAB34 PE=1 SV=1	-1.21778	0.408275			2.267	0.599	0.266113	0	0	0	1	1	0	1	1	0	2	1	0	2	1	0	1	1	0	14.6042	17.7859	18.9268	18.2386	18.8121	17.9195
HXK1_HUMAN	P19367	Hexokinase-1 OS=Homo sapiens GN=HK1 PE=1 SV=3	-1.21565	0.386522			2.281	0.569	0.044063	3	3	2	3	3	1	5	5	3	6	6	3	10	10	7	2	2	0	16.7879	15.8111	18.3815	18.6929	19.6534	16.2812
RAB1A_HUMAN	P62820	Ras-related protein Rab-1A OS=Homo sapiens GN=RAB1A PE=1 SV=3	-1.21278	0.268236			1.876	0.6498	0.016041	3	3	1	4	3	1	1	1	1	4	4	2	3	3	2	2	2	1	19.5761	19.427	16.8545	20.2567	20.0635	19.1759
SOGA3_HUMAN	Q5TF21	Protein SOGA3 OS=Homo sapiens GN=SOGA3 PE=2 SV=1	-1.20715	0.0306495			2.756	0.6595	0.02306	4	3	0	4	3	0	6	4	0	5	4	0	5	4	0	5	4	0	20.2561	20.0571	21.0989	21.5404	22.0425	21.4507
ALDOA_HUMAN	P04075	Fructose-bisphosphate aldolase A OS=Homo sapiens GN=ALDOA PE=1 SV=2	-1.20441	0.381836			4.514	0.6894	0.004418	7	7	7	10	8	8	13	11	11	21	13	13	26	14	14	10	8	8	20.3599	22.2628	22.9286	24.0264	23.9941	21.144
PLK1_HUMAN	P53350	Serine/threonine-protein kinase PLK1 OS=Homo sapiens GN=PLK1 PE=1 SV=1	-1.20249	0.0345085			1.992	0.5003	0.110494	1	1	1	1	1	1	1	1	1	2	2	2	4	4	4	1	1	1	17.568	17.0913	17.267	18.589	19.0844	17.8605
SRSF6_HUMAN	Q13247	Serine/arginine-rich splicing factor 6 OS=Homo sapiens GN=SRSF6 PE=1 SV=2	-1.19766	0.100653			2.882	0.6392	0.129016	2	2	1	2	2	1	4	3	2	5	5	3	5	4	2	2	2	1	20.1419	19.9008	20.2799	21.9908	21.7125	20.2123
TPM2_HUMAN	P07951	Tropomyosin beta chain OS=Homo sapiens GN=TPM2 PE=1 SV=1	-1.19723	0.349522			2.43	0.4955	0.106547	3	3	0	2	2	0	3	3	0	5	5	1	3	3	0	3	3	0	18.54	17.3942	20.4438	21.2883	19.7888	18.8926
SRSF9_HUMAN	Q13242	Serine/arginine-rich splicing factor 9 OS=Homo sapiens GN=SRSF9 PE=1 SV=1	-1.19352	0.179952			1.603	0.6318	0.040406	1	1	1	0	0	0	0	0	0	1	1	1	1	1	1	2	2	2	16.4761	17.0666	14.6741	17.0149	17.2423	17.5401
CAPZB_HUMAN	P47756	F-actin-capping protein subunit beta OS=Homo sapiens GN=CAPZB PE=1 SV=4	-1.1876	0.00609406			2.914	0.6956	0.008461	3	3	3	3	3	3	2	2	2	6	5	5	10	7	7	5	5	5	20.5153	20.4654	20.1587	21.2539	21.9235	21.5248
RL14_HUMAN	P50914	60S ribosomal protein L14 OS=Homo sapiens GN=RPL14 PE=1 SV=4	-1.18652	0.00535269			3.074	0.7107	0.013619	7	4	4	5	3	3	3	2	2	7	4	4	5	4	4	5	4	4	22.5516	22.3388	22.167	23.3941	23.9066	23.3163
NOG1_HUMAN	Q9BZE4	Nucleolar GTP-binding protein 1 OS=Homo sapiens GN=GTPBP4 PE=1 SV=3	-1.18502	0.340084	yes		2.999	0.6685	0.053207	4	4	4	2	2	2	2	2	2	4	4	4	12	12	12	1	1	1	18.4366	17.521	17.4336	19.1841	20.6862	17.0759
H90B4_HUMAN	Q58FF6	Putative heat shock protein HSP 90-beta 4 OS=Homo sapiens GN=HSP90AB4P PE=5 SV=1	-1.1826	0.0411938			3.632	0.7437	0.026571	4	4	0	5	4	0	5	3	0	7	6	0	7	5	0	6	5	0	21.7197	20.9774	21.635	22.8397	23.0463	21.9939
MARE1_HUMAN	Q15691	Microtubule-associated protein RP/EB family member 1 OS=Homo sapiens GN=MAPRE1 PE=1 SV=3	-1.17776	0.0879749			2.234	0.5425	0.015262	2	1	1	1	1	1	2	2	2	2	2	2	3	3	3	2	2	2	17.9837	16.8364	18.2118	19.0359	19.2712	18.2581
IMA2_HUMAN	P52292	Importin subunit alpha-2 OS=Homo sapiens GN=KPNA2 PE=1 SV=1	-1.17035	0.0119813			3.531	0.7185	0.007038	4	4	4	5	5	5	4	4	4	6	5	5	8	5	5	9	7	7	21.0989	20.952	20.9695	21.8722	22.7026	21.9566
PSD10_HUMAN	O75832	26S proteasome non-ATPase regulatory subunit 10 OS=Homo sapiens GN=PSMD10 PE=1 SV=1	-1.16638	0.0162265			1.884	0.4258	0.079661	1	1	1	1	1	1	1	1	1	1	1	1	1	1	1	2	2	2	18.0792	17.5654	18.2974	18.8544	19.5181	19.0685
RL36_HUMAN	Q9Y3U8	60S ribosomal protein L36 OS=Homo sapiens GN=RPL36 PE=1 SV=3	-1.16632	0.127705			3.181	0.6064	0.050639	4	3	3	4	3	3	3	3	3	5	3	3	6	3	3	3	3	3	21.73	20.7884	21.5561	22.3349	23.5316	21.7068
TPM4_HUMAN	P67936	Tropomyosin alpha-4 chain OS=Homo sapiens GN=TPM4 PE=1 SV=3	-1.16517	0.318233			2.846	0.6773	0.106547	3	3	0	4	4	2	4	4	1	7	7	3	5	5	2	4	4	1	18.6712	18.4387	20.8619	21.6843	20.4206	19.3625
S10A4_HUMAN	P26447	Protein S100-A4 OS=Homo sapiens GN=S100A4 PE=1 SV=1	-1.16017	0.101545			2.568	0.5686	0.031206	3	3	3	3	3	3	1	1	1	3	3	3	3	3	3	3	3	3	21.9571	21.8446	20.6776	23.0588	22.9746	21.9264
SOGA1_HUMAN	O94964	Protein SOGA1 OS=Homo sapiens GN=SOGA1 PE=1 SV=2	-1.15658	0.0323184	yes		3.067	0.7258	0.004046	37	35	33	36	34	33	39	37	35	48	42	40	63	50	48	39	35	34	21.3726	21.1301	21.7433	22.2843	23.1952	22.2362
NP1L1_HUMAN	P55209	Nucleosome assembly protein 1-like 1 OS=Homo sapiens GN=NAP1L1 PE=1 SV=1	-1.15355	0.0768021			3.694	0.6676	0.106702	1	1	0	4	4	3	4	3	2	4	3	2	7	5	4	5	4	3	20.1589	21.1023	21.6908	22.0162	22.5181	21.8782
SPRE_HUMAN	P35270	Sepiapterin reductase OS=Homo sapiens GN=SPR PE=1 SV=1	-1.14955	0.440426			2.329	0.6284	0.221299	2	2	2	1	1	1	0	0	0	1	1	1	3	3	3	1	1	1	18.7907	17.3355	15.6076	17.9384	20.2712	16.9728
PSD7_HUMAN	P51665	26S proteasome non-ATPase regulatory subunit 7 OS=Homo sapiens GN=PSMD7 PE=1 SV=2	-1.1483	0.157469			2.296	0.5677	0.065117	6	6	6	5	5	5	1	1	1	5	5	5	5	5	5	6	6	6	20.432	20.0372	18.32	20.6069	21.0051	20.6222
KIF2C_HUMAN	Q99661	Kinesin-like protein KIF2C OS=Homo sapiens GN=KIF2C PE=1 SV=2	-1.14544	0.116422	yes	yes	2.557	0.7422	0.038975	3	3	3	3	3	2	5	5	4	7	7	6	7	7	6	3	3	3	18.1527	17.6726	18.9809	19.8519	19.8315	18.5592
LA_HUMAN	P05455	Lupus La protein OS=Homo sapiens GN=SSB PE=1 SV=2	-1.14398	0.166148			2.184	0.6492	0.006219	1	1	1	2	2	2	3	3	3	5	5	5	7	6	6	1	1	1	18.2707	18.5347	18.8532	20.1637	20.524	18.4028
RS21_HUMAN	P63220	40S ribosomal protein S21 OS=Homo sapiens GN=RPS21 PE=1 SV=1	-1.14165	0.108525			3.046	0.644	0.031287	1	1	1	1	1	1	1	1	1	2	2	2	4	3	3	2	2	2	19.5654	19.055	19.583	20.0431	21.5956	19.9897
GBLP_HUMAN	P63244	Guanine nucleotide-binding protein subunit beta-2-like 1 OS=Homo sapiens GN=GNB2L1 PE=1 SV=3	-1.141	0.147278			2.983	0.7491	0.045562	2	2	2	3	3	3	4	4	4	4	4	4	7	6	6	5	4	4	19.3312	18.8891	20.5193	20.5156	21.5099	20.137
IF4A3_HUMAN	P38919	Eukaryotic initiation factor 4A-III OS=Homo sapiens GN=EIF4A3 PE=1 SV=4	-1.13366	0.194285			3.335	0.7119	0.012154	5	5	3	5	5	4	6	6	4	6	6	3	9	9	6	4	4	2	20.2936	19.1058	21.0485	21.5137	21.9356	20.3997
H4_HUMAN	P62805	Histone H4 OS=Homo sapiens GN=HIST1H4A PE=1 SV=2	-1.12473	0.0618849			2.8	0.6925	0.02911	13	6	6	12	6	6	13	7	7	13	7	7	16	8	8	13	7	7	25.025	24.4048	25.055	25.5636	26.7182	25.5772
SRC8_HUMAN	Q14247	Src substrate cortactin OS=Homo sapiens GN=CTTN PE=1 SV=2	-1.12254	0.340595			1.935	0.6012	0.099342	1	1	1	1	1	1	1	1	1	3	3	3	5	5	5	1	1	1	17.5186	17.0926	17.7474	19.0962	20.0246	16.6056
PGAM2_HUMAN	P15259	Phosphoglycerate mutase 2 OS=Homo sapiens GN=PGAM2 PE=1 SV=3	-1.12207	0.179326			2.532	0.5698	0.015104	3	2	0	2	1	0	1	1	0	3	2	0	4	2	0	1	1	0	20.0958	18.8863	19.2472	20.9996	21.2358	19.3602
PDIA3_HUMAN	P30101	Protein disulfide-isomerase A3 OS=Homo sapiens GN=PDIA3 PE=1 SV=4	-1.12194	0.531476			2.218	0.6855	0.022927	1	1	1	2	2	2	4	4	4	5	5	5	11	11	11	1	1	1	16.7761	18.1676	19.5278	20.0927	21.2553	16.4892
PEBP1_HUMAN	P30086	Phosphatidylethanolamine-binding protein 1 OS=Homo sapiens GN=PEBP1 PE=1 SV=3	-1.12178	0.50351			2.645	0.7475	0.044451	2	2	2	1	1	1	3	3	3	4	4	4	4	4	4	1	1	1	19.5446	17.0867	20.8655	21.3365	21.3437	18.182
K6PF_HUMAN	P08237	6-phosphofructokinase, muscle type OS=Homo sapiens GN=PFKM PE=1 SV=2	-1.11873	0.0176793			1.874	0.4678	0.163782	1	1	0	1	1	0	1	1	0	1	1	0	3	3	2	1	1	0	18.4875	18.0085	18.6252	19.3029	19.9282	19.2463
H2B3B_HUMAN	Q8N257	Histone H2B type 3-B OS=Homo sapiens GN=HIST3H2BB PE=1 SV=3	-1.1151	0.040601			3.17	0.7451	0.02343	2	2	0	4	3	0	5	3	0	6	4	0	7	4	0	4	3	0	21.5155	21.6333	21.4039	22.7302	23.2154	21.9524
PSB2_HUMAN	P49721	Proteasome subunit beta type-2 OS=Homo sapiens GN=PSMB2 PE=1 SV=1	-1.10673	0.26121			2.793	0.7385	0.027606	1	1	1	1	1	1	1	1	1	3	3	3	5	4	4	1	1	1	19.0046	18.9495	19.2471	20.2309	21.6022	18.6883
RL28_HUMAN	P46779	60S ribosomal protein L28 OS=Homo sapiens GN=RPL28 PE=1 SV=3	-1.10232	0.0975824			2.58	0.5749	0.042758	3	3	3	2	2	2	2	2	2	4	4	4	3	3	3	4	4	4	22.7677	21.2405	21.6267	22.85	23.4235	22.6684
PROF2_HUMAN	P35080	Profilin-2 OS=Homo sapiens GN=PFN2 PE=1 SV=3	-1.0985	0.0190474			2.804	0.6776	0.613762	1	1	1	2	2	2	1	1	1	2	2	2	2	2	2	2	2	2	20.5566	21.0587	20.807	21.8249	22.3734	21.5194
STRAP_HUMAN	Q9Y3F4	Serine-threonine kinase receptor-associated protein OS=Homo sapiens GN=STRAP PE=1 SV=1	-1.09746	0.371605			2.153	0.5704	0.044031	0	0	0	0	0	0	1	1	1	1	1	1	3	3	3	1	1	1	15.0643	16.6534	18.3254	16.8257	18.7394	17.7703
DHE4_HUMAN	P49448	Glutamate dehydrogenase 2, mitochondrial OS=Homo sapiens GN=GLUD2 PE=1 SV=2	-1.09143	0.151462			2.33	0.646	0.066119	2	2	0	1	1	0	1	1	0	2	2	0	4	4	0	1	1	0	18.4543	16.9125	17.8714	18.7695	19.6005	18.1426
TPIS_HUMAN	P60174	Triosephosphate isomerase OS=Homo sapiens GN=TPI1 PE=1 SV=3	-1.08864	0.182318			3.105	0.7068	0.063882	6	6	6	10	8	8	7	5	5	10	9	9	11	8	8	7	6	6	20.787	21.1983	21.9556	22.7423	23.1969	21.2676
RL15_HUMAN	P61313	60S ribosomal protein L15 OS=Homo sapiens GN=RPL15 PE=1 SV=2	-1.08844	0.102613			3.191	0.6883	0.007843	9	6	6	7	5	5	5	3	3	10	6	6	10	7	7	11	8	8	22.433	21.3852	21.4287	22.2109	23.5422	22.759
LDHB_HUMAN	P07195	L-lactate dehydrogenase B chain OS=Homo sapiens GN=LDHB PE=1 SV=2	-1.08572	0.0511906			4.112	0.6665	0.029237	10	8	8	11	9	9	8	6	6	14	12	12	11	9	9	9	8	8	22.5095	22.1044	22.3793	23.7775	23.8075	22.6654
UBP2L_HUMAN	Q14157	Ubiquitin-associated protein 2-like OS=Homo sapiens GN=UBAP2L PE=1 SV=2	-1.0842	0.276885			2.48	0.5239	0.172136	1	1	1	1	1	1	1	1	1	1	1	1	2	2	2	1	1	1	15.443	14.6857	15.6505	15.6199	17.9621	15.4497
CYBP_HUMAN	Q9HB71	Calcyclin-binding protein OS=Homo sapiens GN=CACYBP PE=1 SV=2	-1.08145	0.364763			2.52	0.6027	0.013853	2	2	2	2	2	2	2	2	2	4	4	4	6	5	5	2	2	2	17.2285	18.0418	19.3543	19.8292	20.4317	17.6079
APEX1_HUMAN	P27695	DNA-(apurinic or apyrimidinic site) lyase OS=Homo sapiens GN=APEX1 PE=1 SV=2	-1.08132	0.245849			2.443	0.7099	0.072974	3	3	3	2	2	2	3	3	3	3	3	3	6	6	6	2	2	2	19.4732	18.1909	19.3313	20.1183	21.2459	18.8751
RL32_HUMAN	P62910	60S ribosomal protein L32 OS=Homo sapiens GN=RPL32 PE=1 SV=2	-1.0796	0.415406			2.637	0.5373	0.002478	1	1	1	2	2	2	2	2	2	1	1	1	8	6	6	2	2	2	20.6655	19.9888	21.97	20.4461	23.943	21.4739
G6PD_HUMAN	P11413	Glucose-6-phosphate 1-dehydrogenase OS=Homo sapiens GN=G6PD PE=1 SV=4	-1.07346	0.25299			2.789	0.7058	0.024962	6	6	6	4	4	4	6	6	6	7	7	7	13	13	13	3	3	3	19.7864	19.4335	20.484	21.341	22.0387	19.5445
KIF5C_HUMAN	O60282	Kinesin heavy chain isoform 5C OS=Homo sapiens GN=KIF5C PE=1 SV=1	-1.07286	0.237265			2.33	0.5982	0.008595	0	0	0	0	0	0	0	0	0	2	2	0	2	2	0	2	2	0	14.7733	16.1734	14.3111	15.8514	15.4296	17.1954
PGRC2_HUMAN	O15173	Membrane-associated progesterone receptor component 2 OS=Homo sapiens GN=PGRMC2 PE=1 SV=1	-1.07134	0.492208			2.161	0.6307	0.340442	1	1	1	3	3	3	0	0	0	2	1	1	1	1	1	1	1	1	17.7946	19.0631	14.3839	17.9677	18.6403	17.8476
RS16_HUMAN	P62249	40S ribosomal protein S16 OS=Homo sapiens GN=RPS16 PE=1 SV=2	-1.07084	0.11187			2.764	0.676	0.035131	9	8	8	7	7	7	4	4	4	10	7	7	10	8	8	9	7	7	23.1758	22.7076	22.1667	23.9824	24.3739	22.9063
RL23_HUMAN	P62829	60S ribosomal protein L23 OS=Homo sapiens GN=RPL23 PE=1 SV=1	-1.06707	0.268982			2.707	0.6479	0.022376	2	2	2	1	1	1	3	3	3	3	2	2	4	3	3	4	4	4	22.0954	20.5384	22.842	22.0558	23.724	22.8973
RL1D1_HUMAN	O76021	Ribosomal L1 domain-containing protein 1 OS=Homo sapiens GN=RSL1D1 PE=1 SV=3	-1.06503	0.517569			2.084	0.6209	0.134346	0	0	0	2	2	2	1	1	1	1	1	1	4	4	4	1	1	1	14.7239	17.8835	16.3371	16.2548	19.7666	16.1183
KPYR_HUMAN	P30613	Pyruvate kinase isozymes R/L OS=Homo sapiens GN=PKLR PE=1 SV=2	-1.06314	0.0625495			2.59	0.5336	0.044131	1	1	0	1	1	0	1	1	0	2	2	1	2	1	0	1	1	0	19.4366	19.3931	20.055	21.1262	20.9618	19.9861
PSB7_HUMAN	Q99436	Proteasome subunit beta type-7 OS=Homo sapiens GN=PSMB7 PE=1 SV=1	-1.06082	0.0799524			2.728	0.6172	0.089127	2	2	2	4	4	4	4	3	3	3	3	3	5	4	4	4	3	3	19.59	20.6789	20.1624	21.0566	21.8326	20.7246
PPIB_HUMAN	P23284	Peptidyl-prolyl cis-trans isomerase B OS=Homo sapiens GN=PPIB PE=1 SV=2	-1.05421	0.0734231			2.328	0.6797	0.03124	4	4	4	6	6	6	4	4	4	4	4	4	10	8	8	8	8	8	20.4086	20.6025	20.925	21.0117	22.4312	21.6558
LIPA3_HUMAN	O75145	Liprin-alpha-3 OS=Homo sapiens GN=PPFIA3 PE=1 SV=3	-1.05191	0.0999595	yes		1.465	0.3806	0.041816	2	2	0	2	2	0	1	1	0	2	2	0	2	2	0	2	2	0	15.615	15.4832	14.3129	15.8889	16.7249	15.953
PSB6_HUMAN	P28072	Proteasome subunit beta type-6 OS=Homo sapiens GN=PSMB6 PE=1 SV=4	-1.05081	0.266876			2.494	0.597	0.067784	4	4	4	3	3	3	1	1	1	3	3	3	4	4	4	1	1	1	21.6438	20.8387	19.8411	22.0745	22.7644	20.6371
NDKB_HUMAN	P22392	Nucleoside diphosphate kinase B OS=Homo sapiens GN=NME2 PE=1 SV=1	-1.04924	0.246665			2.918	0.6903	0.00393	6	5	0	5	3	0	5	3	0	6	5	0	10	5	0	4	4	0	22.6061	21.5926	22.1452	23.6255	24.1075	21.7585
RADI_HUMAN	P35241	Radixin OS=Homo sapiens GN=RDX PE=1 SV=1	-1.03444	0.372836			3.737	0.7191	0.007289	3	3	0	3	3	0	5	4	0	8	7	3	14	12	5	3	3	2	19.6665	19.7161	20.7299	21.3523	22.5977	19.2659
TIF1B_HUMAN	Q13263	Transcription intermediary factor 1-beta OS=Homo sapiens GN=TRIM28 PE=1 SV=5	-1.0344	0.118296			3.671	0.7663	0.009641	11	10	10	13	12	12	16	13	13	16	10	10	20	12	12	10	7	7	20.5413	20.78	21.1072	21.6548	22.7799	21.0968
HGB1A_HUMAN	B2RPK0	Putative high mobility group protein B1-like 1 OS=Homo sapiens GN=HMGB1P1 PE=5 SV=1	-1.03248	0.210463			3.066	0.6298	0.025236	2	2	0	3	3	0	3	3	0	4	3	0	4	2	0	2	2	0	18.5725	18.5606	20.0378	19.836	21.0351	19.3973
PSA1_HUMAN	P25786	Proteasome subunit alpha type-1 OS=Homo sapiens GN=PSMA1 PE=1 SV=1	-1.02431	0.266239			2.941	0.72	0.04953	8	8	8	4	4	4	6	6	6	6	6	6	11	9	9	7	7	7	21.8137	19.8527	21.496	21.6881	23.0898	21.4574
IF4A1_HUMAN	P60842	Eukaryotic initiation factor 4A-I OS=Homo sapiens GN=EIF4A1 PE=1 SV=1	-1.02302	0.12074			3.335	0.7289	0.012154	7	7	2	5	5	0	8	8	2	12	10	3	12	12	4	8	8	3	21.7717	20.936	22.3574	22.6132	23.3036	22.2175
CMBL_HUMAN	Q96DG6	Carboxymethylenebutenolidase homolog OS=Homo sapiens GN=CMBL PE=1 SV=1	-1.02239	0.160571			2.357	0.5944	0.073318	2	2	2	2	2	2	1	1	1	2	2	2	3	3	3	2	2	2	19.5662	18.9852	18.1352	19.7607	20.7202	19.2729
HYOU1_HUMAN	Q9Y4L1	Hypoxia up-regulated protein 1 OS=Homo sapiens GN=HYOU1 PE=1 SV=1	-1.01805	0.338242			2.239	0.6189	0.238811	2	2	2	2	2	2	4	4	4	5	5	5	4	4	4	1	1	1	15.391	15.7724	16.4452	17.6759	17.8651	15.1217
LDHA_HUMAN	P00338	L-lactate dehydrogenase A chain OS=Homo sapiens GN=LDHA PE=1 SV=2	-1.01796	0.155609			3.727	0.6425	0.010308	13	10	10	11	11	11	14	12	12	20	14	14	21	14	14	15	11	11	22.6476	22.4545	23.7588	24.2664	24.501	23.1473
RL23A_HUMAN	P62750	60S ribosomal protein L23a OS=Homo sapiens GN=RPL23A PE=1 SV=1	-1.01425	0.0203614			4.031	0.6455	0.004627	9	7	7	8	5	5	6	4	4	11	8	8	15	8	8	8	7	7	23.6485	22.7951	23.3509	24.3523	24.4175	24.0674
RL21_HUMAN	P46778	60S ribosomal protein L21 OS=Homo sapiens GN=RPL21 PE=1 SV=2	-1.01102	0.157374			3.316	0.722	0.047905	6	4	4	2	2	2	2	2	2	4	3	3	7	6	6	5	5	5	23.195	22.1009	21.8691	23.0882	24.2199	22.8899
STIP1_HUMAN	P31948	Stress-induced-phosphoprotein 1 OS=Homo sapiens GN=STIP1 PE=1 SV=1	-1.00466	0.261822			3.492	0.609	0.028696	8	6	6	10	9	9	11	9	9	15	14	14	21	18	18	7	7	7	20.5076	20.4742	20.9405	21.977	22.7552	20.204
RL26L_HUMAN	Q9UNX3	60S ribosomal protein L26-like 1 OS=Homo sapiens GN=RPL26L1 PE=1 SV=1	-1.00262	0.0127932			2.696	0.651	0.041293	8	5	0	9	7	1	5	4	1	10	6	1	12	8	1	10	7	0	23.1953	22.5964	22.4992	23.6186	23.7642	23.916
RL31_HUMAN	P62899	60S ribosomal protein L31 OS=Homo sapiens GN=RPL31 PE=1 SV=1	-1.00051	0.0616962			2.924	0.7301	0.034421	5	5	5	6	6	6	3	3	3	5	5	5	6	6	6	6	6	6	23.524	22.969	22.8852	23.731	24.7883	23.8603
RED_HUMAN	Q13123	Protein Red OS=Homo sapiens GN=IK PE=1 SV=3	-0.999434	0.382941			2.537	0.5838	0.182313	1	1	1	0	0	0	1	1	1	3	3	3	3	3	3	1	1	1	17.4573	15.4337	17.0773	18.5342	18.395	16.0374
SYTC_HUMAN	P26639	Threonine--tRNA ligase, cytoplasmic OS=Homo sapiens GN=TARS PE=1 SV=3	-0.997571	0.390333			2.394	0.6462	0.049307	5	5	4	2	2	2	3	3	3	10	10	10	11	11	10	2	2	2	19.9166	18.432	19.3038	21.0936	21.2206	18.3309
HXK2_HUMAN	P52789	Hexokinase-2 OS=Homo sapiens GN=HK2 PE=1 SV=2	-0.988715	0.316184			2.281	0.569	0.209577	1	1	0	1	1	0	2	2	1	2	2	0	3	3	1	1	1	0	15.591	15.0224	16.8906	17.0216	17.8608	15.5878
VAPA_HUMAN	Q9P0L0	Vesicle-associated membrane protein-associated protein A OS=Homo sapiens GN=VAPA PE=1 SV=3	-0.988446	0.466034			2.545	0.6617	0.009479	3	3	3	5	5	5	0	0	0	2	2	2	6	4	4	3	3	3	19.5841	19.1917	15.9972	18.5357	20.1265	19.0761
USP9X_HUMAN	Q93008	Probable ubiquitin carboxyl-terminal hydrolase FAF-X OS=Homo sapiens GN=USP9X PE=1 SV=3	-0.986861	0.454266			2.309	0.6435	0.042471	3	3	1	2	2	1	1	1	0	2	2	1	7	7	4	1	1	0	14.7327	13.4423	13.4953	14.5464	16.9521	13.1324
PLIN3_HUMAN	O60664	Perilipin-3 OS=Homo sapiens GN=PLIN3 PE=1 SV=3	-0.985422	0.265674			2.295	0.6747	0.301067	0	0	0	1	1	1	1	1	1	2	2	2	2	2	2	1	1	1	15.568	15.3436	16.0625	17.5087	17.2336	15.1881
RL26_HUMAN	P61254	60S ribosomal protein L26 OS=Homo sapiens GN=RPL26 PE=1 SV=1	-0.978926	0.0141681			2.696	0.651	0.041293	10	7	2	10	8	2	5	4	1	11	7	2	13	9	2	13	10	3	23.3487	22.7494	22.6423	23.7443	23.8963	24.0365
RS13_HUMAN	P62277	40S ribosomal protein S13 OS=Homo sapiens GN=RPS13 PE=1 SV=2	-0.976865	0.0817423			3.887	0.6303	0.000959	6	4	4	7	5	5	2	2	2	8	6	6	9	6	6	9	6	6	23.4219	23.1383	22.3483	23.4569	24.4051	23.9769
EWS_HUMAN	Q01844	RNA-binding protein EWS OS=Homo sapiens GN=EWSR1 PE=1 SV=1	-0.969683	0.458561			2.854	0.7453	0.004559	0	0	0	2	2	2	1	1	1	2	2	2	2	2	2	1	1	1	15.8323	18.8146	18.5196	18.7616	19.8804	17.4334
PRPS1_HUMAN	P60891	Ribose-phosphate pyrophosphokinase 1 OS=Homo sapiens GN=PRPS1 PE=1 SV=2	-0.969096	0.314412			2.775	0.6539	0.010888	5	5	1	1	1	0	3	3	1	3	3	1	7	5	1	4	4	1	20.3644	17.9278	18.9343	19.6193	20.9626	19.5518
H90B3_HUMAN	Q58FF7	Putative heat shock protein HSP 90-beta-3 OS=Homo sapiens GN=HSP90AB3P PE=5 SV=1	-0.967156	0.0791505			3.65	0.7437	0.025478	13	8	0	15	12	0	17	11	0	25	18	0	27	18	0	14	12	0	22.9946	23.0182	23.5112	24.3718	24.6486	23.4051
TCPE_HUMAN	P48643	T-complex protein 1 subunit epsilon OS=Homo sapiens GN=CCT5 PE=1 SV=1	-0.963566	0.151866			3.353	0.6211	0.024343	4	4	4	6	5	5	5	5	5	12	11	11	13	11	11	5	5	5	20.521	20.8021	20.8977	22.083	22.3776	20.651
CUL4A_HUMAN	Q13619	Cullin-4A OS=Homo sapiens GN=CUL4A PE=1 SV=3	-0.961465	0.262257			2.085	0.4907	0.032634	1	1	1	1	1	1	1	1	1	2	2	2	3	3	3	1	1	1	15.3459	14.4473	15.6962	16.253	17.1577	14.9632
NOP58_HUMAN	Q9Y2X3	Nucleolar protein 58 OS=Homo sapiens GN=NOP58 PE=1 SV=1	-0.959563	0.146896			2.788	0.6945	0.306725	1	1	1	1	1	1	1	1	1	3	3	3	2	2	2	1	1	1	18.1734	17.3624	16.7129	18.571	18.8188	17.7376
NPM_HUMAN	P06748	Nucleophosmin OS=Homo sapiens GN=NPM1 PE=1 SV=2	-0.950054	0.0285148			5.081	0.7969	0.040388	9	5	5	10	7	7	10	5	5	10	6	6	14	7	7	11	6	6	24.6746	24.1248	24.8801	25.2732	25.8438	25.4127
DBPA_HUMAN	P16989	DNA-binding protein A OS=Homo sapiens GN=CSDA PE=1 SV=4	-0.947771	0.00328901			3.697	0.7551	0.109107	3	3	0	3	2	0	3	3	0	5	4	2	4	2	0	4	3	0	19.8863	19.9874	20.1183	20.8893	21.2022	20.7438
TERA_HUMAN	P55072	Transitional endoplasmic reticulum ATPase OS=Homo sapiens GN=VCP PE=1 SV=4	-0.940712	0.396041			2.599	0.651	0.016851	5	5	5	11	11	11	16	16	16	17	16	16	21	15	15	9	9	9	18.1442	19.4447	20.6971	20.8389	21.2064	19.0629
ANLN_HUMAN	Q9NQW6	Actin-binding protein anillin OS=Homo sapiens GN=ANLN PE=1 SV=2	-0.937933	0.147281			2.416	0.5808	0.010491	8	8	8	8	8	8	10	10	10	13	13	13	15	15	15	7	7	7	18.1389	17.8875	18.5586	19.2941	19.8804	18.2243
CALR_HUMAN	P27797	Calreticulin OS=Homo sapiens GN=CALR PE=1 SV=1	-0.936983	0.327623			2.144	0.7329	0.00139	5	5	5	4	4	4	6	6	6	8	7	7	6	5	5	3	3	3	20.1705	19.6832	21.1291	22.1913	21.7689	19.8336
PSA6_HUMAN	P60900	Proteasome subunit alpha type-6 OS=Homo sapiens GN=PSMA6 PE=1 SV=1	-0.933496	0.0452517			2.898	0.6111	0.010874	4	4	4	4	4	4	3	3	3	5	5	5	6	4	4	5	5	5	21.1695	20.6544	20.9227	21.619	22.4226	21.5055
RUSC2_HUMAN	Q8N2Y8	Iporin OS=Homo sapiens GN=RUSC2 PE=1 SV=3	-0.930929	0.0376865			3.784	0.7728	0.008549	29	22	22	25	20	20	28	22	22	33	23	23	35	25	25	32	25	25	21.5538	21.1417	21.5924	22.4188	22.7923	21.8697
PSA2_HUMAN	P25787	Proteasome subunit alpha type-2 OS=Homo sapiens GN=PSMA2 PE=1 SV=2	-0.929514	0.105231			2.453	0.7658	0.040896	4	4	4	4	4	4	1	1	1	4	4	4	3	3	3	4	4	4	20.8075	20.6901	19.5922	21.6438	20.8858	21.3487
CE170_HUMAN	Q5SW79	Centrosomal protein of 170 kDa OS=Homo sapiens GN=CEP170 PE=1 SV=1	-0.926389	0.334802			2.422	0.5351	0.024037	1	1	0	0	0	0	0	0	0	2	2	2	4	4	4	1	1	0	14.1934	15.3217	15.2057	16.5514	16.6461	14.3025
LMNA_HUMAN	P02545	Prelamin-A/C OS=Homo sapiens GN=LMNA PE=1 SV=1	-0.923611	0.0176654			4.194	0.7581	0.001455	24	22	20	24	20	18	24	22	20	35	27	25	46	32	31	25	22	22	23.1236	23.206	23.4108	24.0594	24.5972	23.8546
IF5AL_HUMAN	Q6IS14	Eukaryotic translation initiation factor 5A-1-like OS=Homo sapiens GN=EIF5AL1 PE=1 SV=2	-0.920442	0.371133			2.501	0.6857	0.038021	3	3	0	1	1	0	3	3	0	5	3	0	4	3	0	2	2	0	20.0211	18.9604	21.3475	21.4846	21.764	19.8418
IF5A1_HUMAN	P63241	Eukaryotic translation initiation factor 5A-1 OS=Homo sapiens GN=EIF5A PE=1 SV=2	-0.920442	0.371133			2.501	0.6857	0.038021	3	3	0	1	1	0	3	3	0	5	3	0	4	3	0	2	2	0	20.0211	18.9604	21.3475	21.4846	21.764	19.8418
PDCD6_HUMAN	O75340	Programmed cell death protein 6 OS=Homo sapiens GN=PDCD6 PE=1 SV=1	-0.919921	0.46696			2.836	0.5464	0.07373	2	2	2	0	0	0	1	1	1	2	2	2	1	1	1	1	1	1	19.6603	16.1848	19.3762	19.8575	19.1023	19.0212
PUR2_HUMAN	P22102	Trifunctional purine biosynthetic protein adenosine-3 OS=Homo sapiens GN=GART PE=1 SV=1	-0.917374	0.470338			2.219	0.6751	0.110482	5	5	5	1	1	1	2	2	2	3	3	3	9	9	9	1	1	1	17.1502	15.2592	16.2035	17.1977	18.8391	15.3283
SART3_HUMAN	Q15020	Squamous cell carcinoma antigen recognized by T-cells 3 OS=Homo sapiens GN=SART3 PE=1 SV=1	-0.917324	0.424084			2.119	0.5299	0.066609	2	2	2	2	2	2	4	4	4	3	3	2	6	6	6	1	1	1	15.8897	15.4139	17.0138	17.6294	18.2171	15.2229
RL18A_HUMAN	Q02543	60S ribosomal protein L18a OS=Homo sapiens GN=RPL18A PE=1 SV=2	-0.909946	0.0120199			2.6	0.6719	0.001717	6	4	4	6	5	5	4	4	4	8	6	6	9	7	7	7	6	6	22.7864	22.205	22.4045	23.4991	23.4912	23.1355
PHF5A_HUMAN	Q7RTV0	PHD finger-like domain-containing protein 5A OS=Homo sapiens GN=PHF5A PE=1 SV=1	-0.906136	0.264773			1.939	0.4959	0.568784	2	2	2	1	1	1	1	1	1	2	2	2	1	1	1	1	1	1	19.9808	18.442	17.9937	20.1858	19.9353	19.0138
SC22B_HUMAN	O75396	Vesicle-trafficking protein SEC22b OS=Homo sapiens GN=SEC22B PE=1 SV=4	-0.905609	0.557252			2.593	0.6755	0.163513	2	2	2	6	5	5	0	0	0	1	1	1	6	6	6	1	1	1	18.5785	19.7908	15.981	18.1342	20.7451	18.1878
EIF3I_HUMAN	Q13347	Eukaryotic translation initiation factor 3 subunit I OS=Homo sapiens GN=EIF3I PE=1 SV=1	-0.905469	0.0635208			2.881	0.7389	0.01243	5	5	5	3	3	3	2	2	2	5	5	5	4	4	4	6	6	6	20.211	19.3767	19.0972	20.3253	20.7064	20.3697
YBOX2_HUMAN	Q9Y2T7	Y-box-binding protein 2 OS=Homo sapiens GN=YBX2 PE=1 SV=2	-0.904479	0.00534425			3.697	0.7551	0.109107	3	3	0	3	2	0	3	3	0	3	2	0	4	2	0	4	3	0	19.9688	20.0699	20.2007	20.8419	21.2847	20.8262
RS7_HUMAN	P62081	40S ribosomal protein S7 OS=Homo sapiens GN=RPS7 PE=1 SV=1	-0.903907	0.0852684			2.863	0.6442	0.001574	4	3	3	4	3	3	4	4	4	7	5	5	4	4	4	6	4	4	23.2501	22.3797	23.5526	23.8634	24.3238	23.7068
PRDX2_HUMAN	P32119	Peroxiredoxin-2 OS=Homo sapiens GN=PRDX2 PE=1 SV=5	-0.903487	0.00790789			2.29	0.644	0.022748	4	4	3	3	3	2	4	3	2	6	5	4	9	6	5	5	5	4	23.011	22.6623	23.1949	24.027	23.8583	23.6934
ACTBM_HUMAN	Q9BYX7	Putative beta-actin-like protein 3 OS=Homo sapiens GN=POTEKP PE=5 SV=1	-0.902009	0.152987			3.831	0.8021	0.001985	10	4	0	10	4	0	13	4	0	16	4	0	15	4	0	10	4	0	23.6725	23.8369	24.9691	25.4189	25.3218	24.4439
PSA3_HUMAN	P25788	Proteasome subunit alpha type-3 OS=Homo sapiens GN=PSMA3 PE=1 SV=2	-0.90037	0.197726			3.391	0.6346	0.042685	4	4	4	3	3	3	4	4	4	5	5	5	4	4	4	4	4	4	20.3651	19.5807	20.8962	21.8283	21.3766	20.3383
COPG1_HUMAN	Q9Y678	Coatomer subunit gamma-1 OS=Homo sapiens GN=COPG1 PE=1 SV=1	-0.897225	0.408503			2.607	0.5796	0.076981	1	1	1	1	1	0	3	3	2	2	2	1	1	1	1	1	1	1	17.0054	14.2032	17.1607	17.3109	16.809	16.9411
RS15_HUMAN	P62841	40S ribosomal protein S15 OS=Homo sapiens GN=RPS15 PE=1 SV=2	-0.896577	0.539244			2.534	0.633	0.011404	2	1	1	3	2	2	1	1	1	3	2	2	6	2	2	1	1	1	20.4698	16.3738	20.1754	20.3155	19.5675	19.8257
SEPT2_HUMAN	Q15019	Septin-2 OS=Homo sapiens GN=SEPT2 PE=1 SV=1	-0.89272	0.0971288			2.315	0.5912	0.112648	1	1	1	1	1	1	1	1	1	2	2	2	2	2	2	1	1	1	17.9717	17.4849	17.8315	19.1964	18.8657	17.9041
RS15A_HUMAN	P62244	40S ribosomal protein S15a OS=Homo sapiens GN=RPS15A PE=1 SV=2	-0.892076	0.20355			3.408	0.7145	0.000626	6	5	5	6	5	5	3	2	2	6	4	4	8	6	6	6	5	5	23.902	23.294	22.2775	23.8792	24.7184	23.552
RBM10_HUMAN	P98175	RNA-binding protein 10 OS=Homo sapiens GN=RBM10 PE=1 SV=3	-0.887698	0.255892			2.293	0.531	0.01323	1	1	1	1	1	1	1	1	1	2	2	2	2	2	2	1	1	1	15.543	15.2366	15.4617	16.982	16.9485	14.974
TCPG_HUMAN	P49368	T-complex protein 1 subunit gamma OS=Homo sapiens GN=CCT3 PE=1 SV=4	-0.882374	0.275746			2.803	0.6722	0.016889	6	6	6	4	4	4	5	5	5	5	5	5	10	10	10	5	5	5	20.6886	19.713	20.6274	21.3271	22.2524	20.0966
HPRT_HUMAN	P00492	Hypoxanthine-guanine phosphoribosyltransferase OS=Homo sapiens GN=HPRT1 PE=1 SV=2	-0.87937	0.35178			1.789	0.6861	0.010446	1	1	1	2	2	2	2	2	2	2	2	2	4	3	2	1	1	0	17.4988	18.0098	19.3292	18.1323	20.3125	19.0311
EF2_HUMAN	P13639	Elongation factor 2 OS=Homo sapiens GN=EEF2 PE=1 SV=4	-0.877564	0.474462			3.49	0.7748	0.013759	10	7	6	14	12	11	22	18	17	28	19	18	28	19	18	9	9	9	20.3803	19.8609	21.8699	22.2107	22.7932	19.74
SOGA2_HUMAN	Q9Y4B5	Protein SOGA2 OS=Homo sapiens GN=SOGA2 PE=1 SV=5	-0.876534	0.0494176			5.051	0.7862	0.005015	73	52	48	76	57	54	86	64	59	89	66	61	124	81	76	87	60	56	22.5045	22.3141	22.8902	23.221	23.9739	23.1436
RECQ1_HUMAN	P46063	ATP-dependent DNA helicase Q1 OS=Homo sapiens GN=RECQL PE=1 SV=3	-0.874	0.00591089			2.979	0.708	0.021085	5	5	5	5	4	4	5	5	5	8	8	8	10	9	9	7	7	7	20.5703	20.0461	20.2955	21.0557	21.2557	21.2226
RL37A_HUMAN	P61513	60S ribosomal protein L37a OS=Homo sapiens GN=RPL37A PE=1 SV=2	-0.871498	0.078882			3.102	0.7192	0.114255	1	1	1	2	2	2	1	1	1	1	1	1	2	2	2	2	2	2	18.5053	19.2044	18.5062	19.2208	20.1759	19.4338
RAB41_HUMAN	Q5JT25	Ras-related protein Rab-41 OS=Homo sapiens GN=RAB41 PE=2 SV=2	-0.870572	0.431634			2.267	0.599	0.266113	0	0	0	1	1	0	1	1	0	2	1	0	2	1	0	1	1	0	15.8803	18.0204	19.1613	18.4731	19.0466	18.1539
RL13_HUMAN	P26373	60S ribosomal protein L13 OS=Homo sapiens GN=RPL13 PE=1 SV=4	-0.869863	0.174986			2.808	0.6667	0.026895	8	6	6	9	5	5	4	3	3	10	6	6	6	4	4	6	6	6	22.9137	22.158	21.1394	22.9906	23.1213	22.7087
ENPLL_HUMAN	Q58FF3	Putative endoplasmin-like protein OS=Homo sapiens GN=HSP90B2P PE=5 SV=1	-0.868558	0.260444			2.42	0.5806	0.06899	4	3	0	5	4	0	5	4	0	5	4	0	6	5	0	4	3	0	19.3313	19.9744	20.1468	20.7519	21.7168	19.5895
TCPQ_HUMAN	P50990	T-complex protein 1 subunit theta OS=Homo sapiens GN=CCT8 PE=1 SV=4	-0.867195	0.172483			3.144	0.699	0.000553	9	9	9	11	11	11	12	12	12	16	16	16	22	19	19	11	11	11	21.3584	21.5495	21.8586	22.71	23.1703	21.4877
CBR1_HUMAN	P16152	Carbonyl reductase [NADPH] 1 OS=Homo sapiens GN=CBR1 PE=1 SV=3	-0.865667	0.261891			3.462	0.7848	0.043331	3	3	2	4	3	1	2	2	1	6	5	3	6	5	3	2	2	1	19.7196	19.3426	19.292	20.7872	21.1306	19.0333
HS90A_HUMAN	P07900	Heat shock protein HSP 90-alpha OS=Homo sapiens GN=HSP90AA1 PE=1 SV=5	-0.864494	0.159755			3.65	0.7885	0.002862	22	16	7	27	20	8	35	22	10	40	28	10	45	30	13	27	24	11	23.6013	23.9405	24.2212	25.0141	25.4577	23.8847
LIPA1_HUMAN	Q13136	Liprin-alpha-1 OS=Homo sapiens GN=PPFIA1 PE=1 SV=1	-0.861422	0.147471	yes	yes	2.542	0.6661	0.01398	5	5	3	5	5	3	5	5	4	6	6	4	9	9	7	4	4	2	17.3666	16.7666	16.9111	17.8104	18.678	17.1401
PSB4_HUMAN	P28070	Proteasome subunit beta type-4 OS=Homo sapiens GN=PSMB4 PE=1 SV=4	-0.858365	0.0563248			1.944	0.5733	0.162484	2	2	2	2	2	2	2	2	2	3	3	3	2	2	2	3	3	3	20.388	20.8584	21.0967	21.7067	22.0285	21.1831
RL27A_HUMAN	P46776	60S ribosomal protein L27a OS=Homo sapiens GN=RPL27A PE=1 SV=2	-0.85439	0.067666			2.432	0.6838	0.032043	3	2	2	3	2	2	1	1	1	4	3	3	5	3	3	3	2	2	22.7528	21.9983	22.8472	23.3927	23.755	23.0136
FRIH_HUMAN	P02794	Ferritin heavy chain OS=Homo sapiens GN=FTH1 PE=1 SV=2	-0.847799	0.271464			2.292	0.5251	0.193038	3	3	3	2	2	2	2	2	2	4	4	4	4	4	4	2	2	2	19.9718	19.2787	19.4203	20.7885	21.2534	19.1723
KPYM_HUMAN	P14618	Pyruvate kinase isozymes M1/M2 OS=Homo sapiens GN=PKM PE=1 SV=4	-0.842833	0.367407			4.553	0.7277	0.006262	7	6	5	12	11	9	19	16	14	19	14	13	25	17	15	9	7	6	21.4229	22.3178	23.1099	23.4214	24.1146	21.843
EIF3L_HUMAN	Q9Y262	Eukaryotic translation initiation factor 3 subunit L OS=Homo sapiens GN=EIF3L PE=1 SV=1	-0.835955	0.121734			2.665	0.7016	0.010378	6	6	6	5	5	5	6	6	6	9	9	9	15	14	14	5	5	5	20.8218	20.3532	20.4351	21.387	22.0609	20.67
POTEI_HUMAN	P0CG38	POTE ankyrin domain family member I OS=Homo sapiens GN=POTEI PE=3 SV=1	-0.835575	0.218664			3.831	0.6753	0.018723	7	3	0	7	3	0	8	3	0	13	3	0	11	3	0	6	3	0	22.0417	22.2063	23.3346	23.7929	23.7414	22.555
POTEJ_HUMAN	P0CG39	POTE ankyrin domain family member J OS=Homo sapiens GN=POTEJ PE=3 SV=1	-0.835574	0.218664			3.831	0.6753	0.018723	7	3	0	7	3	0	8	3	0	13	3	0	11	3	0	6	3	0	22.0875	22.2521	23.3804	23.8387	23.7872	22.6008
SC31A_HUMAN	O94979	Protein transport protein Sec31A OS=Homo sapiens GN=SEC31A PE=1 SV=3	-0.832801	0.484397			2.402	0.6211	0.015335	1	1	1	3	3	3	3	3	3	3	3	3	4	4	4	1	1	1	14.5051	16.0178	16.0354	16.8274	17.718	14.5113
ECT2_HUMAN	Q9H8V3	Protein ECT2 OS=Homo sapiens GN=ECT2 PE=1 SV=4	-0.831879	0.221744		yes	2.45	0.614	0.058401	1	1	1	1	1	1	2	2	2	2	2	2	2	2	2	1	1	1	14.1058	14.0255	15.1899	15.6035	15.8051	14.4082
MYH14_HUMAN	Q7Z406	Myosin-14 OS=Homo sapiens GN=MYH14 PE=1 SV=2	-0.828093	0.353309			2.542	0.5307	0.007684	2	2	0	3	3	0	2	2	0	3	3	0	3	3	0	1	1	0	15.3635	16.0434	16.0504	17.357	17.4478	15.1367
ISG15_HUMAN	P05161	Ubiquitin-like protein ISG15 OS=Homo sapiens GN=ISG15 PE=1 SV=5	-0.827052	0.146148			2.949	0.6636	0.0188	1	1	1	3	3	3	2	2	2	4	4	4	4	3	3	2	2	2	20.4192	21.0685	20.9444	21.524	22.4049	20.9843
FBRL_HUMAN	P22087	rRNA 2'-O-methyltransferase fibrillarin OS=Homo sapiens GN=FBL PE=1 SV=2	-0.820706	0.389085			3.081	0.7011	0.029791	1	1	0	2	2	1	1	1	0	1	1	0	5	4	3	2	2	1	17.4299	17.5109	17.3922	16.781	19.7236	18.2905
CNOT1_HUMAN	A5YKK6	CCR4-NOT transcription complex subunit 1 OS=Homo sapiens GN=CNOT1 PE=1 SV=2	-0.819674	0.482979			1.879	0.5341	0.201666	3	3	3	0	0	0	1	1	1	1	1	1	5	5	5	1	1	1	14.9779	14.0069	12.6015	13.6255	16.2654	14.1543
BAG3_HUMAN	O95817	BAG family molecular chaperone regulator 3 OS=Homo sapiens GN=BAG3 PE=1 SV=3	-0.815813	0.0351922			3.219	0.6847	0.0548	2	2	2	2	2	2	3	3	3	3	3	3	4	4	4	4	4	4	18.0412	17.5989	18.1936	18.4363	18.7503	19.0945
VIME_HUMAN	P08670	Vimentin OS=Homo sapiens GN=VIM PE=1 SV=4	-0.809074	0.00734306			4.177	0.7797	0.000585	41	28	23	38	27	23	36	26	21	57	34	28	53	33	28	47	30	26	25.6296	25.3457	25.5814	26.4731	26.4524	26.0584
EIF3J_HUMAN	O75822	Eukaryotic translation initiation factor 3 subunit J OS=Homo sapiens GN=EIF3J PE=1 SV=2	-0.800929	0.377499			1.828	0.6064	0.195833	2	2	2	2	2	2	1	1	1	2	2	2	6	5	5	1	1	1	18.6647	18.0007	17.9523	18.9403	20.3799	17.7002
RL8_HUMAN	P62917	60S ribosomal protein L8 OS=Homo sapiens GN=RPL8 PE=1 SV=2	-0.800626	0.0743531			3.328	0.7799	0.000404	10	7	7	8	5	5	6	4	4	11	7	7	10	8	8	10	7	7	23.7724	23.1329	23.4414	24.1651	24.7674	23.8162
ENOA_HUMAN	P06733	Alpha-enolase OS=Homo sapiens GN=ENO1 PE=1 SV=2	-0.798648	0.223586			3.856	0.7768	0.004643	14	10	9	15	10	9	19	12	11	24	14	13	32	18	17	13	9	8	23.6721	23.6456	24.4743	25.1439	25.2794	23.7647
CD63_HUMAN	P08962	CD63 antigen OS=Homo sapiens GN=CD63 PE=1 SV=2	-0.796516	0.068836	yes		2.349	0.5824	0.182844	2	2	2	1	1	1	1	1	1	3	3	3	2	2	2	2	2	2	19.3623	18.7317	18.5442	19.8585	19.9055	19.2638
PTRF_HUMAN	Q6NZI2	Polymerase I and transcript release factor OS=Homo sapiens GN=PTRF PE=1 SV=1	-0.792031	0.575502			2.663	0.6635	0.026484	2	2	2	1	1	1	0	0	0	2	2	2	2	2	2	1	1	1	19.2137	18.1676	15.3454	18.4216	19.3753	17.3059
RL24_HUMAN	P83731	60S ribosomal protein L24 OS=Homo sapiens GN=RPL24 PE=1 SV=1	-0.790922	0.0698463			2.794	0.6977	0.074099	2	2	2	2	2	2	2	2	2	3	2	2	5	3	3	3	3	3	22.035	21.2172	21.7571	22.2559	22.8891	22.2372
THOC4_HUMAN	Q86V81	THO complex subunit 4 OS=Homo sapiens GN=ALYREF PE=1 SV=3	-0.790251	0.720264			2.962	0.5956	0.233104	1	1	1	1	1	1	1	1	1	3	2	2	2	2	2	1	1	1	15.2435	19.4053	20.0276	20.2915	20.5445	16.2113
ANXA2_HUMAN	P07355	Annexin A2 OS=Homo sapiens GN=ANXA2 PE=1 SV=2	-0.788814	0.0945333			3.912	0.8099	0.001637	19	14	2	19	16	3	12	11	2	18	14	3	25	18	5	21	16	4	22.9776	22.5582	22.9252	23.5892	24.2018	23.0364
TRI29_HUMAN	Q14134	Tripartite motif-containing protein 29 OS=Homo sapiens GN=TRIM29 PE=1 SV=2	-0.788129	0.415971			2.089	0.5134	0.055711	0	0	0	0	0	0	0	0	0	1	1	1	1	1	1	2	2	2	14.0127	14.8958	15.0275	14.0287	15.4406	16.8311
RS6_HUMAN	P62753	40S ribosomal protein S6 OS=Homo sapiens GN=RPS6 PE=1 SV=1	-0.787801	0.288976			3.128	0.7192	0.034011	3	3	3	3	3	3	2	2	2	4	3	3	7	5	5	4	3	3	21.4395	20.3333	20.6821	21.3565	22.6697	20.7921
PSA7_HUMAN	O14818	Proteasome subunit alpha type-7 OS=Homo sapiens GN=PSMA7 PE=1 SV=1	-0.787716	0.154672			2.533	0.79	0.026688	6	6	4	6	6	4	4	4	3	3	3	2	8	7	5	6	6	4	21.3568	20.8681	21.3446	21.467	22.8102	21.6554
AIMP1_HUMAN	Q12904	Aminoacyl tRNA synthase complex-interacting multifunctional protein 1 OS=Homo sapiens GN=AIMP1 PE=1 SV=2	-0.785233	0.54603			3.222	0.6831	0.052793	4	4	4	2	2	2	2	2	2	6	5	5	7	7	7	2	2	2	21.3158	19.7057	18.8331	21.4476	21.8969	18.8657
PSB1_HUMAN	P20618	Proteasome subunit beta type-1 OS=Homo sapiens GN=PSMB1 PE=1 SV=2	-0.78418	0.239699			2.593	0.6834	0.050916	6	6	6	3	3	3	3	3	3	4	4	4	7	6	6	5	5	5	21.5755	20.6862	20.7266	21.0947	22.7264	21.5197
MYH10_HUMAN	P35580	Myosin-10 OS=Homo sapiens GN=MYH10 PE=1 SV=3	-0.782101	0.375621			3.089	0.6445	0.005214	3	3	0	5	5	0	5	5	0	4	4	0	7	6	0	2	2	0	15.7224	16.7427	17.5562	17.3664	18.5003	16.5008
DESM_HUMAN	P17661	Desmin OS=Homo sapiens GN=DES PE=1 SV=3	-0.78114	0.0471053			3.694	0.6551	0.050624	8	4	0	8	5	0	11	5	0	11	5	0	10	5	0	7	3	0	23.6346	23.7625	24.0538	24.7342	24.9396	24.1206
MDHC_HUMAN	P40925	Malate dehydrogenase, cytoplasmic OS=Homo sapiens GN=MDH1 PE=1 SV=4	-0.780561	0.209472			2.191	0.6841	0.128335	3	3	3	2	2	2	3	3	3	3	3	3	3	3	3	3	3	3	18.8143	18.323	19.6959	20.048	20.0701	19.0568
YBOX1_HUMAN	P67809	Nuclease-sensitive element-binding protein 1 OS=Homo sapiens GN=YBX1 PE=1 SV=3	-0.779715	0.279328			4.968	0.7551	0.109107	3	3	0	6	5	3	6	6	3	3	2	0	10	7	5	6	5	2	20.3558	21.6149	21.5129	21.2289	22.8422	21.7516
ZCCHV_HUMAN	Q7Z2W4	Zinc finger CCCH-type antiviral protein 1 OS=Homo sapiens GN=ZC3HAV1 PE=1 SV=3	-0.775546	0.430893			3.186	0.7327	0.014067	3	3	2	2	2	2	3	3	3	4	3	3	5	4	4	1	1	1	17.1657	15.2817	16.5612	17.6518	17.9427	15.7409
FSCN1_HUMAN	Q16658	Fascin OS=Homo sapiens GN=FSCN1 PE=1 SV=3	-0.7741	0.331985			2.742	0.6656	0.010813	5	5	5	3	3	3	6	5	5	7	5	5	10	8	8	4	4	4	19.6962	19.08	20.4808	20.6663	21.4416	19.4714
POTEE_HUMAN	Q6S8J3	POTE ankyrin domain family member E OS=Homo sapiens GN=POTEE PE=1 SV=3	-0.770805	0.190903			3.831	0.8021	0.001985	13	5	0	13	5	0	16	5	0	20	5	0	17	5	0	12	5	0	22.9395	22.9184	24.0027	24.4486	24.333	23.3914
POTEF_HUMAN	A5A3E0	POTE ankyrin domain family member F OS=Homo sapiens GN=POTEF PE=1 SV=2	-0.770805	0.190903			3.831	0.8021	0.001985	13	5	0	13	5	0	16	5	0	20	5	0	17	5	0	12	5	0	22.9175	22.8964	23.9806	24.4266	24.311	23.3694
PSDE_HUMAN	O00487	26S proteasome non-ATPase regulatory subunit 14 OS=Homo sapiens GN=PSMD14 PE=1 SV=1	-0.76876	0.490294			2.725	0.7094	0.029751	2	2	2	2	2	2	1	1	1	3	3	3	3	3	3	1	1	1	19.5039	19.2096	18.3703	20.5224	20.9632	17.9044
PRDX4_HUMAN	Q13162	Peroxiredoxin-4 OS=Homo sapiens GN=PRDX4 PE=1 SV=1	-0.767513	0.109024			2.537	0.7143	0.000413	7	5	3	8	6	4	6	5	3	8	6	4	11	8	5	7	6	3	23.6732	23.2229	23.9717	24.5587	24.8107	23.8009
EZRI_HUMAN	P15311	Ezrin OS=Homo sapiens GN=EZR PE=1 SV=4	-0.764594	0.508905			3.25	0.7191	0.007289	4	4	1	5	5	2	7	6	2	9	8	4	14	12	5	2	2	1	19.8142	20.3437	20.8485	21.49	22.6256	19.1845
AP1B1_HUMAN	Q10567	AP-1 complex subunit beta-1 OS=Homo sapiens GN=AP1B1 PE=1 SV=2	-0.760145	0.223318			2.991	0.5829	0.061626	4	4	0	4	4	0	3	3	1	4	4	0	5	5	0	3	3	0	18.2823	18.0476	17.563	18.7614	19.5429	17.869
PRDX1_HUMAN	Q06830	Peroxiredoxin-1 OS=Homo sapiens GN=PRDX1 PE=1 SV=1	-0.759328	0.0718016			2.979	0.7046	0.000413	17	10	7	15	10	7	11	9	6	20	10	7	22	12	8	14	10	6	25.2177	24.837	25.5539	26.0647	26.3057	25.5161
HS90B_HUMAN	P08238	Heat shock protein HSP 90-beta OS=Homo sapiens GN=HSP90AB1 PE=1 SV=4	-0.756369	0.276721			4.337	0.7994	0.01403	22	17	6	26	24	8	33	25	10	42	29	9	43	31	9	19	19	6	23.1986	23.6675	24.0167	24.8293	25.037	23.2857
PRPS3_HUMAN	P21108	Ribose-phosphate pyrophosphokinase 3 OS=Homo sapiens GN=PRPS1L1 PE=1 SV=2	-0.755731	0.443954			2.775	0.6539	0.010888	3	3	0	1	1	0	1	1	0	1	1	0	4	3	0	2	2	0	20.1166	18.0883	18.0686	18.9959	20.6635	18.8813
CBR3_HUMAN	O75828	Carbonyl reductase [NADPH] 3 OS=Homo sapiens GN=CBR3 PE=1 SV=3	-0.748871	0.454885			3.462	0.7848	0.043331	1	1	0	3	2	0	2	2	1	4	3	1	4	3	1	1	1	0	17.9838	18.6806	19.2261	20.0522	20.3594	17.7255
PRS7_HUMAN	P35998	26S protease regulatory subunit 7 OS=Homo sapiens GN=PSMC2 PE=1 SV=3	-0.747548	0.477082			3.342	0.7178	0.035222	4	4	4	4	4	4	3	3	3	7	7	7	9	9	9	2	2	2	19.7	19.3899	19.4411	20.7171	21.6235	18.4331
PERI_HUMAN	P41219	Peripherin OS=Homo sapiens GN=PRPH PE=1 SV=2	-0.746244	0.0622743			2.709	0.6275	0.039416	4	3	0	4	2	0	5	3	0	5	3	0	5	3	0	4	2	0	22.6447	22.417	22.8321	23.4775	23.7782	22.8769
RL29_HUMAN	P47914	60S ribosomal protein L29 OS=Homo sapiens GN=RPL29 PE=1 SV=2	-0.746187	0.206312			2.658	0.6947	0.072132	2	1	1	2	1	1	1	1	1	2	1	1	2	1	1	1	1	1	20.7056	19.7252	19.7561	20.4714	21.5599	20.3942
ANXA1_HUMAN	P04083	Annexin A1 OS=Homo sapiens GN=ANXA1 PE=1 SV=2	-0.744043	0.239471			2.815	0.7586	0.020713	6	6	6	9	9	9	8	8	8	7	7	7	8	8	8	6	6	6	20.4239	20.5938	21.5533	21.8554	22.1459	20.8017
ABCF1_HUMAN	Q8NE71	ATP-binding cassette sub-family F member 1 OS=Homo sapiens GN=ABCF1 PE=1 SV=2	-0.742999	0.209033			3.211	0.7695	0.021246	10	9	9	11	11	11	14	14	14	11	11	11	16	15	15	8	7	7	19.6217	19.2638	19.9416	20.106	21.2365	19.7136
TCPH_HUMAN	Q99832	T-complex protein 1 subunit eta OS=Homo sapiens GN=CCT7 PE=1 SV=2	-0.739164	0.108483			2.584	0.6843	0.012035	5	5	5	4	4	4	5	5	5	5	5	5	9	8	8	5	5	5	20.9958	20.4544	20.9538	21.1528	22.162	21.3067
DNJA2_HUMAN	O60884	DnaJ homolog subfamily A member 2 OS=Homo sapiens GN=DNAJA2 PE=1 SV=1	-0.738019	0.251187			2.336	0.5479	0.264963	1	1	1	1	1	1	2	2	2	2	2	2	2	2	2	1	1	1	16.5571	15.7359	17.448	17.5371	17.5836	16.8343
HS902_HUMAN	Q14568	Putative heat shock protein HSP 90-alpha A2 OS=Homo sapiens GN=HSP90AA2 PE=1 SV=2	-0.721154	0.265649			3.028	0.6528	0.02567	8	5	0	7	5	0	8	5	0	10	7	0	12	7	0	5	4	0	23.0725	23.3947	23.8385	24.4908	24.8266	23.1516
RS18_HUMAN	P62269	40S ribosomal protein S18 OS=Homo sapiens GN=RPS18 PE=1 SV=3	-0.716182	0.10803			3.282	0.6304	0.020159	15	12	12	10	8	8	6	5	5	15	12	12	17	15	15	11	10	10	23.7253	22.8378	23.0653	23.7031	24.3712	23.7026
RS2_HUMAN	P15880	40S ribosomal protein S2 OS=Homo sapiens GN=RPS2 PE=1 SV=2	-0.713657	0.345067			2.646	0.678	0.051073	4	4	4	4	4	4	3	3	3	3	3	3	6	6	6	3	3	3	20.9661	20.4406	20.1609	20.9648	22.427	20.3167
MYH11_HUMAN	P35749	Myosin-11 OS=Homo sapiens GN=MYH11 PE=1 SV=3	-0.713375	0.4318			3.273	0.7488	0.007684	3	3	0	4	4	0	3	3	0	4	4	0	4	4	0	1	1	0	15.6638	16.1973	16.215	17.4528	17.6152	15.1483
IF4A2_HUMAN	Q14240	Eukaryotic initiation factor 4A-II OS=Homo sapiens GN=EIF4A2 PE=1 SV=2	-0.708855	0.211284			3.335	0.7289	0.012154	5	5	0	5	5	0	6	6	0	8	7	0	8	8	0	5	5	0	21.349	20.936	22.162	22.2396	22.7065	21.6274
RL5_HUMAN	P46777	60S ribosomal protein L5 OS=Homo sapiens GN=RPL5 PE=1 SV=3	-0.707172	0.0934338			3.9	0.7663	0.004019	15	10	10	12	9	9	7	5	5	19	11	11	15	10	10	17	11	11	22.927	22.0673	22.199	23.1828	22.7608	23.3712
TCPD_HUMAN	P50991	T-complex protein 1 subunit delta OS=Homo sapiens GN=CCT4 PE=1 SV=4	-0.701045	0.441343			3.13	0.6706	0.032716	8	8	8	6	6	6	9	9	9	10	10	10	12	12	12	4	4	4	21.6209	20.6584	21.6751	22.4737	23.0332	20.5508
RAB44_HUMAN	Q7Z6P3	Ras-related protein Rab-44 OS=Homo sapiens GN=RAB44 PE=3 SV=3	-0.697309	0.454421			2.267	0.599	0.266113	0	0	0	1	1	0	1	1	0	2	1	0	2	1	0	1	1	0	15.6801	17.3005	18.4414	17.7532	18.3267	17.4341
RL17_HUMAN	P18621	60S ribosomal protein L17 OS=Homo sapiens GN=RPL17 PE=1 SV=3	-0.697065	0.149822			3.175	0.6615	0.021812	8	5	5	7	3	3	8	5	5	8	4	4	12	7	7	12	7	7	22.7866	21.7499	22.6941	22.8013	23.5075	23.013
RS27_HUMAN	P42677	40S ribosomal protein S27 OS=Homo sapiens GN=RPS27 PE=1 SV=3	-0.694096	0.198598			3.466	0.6398	0.069714	5	4	3	3	3	2	1	1	1	4	4	3	5	4	3	5	4	3	22.699	21.7445	21.3562	22.4176	22.4167	23.0478
TAD2B_HUMAN	Q86TJ2	Transcriptional adapter 2-beta OS=Homo sapiens GN=TADA2B PE=1 SV=2	-0.692331	0.53645			2.064	0.4857	0.052211	2	1	1	3	1	1	1	1	1	2	1	1	5	1	1	4	1	1	20.9977	19.2438	19.051	19.0635	21.8922	20.4138
PA2G4_HUMAN	Q9UQ80	Proliferation-associated protein 2G4 OS=Homo sapiens GN=PA2G4 PE=1 SV=3	-0.690327	0.0538444			3.021	0.6778	0.006516	13	10	10	10	8	8	10	9	9	16	13	13	15	13	13	11	10	10	23.4177	23.2318	23.6131	24.1619	24.4823	23.6894
PSA7L_HUMAN	Q8TAA3	Proteasome subunit alpha type-7-like OS=Homo sapiens GN=PSMA8 PE=1 SV=3	-0.689197	0.186486			2.454	0.6447	0.054671	2	2	0	2	2	0	1	1	0	1	1	0	2	2	0	2	2	0	19.3212	19.716	19.8867	19.8171	21.1164	20.058
PAP1L_HUMAN	Q4VXU2	Polyadenylate-binding protein 1-like OS=Homo sapiens GN=PABPC1L PE=2 SV=1	-0.680491	0.479816			1.878	0.4096	0.561802	2	2	0	0	0	0	1	1	0	1	1	0	2	2	0	1	1	0	18.2868	16.1112	17.8415	17.5642	19.2312	17.4856
GANAB_HUMAN	Q14697	Neutral alpha-glucosidase AB OS=Homo sapiens GN=GANAB PE=1 SV=3	-0.679877	0.394494			4.078	0.8183	0.017684	12	11	11	11	11	11	19	19	19	15	14	14	26	22	22	11	11	11	19.9779	19.9973	21.2337	20.7846	22.2025	20.2613
RGAP1_HUMAN	Q9H0H5	Rac GTPase-activating protein 1 OS=Homo sapiens GN=RACGAP1 PE=1 SV=1	-0.679643	0.352521	yes	yes	1.721	0.5158	0.096126	0	0	0	0	0	0	0	0	0	2	2	2	3	3	3	1	1	1	16.349	15.7209	15.0452	16.3701	17.3024	15.4815
CH60_HUMAN	P10809	60 kDa heat shock protein, mitochondrial OS=Homo sapiens GN=HSPD1 PE=1 SV=2	-0.677343	0.309603			3.929	0.7531	0.014967	7	7	7	10	10	10	12	12	12	15	14	14	17	15	15	12	12	12	21.649	22.513	23.2446	23.4983	23.5062	22.4342
TCPZ_HUMAN	P40227	T-complex protein 1 subunit zeta OS=Homo sapiens GN=CCT6A PE=1 SV=3	-0.677023	0.190946			2.823	0.6654	0.011363	7	7	5	9	9	7	7	7	4	10	10	8	10	9	7	6	6	5	21.269	21.0816	21.129	22.1563	22.3628	20.9915
RL10_HUMAN	P27635	60S ribosomal protein L10 OS=Homo sapiens GN=RPL10 PE=1 SV=4	-0.676063	0.333618			3.395	0.6918	0.040904	6	3	1	7	4	2	5	4	2	7	4	2	9	5	3	10	7	4	22.7085	21.7592	22.4836	21.9279	23.3287	23.7229
XRCC6_HUMAN	P12956	X-ray repair cross-complementing protein 6 OS=Homo sapiens GN=XRCC6 PE=1 SV=2	-0.673313	0.0548866			4.42	0.6952	0.007748	15	13	13	12	11	11	12	11	11	18	14	14	24	17	17	15	11	11	22.1926	21.4639	22.1728	22.5925	22.754	22.5027
RS23_HUMAN	P62266	40S ribosomal protein S23 OS=Homo sapiens GN=RPS23 PE=1 SV=3	-0.672675	0.239234			3.567	0.7153	0.093302	6	5	5	5	4	4	3	3	3	7	5	5	8	5	5	5	4	4	22.9877	21.8196	22.2658	23.1856	23.5406	22.3649
IF2A_HUMAN	P05198	Eukaryotic translation initiation factor 2 subunit 1 OS=Homo sapiens GN=EIF2S1 PE=1 SV=3	-0.669891	0.129062			3.112	0.6342	0.039826	12	11	11	9	9	9	5	5	5	13	11	11	10	9	9	9	8	8	22.5118	21.6421	21.4304	22.7517	22.4918	22.3505
RMXL2_HUMAN	O75526	RNA-binding motif protein, X-linked-like-2 OS=Homo sapiens GN=RBMXL2 PE=1 SV=3	-0.667363	0.593562			2.333	0.6988	0.018578	2	1	0	1	1	0	2	1	0	3	2	0	1	1	0	2	1	0	17.9554	14.8163	18.4543	17.9809	17.8511	17.3961
NUP93_HUMAN	Q8N1F7	Nuclear pore complex protein Nup93 OS=Homo sapiens GN=NUP93 PE=1 SV=2	-0.666783	0.348302			2.345	0.4606	0.091169	0	0	0	0	0	0	0	0	0	2	2	2	2	2	2	1	1	1	16.0992	15.865	14.4644	16.3103	16.6767	15.4419
RL9_HUMAN	P32969	60S ribosomal protein L9 OS=Homo sapiens GN=RPL9 PE=1 SV=1	-0.661386	0.0448815			2.549	0.5952	0.030507	3	2	2	2	2	2	2	2	2	3	2	2	3	2	2	4	3	3	21.6744	21.0087	21.4935	21.8633	22.2594	22.0382
AP2B1_HUMAN	P63010	AP-2 complex subunit beta OS=Homo sapiens GN=AP2B1 PE=1 SV=1	-0.660541	0.423329			2.991	0.5829	0.022683	7	7	3	5	5	1	4	4	2	6	6	2	10	10	5	3	3	0	19.0615	18.2075	17.5078	18.9801	19.9095	17.869
PDIA6_HUMAN	Q15084	Protein disulfide-isomerase A6 OS=Homo sapiens GN=PDIA6 PE=1 SV=1	-0.660433	0.592812			2.836	0.6809	0.037013	2	2	2	1	1	1	3	3	3	1	1	1	5	5	5	1	1	1	18.0713	16.827	18.9731	18.2465	20.4219	17.1841
PRPS2_HUMAN	P11908	Ribose-phosphate pyrophosphokinase 2 OS=Homo sapiens GN=PRPS2 PE=1 SV=2	-0.655866	0.594222			2.199	0.6539	0.010888	2	2	0	0	0	0	2	2	0	1	1	0	3	2	0	2	2	0	18.4678	15.8151	18.5921	17.0966	19.4643	18.2817
SRSF2_HUMAN	Q01130	Serine/arginine-rich splicing factor 2 OS=Homo sapiens GN=SRSF2 PE=1 SV=4	-0.655832	0.0895415			2.035	0.6669	0.178749	2	2	0	2	2	0	2	2	0	3	3	1	3	3	1	3	3	1	20.7384	20.3576	20.9731	21.5659	21.5909	20.8798
RL4_HUMAN	P36578	60S ribosomal protein L4 OS=Homo sapiens GN=RPL4 PE=1 SV=5	-0.655488	0.386361			3.072	0.6459	0.014239	9	7	7	6	5	5	8	6	6	10	9	9	10	8	8	6	5	5	21.2224	20.1349	20.38	21.1363	22.3003	20.2672
RL35A_HUMAN	P18077	60S ribosomal protein L35a OS=Homo sapiens GN=RPL35A PE=1 SV=2	-0.653829	0.116274			2.099	0.5655	0.039276	5	5	5	7	5	5	4	4	4	7	5	5	8	5	5	7	6	6	24.3029	23.7518	23.7116	24.7063	24.9569	24.0645
RMXL3_HUMAN	Q8N7X1	RNA-binding motif protein, X-linked-like-3 OS=Homo sapiens GN=RBMXL3 PE=2 SV=2	-0.652944	0.600841			2.333	0.6988	0.018578	2	1	0	1	1	0	2	1	0	2	1	0	1	1	0	2	1	0	16.7803	13.6412	17.2792	16.7625	16.676	16.221
IF2G_HUMAN	P41091	Eukaryotic translation initiation factor 2 subunit 3 OS=Homo sapiens GN=EIF2S3 PE=1 SV=3	-0.651904	0.0945016			3.546	0.6955	0.033633	7	6	0	11	11	1	7	7	1	8	7	1	12	11	0	8	7	1	22.264	22.9262	22.2328	22.8779	23.5113	22.9895
SGMR1_HUMAN	Q99720	Sigma non-opioid intracellular receptor 1 OS=Homo sapiens GN=SIGMAR1 PE=1 SV=1	-0.64974	0.431683			2.247	0.5527	0.041549	2	2	2	1	1	1	2	2	2	2	2	2	2	2	2	2	2	2	20.9147	18.8714	21.1543	20.6323	21.0677	21.1896
IF2B_HUMAN	P20042	Eukaryotic translation initiation factor 2 subunit 2 OS=Homo sapiens GN=EIF2S2 PE=1 SV=2	-0.649728	0.0862034			3.714	0.7248	0.058668	5	5	5	5	5	5	6	6	6	10	9	9	7	6	6	7	6	6	21.7096	22.0166	21.6138	22.8335	22.5111	21.9445
HNRH1_HUMAN	P31943	Heterogeneous nuclear ribonucleoprotein H OS=Homo sapiens GN=HNRNPH1 PE=1 SV=4	-0.639471	0.0462763			3.972	0.7252	0.035943	4	4	2	2	2	1	3	3	1	5	4	2	7	6	3	5	4	1	21.6548	20.9518	21.5403	22.12	22.0078	21.9374
AIMP2_HUMAN	Q13155	Aminoacyl tRNA synthase complex-interacting multifunctional protein 2 OS=Homo sapiens GN=AIMP2 PE=1 SV=2	-0.637904	0.425152			3.156	0.6663	0.342145	2	2	2	1	1	1	2	2	2	1	1	1	4	3	3	3	3	3	19.5724	18.2269	20.1871	19.1296	20.5289	20.2416
PARP1_HUMAN	P09874	Poly [ADP-ribose] polymerase 1 OS=Homo sapiens GN=PARP1 PE=1 SV=4	-0.637643	0.155825			3.869	0.784	0.007708	17	15	15	14	12	12	17	16	16	21	17	17	18	13	13	13	11	11	20.0801	19.4027	19.9179	20.6985	20.7811	19.834
IF2GL_HUMAN	Q2VIR3	Putative eukaryotic translation initiation factor 2 subunit 3-like protein OS=Homo sapiens GN=EIF2S3L PE=5 SV=2	-0.633642	0.218562			3.546	0.6955	0.033633	7	6	0	10	10	0	6	6	0	7	6	0	12	11	0	7	6	0	22.3254	22.7212	21.787	22.4439	23.5727	22.7178
AXA2L_HUMAN	A6NMY6	Putative annexin A2-like protein OS=Homo sapiens GN=ANXA2P2 PE=5 SV=2	-0.632514	0.146042			3.912	0.7809	0.013235	16	12	0	16	13	0	10	9	0	15	11	0	20	13	0	16	12	0	22.9303	22.2578	22.7387	23.3434	23.7369	22.7441
TBA3C_HUMAN	Q13748	Tubulin alpha-3C/D chain OS=Homo sapiens GN=TUBA3C PE=1 SV=3	-0.628597	0.258441			3.635	0.7805	0.003564	17	10	0	16	10	0	17	9	0	23	12	0	23	12	0	11	6	0	24.8835	24.1422	24.2982	25.3729	25.5985	24.2383
RSSA_HUMAN	P08865	40S ribosomal protein SA OS=Homo sapiens GN=RPSA PE=1 SV=4	-0.627549	0.250063			3.063	0.7736	0.066771	5	4	4	5	4	4	5	3	3	6	4	4	12	7	7	6	5	5	22.4962	22.0073	21.3935	22.4303	23.248	22.1014
VINC_HUMAN	P18206	Vinculin OS=Homo sapiens GN=VCL PE=1 SV=4	-0.625819	0.531891			2.716	0.6836	0.019578	14	14	14	16	16	16	25	25	25	24	24	24	27	27	27	11	11	11	19.5418	18.992	20.3998	20.7999	21.348	18.6632
PROF1_HUMAN	P07737	Profilin-1 OS=Homo sapiens GN=PFN1 PE=1 SV=2	-0.62127	0.445148			2.765	0.7134	0.193096	4	4	4	5	5	5	3	3	3	5	5	5	5	4	4	3	3	3	21.8439	21.7658	22.477	23.1425	23.5369	21.271
RAD21_HUMAN	O60216	Double-strand-break repair protein rad21 homolog OS=Homo sapiens GN=RAD21 PE=1 SV=2	-0.620099	0.314572			2.646	0.7387	0.059943	3	3	2	3	3	2	3	3	2	4	4	3	5	5	4	2	2	1	17.9963	17.5022	17.7949	18.4523	19.2499	17.4515
RL19_HUMAN	P84098	60S ribosomal protein L19 OS=Homo sapiens GN=RPL19 PE=1 SV=1	-0.61834	0.332041			2.166	0.6573	0.033136	3	2	2	3	2	2	3	2	2	2	2	2	3	3	3	1	1	1	21.61	20.5348	21.2321	21.4379	22.6556	21.1383
TNPO1_HUMAN	Q92973	Transportin-1 OS=Homo sapiens GN=TNPO1 PE=1 SV=2	-0.617942	0.584412			2.812	0.7052	0.1971	2	2	2	2	2	1	2	2	1	2	2	2	2	2	2	1	1	1	18.2739	17.995	15.8523	18.661	18.7313	16.5827
PRS6B_HUMAN	P43686	26S protease regulatory subunit 6B OS=Homo sapiens GN=PSMC4 PE=1 SV=2	-0.615995	0.283878			2.704	0.6309	0.038912	5	5	5	6	6	6	6	6	6	8	8	8	7	7	7	4	4	4	20.6206	20.6444	20.6158	21.6257	21.848	20.2551
RL10A_HUMAN	P62906	60S ribosomal protein L10a OS=Homo sapiens GN=RPL10A PE=1 SV=2	-0.609471	0.111723			3.998	0.6546	0.005693	9	7	7	8	6	6	12	8	8	11	7	7	11	7	7	11	8	8	24.3282	23.5188	24.2474	24.4735	24.9474	24.5019
EI2BB_HUMAN	P49770	Translation initiation factor eIF-2B subunit beta OS=Homo sapiens GN=EIF2B2 PE=1 SV=3	-0.605772	0.497969			1.811	0.598	0.080122	2	2	2	2	2	2	0	0	0	3	3	3	2	2	2	1	1	1	17.6686	16.6523	16.2758	18.4575	17.8373	16.1192
RUVB1_HUMAN	Q9Y265	RuvB-like 1 OS=Homo sapiens GN=RUVBL1 PE=1 SV=1	-0.604639	0.447718			2.401	0.6192	0.010531	1	1	1	4	4	4	4	4	4	3	3	3	4	4	4	1	1	1	18.2464	19.7623	20.1809	20.3138	20.5095	19.1803
EIF3H_HUMAN	O15372	Eukaryotic translation initiation factor 3 subunit H OS=Homo sapiens GN=EIF3H PE=1 SV=1	-0.604582	0.628238			3.066	0.7684	0.012023	6	6	6	1	1	1	4	4	4	5	5	5	4	3	3	3	3	3	19.5577	16.3059	19.7923	19.3174	19.5044	18.648
PIMT_HUMAN	P22061	Protein-L-isoaspartate(D-aspartate) O-methyltransferase OS=Homo sapiens GN=PCMT1 PE=1 SV=4	-0.603516	0.164182			3.84	0.6938	0.002002	8	7	7	8	6	6	5	4	4	7	5	5	13	10	10	8	7	7	22.7349	22.456	22.2703	22.7139	23.7443	22.8135
KPRP_HUMAN	Q5T749	Keratinocyte proline-rich protein OS=Homo sapiens GN=KPRP PE=1 SV=1	-0.603277	0.686271			1.684	0.4246	0.006956	1	1	1	0	0	0	1	1	1	1	1	1	4	3	3	1	1	1	17.4603	16.1764	15.9341	15.8048	19.7365	15.8394
GLYM_HUMAN	P34897	Serine hydroxymethyltransferase, mitochondrial OS=Homo sapiens GN=SHMT2 PE=1 SV=3	-0.60065	0.239066			2.573	0.7189	0.008744	4	4	3	3	3	2	5	5	5	6	6	5	7	7	7	3	3	3	19.8527	19.4384	20.3338	20.702	20.9345	19.7904
RL18_HUMAN	Q07020	60S ribosomal protein L18 OS=Homo sapiens GN=RPL18 PE=1 SV=2	-0.599465	0.450766			3.072	0.6655	0.01532	7	4	4	6	3	3	5	4	4	7	5	5	7	6	6	3	3	3	21.7341	20.7823	20.6005	21.7263	22.6764	20.5127
NEP1_HUMAN	Q92979	Ribosomal RNA small subunit methyltransferase NEP1 OS=Homo sapiens GN=EMG1 PE=1 SV=4	-0.593321	0.266484			1.975	0.6189	0.202603	2	2	2	2	2	2	1	1	1	2	2	2	2	2	2	2	2	2	19.2576	18.6681	17.9129	18.8785	19.6854	19.0547
MAP7_HUMAN	Q14244	Ensconsin OS=Homo sapiens GN=MAP7 PE=1 SV=1	-0.593199	0.235481			2.607	0.6485	0.001416	6	6	6	5	5	5	6	5	5	7	7	7	9	9	9	4	4	4	18.9349	18.1794	19.1105	19.4006	19.8446	18.7593
EMAL4_HUMAN	Q9HC35	Echinoderm microtubule-associated protein-like 4 OS=Homo sapiens GN=EML4 PE=1 SV=3	-0.590664	0.54937			2.856	0.4895	0.043954	0	0	0	4	4	4	4	4	4	3	3	3	5	5	5	3	3	3	14.7886	16.7625	17.0163	16.6302	17.8295	15.8797
USP9Y_HUMAN	O00507	Probable ubiquitin carboxyl-terminal hydrolase FAF-Y OS=Homo sapiens GN=USP9Y PE=1 SV=2	-0.585934	0.514795			2.307	0.5678	0.178109	2	2	0	1	1	0	1	1	0	1	1	0	3	3	0	1	1	0	14.1917	12.8832	13.5614	13.628	15.5676	13.1985
H90B2_HUMAN	Q58FF8	Putative heat shock protein HSP 90-beta 2 OS=Homo sapiens GN=HSP90AB2P PE=1 SV=2	-0.585004	0.407322			3.028	0.6863	0.01403	10	8	0	14	9	0	14	9	0	13	10	1	19	13	1	9	8	1	23.1608	23.5011	23.9049	24.4336	24.9347	22.9535
NP1L4_HUMAN	Q99733	Nucleosome assembly protein 1-like 4 OS=Homo sapiens GN=NAP1L4 PE=1 SV=1	-0.583309	0.202729			2.526	0.6765	0.106702	3	3	2	3	3	2	4	3	2	4	3	2	3	2	1	2	1	0	19.8952	20.1611	20.8067	20.9567	21.2923	20.3638
IF4G1_HUMAN	Q04637	Eukaryotic translation initiation factor 4 gamma 1 OS=Homo sapiens GN=EIF4G1 PE=1 SV=4	-0.581416	0.333779		yes	2.648	0.6838	0.007571	15	15	14	13	13	13	11	11	11	14	14	14	23	23	22	10	10	10	19.2666	18.9707	18.8947	19.1708	20.6573	19.0482
TBA3E_HUMAN	Q6PEY2	Tubulin alpha-3E chain OS=Homo sapiens GN=TUBA3E PE=1 SV=2	-0.580848	0.237688			3.577	0.7805	0.003564	15	8	0	14	8	0	15	7	0	20	9	0	19	8	0	11	6	0	24.8221	24.069	24.139	25.2708	25.2636	24.2383
DJC10_HUMAN	Q8IXB1	DnaJ homolog subfamily C member 10 OS=Homo sapiens GN=DNAJC10 PE=1 SV=2	-0.578372	0.50814			2.826	0.6049	0.05997	2	2	2	2	2	2	1	1	1	3	3	3	4	4	4	1	1	1	18.3146	17.9953	17.7026	19.2341	19.4785	17.0349
SRP14_HUMAN	P37108	Signal recognition particle 14 kDa protein OS=Homo sapiens GN=SRP14 PE=1 SV=2	-0.575757	0.435843			3.271	0.6084	0.03732	4	4	4	4	4	4	1	1	1	3	3	3	5	3	3	4	4	4	21.9596	21.4447	19.8633	21.2442	21.9303	21.8204
RS14_HUMAN	P62263	40S ribosomal protein S14 OS=Homo sapiens GN=RPS14 PE=1 SV=3	-0.574466	0.274186			3.36	0.6887	0.012688	6	4	4	6	4	4	6	4	4	9	6	6	8	6	6	6	4	4	23.751	23.05	23.7392	24.0542	24.7797	23.4297
CCAR1_HUMAN	Q8IX12	Cell division cycle and apoptosis regulator protein 1 OS=Homo sapiens GN=CCAR1 PE=1 SV=2	-0.567937	0.522637			1.65	0.533	0.023962	4	4	4	2	2	2	3	3	3	3	3	3	4	4	4	2	2	2	17.7897	15.9489	17.2997	17.6818	18.5596	16.5007
ALBU_HUMAN	P02768	Serum albumin OS=Homo sapiens GN=ALB PE=1 SV=2	-0.565912	0.307929			3.553	0.7474	0.038405	6	3	3	7	4	4	3	1	1	6	4	4	4	1	1	3	2	2	20.9142	21.1298	19.7801	21.6549	21.0104	20.8565
HNRH2_HUMAN	P55795	Heterogeneous nuclear ribonucleoprotein H2 OS=Homo sapiens GN=HNRNPH2 PE=1 SV=1	-0.563496	0.0707529			3.972	0.6745	0.070128	2	2	0	1	1	0	2	2	0	3	2	0	4	3	0	3	3	0	21.5576	20.8882	21.4826	22.0506	21.752	21.8163
PSA4_HUMAN	P25789	Proteasome subunit alpha type-4 OS=Homo sapiens GN=PSMA4 PE=1 SV=1	-0.559776	0.127701			2.143	0.6228	0.01518	5	5	5	3	3	3	3	3	3	5	5	5	5	5	5	5	5	5	21.8212	21.0243	21.2292	21.991	22.1653	21.5977
TMM43_HUMAN	Q9BTV4	Transmembrane protein 43 OS=Homo sapiens GN=TMEM43 PE=1 SV=1	-0.554433	0.726031			3.195	0.6923	0.013683	6	5	5	8	8	8	1	1	1	1	1	1	12	11	11	2	2	2	19.8114	19.7224	16.4136	18.1129	21.1206	18.3772
PRS8_HUMAN	P62195	26S protease regulatory subunit 8 OS=Homo sapiens GN=PSMC5 PE=1 SV=1	-0.553624	0.531806			3.151	0.6532	0.021905	3	3	2	4	3	2	5	5	4	5	5	4	13	12	11	2	2	1	19.5663	19.028	19.8502	20.0101	21.3867	18.7086
AMPM2_HUMAN	P50579	Methionine aminopeptidase 2 OS=Homo sapiens GN=METAP2 PE=1 SV=1	-0.549772	0.482943			3.769	0.7156	0.023837	1	1	1	1	1	1	3	3	3	2	2	2	2	2	2	2	2	2	16.8937	17.1371	18.3781	17.8159	19.0457	17.1966
C1QBP_HUMAN	Q07021	Complement component 1 Q subcomponent-binding protein, mitochondrial OS=Homo sapiens GN=C1QBP PE=1 SV=1	-0.547049	0.508211			2.989	0.6994	0.00041	4	3	3	2	2	2	3	2	2	2	2	2	3	2	2	3	3	3	19.4311	18.1261	19.3456	18.3792	20.5351	19.6296
HNRPL_HUMAN	P14866	Heterogeneous nuclear ribonucleoprotein L OS=Homo sapiens GN=HNRNPL PE=1 SV=2	-0.539483	0.0710589			3.454	0.6761	0.029309	5	5	5	5	4	4	5	4	4	7	6	6	7	4	4	5	5	5	20.4021	19.7262	20.2181	20.5965	20.5368	20.8316
RL22_HUMAN	P35268	60S ribosomal protein L22 OS=Homo sapiens GN=RPL22 PE=1 SV=2	-0.538752	0.113772			2.85	0.6371	0.033437	3	2	2	4	2	2	2	2	2	3	2	2	4	2	2	3	3	3	23.7519	23.1747	23.7003	24.0683	24.4216	23.7531
ACLY_HUMAN	P53396	ATP-citrate synthase OS=Homo sapiens GN=ACLY PE=1 SV=3	-0.538731	0.563808			2.778	0.6901	0.008992	8	8	8	8	8	8	11	11	11	10	10	10	15	15	15	5	5	5	18.4081	17.9338	19.7528	19.3606	20.3165	18.0338
RS3_HUMAN	P23396	40S ribosomal protein S3 OS=Homo sapiens GN=RPS3 PE=1 SV=2	-0.537597	0.297521			4.113	0.7226	0.010731	18	14	14	12	10	10	11	10	10	17	13	13	19	14	14	20	18	18	24.0454	22.7244	23.707	23.6761	24.4086	24.005
LANC1_HUMAN	O43813	LanC-like protein 1 OS=Homo sapiens GN=LANCL1 PE=1 SV=1	-0.537156	0.220089			2.868	0.7089	0.001704	9	7	7	11	5	5	7	5	5	9	6	6	14	7	7	9	7	7	24.9861	24.043	24.3254	24.6616	25.4619	24.8424
G3BP2_HUMAN	Q9UN86	Ras GTPase-activating protein-binding protein 2 OS=Homo sapiens GN=G3BP2 PE=1 SV=2	-0.536832	0.538797			3.345	0.6138	0.21053	1	1	1	2	2	1	2	2	1	3	3	2	3	3	2	1	1	1	18.174	19.1045	19.3925	20.0456	20.2251	18.0107
EF1A3_HUMAN	Q5VTE0	Putative elongation factor 1-alpha-like 3 OS=Homo sapiens GN=EEF1A1P5 PE=5 SV=1	-0.53618	0.10215			5.963	0.7518	0.002577	29	12	0	26	10	0	26	10	0	36	13	0	35	11	0	26	10	0	26.3195	26.0788	26.1286	26.9628	26.9465	26.2261
EF1A1_HUMAN	P68104	Elongation factor 1-alpha 1 OS=Homo sapiens GN=EEF1A1 PE=1 SV=1	-0.53618	0.10215			5.963	0.7518	0.002577	29	12	0	26	10	0	26	10	0	36	13	0	35	11	0	26	10	0	26.3195	26.0788	26.1286	26.9628	26.9465	26.2261
RU2A_HUMAN	P09661	U2 small nuclear ribonucleoprotein A' OS=Homo sapiens GN=SNRPA1 PE=1 SV=2	-0.531652	0.223752			3.094	0.7236	0.002114	14	11	11	12	10	10	10	8	8	8	7	7	14	12	12	14	11	11	23.3447	22.761	22.8015	23.0357	24.1094	23.3571
RBMX_HUMAN	P38159	RNA-binding motif protein, X chromosome OS=Homo sapiens GN=RBMX PE=1 SV=3	-0.530823	0.320905			3.519	0.6988	0.018578	7	4	1	9	7	1	11	8	3	11	8	2	13	9	3	7	5	3	20.0879	19.937	20.7944	20.8961	21.4241	20.0916
DDX17_HUMAN	Q92841	Probable ATP-dependent RNA helicase DDX17 OS=Homo sapiens GN=DDX17 PE=1 SV=2	-0.530682	0.376014			2.823	0.759	0.000261	10	9	6	7	7	5	9	8	4	11	11	7	16	15	10	8	7	5	22.0833	21.4824	22.139	22.6462	23.1537	21.4968
RA1L2_HUMAN	Q32P51	Heterogeneous nuclear ribonucleoprotein A1-like 2 OS=Homo sapiens GN=HNRNPA1L2 PE=2 SV=2	-0.529514	0.340602			3.099	0.7725	0.022688	11	5	0	11	6	0	9	4	0	12	5	0	16	7	0	9	5	0	24.7042	23.2918	24.3745	24.6383	25.0775	24.2433
S10A6_HUMAN	P06703	Protein S100-A6 OS=Homo sapiens GN=S100A6 PE=1 SV=1	-0.528229	0.59985			1.897	0.3982	0.247273	2	2	2	1	1	1	2	2	2	2	2	2	2	2	2	1	1	1	22.6713	21.0088	23.1759	23.2423	23.6775	21.5209
ROA2_HUMAN	P22626	Heterogeneous nuclear ribonucleoproteins A2/B1 OS=Homo sapiens GN=HNRNPA2B1 PE=1 SV=2	-0.525787	0.163109			5.091	0.7594	0.001394	18	12	12	17	10	10	14	7	7	22	12	12	25	14	14	15	11	11	24.2587	23.7763	23.7314	24.4897	24.8721	23.982
XPO2_HUMAN	P55060	Exportin-2 OS=Homo sapiens GN=CSE1L PE=1 SV=3	-0.525443	0.547207			2.587	0.6803	0.017806	6	6	6	6	6	6	8	8	8	10	9	9	17	14	14	6	6	6	19.1055	18.3223	19.5995	19.7723	20.6252	18.206
PSB5_HUMAN	P28074	Proteasome subunit beta type-5 OS=Homo sapiens GN=PSMB5 PE=1 SV=3	-0.524694	0.31686			2.965	0.6982	0.076225	8	6	6	7	6	6	7	7	7	6	5	5	10	8	8	5	5	5	21.5324	21.338	21.8675	21.8194	22.9533	21.5393
PSA5_HUMAN	P28066	Proteasome subunit alpha type-5 OS=Homo sapiens GN=PSMA5 PE=1 SV=3	-0.523992	0.477918			3.692	0.7015	0.038194	3	3	3	5	4	4	1	1	1	5	3	3	5	4	4	2	2	2	21.3464	21.4151	20.5626	21.5838	22.7149	20.5974
SERA_HUMAN	O43175	D-3-phosphoglycerate dehydrogenase OS=Homo sapiens GN=PHGDH PE=1 SV=4	-0.522784	0.695101			3.154	0.6891	0.051306	3	3	3	4	4	4	3	3	3	6	6	6	7	7	7	1	1	1	20.0768	20.5465	20.2236	21.8379	22.2274	18.3499
STRBP_HUMAN	Q96SI9	Spermatid perinuclear RNA-binding protein OS=Homo sapiens GN=STRBP PE=1 SV=1	-0.522637	0.525776	yes		2.947	0.6586	0.066203	2	2	0	2	2	0	2	2	0	2	2	1	8	4	1	3	3	0	17.5037	18.1843	18.5948	17.7124	19.9541	18.1842
PSMD8_HUMAN	P48556	26S proteasome non-ATPase regulatory subunit 8 OS=Homo sapiens GN=PSMD8 PE=1 SV=2	-0.521536	0.788505			1.658	0.4948	0.316856	1	1	1	3	3	3	0	0	0	1	1	1	2	2	2	1	1	1	17.5057	19.2106	14.3587	17.8213	19.3597	15.4585
COPA_HUMAN	P53621	Coatomer subunit alpha OS=Homo sapiens GN=COPA PE=1 SV=2	-0.520389	0.470009			2.77	0.6908	0.002731	8	8	8	8	8	8	11	11	11	9	9	9	17	17	17	5	5	5	17.7743	17.8901	18.4182	18.5782	19.6098	17.4557
PABP1_HUMAN	P11940	Polyadenylate-binding protein 1 OS=Homo sapiens GN=PABPC1 PE=1 SV=2	-0.516596	0.617923			3.263	0.6948	0.009305	7	7	3	4	4	1	4	4	1	8	8	2	10	10	2	2	2	1	19.9622	18.6976	19.5692	20.4976	21.0838	18.1973
RS8_HUMAN	P62241	40S ribosomal protein S8 OS=Homo sapiens GN=RPS8 PE=1 SV=2	-0.516431	0.195182			3.325	0.6627	0.079229	9	6	6	7	5	5	5	4	4	7	5	5	9	7	7	7	6	6	23.2209	22.5972	22.8594	23.1367	23.9666	23.1236
PRS6A_HUMAN	P17980	26S protease regulatory subunit 6A OS=Homo sapiens GN=PSMC3 PE=1 SV=3	-0.51413	0.526221			2.61	0.6444	0.061731	2	2	2	2	2	2	1	1	1	5	5	5	3	3	3	1	1	1	19.4199	19.5293	18.6714	20.4542	20.3683	18.3404
SRSF8_HUMAN	Q9BRL6	Serine/arginine-rich splicing factor 8 OS=Homo sapiens GN=SRSF8 PE=1 SV=1	-0.513254	0.135202			2.035	0.4431	0.178749	2	2	0	2	2	0	2	2	0	2	2	0	2	2	0	2	2	0	20.3905	20.0096	20.6252	21.1352	20.9817	20.4481
H2AZ_HUMAN	P0C0S5	Histone H2A.Z OS=Homo sapiens GN=H2AFZ PE=1 SV=2	-0.510954	0.226009			2.574	0.5068	0.099118	4	2	0	6	3	0	5	3	0	5	3	0	6	3	0	5	3	0	24.9222	24.2424	24.9491	25.347	25.6078	24.6918
H2AV_HUMAN	Q71UI9	Histone H2A.V OS=Homo sapiens GN=H2AFV PE=1 SV=3	-0.510954	0.226009			2.574	0.5068	0.099118	4	2	0	6	3	0	5	3	0	5	3	0	6	3	0	5	3	0	24.9222	24.2424	24.9491	25.347	25.6078	24.6918
RLA0_HUMAN	P05388	60S acidic ribosomal protein P0 OS=Homo sapiens GN=RPLP0 PE=1 SV=1	-0.509051	0.277249			4.678	0.7854	0.015397	17	11	4	13	9	3	9	5	2	12	9	2	17	10	4	10	8	3	24.1073	23.0159	23.0815	23.8864	24.2651	23.5804
FAS_HUMAN	P49327	Fatty acid synthase OS=Homo sapiens GN=FASN PE=1 SV=3	-0.507406	0.565085			3.116	0.7304	0.001739	14	14	14	27	26	26	27	26	26	23	23	23	35	32	32	13	13	13	18.2849	18.9236	19.4196	19.388	20.664	18.0984
PGK1_HUMAN	P00558	Phosphoglycerate kinase 1 OS=Homo sapiens GN=PGK1 PE=1 SV=3	-0.505082	0.536566			3.032	0.6717	0.002689	5	5	5	5	5	5	9	8	6	10	9	6	10	9	6	4	4	4	20.6069	20.2576	21.9358	22.1593	21.7887	20.3675
RL7_HUMAN	P18124	60S ribosomal protein L7 OS=Homo sapiens GN=RPL7 PE=1 SV=1	-0.503745	0.300922			3.796	0.6954	0.005018	20	16	16	17	13	13	12	10	10	15	12	12	17	14	14	15	12	12	24.5017	23.404	23.5374	24.07	24.8102	24.0742
RS3A_HUMAN	P61247	40S ribosomal protein S3a OS=Homo sapiens GN=RPS3A PE=1 SV=2	-0.501769	0.218368			3.586	0.6841	0.003613	12	8	8	11	6	6	9	6	6	13	8	8	13	7	7	11	8	8	23.1993	22.3036	22.4079	23.173	23.4594	22.7838
XRCC5_HUMAN	P13010	X-ray repair cross-complementing protein 5 OS=Homo sapiens GN=XRCC5 PE=1 SV=3	-0.500371	0.252446			3.856	0.7119	0.005004	12	10	10	11	11	11	13	11	11	16	14	14	17	15	15	11	10	10	21.6027	21.692	21.9017	22.2287	22.8646	21.6042
ACTN4_HUMAN	O43707	Alpha-actinin-4 OS=Homo sapiens GN=ACTN4 PE=1 SV=2	-0.499343	0.531933			4.034	0.7337	0.016058	17	16	10	22	20	12	20	19	11	20	18	11	29	28	19	13	13	8	19.9318	20.2748	20.9993	20.9626	22.0118	19.7295
H2AJ_HUMAN	Q9BTM1	Histone H2A.J OS=Homo sapiens GN=H2AFJ PE=1 SV=1	-0.49913	0.237233			2.574	0.467	0.099118	4	2	0	5	2	0	4	2	0	4	2	0	5	2	0	4	2	0	24.9222	24.1983	24.9237	25.3102	25.5628	24.6686
H2A2C_HUMAN	Q16777	Histone H2A type 2-C OS=Homo sapiens GN=HIST2H2AC PE=1 SV=4	-0.49913	0.237233			2.574	0.467	0.099118	4	2	0	5	2	0	4	2	0	4	2	0	5	2	0	4	2	0	24.9222	24.1983	24.9237	25.3102	25.5628	24.6686
H2A3_HUMAN	Q7L7L0	Histone H2A type 3 OS=Homo sapiens GN=HIST3H2A PE=1 SV=3	-0.499129	0.237234			2.574	0.467	0.099118	4	2	0	5	2	0	4	2	0	4	2	0	5	2	0	4	2	0	24.6998	23.9759	24.7013	25.0878	25.3404	24.4462
H2A2A_HUMAN	Q6FI13	Histone H2A type 2-A OS=Homo sapiens GN=HIST2H2AA3 PE=1 SV=3	-0.499129	0.237234			2.574	0.467	0.099118	4	2	0	5	2	0	4	2	0	4	2	0	5	2	0	4	2	0	24.6998	23.9759	24.7013	25.0878	25.3404	24.4462
H2A1J_HUMAN	Q99878	Histone H2A type 1-J OS=Homo sapiens GN=HIST1H2AJ PE=1 SV=3	-0.499129	0.237234			2.574	0.467	0.099118	4	2	0	5	2	0	4	2	0	4	2	0	5	2	0	4	2	0	24.6998	23.9759	24.7013	25.0878	25.3404	24.4462
H2A1H_HUMAN	Q96KK5	Histone H2A type 1-H OS=Homo sapiens GN=HIST1H2AH PE=1 SV=3	-0.499129	0.237234			2.574	0.467	0.099118	4	2	0	5	2	0	4	2	0	4	2	0	5	2	0	4	2	0	24.6998	23.9759	24.7013	25.0878	25.3404	24.4462
H2A1D_HUMAN	P20671	Histone H2A type 1-D OS=Homo sapiens GN=HIST1H2AD PE=1 SV=2	-0.499129	0.237234			2.574	0.467	0.099118	4	2	0	5	2	0	4	2	0	4	2	0	5	2	0	4	2	0	24.6998	23.9759	24.7013	25.0878	25.3404	24.4462
H2A1C_HUMAN	Q93077	Histone H2A type 1-C OS=Homo sapiens GN=HIST1H2AC PE=1 SV=3	-0.499129	0.237234			2.574	0.467	0.099118	4	2	0	5	2	0	4	2	0	4	2	0	5	2	0	4	2	0	24.6998	23.9759	24.7013	25.0878	25.3404	24.4462
H2A1B_HUMAN	P04908	Histone H2A type 1-B/E OS=Homo sapiens GN=HIST1H2AB PE=1 SV=2	-0.499129	0.237234			2.574	0.467	0.099118	4	2	0	5	2	0	4	2	0	4	2	0	5	2	0	4	2	0	24.6998	23.9759	24.7013	25.0878	25.3404	24.4462
H2A1A_HUMAN	Q96QV6	Histone H2A type 1-A OS=Homo sapiens GN=HIST1H2AA PE=1 SV=3	-0.499129	0.237234			2.574	0.467	0.099118	4	2	0	5	2	0	4	2	0	4	2	0	5	2	0	4	2	0	24.6998	23.9759	24.7013	25.0878	25.3404	24.4462
H2A1_HUMAN	P0C0S8	Histone H2A type 1 OS=Homo sapiens GN=HIST1H2AG PE=1 SV=2	-0.499129	0.237234			2.574	0.467	0.099118	4	2	0	5	2	0	4	2	0	4	2	0	5	2	0	4	2	0	24.6998	23.9759	24.7013	25.0878	25.3404	24.4462
H2AX_HUMAN	P16104	Histone H2A.x OS=Homo sapiens GN=H2AFX PE=1 SV=2	-0.499129	0.237234			2.574	0.467	0.099118	4	2	0	5	2	0	4	2	0	4	2	0	5	2	0	4	2	0	24.3372	23.6133	24.3387	24.7252	24.9778	24.0837
EIF3D_HUMAN	O15371	Eukaryotic translation initiation factor 3 subunit D OS=Homo sapiens GN=EIF3D PE=1 SV=1	-0.490081	0.305104			3.06	0.598	0.044351	1	1	1	1	1	1	2	2	2	2	2	2	1	1	1	2	2	2	18.9294	18.3485	19.4124	19.8517	18.879	19.4298
PTBP3_HUMAN	O95758	Polypyrimidine tract-binding protein 3 OS=Homo sapiens GN=PTBP3 PE=1 SV=2	-0.489337	0.716329			2.088	0.5562	0.073897	2	2	1	2	2	0	2	2	0	3	3	1	3	3	1	1	1	0	17.2629	19.6841	19.3116	20.2089	20.2819	17.2359
HNRL1_HUMAN	Q9BUJ2	Heterogeneous nuclear ribonucleoprotein U-like protein 1 OS=Homo sapiens GN=HNRNPUL1 PE=1 SV=2	-0.489151	0.627365			2.617	0.6397	0.065792	1	1	1	1	1	1	2	2	2	1	1	1	1	1	1	1	1	1	15.8121	14.0499	16.6262	16.2895	16.728	14.9381
PAIRB_HUMAN	Q8NC51	Plasminogen activator inhibitor 1 RNA-binding protein OS=Homo sapiens GN=SERBP1 PE=1 SV=2	-0.487937	0.210424			4.291	0.7698	0.001862	15	11	11	16	11	11	17	12	12	20	14	14	21	13	13	16	10	10	22.6824	23.1158	23.6933	23.7578	23.8353	23.3622
MYH9_HUMAN	P35579	Myosin-9 OS=Homo sapiens GN=MYH9 PE=1 SV=4	-0.486039	0.508323			3.784	0.7488	0.002804	30	30	26	39	37	30	39	35	28	41	39	33	54	51	43	20	19	16	19.5395	19.6963	20.1931	20.445	21.3225	19.1195
DDX3X_HUMAN	O00571	ATP-dependent RNA helicase DDX3X OS=Homo sapiens GN=DDX3X PE=1 SV=3	-0.485079	0.202275			3.087	0.7087	0.00592	12	11	3	12	11	3	12	11	1	19	17	4	16	15	4	10	10	2	21.9022	21.556	21.8843	22.6504	22.4676	21.6797
HNRH3_HUMAN	P31942	Heterogeneous nuclear ribonucleoprotein H3 OS=Homo sapiens GN=HNRNPH3 PE=1 SV=2	-0.48148	0.270469			3.005	0.7161	0.041214	4	3	3	4	3	3	2	2	2	5	4	4	6	5	5	4	3	3	20.6031	19.9622	20.167	20.3184	21.3702	20.488
SMC1A_HUMAN	Q14683	Structural maintenance of chromosomes protein 1A OS=Homo sapiens GN=SMC1A PE=1 SV=2	-0.480814	0.322361			3.104	0.8073	0.000227	21	21	21	22	22	22	28	27	27	27	26	26	39	37	37	24	24	24	20.3229	19.8413	20.6465	20.5864	21.4338	20.233
ACTG_HUMAN	P63261	Actin, cytoplasmic 2 OS=Homo sapiens GN=ACTG1 PE=1 SV=1	-0.476558	0.399564			5.409	0.8021	0.001985	39	18	0	34	18	0	41	18	0	47	16	0	44	18	0	25	15	0	26.0814	25.9766	26.895	27.2298	27.1871	25.9657
ACTB_HUMAN	P60709	Actin, cytoplasmic 1 OS=Homo sapiens GN=ACTB PE=1 SV=1	-0.476558	0.399564			5.409	0.8021	0.001985	39	18	0	34	18	0	41	18	0	47	16	0	44	18	0	25	15	0	26.0814	25.9766	26.895	27.2298	27.1871	25.9657
ROA1_HUMAN	P09651	Heterogeneous nuclear ribonucleoprotein A1 OS=Homo sapiens GN=HNRNPA1 PE=1 SV=5	-0.475927	0.240083			4.002	0.8003	0.005292	20	9	4	20	10	4	16	8	4	21	9	4	26	11	4	18	9	4	24.8864	23.9292	24.5903	24.994	25.2598	24.58
TXLNA_HUMAN	P40222	Alpha-taxilin OS=Homo sapiens GN=TXLNA PE=1 SV=3	-0.473751	0.638448			2.21	0.4331	0.439763	3	3	3	0	0	0	0	0	0	2	2	2	1	1	1	1	1	1	18.5891	15.6982	16.3291	17.8495	16.7584	17.4297
TRXR1_HUMAN	Q16881	Thioredoxin reductase 1, cytoplasmic OS=Homo sapiens GN=TXNRD1 PE=1 SV=3	-0.473606	0.376558			3.455	0.6773	0.065143	5	5	5	5	4	4	7	6	6	7	6	6	8	8	8	4	4	4	20.2478	20.0622	20.4337	20.9003	21.4213	19.8429
MOGS_HUMAN	Q13724	Mannosyl-oligosaccharide glucosidase OS=Homo sapiens GN=MOGS PE=1 SV=5	-0.469617	0.471147			2.416	0.6622	0.053884	2	2	2	2	2	2	2	2	2	3	3	3	4	4	4	1	1	1	17.7763	17.4656	17.1245	18.2594	18.6836	16.8322
ENPL_HUMAN	P14625	Endoplasmin OS=Homo sapiens GN=HSP90B1 PE=1 SV=1	-0.466153	0.58068			3.689	0.7078	0.009006	18	15	11	23	20	15	24	22	16	26	23	17	27	24	17	15	14	10	21.0544	21.3676	22.0186	22.3495	22.947	20.5425
RS4X_HUMAN	P62701	40S ribosomal protein S4, X isoform OS=Homo sapiens GN=RPS4X PE=1 SV=2	-0.461055	0.337005			3.854	0.719	0.01344	13	10	4	9	9	4	8	8	2	11	11	3	16	13	6	13	11	2	23.6372	22.9913	22.7719	23.47	24.225	23.0886
NACA_HUMAN	Q13765	Nascent polypeptide-associated complex subunit alpha OS=Homo sapiens GN=NACA PE=1 SV=1	-0.456418	0.595552			3.481	0.7131	0.100099	2	2	1	2	2	1	2	2	1	2	1	1	5	3	2	2	2	1	19.7755	19.1506	20.7506	19.7513	21.6305	19.6641
XRN2_HUMAN	Q9H0D6	5'-3' exoribonuclease 2 OS=Homo sapiens GN=XRN2 PE=1 SV=1	-0.455562	0.582763			2.837	0.6456	0.098369	1	1	1	2	2	2	1	1	1	1	1	1	4	4	4	1	1	1	15.1477	15.4116	15.7135	15.6265	17.2791	14.7338
HNRPC_HUMAN	P07910	Heterogeneous nuclear ribonucleoproteins C1/C2 OS=Homo sapiens GN=HNRNPC PE=1 SV=4	-0.453334	0.417081			3.455	0.6994	0.016695	17	13	5	17	11	4	12	8	2	13	8	4	23	12	4	16	10	5	22.708	21.4396	22.5639	22.4723	23.2857	22.3135
TBA1C_HUMAN	Q9BQE3	Tubulin alpha-1C chain OS=Homo sapiens GN=TUBA1C PE=1 SV=1	-0.453324	0.344893			3.635	0.7805	0.003564	23	12	0	23	12	0	22	11	0	28	14	0	29	14	0	16	8	0	25.2373	24.6968	24.7087	25.5552	25.8614	24.5861
TBA1B_HUMAN	P68363	Tubulin alpha-1B chain OS=Homo sapiens GN=TUBA1B PE=1 SV=1	-0.453324	0.344893			3.635	0.7805	0.003564	23	12	0	23	12	0	22	11	0	28	14	0	29	14	0	16	8	0	25.2373	24.6968	24.7087	25.5552	25.8614	24.5861
TBA1A_HUMAN	Q71U36	Tubulin alpha-1A chain OS=Homo sapiens GN=TUBA1A PE=1 SV=1	-0.453324	0.344893			3.635	0.7805	0.003564	23	12	0	23	12	0	22	11	0	28	14	0	29	14	0	16	8	0	25.2373	24.6968	24.7087	25.5552	25.8614	24.5861
ACTN2_HUMAN	P35609	Alpha-actinin-2 OS=Homo sapiens GN=ACTN2 PE=1 SV=1	-0.451207	0.516024			4.034	0.7337	0.019262	3	3	0	3	3	0	3	3	0	4	3	0	4	4	0	2	2	0	17.6124	17.3258	17.7404	18.2843	18.9252	16.8228
LAT1_HUMAN	Q01650	Large neutral amino acids transporter small subunit 1 OS=Homo sapiens GN=SLC7A5 PE=1 SV=2	-0.447512	0.23149			3.123	0.6583	0.053842	1	1	1	1	1	1	2	1	1	2	2	2	1	1	1	1	1	1	18.779	18.1345	18.411	19.3005	18.9496	18.417
RL27_HUMAN	P61353	60S ribosomal protein L27 OS=Homo sapiens GN=RPL27 PE=1 SV=2	-0.446831	0.149572			2.817	0.6469	0.023447	7	5	5	6	6	6	7	5	5	8	7	7	8	6	6	6	5	5	24.5074	24.5475	24.6604	25.2826	25.2476	24.5256
SYK_HUMAN	Q15046	Lysine--tRNA ligase OS=Homo sapiens GN=KARS PE=1 SV=3	-0.430585	0.414693			3.638	0.7082	0.002819	12	11	11	7	5	5	6	5	5	11	11	11	12	10	10	9	8	8	22.3542	21.0773	21.0885	22.259	22.0143	21.5385
RTN3_HUMAN	O95197	Reticulon-3 OS=Homo sapiens GN=RTN3 PE=1 SV=2	-0.428988	0.17496			2.792	0.5609	0.148208	2	1	1	2	1	1	2	1	1	2	1	1	2	1	1	2	1	1	18.6086	18.1386	18.6529	18.5514	19.2508	18.8848
PSD11_HUMAN	O00231	26S proteasome non-ATPase regulatory subunit 11 OS=Homo sapiens GN=PSMD11 PE=1 SV=3	-0.42723	0.238967			2.735	0.6139	0.027643	2	2	2	4	4	4	6	5	5	5	5	5	7	6	6	6	6	6	20.1852	20.4955	20.9695	20.7474	21.3936	20.7909
UBA1_HUMAN	P22314	Ubiquitin-like modifier-activating enzyme 1 OS=Homo sapiens GN=UBA1 PE=1 SV=3	-0.425285	0.685845			3.394	0.705	0.028992	7	7	7	5	5	5	10	9	9	10	9	9	15	13	13	4	4	4	18.489	17.744	19.7728	19.6529	20.0701	17.5587
SQSTM_HUMAN	Q13501	Sequestosome-1 OS=Homo sapiens GN=SQSTM1 PE=1 SV=1	-0.424912	0.677639			2.478	0.7187	0.369657	1	1	1	1	1	1	0	0	0	1	1	1	2	2	2	1	1	1	18.6333	17.6972	16.1767	17.7465	19.0865	16.9488
NDK8_HUMAN	O60361	Putative nucleoside diphosphate kinase OS=Homo sapiens GN=NME2P1 PE=5 SV=1	-0.42008	0.758027			2.918	0.6522	0.00393	3	3	0	4	2	0	5	3	0	4	3	0	7	3	0	2	2	0	21.6164	20.6349	22.4082	22.8501	23.4053	19.6644
HNRPF_HUMAN	P52597	Heterogeneous nuclear ribonucleoprotein F OS=Homo sapiens GN=HNRNPF PE=1 SV=3	-0.416336	0.292962			2.851	0.6239	0.06136	1	1	0	4	4	3	1	1	0	4	4	3	5	5	4	2	2	1	21.2035	22.0406	21.4163	22.1018	22.2949	21.5128
SRSF1_HUMAN	Q07955	Serine/arginine-rich splicing factor 1 OS=Homo sapiens GN=SRSF1 PE=1 SV=2	-0.416107	0.150586			2.611	0.6414	0.000352	6	5	5	6	5	5	5	4	4	5	5	5	8	6	6	6	5	5	21.0264	20.6127	21.0176	21.3667	21.5944	20.9438
RU2B_HUMAN	P08579	U2 small nuclear ribonucleoprotein B'' OS=Homo sapiens GN=SNRPB2 PE=1 SV=1	-0.41224	0.721046			2.101	0.6615	0.052262	3	3	2	3	3	2	2	2	2	2	2	2	4	4	2	3	3	2	21.1072	20.48	18.7479	19.1244	21.9371	20.5103
RALY_HUMAN	Q9UKM9	RNA-binding protein Raly OS=Homo sapiens GN=RALY PE=1 SV=1	-0.411118	0.300243			2.303	0.6891	0.025264	8	8	8	6	6	6	4	4	4	8	8	8	5	5	5	5	5	5	21.5698	20.6795	20.6617	21.481	21.6176	21.0458
DDX21_HUMAN	Q9NR30	Nucleolar RNA helicase 2 OS=Homo sapiens GN=DDX21 PE=1 SV=5	-0.40969	0.441821			2.814	0.7226	0.018685	14	12	12	19	14	13	22	18	17	20	15	15	23	16	16	13	10	10	21.3297	21.0301	21.4784	21.6509	22.5077	20.9088
HUWE1_HUMAN	Q7Z6Z7	E3 ubiquitin-protein ligase HUWE1 OS=Homo sapiens GN=HUWE1 PE=1 SV=3	-0.404397	0.713149			2.611	0.7058	0.017555	4	4	4	9	9	9	12	12	12	8	8	8	20	20	20	3	3	3	15.4305	16.583	16.98	16.5267	18.4108	15.2692
MCM3_HUMAN	P25205	DNA replication licensing factor MCM3 OS=Homo sapiens GN=MCM3 PE=1 SV=3	-0.40388	0.614041			2.638	0.5826	0.021768	7	6	6	5	4	4	4	4	4	7	6	6	9	9	9	4	3	3	17.8062	17.1277	17.4811	17.8845	19.1063	16.6358
DDX3Y_HUMAN	O15523	ATP-dependent RNA helicase DDX3Y OS=Homo sapiens GN=DDX3Y PE=1 SV=2	-0.395502	0.266062			3.087	0.6547	0.030999	9	8	0	9	8	0	11	10	0	15	13	0	12	11	0	8	8	0	21.6331	21.2101	21.7421	22.2467	22.1149	21.4102
PSMD1_HUMAN	Q99460	26S proteasome non-ATPase regulatory subunit 1 OS=Homo sapiens GN=PSMD1 PE=1 SV=2	-0.391875	0.69301			2.249	0.6701	0.006143	5	5	5	6	5	5	11	10	10	6	6	6	11	10	10	2	2	2	17.7334	17.3122	19.1198	18.5262	19.6946	17.1202
SMC3_HUMAN	Q9UQE7	Structural maintenance of chromosomes protein 3 OS=Homo sapiens GN=SMC3 PE=1 SV=2	-0.391265	0.310694			3.05	0.7572	0.001903	27	25	25	31	30	30	31	29	29	31	29	29	41	39	38	24	23	23	20.4696	20.2342	20.671	20.7819	21.4221	20.3446
RS5_HUMAN	P46782	40S ribosomal protein S5 OS=Homo sapiens GN=RPS5 PE=1 SV=4	-0.391075	0.126728			2.637	0.6114	0.007557	4	4	4	4	4	4	3	3	3	5	5	5	4	3	3	5	5	5	22.6514	21.9561	22.2879	22.6382	22.7477	22.6827
RSMN_HUMAN	P63162	Small nuclear ribonucleoprotein-associated protein N OS=Homo sapiens GN=SNRPN PE=1 SV=1	-0.388543	0.471859			2.309	0.6808	0.014997	2	2	0	2	2	0	1	1	0	2	2	0	3	3	0	2	2	0	20.0847	20.5059	20.1201	19.9975	21.5467	20.3321
DEST_HUMAN	P60981	Destrin OS=Homo sapiens GN=DSTN PE=1 SV=3	-0.388429	0.542675			2.096	0.6946	0.001946	1	1	1	2	2	2	1	1	1	2	2	2	2	2	2	1	1	1	18.3299	17.7977	18.4776	18.8301	19.3941	17.5461
EF1A2_HUMAN	Q05639	Elongation factor 1-alpha 2 OS=Homo sapiens GN=EEF1A2 PE=1 SV=1	-0.386037	0.182932			3.241	0.714	0.005246	22	9	0	22	8	0	24	8	0	29	10	1	28	9	1	19	7	0	26.0924	25.8526	26.1111	26.5477	26.7029	25.9636
SPAT5_HUMAN	Q8NB90	Spermatogenesis-associated protein 5 OS=Homo sapiens GN=SPATA5 PE=1 SV=3	-0.385833	0.209563			2.045	0.5363	0.021905	1	1	0	2	1	0	1	1	0	1	1	0	2	1	0	1	1	0	16.9267	17.4585	16.9085	17.5108	17.7896	17.1508
HNRPK_HUMAN	P61978	Heterogeneous nuclear ribonucleoprotein K OS=Homo sapiens GN=HNRNPK PE=1 SV=1	-0.384981	0.644355			4.097	0.7328	0.028188	8	5	5	8	7	7	7	7	7	12	9	9	15	9	9	7	5	5	21.1811	21.6191	21.7704	22.6964	22.6239	20.4052
RL11_HUMAN	P62913	60S ribosomal protein L11 OS=Homo sapiens GN=RPL11 PE=1 SV=2	-0.384354	0.209095			3.138	0.7281	0.100449	4	2	2	5	2	2	4	3	3	5	2	2	5	2	2	7	3	3	23.7384	23.0732	23.7498	23.7295	24.1507	23.8343
ACTS_HUMAN	P68133	Actin, alpha skeletal muscle OS=Homo sapiens GN=ACTA1 PE=1 SV=1	-0.381875	0.525332			3.447	0.8021	0.001985	32	14	0	27	15	0	34	14	0	38	13	0	36	15	0	18	11	0	25.8597	25.6719	26.5649	26.9011	26.882	25.4591
ACTC_HUMAN	P68032	Actin, alpha cardiac muscle 1 OS=Homo sapiens GN=ACTC1 PE=1 SV=1	-0.381875	0.525332			3.447	0.8021	0.001985	32	14	0	27	15	0	34	14	0	38	13	0	36	15	0	18	11	0	25.8597	25.6719	26.5649	26.9011	26.882	25.4591
ILF3_HUMAN	Q12906	Interleukin enhancer-binding factor 3 OS=Homo sapiens GN=ILF3 PE=1 SV=3	-0.380477	0.477369			3.554	0.7324	0.006437	11	9	7	12	9	7	14	11	9	13	10	9	19	12	9	11	9	6	20.8754	20.8399	21.3373	21.5545	22.1026	20.5368
AIP_HUMAN	O00170	AH receptor-interacting protein OS=Homo sapiens GN=AIP PE=1 SV=2	-0.379162	0.74585			2.312	0.6538	0.048574	4	4	4	2	2	2	1	1	1	2	2	2	3	3	3	1	1	1	19.2115	19.6787	16.8382	17.6684	19.484	19.7134
SYVC_HUMAN	P26640	Valine--tRNA ligase OS=Homo sapiens GN=VARS PE=1 SV=4	-0.37195	0.674187			2.455	0.7336	0.031533	5	5	5	6	6	6	10	10	10	6	6	6	13	13	13	5	5	5	17.4665	17.5109	18.9419	18.0694	19.6068	17.359
RMXL1_HUMAN	Q96E39	RNA binding motif protein, X-linked-like-1 OS=Homo sapiens GN=RBMXL1 PE=1 SV=1	-0.371476	0.61615			3.132	0.6988	0.018578	5	3	0	7	6	0	6	4	0	7	5	0	9	6	0	4	2	0	18.7453	18.6779	19.5522	19.5865	20.3153	18.188
EIF3A_HUMAN	Q14152	Eukaryotic translation initiation factor 3 subunit A OS=Homo sapiens GN=EIF3A PE=1 SV=1	-0.370249	0.546022			3.133	0.7314	0.001094	23	21	21	21	20	20	27	26	26	21	20	20	29	28	28	16	16	16	19.9281	19.39	20.0938	19.8779	21.1863	19.4585
RS4Y2_HUMAN	Q8TD47	40S ribosomal protein S4, Y isoform 2 OS=Homo sapiens GN=RPS4Y2 PE=1 SV=3	-0.366813	0.409523			2.296	0.6297	0.01344	6	4	0	3	3	0	4	4	0	6	6	0	6	5	0	8	7	0	21.8152	20.5776	21.5325	21.5033	21.9453	21.577
SMD1_HUMAN	P62314	Small nuclear ribonucleoprotein Sm D1 OS=Homo sapiens GN=SNRPD1 PE=1 SV=1	-0.365435	0.447215			3.568	0.7334	0.005931	2	2	2	2	2	2	2	2	2	2	2	2	2	2	2	1	1	1	20.9179	21.0192	21.2197	21.4117	22.1566	20.6848
FLNA_HUMAN	P21333	Filamin-A OS=Homo sapiens GN=FLNA PE=1 SV=4	-0.355131	0.618442			4.055	0.8016	0.000537	86	65	58	94	69	62	105	75	67	105	74	66	125	80	73	57	49	44	22.7562	22.5619	23.1391	23.293	24.2126	22.017
C1TC_HUMAN	P11586	C-1-tetrahydrofolate synthase, cytoplasmic OS=Homo sapiens GN=MTHFD1 PE=1 SV=3	-0.350335	0.371945			3.257	0.7387	0.011153	23	19	19	21	20	20	26	22	22	21	21	21	28	25	24	17	17	17	21.3527	20.9363	21.7064	21.8748	22.0199	21.1517
EPIPL_HUMAN	P58107	Epiplakin OS=Homo sapiens GN=EPPK1 PE=1 SV=2	-0.350201	0.646544			3.342	0.6795	0.003413	7	5	2	7	6	2	9	7	3	7	6	3	14	13	8	3	3	1	16.3448	16.8984	17.2159	17.167	18.3146	16.0281
TBA8_HUMAN	Q9NY65	Tubulin alpha-8 chain OS=Homo sapiens GN=TUBA8 PE=1 SV=1	-0.350149	0.402138			3.635	0.6568	0.036487	5	4	0	9	6	0	6	4	0	11	7	0	9	6	0	5	3	0	23.8514	23.8637	23.5949	24.4812	24.4862	23.393
HNRL2_HUMAN	Q1KMD3	Heterogeneous nuclear ribonucleoprotein U-like protein 2 OS=Homo sapiens GN=HNRNPUL2 PE=1 SV=1	-0.349337	0.720504			2.127	0.6895	0.022731	7	7	7	6	6	6	8	8	8	7	7	7	11	11	11	1	1	1	18.5688	18.2654	19.2711	19.4067	20.3298	17.4167
ELOB_HUMAN	Q15370	Transcription elongation factor B polypeptide 2 OS=Homo sapiens GN=TCEB2 PE=1 SV=1	-0.349206	0.48539			2.866	0.6555	0.141547	2	2	2	3	3	3	3	3	3	3	3	3	3	3	3	2	2	2	21.0753	21.1136	21.7756	21.8689	22.2319	20.9113
SMD2_HUMAN	P62316	Small nuclear ribonucleoprotein Sm D2 OS=Homo sapiens GN=SNRPD2 PE=1 SV=1	-0.345814	0.599257			2.628	0.7267	0.066564	4	3	3	3	3	3	2	2	2	4	4	4	6	4	4	3	2	2	21.0242	20.2294	21.2174	21.3709	21.9634	20.1743
RS19_HUMAN	P39019	40S ribosomal protein S19 OS=Homo sapiens GN=RPS19 PE=1 SV=2	-0.338392	0.412228			2.548	0.7192	0.010126	10	8	8	10	9	9	8	8	8	11	9	9	9	8	8	8	7	7	23.8033	22.9743	23.4293	23.93	24.106	23.186
RS20_HUMAN	P60866	40S ribosomal protein S20 OS=Homo sapiens GN=RPS20 PE=1 SV=1	-0.337726	0.351971			4.099	0.6393	0.036158	5	2	2	5	2	2	4	3	3	6	3	3	6	3	3	5	3	3	24.3859	23.7342	24.0138	24.3086	24.8641	23.9743
RLA0L_HUMAN	Q8NHW5	60S acidic ribosomal protein P0-like OS=Homo sapiens GN=RPLP0P6 PE=5 SV=1	-0.335127	0.452803			3.167	0.7854	0.02482	11	7	0	9	6	0	5	3	0	9	7	0	11	6	0	6	5	0	23.669	22.5264	22.9653	23.4483	23.7504	22.9674
ACTA_HUMAN	P62736	Actin, aortic smooth muscle OS=Homo sapiens GN=ACTA2 PE=1 SV=1	-0.334024	0.569319			3.447	0.8021	0.001985	29	13	0	25	14	0	31	13	0	32	12	0	31	14	0	16	10	0	25.8088	25.6592	26.4912	26.81	26.7804	25.371
ACTH_HUMAN	P63267	Actin, gamma-enteric smooth muscle OS=Homo sapiens GN=ACTG2 PE=1 SV=1	-0.334024	0.56932			3.447	0.8021	0.001985	29	13	0	25	14	0	31	13	0	32	12	0	31	14	0	16	10	0	25.9401	25.7905	26.6225	26.9412	26.9116	25.5022
2AAB_HUMAN	P30154	Serine/threonine-protein phosphatase 2A 65 kDa regulatory subunit A beta isoform OS=Homo sapiens GN=PPP2R1B PE=1 SV=3	-0.33284	0.462589			4.328	0.772	0.003099	87	31	23	74	28	21	73	30	23	60	27	20	72	28	19	63	24	18	28.7676	27.4456	27.66	28.2582	28.3279	28.2857
ENOG_HUMAN	P09104	Gamma-enolase OS=Homo sapiens GN=ENO2 PE=1 SV=3	-0.328226	0.551012			3.48	0.6721	0.014061	1	1	0	2	1	0	1	1	0	2	1	0	3	1	0	2	1	0	19.0585	19.6186	19.6055	19.4483	20.6785	19.1405
DDX42_HUMAN	Q86XP3	ATP-dependent RNA helicase DDX42 OS=Homo sapiens GN=DDX42 PE=1 SV=1	-0.325648	0.802863			1.992	0.516	0.028932	2	2	2	0	0	0	1	1	1	1	1	1	7	7	7	1	1	1	15.6301	15.1722	14.9757	14.354	17.9956	14.4053
TSR1_HUMAN	Q2NL82	Pre-rRNA-processing protein TSR1 homolog OS=Homo sapiens GN=TSR1 PE=1 SV=1	-0.325219	0.677962			2.26	0.6334	0.012345	2	2	2	2	2	2	4	4	4	3	3	3	6	6	6	2	2	2	17.4568	16.9644	17.9301	17.7362	18.9586	16.6321
GUAD_HUMAN	Q9Y2T3	Guanine deaminase OS=Homo sapiens GN=GDA PE=1 SV=1	-0.324682	0.573512			3.41	0.6803	0.005773	7	6	6	5	5	5	7	6	6	8	6	6	8	7	7	4	3	3	20.8317	20.4657	20.7046	21.3474	21.6597	19.969
RS11_HUMAN	P62280	40S ribosomal protein S11 OS=Homo sapiens GN=RPS11 PE=1 SV=3	-0.312553	0.354146			2.72	0.5633	0.038984	9	7	7	7	6	6	7	6	6	8	6	6	10	7	7	7	7	7	24.3138	23.4906	23.9912	24.2225	24.5634	23.9474
ACTBL_HUMAN	Q562R1	Beta-actin-like protein 2 OS=Homo sapiens GN=ACTBL2 PE=1 SV=2	-0.309441	0.576842			3.447	0.8021	0.017363	15	7	0	13	8	0	16	7	0	17	6	0	17	8	0	9	6	0	24.6044	24.3389	25.2335	25.4206	25.5191	24.1655
THIO_HUMAN	P10599	Thioredoxin OS=Homo sapiens GN=TXN PE=1 SV=3	-0.30798	0.757463			3.458	0.698	0.027218	4	3	3	5	3	3	2	2	2	5	3	3	5	3	3	4	4	4	24.482	24.1124	22.9803	24.9164	25.0432	22.5391
FLNC_HUMAN	Q14315	Filamin-C OS=Homo sapiens GN=FLNC PE=1 SV=3	-0.306386	0.620756			2.626	0.6832	0.008856	13	11	3	11	9	1	14	12	3	14	12	3	17	12	4	6	5	0	19.6633	19.429	19.9778	20.2062	20.8261	18.9568
PELP1_HUMAN	Q8IZL8	Proline-, glutamic acid- and leucine-rich protein 1 OS=Homo sapiens GN=PELP1 PE=1 SV=2	-0.302946	0.61497			1.822	0.5344	0.084309	3	3	3	3	3	3	2	2	2	3	3	3	3	3	3	2	2	2	17.6838	17.0527	15.8634	17.4825	16.9908	17.0354
RS10L_HUMAN	Q9NQ39	Putative 40S ribosomal protein S10-like OS=Homo sapiens GN=RPS10P5 PE=5 SV=1	-0.302609	0.439229			3.804	0.7179	0.167315	4	3	0	2	2	0	1	1	0	3	2	0	3	2	0	2	2	0	21.3716	20.4197	20.4376	21.3504	20.9767	20.8096
H2A2B_HUMAN	Q8IUE6	Histone H2A type 2-B OS=Homo sapiens GN=HIST2H2AB PE=1 SV=3	-0.299503	0.63455			2.574	0.467	0.099118	4	2	1	3	1	0	2	1	0	3	1	0	3	1	0	2	1	0	23.3166	22.0179	23.6251	23.7118	23.4687	22.6777
SC16A_HUMAN	O15027	Protein transport protein Sec16A OS=Homo sapiens GN=SEC16A PE=1 SV=3	-0.296066	0.792338			1.995	0.6402	0.024857	2	2	2	4	4	4	4	4	4	5	5	5	8	8	8	1	1	1	15.9138	16.4244	16.962	17.2046	18.1878	14.796
S10AB_HUMAN	P31949	Protein S100-A11 OS=Homo sapiens GN=S100A11 PE=1 SV=2	-0.295945	0.702972			1.92	0.4362	0.008582	2	2	2	1	1	1	3	3	3	3	2	2	2	2	2	2	2	2	19.8958	19.5247	21.603	20.8149	21.1072	19.9892
HNRPU_HUMAN	Q00839	Heterogeneous nuclear ribonucleoprotein U OS=Homo sapiens GN=HNRNPU PE=1 SV=6	-0.295476	0.568521			3.395	0.7788	0.000489	25	16	16	28	17	17	30	17	17	25	16	16	36	19	19	21	15	15	22.5371	22.3842	23.043	22.814	23.7582	22.2785
TBA4A_HUMAN	P68366	Tubulin alpha-4A chain OS=Homo sapiens GN=TUBA4A PE=1 SV=1	-0.29365	0.612519			3.635	0.7805	0.036487	17	10	2	16	10	2	17	10	2	20	11	1	20	12	2	10	5	1	24.4638	24.0397	24.3578	24.9095	25.2708	23.5619
ACTN1_HUMAN	P12814	Alpha-actinin-1 OS=Homo sapiens GN=ACTN1 PE=1 SV=2	-0.292146	0.707333			4.034	0.7337	0.007863	10	10	4	11	11	4	11	11	4	12	11	4	16	15	6	6	6	1	19.3777	19.5616	20.1097	20.1878	21.0499	18.6877
TKT_HUMAN	P29401	Transketolase OS=Homo sapiens GN=TKT PE=1 SV=3	-0.290178	0.546071			3.46	0.6897	0.001719	13	13	13	15	13	13	20	13	13	15	12	12	24	15	15	10	10	10	22.8771	22.814	23.4285	23.5441	23.8814	22.5645
NOLC1_HUMAN	Q14978	Nucleolar and coiled-body phosphoprotein 1 OS=Homo sapiens GN=NOLC1 PE=1 SV=2	-0.289971	0.691655			2.484	0.5973	0.034239	5	5	5	8	8	8	6	6	6	6	6	6	7	7	7	3	3	3	18.0746	18.6949	19.2016	18.921	19.9931	17.9269
DSRAD_HUMAN	P55265	Double-stranded RNA-specific adenosine deaminase OS=Homo sapiens GN=ADAR PE=1 SV=4	-0.285473	0.769482			2.53	0.7804	0.005835	5	5	5	4	4	4	7	7	7	4	4	4	9	9	9	2	2	2	17.2191	17.1823	18.2218	17.9307	19.2338	16.3151
XPO1_HUMAN	O14980	Exportin-1 OS=Homo sapiens GN=XPO1 PE=1 SV=1	-0.282541	0.807461			3.4	0.6329	0.00486	6	6	6	5	5	5	6	6	6	3	3	3	11	11	11	3	3	3	18.3101	17.1715	18.5007	17.9614	20.1497	16.7189
RAD50_HUMAN	Q92878	DNA repair protein RAD50 OS=Homo sapiens GN=RAD50 PE=1 SV=1	-0.281516	0.689594			2.162	0.6341	0.116811	2	2	2	3	3	3	3	3	3	2	2	2	5	5	5	2	2	2	14.7995	15.7239	15.8224	15.2416	16.8635	15.0852
HNRCL_HUMAN	O60812	Heterogeneous nuclear ribonucleoprotein C-like 1 OS=Homo sapiens GN=HNRNPCL1 PE=1 SV=1	-0.281363	0.639124			3.455	0.6825	0.016695	10	8	0	7	6	0	8	6	0	5	4	0	11	7	0	7	5	0	21.8728	20.8943	21.5896	21.1673	22.6737	21.3598
CAPR1_HUMAN	Q14444	Caprin-1 OS=Homo sapiens GN=CAPRIN1 PE=1 SV=2	-0.275548	0.772482			2.374	0.6098	0.022249	4	4	4	2	2	2	2	2	2	3	3	3	4	4	4	1	1	1	18.9643	17.5527	18.4463	18.9065	19.7826	17.1008
PRKDC_HUMAN	P78527	DNA-dependent protein kinase catalytic subunit OS=Homo sapiens GN=PRKDC PE=1 SV=3	-0.274845	0.671192			2.836	0.7369	0.004656	40	40	40	38	38	38	41	41	41	45	44	44	55	54	54	24	24	24	19.621	18.8489	19.3233	19.4387	20.551	18.628
RS10_HUMAN	P46783	40S ribosomal protein S10 OS=Homo sapiens GN=RPS10 PE=1 SV=1	-0.274181	0.507421			3.804	0.7179	0.070578	5	4	1	3	3	1	1	1	0	4	3	1	5	3	1	2	2	0	21.3389	20.3067	20.3221	21.2349	20.8612	20.6942
RS30_HUMAN	P62861	40S ribosomal protein S30 OS=Homo sapiens GN=FAU PE=1 SV=1	-0.273923	0.590433	yes		1.986	0.6138	0.038284	3	2	2	2	2	2	1	1	1	2	2	2	4	2	2	2	2	2	23.099	22.2085	22.2396	22.7649	23.4373	22.1667
RER1_HUMAN	O15258	Protein RER1 OS=Homo sapiens GN=RER1 PE=1 SV=1	-0.273647	0.831507	yes		2.049	0.6674	0.025815	1	1	1	3	2	2	2	2	2	1	1	1	4	4	4	1	1	1	18.0902	19.8209	19.5643	18.5753	21.5735	18.1476
TCPW_HUMAN	Q92526	T-complex protein 1 subunit zeta-2 OS=Homo sapiens GN=CCT6B PE=1 SV=5	-0.272575	0.6261			2.44	0.6414	0.0213	2	2	0	2	2	0	3	3	0	2	2	0	2	2	0	1	1	0	19.3758	19.2832	20.1374	20.1028	20.4925	19.0189
IF2P_HUMAN	O60841	Eukaryotic translation initiation factor 5B OS=Homo sapiens GN=EIF5B PE=1 SV=4	-0.269187	0.681695			3.265	0.7212	0.001286	18	16	16	8	7	7	11	10	10	10	9	9	14	12	12	9	8	8	19.8436	18.2592	19.0414	19.0556	20.1088	18.7875
CHD3_HUMAN	Q12873	Chromodomain-helicase-DNA-binding protein 3 OS=Homo sapiens GN=CHD3 PE=1 SV=3	-0.268105	0.73328			2.941	0.6913	0.189469	3	3	0	3	3	0	2	2	0	2	2	0	4	4	0	2	2	0	15.1648	15.7151	15.1514	15.6624	16.8151	14.3581
RS4Y1_HUMAN	P22090	40S ribosomal protein S4, Y isoform 1 OS=Homo sapiens GN=RPS4Y1 PE=2 SV=2	-0.266111	0.401083			3.854	0.719	0.01344	9	6	0	5	5	0	6	6	0	7	7	0	6	6	0	8	7	0	22.7647	21.8326	22.4715	22.5593	22.759	22.5489
PCBP1_HUMAN	Q15365	Poly(rC)-binding protein 1 OS=Homo sapiens GN=PCBP1 PE=1 SV=2	-0.259136	0.72932			2.593	0.6582	0.00219	4	3	2	3	3	3	2	2	2	5	2	2	6	3	3	3	3	2	20.7035	19.1906	20.676	20.4788	21.2782	19.5905
ENOB_HUMAN	P13929	Beta-enolase OS=Homo sapiens GN=ENO3 PE=1 SV=5	-0.258509	0.646715			3.48	0.6721	0.014061	1	1	0	3	2	1	1	1	0	2	1	0	3	1	0	2	1	0	19.006	19.7753	19.553	19.3958	20.626	19.088
PDIP2_HUMAN	Q9Y2S7	Polymerase delta-interacting protein 2 OS=Homo sapiens GN=POLDIP2 PE=1 SV=1	-0.258116	0.363298			3.103	0.7151	0.001769	19	13	13	19	14	14	16	10	10	18	14	14	22	13	13	17	12	12	22.7198	22.3596	21.9346	22.399	22.7761	22.6133
SRSF7_HUMAN	Q16629	Serine/arginine-rich splicing factor 7 OS=Homo sapiens GN=SRSF7 PE=1 SV=1	-0.256941	0.578177			2.177	0.7303	0.160795	5	5	4	6	6	5	1	1	1	3	2	1	5	5	4	3	3	3	20.0187	20.5347	19.5355	19.9842	20.9109	19.9646
CKAP5_HUMAN	Q14008	Cytoskeleton-associated protein 5 OS=Homo sapiens GN=CKAP5 PE=1 SV=3	-0.256077	0.636319			3.048	0.7523	0.006104	26	23	23	27	24	24	27	25	25	30	27	26	27	26	26	14	13	13	18.9933	18.7849	19.1544	19.3414	20.0227	18.3367
GFAP_HUMAN	P14136	Glial fibrillary acidic protein OS=Homo sapiens GN=GFAP PE=1 SV=1	-0.255389	0.927758			1.752	0.5521	0.065639	1	1	0	1	1	0	1	1	0	3	2	0	2	1	0	1	1	0	16.419	20.7115	20.9718	21.6685	21.9664	15.2336
DYL1_HUMAN	P63167	Dynein light chain 1, cytoplasmic OS=Homo sapiens GN=DYNLL1 PE=1 SV=1	-0.254873	0.673321			3.328	0.624	0.009652	4	3	2	4	4	3	2	1	0	2	2	1	4	3	2	4	4	3	25.2895	24.7592	23.5529	24.6326	25.234	24.4995
RS25_HUMAN	P62851	40S ribosomal protein S25 OS=Homo sapiens GN=RPS25 PE=1 SV=1	-0.254211	0.323177			2.476	0.6436	0.001228	8	6	6	7	5	5	5	4	4	7	5	5	6	4	4	7	5	5	23.7876	23.7901	23.8544	24.06	24.4566	23.6782
SYDC_HUMAN	P14868	Aspartate--tRNA ligase, cytoplasmic OS=Homo sapiens GN=DARS PE=1 SV=2	-0.249969	0.63756			3.432	0.7353	0.025469	15	13	13	8	8	8	11	10	10	16	15	15	14	13	13	10	10	10	22.9016	21.463	22.289	22.8019	22.6454	21.9562
XCT_HUMAN	Q9UPY5	Cystine/glutamate transporter OS=Homo sapiens GN=SLC7A11 PE=1 SV=1	-0.249627	0.58828	yes		2.47	0.496	0.154789	2	2	2	2	2	2	1	1	1	2	2	2	2	2	2	2	2	2	19.3502	19.2005	18.0613	19.2903	19.1855	18.8851
NMT1_HUMAN	P30419	Glycylpeptide N-tetradecanoyltransferase 1 OS=Homo sapiens GN=NMT1 PE=1 SV=2	-0.248432	0.913367			2.732	0.6642	0.087675	3	3	3	1	1	1	3	3	3	3	3	3	4	4	3	1	1	1	18.7301	15.7656	17.9928	19.1761	20.1722	13.8855
RL10L_HUMAN	Q96L21	60S ribosomal protein L10-like OS=Homo sapiens GN=RPL10L PE=1 SV=3	-0.246213	0.773247			2.938	0.6457	0.040904	4	2	0	4	2	0	2	2	0	4	2	0	4	2	0	5	3	0	22.542	21.3822	22.0101	20.8096	22.6573	23.206
PLRG1_HUMAN	O43660	Pleiotropic regulator 1 OS=Homo sapiens GN=PLRG1 PE=1 SV=1	-0.243711	0.432302			2.447	0.5581	0.390219	1	1	1	2	2	2	2	2	2	2	2	2	2	2	2	2	2	2	17.2342	17.5499	18.0202	17.5832	17.8138	18.1384
ACADV_HUMAN	P49748	Very long-chain specific acyl-CoA dehydrogenase, mitochondrial OS=Homo sapiens GN=ACADVL PE=1 SV=1	-0.242634	0.801391			2.713	0.6653	0.231639	5	5	5	2	2	2	4	4	4	5	5	5	6	6	6	2	2	2	18.9017	16.9202	18.066	18.8644	18.9383	16.813
DDX5_HUMAN	P17844	Probable ATP-dependent RNA helicase DDX5 OS=Homo sapiens GN=DDX5 PE=1 SV=1	-0.238745	0.726967			2.776	0.7042	0.000709	11	10	8	7	7	5	11	10	7	10	10	7	16	15	11	7	6	5	22.6438	21.956	22.6316	22.7818	23.6077	21.558
CHD5_HUMAN	Q8TDI0	Chromodomain-helicase-DNA-binding protein 5 OS=Homo sapiens GN=CHD5 PE=1 SV=1	-0.237486	0.814559			2.941	0.6913	0.189469	2	2	0	3	3	0	2	2	0	2	2	0	5	5	0	1	1	0	15.0469	15.7151	15.1514	15.6624	17.0807	13.8827
PPAC_HUMAN	P24666	Low molecular weight phosphotyrosine protein phosphatase OS=Homo sapiens GN=ACP1 PE=1 SV=3	-0.237454	0.467894			3.402	0.7237	0.066827	8	5	5	11	6	6	10	7	7	10	6	6	10	7	7	10	6	6	23.0839	22.8887	23.5677	23.3198	23.8326	23.1001
UBR4_HUMAN	Q5T4S7	E3 ubiquitin-protein ligase UBR4 OS=Homo sapiens GN=UBR4 PE=1 SV=1	-0.236879	0.810478			3.19	0.7249	0.007552	9	9	9	13	13	13	18	18	18	15	15	15	20	20	20	2	2	2	15.8268	16.4669	16.9696	16.9533	17.9842	15.0364
HSP7C_HUMAN	P11142	Heat shock cognate 71 kDa protein OS=Homo sapiens GN=HSPA8 PE=1 SV=1	-0.234861	0.158382			3.942	0.777	0.004259	65	26	15	66	25	16	63	28	17	67	31	19	78	33	22	62	26	17	26.8915	26.6102	26.6625	26.9914	27.1172	26.7602
DRG1_HUMAN	Q9Y295	Developmentally-regulated GTP-binding protein 1 OS=Homo sapiens GN=DRG1 PE=1 SV=1	-0.230931	0.848072			2.377	0.6525	0.259457	1	1	1	3	3	3	2	2	2	2	2	2	3	3	3	1	1	1	15.7925	18.8695	17.8425	18.6436	18.1458	16.4079
RSMB_HUMAN	P14678	Small nuclear ribonucleoprotein-associated proteins B and B' OS=Homo sapiens GN=SNRPB PE=1 SV=2	-0.229307	0.653825			2.309	0.6808	0.014997	3	3	0	3	3	0	2	2	0	3	3	0	4	4	0	3	3	0	20.4485	20.7409	20.5649	20.2331	21.7363	20.4727
RS26L_HUMAN	Q5JNZ5	Putative 40S ribosomal protein S26-like 1 OS=Homo sapiens GN=RPS26P11 PE=5 SV=1	-0.227952	0.736754			3.141	0.599	0.046279	6	2	0	2	2	0	2	2	0	3	1	0	3	2	0	5	2	0	22.8214	22.09	22.6044	21.693	23.7506	22.756
HS71L_HUMAN	P34931	Heat shock 70 kDa protein 1-like OS=Homo sapiens GN=HSPA1L PE=1 SV=2	-0.226805	0.435438			3.531	0.7498	0.011834	33	13	2	28	10	0	31	12	1	40	12	2	32	13	2	30	11	1	25.866	25.1984	25.5297	25.8996	25.9694	25.4056
SAFB2_HUMAN	Q14151	Scaffold attachment factor B2 OS=Homo sapiens GN=SAFB2 PE=1 SV=1	-0.222245	0.828918			2.259	0.4942	0.146308	1	1	0	1	1	0	4	4	1	3	3	1	2	2	1	1	1	0	15.7942	15.2818	17.7641	16.9708	17.2187	15.3174
HSP72_HUMAN	P54652	Heat shock-related 70 kDa protein 2 OS=Homo sapiens GN=HSPA2 PE=1 SV=1	-0.222136	0.343895			3.474	0.7623	0.004504	29	11	0	26	9	0	27	11	0	34	12	0	31	11	0	26	9	0	25.7513	25.2791	25.4534	25.8625	25.88	25.4078
RL3_HUMAN	P39023	60S ribosomal protein L3 OS=Homo sapiens GN=RPL3 PE=1 SV=2	-0.221762	0.729442			2.733	0.7165	0.004697	6	5	5	4	4	3	4	4	3	5	5	5	8	8	7	2	2	2	22.3675	22.3255	22.4712	22.2133	23.7819	21.8343
RS12_HUMAN	P25398	40S ribosomal protein S12 OS=Homo sapiens GN=RPS12 PE=1 SV=3	-0.220626	0.511239			2.167	0.605	0.004201	2	2	2	3	2	2	2	2	2	2	1	1	2	2	2	2	2	2	22.9755	22.484	22.889	22.7125	23.5352	22.7627
HNRPQ_HUMAN	O60506	Heterogeneous nuclear ribonucleoprotein Q OS=Homo sapiens GN=SYNCRIP PE=1 SV=2	-0.219208	0.809866			3.173	0.7234	0.010613	7	7	5	5	5	4	4	4	4	6	6	4	9	9	7	4	4	4	21.386	20.7518	20.0615	21.2951	22.0677	19.4941
SF3B2_HUMAN	Q13435	Splicing factor 3B subunit 2 OS=Homo sapiens GN=SF3B2 PE=1 SV=2	-0.219095	0.838495			2.638	0.5944	0.008775	9	9	9	5	5	5	9	9	9	7	6	6	11	10	10	4	4	4	19.9235	18.5972	19.7592	19.3377	21.3654	18.234
TBB3_HUMAN	Q13509	Tubulin beta-3 chain OS=Homo sapiens GN=TUBB3 PE=1 SV=2	-0.217398	0.308637			3.212	0.7816	0.001544	19	10	0	16	8	0	20	8	0	23	10	0	22	8	1	16	8	0	24.3517	24.1332	24.3819	24.6231	24.7232	24.1727
RS26_HUMAN	P62854	40S ribosomal protein S26 OS=Homo sapiens GN=RPS26 PE=1 SV=3	-0.215577	0.75077			3.141	0.599	0.046279	6	2	0	2	2	0	3	3	1	3	1	0	3	2	0	5	2	0	23.2365	22.505	23.0566	22.108	24.1657	23.1711
GRP78_HUMAN	P11021	78 kDa glucose-regulated protein OS=Homo sapiens GN=HSPA5 PE=1 SV=2	-0.211618	0.270454			4.258	0.7597	0.003459	28	22	21	32	25	24	27	21	20	35	23	22	35	24	23	26	19	18	24.3339	24.3806	24.2964	24.5948	24.8064	24.2446
PESC_HUMAN	O00541	Pescadillo homolog OS=Homo sapiens GN=PES1 PE=1 SV=1	-0.200748	0.725093			2.041	0.5431	0.415252	0	0	0	0	0	0	0	0	0	1	1	1	1	1	1	2	2	2	16.7476	15.3077	15.4603	15.5013	16.2278	16.3888
MOT4_HUMAN	O15427	Monocarboxylate transporter 4 OS=Homo sapiens GN=SLC16A3 PE=1 SV=1	-0.199777	0.796648			2.582	0.6081	0.020915	2	2	2	3	3	3	1	1	1	2	2	2	4	4	4	1	1	1	18.15	18.6726	17.5922	18.2469	19.5153	17.2521
HNRPR_HUMAN	O43390	Heterogeneous nuclear ribonucleoprotein R OS=Homo sapiens GN=HNRNPR PE=1 SV=1	-0.19363	0.863016			2.583	0.6388	0.027375	6	6	4	5	5	4	5	5	5	9	9	7	7	7	5	3	3	3	21.1526	20.7106	19.711	21.5482	21.8077	18.7991
MAP4_HUMAN	P27816	Microtubule-associated protein 4 OS=Homo sapiens GN=MAP4 PE=1 SV=3	-0.192256	0.667976			3.746	0.7078	0.009393	32	24	24	30	25	25	28	23	23	29	25	25	34	26	26	13	13	13	21.2578	20.9018	21.5003	21.5459	21.9897	20.7011
PWP2_HUMAN	Q15269	Periodic tryptophan protein 2 homolog OS=Homo sapiens GN=PWP2 PE=1 SV=2	-0.191049	0.83201			1.794	0.6455	0.135585	2	2	2	1	1	1	1	1	1	1	1	1	2	2	2	1	1	1	16.6363	14.0939	16.0077	15.752	16.3984	15.1606
ROA0_HUMAN	Q13151	Heterogeneous nuclear ribonucleoprotein A0 OS=Homo sapiens GN=HNRNPA0 PE=1 SV=1	-0.188501	0.736704			2.111	0.6436	0.021397	3	3	3	2	2	2	2	2	2	1	1	1	5	4	4	2	2	2	20.0467	18.4639	19.4317	19.1159	19.9631	19.4288
PTBP1_HUMAN	P26599	Polypyrimidine tract-binding protein 1 OS=Homo sapiens GN=PTBP1 PE=1 SV=1	-0.187049	0.769223			2.288	0.636	0.073897	6	6	5	5	4	2	7	5	3	5	4	2	9	6	3	3	3	2	21.1312	21.1546	21.8883	21.7703	22.4053	20.5596
CPSM_HUMAN	P31327	Carbamoyl-phosphate synthase [ammonia], mitochondrial OS=Homo sapiens GN=CPS1 PE=1 SV=2	-0.183935	0.842522			3.612	0.7689	0.003355	24	20	17	31	25	22	47	39	36	39	32	29	49	40	37	16	15	15	20.5032	20.6444	21.9796	21.6009	22.2601	19.8181
EXOSX_HUMAN	Q01780	Exosome component 10 OS=Homo sapiens GN=EXOSC10 PE=1 SV=2	-0.182971	0.804336			2.542	0.7034	0.002605	7	7	7	5	5	5	8	8	8	8	8	8	11	11	11	3	3	3	18.2259	17.4047	18.6552	18.4367	19.2045	17.1935
DHX15_HUMAN	O43143	Putative pre-mRNA-splicing factor ATP-dependent RNA helicase DHX15 OS=Homo sapiens GN=DHX15 PE=1 SV=2	-0.182439	0.845618			3.178	0.6368	0.021611	5	5	5	7	7	7	9	9	9	10	10	10	9	9	9	3	3	3	19.4107	19.5772	20.0684	20.8079	20.6369	18.1588
EIF3B_HUMAN	P55884	Eukaryotic translation initiation factor 3 subunit B OS=Homo sapiens GN=EIF3B PE=1 SV=3	-0.178815	0.774338			3.087	0.7864	0.002984	10	9	9	11	10	10	12	11	11	11	10	10	16	15	15	5	5	5	20.1385	20.4699	20.8809	20.6981	21.6023	19.7253
PYRG1_HUMAN	P17812	CTP synthase 1 OS=Homo sapiens GN=CTPS1 PE=1 SV=2	-0.177293	0.808826			3.52	0.7403	0.008206	7	7	6	6	6	6	5	5	5	10	10	8	8	8	7	2	2	2	21.6426	21.2463	21.0997	22.1745	22.1724	20.1736
RTCB_HUMAN	Q9Y3I0	tRNA-splicing ligase RtcB homolog OS=Homo sapiens GN=C22orf28 PE=1 SV=1	-0.17458	0.884649			2.335	0.6574	0.054719	3	3	3	1	1	1	0	0	0	1	1	1	2	2	2	1	1	1	19.1512	17.0265	16.1506	18.2275	18.3926	16.232
PCBP2_HUMAN	Q15366	Poly(rC)-binding protein 2 OS=Homo sapiens GN=PCBP2 PE=1 SV=1	-0.172728	0.875329			2.317	0.6895	0.085825	4	3	2	1	1	1	1	1	1	3	2	2	1	1	1	2	2	1	20.5602	17.286	18.7449	19.8576	18.6992	18.5526
TBB6_HUMAN	Q9BUF5	Tubulin beta-6 chain OS=Homo sapiens GN=TUBB6 PE=1 SV=1	-0.171803	0.493129			3.747	0.7816	0.001544	14	7	1	12	5	0	17	6	1	18	6	0	15	6	1	10	6	0	23.888	23.702	24.0453	24.2131	24.2953	23.6424
TBB8_HUMAN	Q3ZCM7	Tubulin beta-8 chain OS=Homo sapiens GN=TUBB8 PE=1 SV=2	-0.170658	0.510464			3.747	0.6933	0.017986	17	6	0	17	6	0	20	6	0	24	6	0	20	6	0	13	6	0	24.8079	24.5825	24.9175	25.125	25.1835	24.5114
SK2L2_HUMAN	P42285	Superkiller viralicidic activity 2-like 2 OS=Homo sapiens GN=SKIV2L2 PE=1 SV=3	-0.160847	0.772055			2.399	0.7263	0.078004	10	10	10	8	8	8	10	10	10	8	8	8	13	13	13	6	6	6	19.4525	18.553	19.3642	19.2468	20.0516	18.5537
FBX3_HUMAN	Q9UK99	F-box only protein 3 OS=Homo sapiens GN=FBXO3 PE=1 SV=3	-0.157803	0.375716			3.238	0.7473	0.043956	7	7	7	8	7	7	10	8	8	7	6	6	9	7	7	8	7	7	22.5526	22.7384	22.5924	22.6873	23.0767	22.5928
LAP2B_HUMAN	P42167	Lamina-associated polypeptide 2, isoforms beta/gamma OS=Homo sapiens GN=TMPO PE=1 SV=2	-0.155595	0.87834			2.564	0.6679	0.054106	5	5	1	2	2	0	3	3	1	5	5	1	7	7	3	1	1	0	20.1932	19.1423	19.5125	20.0006	21.2084	18.1058
TBB4A_HUMAN	P04350	Tubulin beta-4A chain OS=Homo sapiens GN=TUBB4A PE=1 SV=2	-0.155304	0.467612			4.535	0.7816	0.001544	20	11	0	20	11	0	24	10	0	28	10	0	25	10	0	17	9	0	25.0183	24.8197	25.0661	25.2492	25.3496	24.7712
ARL1_HUMAN	P40616	ADP-ribosylation factor-like protein 1 OS=Homo sapiens GN=ARL1 PE=1 SV=1	-0.153695	0.785262			2.147	0.6244	0.091263	2	2	2	2	2	2	2	2	2	3	3	3	4	4	3	2	2	2	19.8593	20.022	20.4964	19.8677	21.2588	19.7122
C2D1A_HUMAN	Q6P1N0	Coiled-coil and C2 domain-containing protein 1A OS=Homo sapiens GN=CC2D1A PE=1 SV=1	-0.151254	0.830976			1.742	0.4294	0.027818	2	2	2	1	1	1	2	2	2	2	2	2	1	1	1	1	1	1	15.4581	13.6525	15.4234	15.4998	15.0008	14.4872
ACTN3_HUMAN	Q08043	Alpha-actinin-3 OS=Homo sapiens GN=ACTN3 PE=1 SV=2	-0.150063	0.845615			2.85	0.7337	0.019262	3	3	0	3	3	0	3	3	0	3	3	0	3	3	0	2	2	0	18.1877	18.2748	19.1214	18.805	19.7495	17.4796
TBB2B_HUMAN	Q9BVA1	Tubulin beta-2B chain OS=Homo sapiens GN=TUBB2B PE=1 SV=1	-0.147538	0.509189			4.553	0.7816	0.001544	25	12	0	24	11	0	31	12	0	32	13	0	32	11	0	20	10	0	25.3387	25.0916	25.461	25.5573	25.6705	25.106
TBB2A_HUMAN	Q13885	Tubulin beta-2A chain OS=Homo sapiens GN=TUBB2A PE=1 SV=1	-0.147538	0.509189			4.553	0.7816	0.001544	25	12	0	24	11	0	31	12	0	32	13	0	32	11	0	20	10	0	25.3387	25.0916	25.461	25.5573	25.6705	25.106
FLNB_HUMAN	O75369	Filamin-B OS=Homo sapiens GN=FLNB PE=1 SV=2	-0.147142	0.835073			3.397	0.7528	0.001408	45	42	36	52	48	42	50	48	41	50	47	40	66	55	49	21	21	18	20.5398	20.4516	20.8869	20.9139	21.8202	19.5857
TBB8L_HUMAN	A6NNZ2	Tubulin beta-8 chain-like protein LOC260334 OS=Homo sapiens PE=1 SV=1	-0.146314	0.588438			3.747	0.6933	0.017986	15	5	0	15	5	0	18	5	0	21	5	0	17	5	0	11	5	0	24.8993	24.6723	25.0162	25.208	25.2641	24.5547
YI016_HUMAN	A6NKZ8	Putative tubulin beta chain-like protein ENSP00000290377 OS=Homo sapiens PE=5 SV=2	-0.146313	0.588439			3.747	0.6933	0.017986	15	5	0	15	5	0	18	5	0	21	5	0	17	5	0	11	5	0	25.0693	24.8423	25.1861	25.3779	25.434	24.7247
TBB1_HUMAN	Q9H4B7	Tubulin beta-1 chain OS=Homo sapiens GN=TUBB1 PE=1 SV=1	-0.140167	0.656378			2.808	0.6383	0.017986	13	4	0	13	4	0	14	4	0	17	4	0	14	4	0	9	4	0	23.919	23.6596	24.0067	24.2571	24.2921	23.4566
TBB5_HUMAN	P07437	Tubulin beta chain OS=Homo sapiens GN=TUBB PE=1 SV=2	-0.139613	0.505155			4.553	0.7816	0.001544	32	16	2	32	15	2	39	16	2	42	17	2	44	16	3	29	14	2	25.7958	25.6028	25.897	26.0178	26.1266	25.57
MSRB3_HUMAN	Q8IXL7	Methionine-R-sulfoxide reductase B3 OS=Homo sapiens GN=MSRB3 PE=1 SV=2	-0.138799	0.516931			3.236	0.657	0.039445	7	4	4	6	4	4	6	5	5	7	5	5	6	5	5	7	5	5	25.1412	24.4926	24.6744	24.9664	24.8649	24.8933
CDC5L_HUMAN	Q99459	Cell division cycle 5-like protein OS=Homo sapiens GN=CDC5L PE=1 SV=2	-0.13597	0.842479			2.38	0.6144	0.021085	7	7	7	6	6	6	7	7	7	7	6	6	9	8	8	4	4	4	19.2944	18.1972	19.2376	19.1074	19.9367	18.0931
SYF1_HUMAN	Q9HCS7	Pre-mRNA-splicing factor SYF1 OS=Homo sapiens GN=XAB2 PE=1 SV=2	-0.135522	0.862822			2.691	0.5438	0.029075	2	2	2	3	3	3	6	6	6	3	3	3	6	6	6	2	2	2	15.8563	15.9591	17.7237	16.4843	17.4391	16.0223
HSP71_HUMAN	P08107	Heat shock 70 kDa protein 1A/1B OS=Homo sapiens GN=HSPA1A PE=1 SV=5	-0.132174	0.461879			4.13	0.7546	0.000307	58	23	11	55	23	12	52	22	10	64	22	11	60	26	13	53	22	11	27.0334	26.6615	26.6822	27.019	27.0474	26.7072
CC124_HUMAN	Q96CT7	Coiled-coil domain-containing protein 124 OS=Homo sapiens GN=CCDC124 PE=1 SV=1	-0.127619	0.847344			2.382	0.5113	0.009756	4	4	4	3	3	3	1	1	1	5	5	5	3	3	3	2	2	2	19.0981	18.4711	18.0881	19.6665	18.598	17.7756
TBB4B_HUMAN	P68371	Tubulin beta-4B chain OS=Homo sapiens GN=TUBB4B PE=1 SV=1	-0.122775	0.5714			4.553	0.7816	0.001544	28	15	0	27	14	0	33	14	0	38	14	0	35	13	0	23	12	0	25.643	25.3848	25.7042	25.8222	25.9208	25.3573
SYRC_HUMAN	P54136	Arginine--tRNA ligase, cytoplasmic OS=Homo sapiens GN=RARS PE=1 SV=2	-0.122318	0.686987			3.424	0.7314	0.043198	12	11	11	11	11	11	10	9	9	10	10	10	10	10	10	8	8	8	22.2774	21.377	21.5014	21.8161	21.836	21.8707
EF1G_HUMAN	P26641	Elongation factor 1-gamma OS=Homo sapiens GN=EEF1G PE=1 SV=3	-0.121775	0.737952			3.394	0.743	0.036482	19	12	12	19	11	11	18	12	12	22	11	11	21	14	14	14	9	9	24.4789	24.0816	24.236	24.5861	24.8133	23.7625
C2C2L_HUMAN	O14523	C2 domain-containing protein 2-like OS=Homo sapiens GN=C2CD2L PE=1 SV=3	-0.115229	0.854361			1.264	0.2762	0.059037	2	1	1	1	1	1	1	1	1	2	1	1	3	1	1	1	1	1	20.8757	19.4687	19.6587	20.7029	20.2687	19.3771
TOIP1_HUMAN	Q5JTV8	Torsin-1A-interacting protein 1 OS=Homo sapiens GN=TOR1AIP1 PE=1 SV=2	-0.110539	0.875241			1.931	0.737	0.017244	2	2	2	3	3	3	2	2	2	2	2	2	4	4	4	2	2	2	17.178	17.8382	17.0363	16.8265	18.6865	16.871
EMD_HUMAN	P50402	Emerin OS=Homo sapiens GN=EMD PE=1 SV=1	-0.109236	0.887758			2.453	0.6585	0.082779	2	2	2	4	3	3	1	1	1	2	2	2	5	5	5	2	2	2	18.7213	19.5201	19.2032	18.1841	20.5408	19.0473
RS28_HUMAN	P62857	40S ribosomal protein S28 OS=Homo sapiens GN=RPS28 PE=1 SV=1	-0.106761	0.841394			2.067	0.7065	0.000341	2	2	2	3	2	2	1	1	1	1	1	1	3	2	2	2	2	2	21.6025	21.2763	20.7336	20.5225	22.0076	21.4025
TPR_HUMAN	P12270	Nucleoprotein TPR OS=Homo sapiens GN=TPR PE=1 SV=3	-0.0987066	0.889905			2.81	0.6455	0.015431	24	24	24	25	24	24	24	23	23	23	22	22	36	36	36	11	11	11	18.6698	18.4595	18.5625	18.5842	19.8545	17.5492
HSP76_HUMAN	P17066	Heat shock 70 kDa protein 6 OS=Homo sapiens GN=HSPA6 PE=1 SV=2	-0.0981305	0.560788			3.531	0.7498	0.011031	27	8	0	21	6	0	24	8	0	30	10	2	25	10	1	22	7	0	26.1745	25.7778	25.8803	26.0983	26.1793	25.8494
DDB1_HUMAN	Q16531	DNA damage-binding protein 1 OS=Homo sapiens GN=DDB1 PE=1 SV=1	-0.0980682	0.873316			2.403	0.7343	0.014488	15	14	14	11	11	11	20	18	18	18	17	17	16	15	15	7	6	6	20.1047	19.7762	20.6936	20.7051	20.8903	19.2733
HORN_HUMAN	Q86YZ3	Hornerin OS=Homo sapiens GN=HRNR PE=1 SV=2	-0.0913467	0.929584			3.665	0.7155	0.024219	12	4	4	10	4	4	6	2	2	5	2	2	12	4	4	12	5	5	19.0777	19.1114	17.6381	17.0199	19.6027	19.4787
FUS_HUMAN	P35637	RNA-binding protein FUS OS=Homo sapiens GN=FUS PE=1 SV=1	-0.0897732	0.9294			3.707	0.6944	0.012508	3	2	2	6	5	5	4	4	3	8	5	4	6	5	4	1	1	1	20.689	22.0119	21.8162	22.4907	22.4157	19.88
TR150_HUMAN	Q9Y2W1	Thyroid hormone receptor-associated protein 3 OS=Homo sapiens GN=THRAP3 PE=1 SV=2	-0.0869093	0.936201			2.476	0.6646	0.006083	6	6	6	1	1	1	2	2	2	3	3	3	3	3	3	1	1	1	17.0137	15.2923	15.989	16.6522	17.4379	14.4656
EF1B_HUMAN	P24534	Elongation factor 1-beta OS=Homo sapiens GN=EEF1B2 PE=1 SV=3	-0.0868518	0.907637			3.737	0.757	0.058223	4	4	4	3	3	3	2	2	2	3	3	3	4	3	3	3	3	3	21.0602	21.0084	20.165	21.0241	21.8315	19.6386
HSP77_HUMAN	P48741	Putative heat shock 70 kDa protein 7 OS=Homo sapiens GN=HSPA7 PE=5 SV=2	-0.0856991	0.486505			3.531	0.7498	0.015969	18	4	0	18	4	0	16	4	0	20	4	0	17	4	0	16	4	0	26.6775	26.4853	26.3281	26.5237	26.6781	26.5462
SF3B1_HUMAN	O75533	Splicing factor 3B subunit 1 OS=Homo sapiens GN=SF3B1 PE=1 SV=3	-0.0763868	0.91442			3.036	0.7053	0.013784	13	12	12	14	13	13	18	17	17	13	12	12	20	19	19	6	6	6	19.1521	18.579	19.4764	19.2313	20.1634	18.042
DHX9_HUMAN	Q08211	ATP-dependent RNA helicase A OS=Homo sapiens GN=DHX9 PE=1 SV=4	-0.0749798	0.885298			3.007	0.7243	0.000259	24	21	21	28	25	25	31	26	26	25	24	24	32	25	25	17	16	16	21.3013	20.8956	21.5005	21.409	22.0385	20.4748
KIF14_HUMAN	Q15058	Kinesin-like protein KIF14 OS=Homo sapiens GN=KIF14 PE=1 SV=1	-0.0745424	0.907535			2.414	0.5948	0.013167	11	11	11	12	12	12	12	12	12	10	10	10	15	15	15	5	5	5	17.7703	17.4356	17.8757	17.8658	18.7345	16.7049
TPX2_HUMAN	Q9ULW0	Targeting protein for Xklp2 OS=Homo sapiens GN=TPX2 PE=1 SV=2	-0.0741266	0.923945			2.002	0.5553	0.026067	5	5	5	3	3	3	8	8	8	6	6	6	8	8	8	3	3	3	18.3534	17.3569	18.6794	18.3042	19.2093	17.0985
RL34_HUMAN	P49207	60S ribosomal protein L34 OS=Homo sapiens GN=RPL34 PE=1 SV=3	-0.0700073	0.944039			2.101	0.585	0.028069	3	3	3	4	4	4	2	2	2	2	2	2	3	3	3	2	2	2	22.5595	22.7772	20.9231	21.6164	23.6052	21.2482
NOP2_HUMAN	P46087	Putative ribosomal RNA methyltransferase NOP2 OS=Homo sapiens GN=NOP2 PE=1 SV=2	-0.0672156	0.892112			2.625	0.7695	0.017359	9	9	9	9	9	9	8	8	8	8	8	8	9	9	9	5	5	5	18.9757	18.7011	18.6725	18.9514	19.5831	18.0164
DDX6_HUMAN	P26196	Probable ATP-dependent RNA helicase DDX6 OS=Homo sapiens GN=DDX6 PE=1 SV=2	-0.0660706	0.897085			2.897	0.6786	0.21724	2	2	2	3	3	3	2	2	2	2	2	2	2	2	2	1	1	1	18.4182	18.5937	18.0635	19.0191	18.7205	17.534
TRI25_HUMAN	Q14258	E3 ubiquitin/ISG15 ligase TRIM25 OS=Homo sapiens GN=TRIM25 PE=1 SV=2	-0.0652142	0.883395			2.982	0.6636	0.12946	7	7	7	6	6	6	3	3	3	6	6	6	4	4	4	4	4	4	20.1455	19.415	18.8126	19.8325	19.4392	19.297
SF3A1_HUMAN	Q15459	Splicing factor 3A subunit 1 OS=Homo sapiens GN=SF3A1 PE=1 SV=1	-0.0646992	0.92447			2.802	0.6293	0.025463	8	8	8	8	8	8	11	11	11	8	8	8	15	13	13	5	5	5	19.1434	18.8169	19.7562	19.4377	20.2325	18.2404
ELAV1_HUMAN	Q15717	ELAV-like protein 1 OS=Homo sapiens GN=ELAVL1 PE=1 SV=2	-0.0623283	0.914389			2.25	0.6011	0.081924	5	5	5	3	3	3	4	4	4	4	4	4	7	7	6	3	3	3	18.9552	18.4901	19.2742	18.3107	19.9376	18.6583
DHX16_HUMAN	O60231	Putative pre-mRNA-splicing factor ATP-dependent RNA helicase DHX16 OS=Homo sapiens GN=DHX16 PE=1 SV=2	-0.0589215	0.965522			2.15	0.5871	0.020513	1	1	1	1	1	1	5	5	5	2	2	2	4	4	4	1	1	1	15.3328	14.8571	17.2557	15.8787	17.6916	14.0522
CLH2_HUMAN	P53675	Clathrin heavy chain 2 OS=Homo sapiens GN=CLTCL1 PE=1 SV=2	-0.0565357	0.921598			2.751	0.6947	0.06723	7	6	0	8	7	0	9	8	0	8	7	0	11	8	0	5	5	0	18.9658	19.0725	19.6218	19.3289	20.115	18.3859
HNRPD_HUMAN	Q14103	Heterogeneous nuclear ribonucleoprotein D0 OS=Homo sapiens GN=HNRNPD PE=1 SV=1	-0.0556386	0.940024			3.072	0.7442	0.001509	8	5	4	8	6	5	6	4	4	10	6	5	13	8	7	5	4	4	23.1895	21.7761	22.6254	22.6863	23.5026	21.5691
GSTM3_HUMAN	P21266	Glutathione S-transferase Mu 3 OS=Homo sapiens GN=GSTM3 PE=1 SV=3	-0.0544097	0.955164			2.191	0.4754	0.059453	3	3	3	1	1	1	1	1	0	3	3	2	1	1	1	1	1	1	18.5118	17.1511	18.4779	19.6511	17.6052	17.0476
GALT2_HUMAN	Q10471	Polypeptide N-acetylgalactosaminyltransferase 2 OS=Homo sapiens GN=GALNT2 PE=1 SV=1	-0.0494989	0.916567	yes		2.982	0.6589	0.001969	6	6	6	12	12	12	6	6	6	7	7	7	12	11	10	6	6	6	20.9069	21.972	21.4529	21.3387	22.1087	21.0329
CLH1_HUMAN	Q00610	Clathrin heavy chain 1 OS=Homo sapiens GN=CLTC PE=1 SV=5	-0.0459487	0.9509			3.666	0.712	0.005976	35	31	25	31	29	22	36	32	24	32	28	21	45	37	29	18	18	13	21.1063	20.6997	21.2587	21.073	22.2444	19.8851
DNJC7_HUMAN	Q99615	DnaJ homolog subfamily C member 7 OS=Homo sapiens GN=DNAJC7 PE=1 SV=2	-0.0431277	0.922661			3.005	0.6303	0.11807	2	2	2	2	2	2	2	2	2	3	3	3	2	2	2	2	2	2	16.4359	16.1152	16.3753	17.1447	16.1041	15.8071
AHNK_HUMAN	Q09666	Neuroblast differentiation-associated protein AHNAK OS=Homo sapiens GN=AHNAK PE=1 SV=2	-0.0428759	0.944489			3.87	0.7784	0.001859	157	132	132	136	118	118	165	137	137	139	122	122	183	148	148	87	78	78	21.1973	20.5386	21.3186	21.1031	21.9493	20.1306
RL38_HUMAN	P63173	60S ribosomal protein L38 OS=Homo sapiens GN=RPL38 PE=1 SV=2	-0.0424811	0.917541			2.889	0.6362	0.004455	5	3	3	5	4	4	4	3	3	5	3	3	6	4	4	4	3	3	23.4788	22.8473	23.0788	23.2185	23.742	22.5719
DESP_HUMAN	P15924	Desmoplakin OS=Homo sapiens GN=DSP PE=1 SV=3	-0.0407124	0.96996			2.277	0.5706	0.010354	22	22	22	17	17	17	21	21	21	8	8	8	35	29	29	13	13	13	18.0973	17.3103	17.8389	16.2658	19.6446	17.4582
SF3B3_HUMAN	Q15393	Splicing factor 3B subunit 3 OS=Homo sapiens GN=SF3B3 PE=1 SV=4	-0.0314471	0.951062			2.902	0.7018	0.013825	12	12	12	16	16	16	13	13	13	14	14	14	15	15	15	8	8	8	19.6363	19.5725	19.7879	19.8756	20.4198	18.7957
NUCL_HUMAN	P19338	Nucleolin OS=Homo sapiens GN=NCL PE=1 SV=3	-0.0260957	0.924652			2.677	0.7732	0.001994	29	21	21	27	21	21	26	19	19	20	15	15	30	20	20	20	17	17	22.8276	22.723	22.7825	22.704	23.2911	22.4162
PRP8_HUMAN	Q6P2Q9	Pre-mRNA-processing-splicing factor 8 OS=Homo sapiens GN=PRPF8 PE=1 SV=2	-0.025013	0.969687			2.916	0.7434	0.004121	29	29	29	32	31	31	34	34	34	33	33	33	35	35	35	15	15	15	19.4936	19.2646	19.7407	19.82	20.3899	18.364
G3BP1_HUMAN	Q13283	Ras GTPase-activating protein-binding protein 1 OS=Homo sapiens GN=G3BP1 PE=1 SV=1	-0.0228806	0.974792			3.345	0.6169	0.042797	2	2	2	3	3	2	3	3	2	3	3	2	4	4	3	1	1	1	19.8485	20.0122	20.4841	20.6589	20.9151	18.8394
LAP2A_HUMAN	P42166	Lamina-associated polypeptide 2, isoform alpha OS=Homo sapiens GN=TMPO PE=1 SV=2	-0.016936	0.984332			2.564	0.6679	0.054106	4	4	0	2	2	0	2	2	0	4	4	0	4	4	0	1	1	0	19.5546	18.5767	18.7843	19.3496	20.0766	17.5403
BAP31_HUMAN	P51572	B-cell receptor-associated protein 31 OS=Homo sapiens GN=BCAP31 PE=1 SV=3	-0.0159219	0.881058			2.717	0.7266	0.087222	7	6	6	10	9	9	7	5	5	7	7	7	8	8	8	8	6	6	21.5414	21.6293	21.4314	21.7043	21.52	21.4256
2A5E_HUMAN	Q16537	Serine/threonine-protein phosphatase 2A 56 kDa regulatory subunit epsilon isoform OS=Homo sapiens GN=PPP2R5E PE=1 SV=1	-0.0137545	0.922158	yes		2.66	0.674	0.000373	39	6	2	37	4	1	39	6	3	34	4	1	34	5	1	28	3	0	29.969	30.1802	29.8915	29.8961	29.9617	30.2242
PLEC_HUMAN	Q15149	Plectin OS=Homo sapiens GN=PLEC PE=1 SV=3	-0.0120093	0.980379			3.335	0.7499	0.001253	107	104	101	120	113	108	124	120	116	111	103	99	119	111	105	72	72	69	20.3935	20.3657	20.6539	20.7338	21.1058	19.6097
SMD3_HUMAN	P62318	Small nuclear ribonucleoprotein Sm D3 OS=Homo sapiens GN=SNRPD3 PE=1 SV=1	-0.0109526	0.985684			2.209	0.3894	0.140824	1	1	1	2	2	2	2	2	2	1	1	1	2	2	2	1	1	1	20.9545	21.3628	21.9071	21.098	22.4054	20.7539
ACACA_HUMAN	Q13085	Acetyl-CoA carboxylase 1 OS=Homo sapiens GN=ACACA PE=1 SV=2	-0.010348	0.993564			1.923	0.4593	0.036853	0	0	0	1	1	1	0	0	0	1	1	1	5	5	5	1	1	1	15.4544	13.3557	14.5683	13.246	16.5409	13.6226
ROA3_HUMAN	P51991	Heterogeneous nuclear ribonucleoprotein A3 OS=Homo sapiens GN=HNRNPA3 PE=1 SV=2	-0.00981839	0.981929			3.714	0.6925	0.032866	8	6	6	8	6	6	7	7	7	9	8	8	11	8	8	8	6	6	20.97	20.9299	21.9746	21.1275	21.7418	21.0346
PRC2C_HUMAN	Q9Y520	Protein PRRC2C OS=Homo sapiens GN=PRRC2C PE=1 SV=4	-0.00678698	0.994258			2.373	0.5597	0.01936	7	7	6	3	3	2	4	4	4	3	3	2	8	8	7	2	2	2	17.0173	15.6558	15.27	15.3195	17.4081	15.2358
CALX_HUMAN	P27824	Calnexin OS=Homo sapiens GN=CANX PE=1 SV=2	-0.00509707	0.994604			2.652	0.5998	0.11546	3	3	3	3	3	3	5	5	5	2	2	2	6	6	5	2	2	2	19.6952	19.1397	20.3008	19.1207	20.9648	19.0655
2A5A_HUMAN	Q15172	Serine/threonine-protein phosphatase 2A 56 kDa regulatory subunit alpha isoform OS=Homo sapiens GN=PPP2R5A PE=1 SV=1	0	1	yes		4.439	0.7677	0.000373	358	40	35	359	38	35	340	40	36	267	36	32	300	39	34	263	34	30	32.5824	32.5824	32.5824	32.5824	32.5824	32.5824
DX39B_HUMAN	Q13838	Spliceosome RNA helicase DDX39B OS=Homo sapiens GN=DDX39B PE=1 SV=1	0.00591787	0.993435			3.152	0.6427	0.011755	3	3	0	4	4	0	3	3	0	3	3	0	4	4	1	2	2	0	19.9488	21.1024	20.362	20.8237	21.2519	19.3199
2AAA_HUMAN	P30153	Serine/threonine-protein phosphatase 2A 65 kDa regulatory subunit A alpha isoform OS=Homo sapiens GN=PPP2R1A PE=1 SV=4	0.00596364	0.945643			5.859	0.8075	0.000416	207	39	31	198	35	28	181	36	29	189	36	29	189	39	30	150	29	23	30.9513	30.6774	30.7603	30.7884	30.8144	30.7683
U5S1_HUMAN	Q15029	116 kDa U5 small nuclear ribonucleoprotein component OS=Homo sapiens GN=EFTUD2 PE=1 SV=1	0.00705846	0.992721			2.621	0.6735	0.008567	14	14	13	15	14	13	18	16	15	16	14	13	19	17	16	5	5	5	20.5187	19.7853	20.8297	20.5966	21.3809	19.1351
NONO_HUMAN	Q15233	Non-POU domain-containing octamer-binding protein OS=Homo sapiens GN=NONO PE=1 SV=4	0.0102444	0.973225			3.284	0.7122	0.043294	12	8	7	9	7	6	10	7	6	10	8	7	11	9	8	7	5	4	22.1467	21.5397	21.5887	21.6356	22.1561	21.4527
VIGLN_HUMAN	Q00341	Vigilin OS=Homo sapiens GN=HDLBP PE=1 SV=2	0.0133762	0.982616			2.596	0.6334	0.072151	7	7	7	5	5	5	9	9	9	6	6	6	8	8	8	4	4	4	17.4618	16.7848	17.7979	17.6003	18.0265	16.3776
ELOC_HUMAN	Q15369	Transcription elongation factor B polypeptide 1 OS=Homo sapiens GN=TCEB1 PE=1 SV=1	0.013806	0.965826			3.006	0.5818	0.02054	3	2	2	2	2	2	1	1	1	3	2	2	3	2	2	2	2	2	21.1415	20.7769	20.3446	21.1325	20.572	20.517
FHL2_HUMAN	Q14192	Four and a half LIM domains protein 2 OS=Homo sapiens GN=FHL2 PE=1 SV=3	0.0167376	0.946754			3.567	0.5938	0.001358	5	3	3	5	3	3	4	2	2	4	3	3	3	2	2	3	2	2	21.4295	21.0969	20.7522	21.3349	20.9848	20.9085
FBLL1_HUMAN	A6NHQ2	rRNA/tRNA 2'-O-methyltransferase fibrillarin-like protein 1 OS=Homo sapiens GN=FBLL1 PE=3 SV=1	0.0169195	0.97342			2.585	0.5397	0.029791	1	1	0	2	2	1	1	1	0	1	1	0	1	1	0	2	2	1	17.3657	17.8985	17.328	16.7169	17.5878	18.2368
HSP74_HUMAN	P34932	Heat shock 70 kDa protein 4 OS=Homo sapiens GN=HSPA4 PE=1 SV=4	0.0188897	0.955071			2.842	0.7722	0.018174	15	14	13	20	19	19	18	17	16	19	17	17	21	16	14	13	12	12	20.5575	20.7704	21.0594	20.9025	21.1858	20.2423
DX39A_HUMAN	O00148	ATP-dependent RNA helicase DDX39A OS=Homo sapiens GN=DDX39A PE=1 SV=2	0.0202045	0.977315			3.152	0.6427	0.011755	3	3	0	4	4	0	3	3	0	3	3	0	3	3	0	2	2	0	19.9488	21.1024	20.362	20.8237	21.2091	19.3199
TAGL3_HUMAN	Q9UI15	Transgelin-3 OS=Homo sapiens GN=TAGLN3 PE=1 SV=2	0.0208963	0.986726			2.17	0.6728	0.062602	0	0	0	1	1	0	1	1	0	1	1	0	2	1	0	1	1	0	15.2696	15.0666	17.9683	16.8685	16.7317	14.6417
SEPT7_HUMAN	Q16181	Septin-7 OS=Homo sapiens GN=SEPT7 PE=1 SV=2	0.0225264	0.981084			3.076	0.6256	0.002215	3	3	3	5	4	3	5	4	3	4	4	3	5	5	4	1	1	1	19.0735	19.4167	19.3204	19.901	20.3497	17.4923
RL12_HUMAN	P30050	60S ribosomal protein L12 OS=Homo sapiens GN=RPL12 PE=1 SV=1	0.0229588	0.94541			2.609	0.739	0.012047	6	3	3	6	3	3	4	3	3	5	2	2	4	2	2	4	3	3	23.8003	23.0147	23.4041	23.3219	23.7892	23.039
HS74L_HUMAN	O95757	Heat shock 70 kDa protein 4L OS=Homo sapiens GN=HSPA4L PE=1 SV=3	0.0233002	0.967039			2.723	0.7722	0.039694	5	5	3	4	4	4	6	6	5	5	5	4	6	5	3	3	3	2	17.8669	16.8083	17.7831	17.8172	17.9197	16.6515
SMCA4_HUMAN	P51532	Transcription activator BRG1 OS=Homo sapiens GN=SMARCA4 PE=1 SV=2	0.0327762	0.966815		yes	2.182	0.6173	0.025538	1	1	1	1	1	1	3	3	3	1	1	1	2	2	2	2	2	1	14.4405	14.1861	16.243	14.2053	15.3004	15.2655
DECR_HUMAN	Q16698	2,4-dienoyl-CoA reductase, mitochondrial OS=Homo sapiens GN=DECR1 PE=1 SV=1	0.045283	0.966759			2.49	0.6009	0.119417	2	2	2	1	1	1	2	2	2	2	2	2	1	1	1	4	4	4	18.9303	17.0627	17.9017	18.1564	16.3139	19.2885
SMC4_HUMAN	Q9NTJ3	Structural maintenance of chromosomes protein 4 OS=Homo sapiens GN=SMC4 PE=1 SV=2	0.0603415	0.921766			3.111	0.7373	0.014992	8	8	8	7	7	7	12	12	12	6	6	6	10	10	10	4	4	4	17.9983	17.4126	18.7226	18.1086	18.6683	17.1756
EF1D_HUMAN	P29692	Elongation factor 1-delta OS=Homo sapiens GN=EEF1D PE=1 SV=5	0.06106	0.931534			2.976	0.6911	0.061388	6	5	5	7	7	7	4	4	4	5	5	5	6	6	6	3	3	3	22.3167	21.4584	21.6221	22.5108	22.1774	20.5258
HNRPM_HUMAN	P52272	Heterogeneous nuclear ribonucleoprotein M OS=Homo sapiens GN=HNRNPM PE=1 SV=3	0.0682411	0.847643			4.767	0.7522	0.033365	12	12	12	13	12	12	12	11	11	14	11	11	17	14	14	8	7	7	22.138	21.9923	22.2431	22.2727	22.4787	21.4172
U520_HUMAN	O75643	U5 small nuclear ribonucleoprotein 200 kDa helicase OS=Homo sapiens GN=SNRNP200 PE=1 SV=2	0.0704257	0.906711			2.9	0.7112	0.005511	29	26	26	33	31	31	34	31	31	28	27	27	37	33	33	18	18	18	20.055	19.9598	20.253	20.0751	20.9554	19.0259
ERGI3_HUMAN	Q9Y282	Endoplasmic reticulum-Golgi intermediate compartment protein 3 OS=Homo sapiens GN=ERGIC3 PE=1 SV=1	0.0714359	0.670566	yes		4.032	0.7402	0.000399	24	10	10	27	12	12	21	12	12	27	12	12	28	12	12	19	9	9	27.1757	27.5783	27.0757	27.2196	27.2423	27.1535
NAT10_HUMAN	Q9H0A0	N-acetyltransferase 10 OS=Homo sapiens GN=NAT10 PE=1 SV=2	0.0781453	0.898461			2.712	0.7047	0.036635	13	12	12	13	12	12	12	12	12	10	10	10	16	15	15	7	6	6	19.3793	18.9953	19.2962	19.1629	20.1119	18.1617
BAG2_HUMAN	O95816	BAG family molecular chaperone regulator 2 OS=Homo sapiens GN=BAG2 PE=1 SV=1	0.0821578	0.945354			1.944	0.6124	0.017024	5	5	5	2	2	2	3	3	3	4	4	4	4	4	4	1	1	1	19.8427	18.4261	19.0055	19.8004	20.2957	16.9316
PSMD2_HUMAN	Q13200	26S proteasome non-ATPase regulatory subunit 2 OS=Homo sapiens GN=PSMD2 PE=1 SV=3	0.0833715	0.878303			3.614	0.7159	0.008301	15	15	15	16	16	16	20	19	19	15	15	14	18	16	15	10	10	10	20.0194	19.7979	20.6119	19.6922	20.954	19.5329
SYEP_HUMAN	P07814	Bifunctional glutamate/proline--tRNA ligase OS=Homo sapiens GN=EPRS PE=1 SV=5	0.0847015	0.85689			3.586	0.7962	0.001587	53	42	40	51	38	38	59	46	44	46	35	34	59	47	45	38	32	32	22.5649	22.0612	22.8016	22.4212	23.0384	21.7141
EIF3F_HUMAN	O00303	Eukaryotic translation initiation factor 3 subunit F OS=Homo sapiens GN=EIF3F PE=1 SV=1	0.0962435	0.933693			3.17	0.7325	0.166248	2	2	2	3	3	3	4	4	4	2	2	2	6	6	6	1	1	1	19.534	19.6854	20.2017	20.0309	21.3794	17.722
PSD12_HUMAN	O00232	26S proteasome non-ATPase regulatory subunit 12 OS=Homo sapiens GN=PSMD12 PE=1 SV=3	0.0967833	0.884602			2.161	0.5828	0.064885	2	2	2	1	1	1	2	2	2	1	1	1	3	3	3	1	1	1	18.3946	17.6359	18.654	18.1588	19.0636	17.1717
KHDR1_HUMAN	Q07666	KH domain-containing, RNA-binding, signal transduction-associated protein 1 OS=Homo sapiens GN=KHDRBS1 PE=1 SV=1	0.0979697	0.928009			2.958	0.6842	0.034542	2	2	2	3	3	3	3	3	3	3	3	3	4	3	3	1	1	1	19.511	19.912	20.0346	20.5779	20.8701	17.7156
SPAG5_HUMAN	Q96R06	Sperm-associated antigen 5 OS=Homo sapiens GN=SPAG5 PE=1 SV=2	0.0998542	0.814767			2.187	0.6616	0.015154	5	5	5	5	5	5	4	4	4	4	4	4	5	5	5	3	3	3	17.3209	16.9959	17.3541	17.1019	17.7968	16.4727
MATR3_HUMAN	P43243	Matrin-3 OS=Homo sapiens GN=MATR3 PE=1 SV=2	0.102598	0.784294			2.81	0.6816	0.018638	10	10	10	10	10	10	11	11	11	9	9	9	11	11	11	8	8	8	19.6781	19.4843	20.0363	19.6841	20.14	19.0668
HS105_HUMAN	Q92598	Heat shock protein 105 kDa OS=Homo sapiens GN=HSPH1 PE=1 SV=1	0.103224	0.74528			2.938	0.6831	0.020865	13	13	11	12	11	11	15	15	13	13	12	11	15	13	11	9	8	7	20.0154	19.7833	20.2761	19.9067	20.3795	19.4789
RAI3_HUMAN	Q8NFJ5	Retinoic acid-induced protein 3 OS=Homo sapiens GN=GPRC5A PE=1 SV=2	0.110805	0.873456			2.906	0.7334	0.376205	3	2	2	2	2	2	2	2	2	2	2	2	3	3	3	2	2	2	20.5566	20.8981	20.9909	19.948	21.9754	20.1899
K1967_HUMAN	Q8N163	DBIRD complex subunit KIAA1967 OS=Homo sapiens GN=KIAA1967 PE=1 SV=2	0.112533	0.890648			2.117	0.5546	0.12944	3	3	3	2	2	2	5	5	5	2	2	2	5	5	5	1	1	1	17.1262	16.2259	17.4995	16.703	18.0583	15.7528
COPB2_HUMAN	P35606	Coatomer subunit beta' OS=Homo sapiens GN=COPB2 PE=1 SV=2	0.116481	0.90239			1.925	0.6573	0.042189	2	2	2	4	4	4	8	8	8	5	5	5	5	5	5	2	2	2	16.8071	17.2471	18.7283	17.9732	18.3202	16.1396
SYQ_HUMAN	P47897	Glutamine--tRNA ligase OS=Homo sapiens GN=QARS PE=1 SV=1	0.12122	0.789582			3.731	0.6946	0.000307	23	23	22	19	16	16	18	17	16	25	22	22	20	20	19	11	11	11	22.5668	21.8688	21.9974	22.4979	22.27	21.3014
AK1C4_HUMAN	P17516	Aldo-keto reductase family 1 member C4 OS=Homo sapiens GN=AKR1C4 PE=1 SV=3	0.123056	0.926487			1.869	0.5941	0.583712	0	0	0	0	0	0	0	0	0	3	2	0	1	1	0	1	1	0	15.0877	13.856	16.4172	16.9882	14.3116	13.6919
EIF3C_HUMAN	Q99613	Eukaryotic translation initiation factor 3 subunit C OS=Homo sapiens GN=EIF3C PE=1 SV=1	0.125785	0.869951			3.177	0.7441	0.000362	14	14	14	13	13	13	15	13	13	13	13	13	18	15	15	4	4	4	20.2156	19.7095	20.3942	20.0936	21.1171	18.7312
PRC2A_HUMAN	P48634	Protein PRRC2A OS=Homo sapiens GN=PRRC2A PE=1 SV=3	0.127602	0.891642			2.311	0.6824	0.021868	2	2	1	2	2	1	2	2	2	2	2	1	3	3	2	1	1	1	14.9655	14.8783	14.3039	14.8648	15.9106	12.9895
NUMA1_HUMAN	Q14980	Nuclear mitotic apparatus protein 1 OS=Homo sapiens GN=NUMA1 PE=1 SV=2	0.137005	0.841954			3.017	0.6334	0.002539	17	16	16	17	16	16	17	17	17	14	13	13	23	23	23	7	7	7	17.837	17.7043	18.0477	17.6415	18.8679	16.6685
GCN1L_HUMAN	Q92616	Translational activator GCN1 OS=Homo sapiens GN=GCN1L1 PE=1 SV=6	0.137959	0.919478			3.108	0.6622	0.002744	10	10	10	12	12	12	16	16	16	14	14	14	21	21	21	2	2	2	16.8733	16.5697	17.3303	17.4533	18.5625	14.3436
SND1_HUMAN	Q7KZF4	Staphylococcal nuclease domain-containing protein 1 OS=Homo sapiens GN=SND1 PE=1 SV=1	0.144541	0.871541			2.289	0.7339	0.001288	14	14	14	13	13	13	11	11	11	15	15	15	15	15	15	3	3	3	19.3387	18.982	19.3281	19.4971	20.2495	17.4686
IF2B3_HUMAN	O00425	Insulin-like growth factor 2 mRNA-binding protein 3 OS=Homo sapiens GN=IGF2BP3 PE=1 SV=2	0.150164	0.776516			2.029	0.6535	0.000429	4	4	3	3	3	2	4	4	3	3	3	2	4	4	3	1	1	1	18.8578	17.7115	18.2836	18.2656	18.6946	17.4422
DYHC1_HUMAN	Q14204	Cytoplasmic dynein 1 heavy chain 1 OS=Homo sapiens GN=DYNC1H1 PE=1 SV=5	0.152283	0.870244			3.182	0.7214	0.001406	41	40	40	41	40	40	44	44	44	36	36	36	67	64	64	14	14	14	18.6775	18.5219	18.8549	18.709	19.9423	16.9462
ROAA_HUMAN	Q99729	Heterogeneous nuclear ribonucleoprotein A/B OS=Homo sapiens GN=HNRNPAB PE=1 SV=2	0.153446	0.759236			2.267	0.7618	0.037595	2	1	1	2	1	1	2	2	2	2	1	1	2	1	1	2	1	1	18.6083	18.5623	19.2742	19.0286	19.1074	17.8486
GEMI5_HUMAN	Q8TEQ6	Gem-associated protein 5 OS=Homo sapiens GN=GEMIN5 PE=1 SV=3	0.154546	0.862124			2.397	0.6291	0.065479	6	6	6	6	6	6	4	4	4	6	6	6	9	9	9	2	2	2	17.7532	17.2209	17.0421	17.4655	18.4198	15.6673
KT3K_HUMAN	Q9HA64	Ketosamine-3-kinase OS=Homo sapiens GN=FN3KRP PE=1 SV=2	0.155032	0.634653			3.094	0.6183	0.011336	5	4	4	4	3	3	4	4	4	2	2	2	4	3	3	4	3	3	21.8972	20.8803	21.3054	21.2426	21.0799	21.2953
SMRC2_HUMAN	Q8TAQ2	SWI/SNF complex subunit SMARCC2 OS=Homo sapiens GN=SMARCC2 PE=1 SV=1	0.155171	0.77237			2.587	0.6528	0.014983	8	8	5	6	5	3	6	5	2	5	5	3	7	7	4	3	3	2	18.2234	17.5623	17.836	17.8887	18.4223	16.8451
EIF3E_HUMAN	P60228	Eukaryotic translation initiation factor 3 subunit E OS=Homo sapiens GN=EIF3E PE=1 SV=1	0.175929	0.842392			2.243	0.5879	0.005096	7	7	7	5	5	5	7	7	7	9	9	9	9	8	8	2	2	2	21.2193	20.5528	20.7968	21.3614	21.6057	19.074
PRP6_HUMAN	O94906	Pre-mRNA-processing factor 6 OS=Homo sapiens GN=PRPF6 PE=1 SV=1	0.178499	0.806709			2.646	0.7223	0.030413	13	13	13	13	13	13	14	14	14	13	13	13	18	18	18	6	6	6	19.2772	18.9842	19.2206	19.3003	19.9628	17.6833
PP2AA_HUMAN	P67775	Serine/threonine-protein phosphatase 2A catalytic subunit alpha isoform OS=Homo sapiens GN=PPP2CA PE=1 SV=1	0.188419	0.404977			4.739	0.7717	0.002521	75	10	1	83	12	0	63	11	0	67	12	1	76	13	1	62	11	1	29.132	28.8844	29.2399	28.5958	29.1955	28.8997
ILF2_HUMAN	Q12905	Interleukin enhancer-binding factor 2 OS=Homo sapiens GN=ILF2 PE=1 SV=2	0.19259	0.903482			3.123	0.7188	0.027798	3	3	3	5	5	5	2	2	2	3	3	3	5	5	5	2	2	2	21.2403	21.2528	18.6345	21.7022	21.0572	17.7905
TRA2B_HUMAN	P62995	Transformer-2 protein homolog beta OS=Homo sapiens GN=TRA2B PE=1 SV=1	0.198554	0.781339			2.086	0.5443	0.06829	3	3	3	3	2	1	1	1	1	3	2	2	4	3	2	1	1	1	20.1394	19.903	19.8388	19.9845	20.7817	18.5193
SYMC_HUMAN	P56192	Methionine--tRNA ligase, cytoplasmic OS=Homo sapiens GN=MARS PE=1 SV=2	0.206336	0.559132			3.421	0.6855	0.00322	14	11	11	20	16	16	20	17	17	16	13	13	19	16	16	11	11	11	21.1586	21.33	21.3389	21.2955	21.473	20.44
PDS5A_HUMAN	Q29RF7	Sister chromatid cohesion protein PDS5 homolog A OS=Homo sapiens GN=PDS5A PE=1 SV=1	0.20741	0.757211			2.631	0.6564	0.024328	7	7	7	6	6	6	8	8	8	4	4	4	9	9	9	3	3	3	17.8312	16.9737	17.7289	17.2076	18.3272	16.3767
DYL2_HUMAN	Q96FJ2	Dynein light chain 2, cytoplasmic OS=Homo sapiens GN=DYNLL2 PE=1 SV=1	0.214376	0.793625			3.328	0.624	0.009652	2	1	0	1	1	0	2	1	0	1	1	0	3	2	1	1	1	0	23.2322	22.731	23.5529	22.651	24.3444	21.8777
CG050_HUMAN	Q9BRJ6	Uncharacterized protein C7orf50 OS=Homo sapiens GN=C7orf50 PE=1 SV=1	0.215034	0.739687			2.622	0.5929	0.227027	2	2	2	2	2	2	1	1	1	2	2	2	1	1	1	1	1	1	19.5478	18.5972	18.201	19.2291	18.7702	17.7016
SMCA1_HUMAN	P28370	Probable global transcription activator SNF2L1 OS=Homo sapiens GN=SMARCA1 PE=1 SV=2	0.222097	0.846117			2.279	0.5713	0.143199	0	0	0	0	0	0	1	1	0	1	1	0	3	3	0	2	2	0	16.3018	15.8788	14.7521	13.4879	16.4661	16.3124
MAP1B_HUMAN	P46821	Microtubule-associated protein 1B OS=Homo sapiens GN=MAP1B PE=1 SV=2	0.222808	0.801232			2.106	0.6562	0.031411	8	8	7	5	5	5	6	6	6	7	7	7	9	9	8	2	2	2	17.2609	16.5346	17.2996	17.4176	17.7673	15.2418
OGT1_HUMAN	O15294	UDP-N-acetylglucosamine--peptide N-acetylglucosaminyltransferase 110 kDa subunit OS=Homo sapiens GN=OGT PE=1 SV=3	0.231635	0.68917			2.281	0.5871	0.002364	7	7	7	7	7	7	9	9	9	7	7	7	6	6	6	3	3	3	18.4104	18.0554	18.6835	18.4134	18.8683	17.1727
PP2AB_HUMAN	P62714	Serine/threonine-protein phosphatase 2A catalytic subunit beta isoform OS=Homo sapiens GN=PPP2CB PE=1 SV=1	0.231906	0.241743			4.739	0.7717	0.002521	77	10	1	86	13	1	66	12	1	68	12	1	77	13	1	64	11	1	29.1595	28.8844	29.2839	28.6444	29.0496	28.9381
ZFR_HUMAN	Q96KR1	Zinc finger RNA-binding protein OS=Homo sapiens GN=ZFR PE=1 SV=2	0.235237	0.846944			2.209	0.6981	0.037094	4	4	4	5	5	5	5	5	5	5	5	5	8	8	8	1	1	1	17.8622	18.1929	18.5759	18.6916	19.4618	15.7718
LMNB1_HUMAN	P20700	Lamin-B1 OS=Homo sapiens GN=LMNB1 PE=1 SV=2	0.239683	0.807203			2.167	0.5201	0.0706	5	4	2	6	5	3	4	4	2	5	4	2	7	6	5	3	3	3	20.1049	20.5985	20.1134	20.6145	21.2256	18.2576
IQGA1_HUMAN	P46940	Ras GTPase-activating-like protein IQGAP1 OS=Homo sapiens GN=IQGAP1 PE=1 SV=1	0.247877	0.871153			2.184	0.7312	0.000682	14	14	13	7	7	7	13	13	13	12	12	11	15	15	13	1	1	1	18.6041	17.4269	18.6953	18.9109	19.7803	15.2913
SMRC1_HUMAN	Q92922	SWI/SNF complex subunit SMARCC1 OS=Homo sapiens GN=SMARCC1 PE=1 SV=3	0.258636	0.765216			2.518	0.6528	0.054763	3	3	0	3	3	1	5	5	2	3	3	1	4	4	1	1	1	0	16.4292	16.2272	17.2051	16.6967	17.4645	14.9243
TPP2_HUMAN	P29144	Tripeptidyl-peptidase 2 OS=Homo sapiens GN=TPP2 PE=1 SV=4	0.269835	0.797122			2.633	0.5467	0.147903	1	1	1	3	3	3	3	3	3	2	2	2	2	2	2	1	1	1	14.5159	16.2542	16.3173	15.9939	16.4096	13.8744
SRPR_HUMAN	P08240	Signal recognition particle receptor subunit alpha OS=Homo sapiens GN=SRPR PE=1 SV=2	0.272381	0.611751	yes		2.174	0.6032	0.000342	3	3	3	4	4	4	3	3	3	6	6	6	4	4	4	4	4	4	19.6517	20.0152	19.5072	19.9953	19.8493	18.5123
PRP19_HUMAN	Q9UMS4	Pre-mRNA-processing factor 19 OS=Homo sapiens GN=PRPF19 PE=1 SV=1	0.273773	0.660602			2.601	0.7201	0.007519	8	7	7	6	6	6	6	6	6	7	7	7	6	6	6	2	2	2	23.0186	22.4216	22.4945	22.9381	22.8976	21.2776
ZFPL1_HUMAN	O95159	Zinc finger protein-like 1 OS=Homo sapiens GN=ZFPL1 PE=1 SV=2	0.274657	0.641507			3.105	0.6734	0.046877	2	2	2	3	3	3	4	3	3	2	2	2	3	3	3	2	2	2	20.8601	21.455	20.5781	19.8985	21.5599	20.6108
LRC59_HUMAN	Q96AG4	Leucine-rich repeat-containing protein 59 OS=Homo sapiens GN=LRRC59 PE=1 SV=1	0.275905	0.500829			2.346	0.6275	0.136833	6	4	4	4	4	4	4	4	4	5	5	5	4	4	4	4	4	4	21.7223	21.443	21.762	21.5415	21.8831	20.6751
GSTP1_HUMAN	P09211	Glutathione S-transferase P OS=Homo sapiens GN=GSTP1 PE=1 SV=2	0.29382	0.737969			2.081	0.7188	0.026448	3	3	3	2	2	2	3	3	3	2	2	2	3	3	3	2	2	2	20.5579	19.8006	20.9573	18.8315	21.4134	20.1894
IL18_HUMAN	Q14116	Interleukin-18 OS=Homo sapiens GN=IL18 PE=1 SV=1	0.2968	0.84741			1.681	0.5198	0.090313	2	2	2	1	1	1	1	1	1	1	1	1	2	2	2	1	1	1	19.1105	18.4073	15.4414	15.9162	19.0389	17.1136
SYLC_HUMAN	Q9P2J5	Leucine--tRNA ligase, cytoplasmic OS=Homo sapiens GN=LARS PE=1 SV=2	0.297084	0.686024			3.487	0.7138	0.031868	21	17	17	18	16	16	20	19	19	15	13	13	19	17	17	8	8	8	20.3612	19.576	20.3447	20.1394	20.6793	18.572
AL3A2_HUMAN	P51648	Fatty aldehyde dehydrogenase OS=Homo sapiens GN=ALDH3A2 PE=1 SV=1	0.297225	0.0427196	yes		3.906	0.7518	0.012201	28	17	16	32	15	14	28	14	13	28	14	13	28	15	14	31	13	12	26.3244	26.5272	26.258	26.0693	25.9687	26.1799
DIA1_HUMAN	Q8NDZ4	Deleted in autism protein 1 OS=Homo sapiens GN=C3orf58 PE=1 SV=1	0.298984	0.476766	yes		2.658	0.6274	0.081188	2	2	2	4	4	4	2	2	2	3	3	3	3	3	3	3	3	3	19.8768	20.8416	19.7542	19.5633	19.8798	20.1326
SYIC_HUMAN	P41252	Isoleucine--tRNA ligase, cytoplasmic OS=Homo sapiens GN=IARS PE=1 SV=2	0.305539	0.575617			3.945	0.7406	0.000999	36	27	27	24	23	23	26	22	22	19	18	18	32	26	26	13	13	13	21.9229	21.1994	21.355	21.1038	22.0068	20.4502
SRPRB_HUMAN	Q9Y5M8	Signal recognition particle receptor subunit beta OS=Homo sapiens GN=SRPRB PE=1 SV=3	0.305841	0.408653			3.083	0.7241	0.035558	5	5	5	6	6	6	4	4	4	5	5	5	5	5	5	4	4	4	21.7645	21.037	21.0442	20.5686	21.3552	21.0044
SFPQ_HUMAN	P23246	Splicing factor, proline- and glutamine-rich OS=Homo sapiens GN=SFPQ PE=1 SV=2	0.307079	0.256504			3.316	0.6667	0.021962	10	7	6	10	8	7	11	9	8	9	7	6	9	8	7	6	5	4	21.8148	21.244	21.6232	21.0928	21.5746	21.0933
IPO5_HUMAN	O00410	Importin-5 OS=Homo sapiens GN=IPO5 PE=1 SV=4	0.307237	0.741036			2.364	0.6785	0.001953	3	3	2	7	7	5	6	6	4	4	4	3	7	7	6	1	1	1	17.9176	18.1689	18.3768	18.5514	18.8485	16.1416
HDAC6_HUMAN	Q9UBN7	Histone deacetylase 6 OS=Homo sapiens GN=HDAC6 PE=1 SV=2	0.311834	0.558527			3.223	0.687	0.002002	7	7	7	7	7	7	6	6	6	3	3	3	7	7	7	4	4	4	19.6487	19.3843	19.5588	18.6217	20.175	18.8596
GRP75_HUMAN	P38646	Stress-70 protein, mitochondrial OS=Homo sapiens GN=HSPA9 PE=1 SV=2	0.313907	0.259477			3.993	0.7722	0.001409	31	23	22	32	22	21	27	20	19	29	24	23	31	21	20	19	17	17	24.0046	23.5813	23.609	23.7462	23.4393	23.0677
RLA2_HUMAN	P05387	60S acidic ribosomal protein P2 OS=Homo sapiens GN=RPLP2 PE=1 SV=1	0.326604	0.680609			2.169	0.6372	0.132901	2	2	2	2	2	2	1	1	1	1	1	1	2	2	2	1	1	1	20.9643	20.5027	19.9285	19.5521	21.4819	19.3817
PSB3_HUMAN	P49720	Proteasome subunit beta type-3 OS=Homo sapiens GN=PSMB3 PE=1 SV=2	0.365667	0.725607			2.462	0.6895	0.059777	2	2	2	1	1	1	2	2	2	2	2	2	3	3	3	1	1	1	18.8856	17.2083	19.9074	18.9824	18.7508	17.1712
PYR1_HUMAN	P27708	CAD protein OS=Homo sapiens GN=CAD PE=1 SV=3	0.36872	0.609351			3.045	0.7808	0.016785	20	19	16	30	27	24	31	29	26	23	22	19	32	29	26	10	10	10	19.8726	20.0814	20.4621	19.919	20.8022	18.5887
QSOX2_HUMAN	Q6ZRP7	Sulfhydryl oxidase 2 OS=Homo sapiens GN=QSOX2 PE=1 SV=3	0.369378	0.378193	yes		2.709	0.5702	0.019259	3	3	3	3	3	3	4	4	4	2	2	2	3	3	3	3	3	3	19.175	18.9631	18.9812	17.9644	18.8501	19.1966
AQR_HUMAN	O60306	Intron-binding protein aquarius OS=Homo sapiens GN=AQR PE=1 SV=4	0.37237	0.762895			2.335	0.5531	0.006735	4	4	4	5	5	5	9	8	8	3	3	3	9	9	9	1	1	1	16.4343	16.7075	17.9526	16.6794	18.4745	14.8234
RS27A_HUMAN	P62979	Ubiquitin-40S ribosomal protein S27a OS=Homo sapiens GN=RPS27A PE=1 SV=2	0.372829	0.223908			4.129	0.7251	0.000596	81	7	0	96	7	0	84	7	0	84	7	0	103	8	0	60	7	0	27.0136	27.2171	27.2394	26.8297	27.1908	26.3312
UBB_HUMAN	P0CG47	Polyubiquitin-B OS=Homo sapiens GN=UBB PE=1 SV=1	0.372829	0.223908			4.129	0.7251	0.000596	81	7	0	96	7	0	84	7	0	84	7	0	103	8	0	60	7	0	26.0807	26.2842	26.3066	25.8968	26.2579	25.3983
UBC_HUMAN	P0CG48	Polyubiquitin-C OS=Homo sapiens GN=UBC PE=1 SV=3	0.37283	0.223907			4.129	0.7251	0.000596	81	7	0	96	7	0	84	7	0	84	7	0	103	8	0	60	7	0	24.4958	24.6992	24.7216	24.3118	24.6729	23.8134
RL40_HUMAN	P62987	Ubiquitin-60S ribosomal protein L40 OS=Homo sapiens GN=UBA52 PE=1 SV=2	0.372831	0.223906			4.129	0.7251	0.000596	81	7	0	96	7	0	84	7	0	84	7	0	103	8	0	60	7	0	27.3031	27.5066	27.5289	27.1192	27.4803	26.6207
CHD4_HUMAN	Q14839	Chromodomain-helicase-DNA-binding protein 4 OS=Homo sapiens GN=CHD4 PE=1 SV=2	0.376702	0.743313			2.941	0.6913	0.004944	8	8	5	5	5	2	6	6	4	5	5	3	13	13	7	2	2	0	16.9786	16.6328	16.7619	16.6836	18.1159	14.4438
BCLF1_HUMAN	Q9NYF8	Bcl-2-associated transcription factor 1 OS=Homo sapiens GN=BCLAF1 PE=1 SV=2	0.378325	0.657766			1.899	0.5758	0.025446	3	3	3	3	3	3	3	3	3	3	3	3	3	3	3	1	1	1	17.4454	17.1156	17.5282	17.0295	18.3159	15.6088
ATPB_HUMAN	P06576	ATP synthase subunit beta, mitochondrial OS=Homo sapiens GN=ATP5B PE=1 SV=3	0.379426	0.522091			2.533	0.7169	0.138132	4	4	4	4	4	4	4	4	4	4	4	4	4	4	4	2	2	2	19.3083	18.8746	19.3763	19.2535	19.3937	17.7738
2A5D_HUMAN	Q14738	Serine/threonine-protein phosphatase 2A 56 kDa regulatory subunit delta isoform OS=Homo sapiens GN=PPP2R5D PE=1 SV=1	0.386122	0.0205874			2.279	0.5838	0.03671	4	2	0	4	3	0	4	3	0	3	1	0	4	2	0	1	1	0	22.5694	22.7498	22.4847	22.1279	22.3504	22.1672
2A5G_HUMAN	Q13362	Serine/threonine-protein phosphatase 2A 56 kDa regulatory subunit gamma isoform OS=Homo sapiens GN=PPP2R5C PE=1 SV=3	0.386122	0.0205873			2.279	0.5838	0.03671	4	2	0	4	3	0	4	3	0	3	1	0	4	2	0	1	1	0	22.7162	22.8966	22.6315	22.2747	22.4972	22.3141
DC1I2_HUMAN	Q13409	Cytoplasmic dynein 1 intermediate chain 2 OS=Homo sapiens GN=DYNC1I2 PE=1 SV=3	0.388507	0.641707			2.576	0.5578	0.029761	1	1	1	1	1	1	2	2	2	1	1	1	1	1	1	1	1	1	16.857	16.9456	18.6292	17.4231	17.7654	16.0777
SPTB2_HUMAN	Q01082	Spectrin beta chain, non-erythrocytic 1 OS=Homo sapiens GN=SPTBN1 PE=1 SV=2	0.424074	0.681861		yes	3.299	0.7227	0.003884	26	26	23	26	26	23	35	35	31	31	30	27	37	37	33	7	7	7	19.1376	18.7841	19.397	19.1741	20.0159	16.8565
DDX1_HUMAN	Q92499	ATP-dependent RNA helicase DDX1 OS=Homo sapiens GN=DDX1 PE=1 SV=2	0.43136	0.736897			2.771	0.6881	0.064211	4	4	4	4	4	4	5	5	5	4	4	4	7	6	6	1	1	1	19.1364	18.2816	18.9709	19.1337	19.8919	16.0693
CUL2_HUMAN	Q13617	Cullin-2 OS=Homo sapiens GN=CUL2 PE=1 SV=2	0.432507	0.343353			3.343	0.6781	0.02443	7	7	7	6	6	6	8	8	8	7	7	7	7	7	7	4	4	4	20.0007	19.3049	20.0822	19.5852	19.7694	18.7355
MUC18_HUMAN	P43121	Cell surface glycoprotein MUC18 OS=Homo sapiens GN=MCAM PE=1 SV=2	0.44355	0.422837			1.923	0.6383	0.00801	2	2	2	2	2	2	4	4	4	2	2	2	3	3	3	2	2	2	16.6786	17.0086	17.8561	16.5562	17.4184	16.2381
PON2_HUMAN	Q15165	Serum paraoxonase/arylesterase 2 OS=Homo sapiens GN=PON2 PE=1 SV=3	0.444016	0.341824			2.214	0.5675	0.08255	1	1	1	2	2	2	2	2	2	1	1	1	1	1	1	1	1	1	19.2442	19.8061	20.2471	18.7489	19.5065	19.7101
GOGA4_HUMAN	Q13439	Golgin subfamily A member 4 OS=Homo sapiens GN=GOLGA4 PE=1 SV=1	0.444189	0.197771			2.89	0.7817	0.014114	50	49	49	42	41	41	49	48	48	34	34	34	42	41	41	31	30	30	20.39	19.9793	20.3396	19.5598	20.3059	19.5107
SMC2_HUMAN	O95347	Structural maintenance of chromosomes protein 2 OS=Homo sapiens GN=SMC2 PE=1 SV=2	0.481059	0.616898			2.494	0.6594	0.003137	12	12	12	6	6	6	11	11	11	9	9	9	9	9	9	2	2	2	18.472	17.0061	18.0321	17.9453	18.3022	15.8196
TM109_HUMAN	Q9BVC6	Transmembrane protein 109 OS=Homo sapiens GN=TMEM109 PE=1 SV=1	0.485654	0.372303			2.226	0.712	0.075995	2	2	2	4	3	3	2	1	1	1	1	1	2	2	2	1	1	1	21.3992	21.0316	21.447	19.9712	21.5809	20.8687
LARP1_HUMAN	Q6PKG0	La-related protein 1 OS=Homo sapiens GN=LARP1 PE=1 SV=2	0.500351	0.504484			2.003	0.4987	0.01368	3	3	3	1	1	1	2	2	2	1	1	1	3	3	3	1	1	1	16.4822	15.558	16.0056	15.3253	16.6864	14.533
ERGI2_HUMAN	Q96RQ1	Endoplasmic reticulum-Golgi intermediate compartment protein 2 OS=Homo sapiens GN=ERGIC2 PE=1 SV=2	0.504267	0.045425	yes		4.18	0.7522	0.046845	18	12	12	22	14	14	18	11	11	16	9	9	16	12	12	14	9	9	26.1235	26.3139	25.7713	25.46	25.526	25.7099
SSRD_HUMAN	P51571	Translocon-associated protein subunit delta OS=Homo sapiens GN=SSR4 PE=1 SV=1	0.513027	0.311102			2.183	0.6979	0.361125	2	2	2	3	2	2	2	2	2	2	2	2	2	2	2	1	1	1	19.7903	20.6914	20.4907	19.6465	20.4801	19.3068
SPTN1_HUMAN	Q13813	Spectrin alpha chain, non-erythrocytic 1 OS=Homo sapiens GN=SPTAN1 PE=1 SV=3	0.515062	0.562655			3.651	0.7093	0.000533	50	48	48	50	49	49	49	49	49	38	38	38	58	55	55	16	16	16	20.0822	19.6337	19.8831	19.6669	20.5636	17.8232
IF4G2_HUMAN	P78344	Eukaryotic translation initiation factor 4 gamma 2 OS=Homo sapiens GN=EIF4G2 PE=1 SV=1	0.528756	0.631241			2.076	0.5457	0.062857	3	3	3	5	5	5	5	5	5	1	1	1	7	7	7	2	2	2	16.7208	17.0513	17.4231	15.2843	18.51	15.8147
YTHD2_HUMAN	Q9Y5A9	YTH domain family protein 2 OS=Homo sapiens GN=YTHDF2 PE=1 SV=2	0.531106	0.702602			2.081	0.5236	0.117307	3	3	1	3	3	2	3	3	1	3	3	1	4	4	2	1	1	1	19.2109	18.4102	19.0647	19.3986	19.8575	15.8365
RSF1_HUMAN	Q96T23	Remodeling and spacing factor 1 OS=Homo sapiens GN=RSF1 PE=1 SV=2	0.552613	0.698209	yes		2.739	0.5721	0.139242	0	0	0	0	0	0	0	0	0	1	1	1	6	6	6	1	1	1	15.6662	14.572	16.2801	13.7304	17.4096	13.7204
RL6_HUMAN	Q02878	60S ribosomal protein L6 OS=Homo sapiens GN=RPL6 PE=1 SV=3	0.560682	0.62821			2.55	0.6224	0.112733	6	5	5	5	5	5	6	6	6	7	6	6	9	6	6	1	1	1	20.642	19.7838	20.6457	20.6202	21.023	17.7463
UBP15_HUMAN	Q9Y4E8	Ubiquitin carboxyl-terminal hydrolase 15 OS=Homo sapiens GN=USP15 PE=1 SV=3	0.562047	0.21186			2.834	0.6955	0.019892	11	10	9	14	13	12	17	16	15	8	8	7	11	11	10	7	7	7	20.1	20.1391	20.5821	19.7153	20.3086	19.1113
TMEDA_HUMAN	P49755	Transmembrane emp24 domain-containing protein 10 OS=Homo sapiens GN=TMED10 PE=1 SV=2	0.574341	0.460825			3.26	0.6484	0.067158	2	2	2	4	4	4	2	2	2	1	1	1	4	3	3	2	2	2	20.1263	20.6793	20.2435	18.8339	21.1065	19.3856
DDX23_HUMAN	Q9BUQ8	Probable ATP-dependent RNA helicase DDX23 OS=Homo sapiens GN=DDX23 PE=1 SV=3	0.581861	0.654545			2.356	0.6337	0.00656	5	5	5	4	4	4	5	5	5	4	4	4	9	9	9	1	1	1	18.1255	17.6465	17.8741	17.3509	19.3484	15.2011
SMU1_HUMAN	Q2TAY7	WD40 repeat-containing protein SMU1 OS=Homo sapiens GN=SMU1 PE=1 SV=2	0.58247	0.484922			2.196	0.6373	0.359684	2	2	2	1	1	1	3	2	2	2	2	2	2	1	1	1	1	1	18.2705	17.8647	17.9134	18.4312	15.9722	17.8978
TF3C1_HUMAN	Q12789	General transcription factor 3C polypeptide 1 OS=Homo sapiens GN=GTF3C1 PE=1 SV=4	0.607973	0.446956			2.201	0.5897	0.103829	5	5	5	5	5	5	6	6	6	3	3	3	5	5	5	1	1	1	16.071	15.854	16.3808	15.5502	16.6865	14.2452
PGES2_HUMAN	Q9H7Z7	Prostaglandin E synthase 2 OS=Homo sapiens GN=PTGES2 PE=1 SV=1	0.60842	0.346827			2.851	0.7222	0.023412	4	4	4	6	5	5	6	6	6	2	2	2	4	4	4	5	5	5	19.9912	20.2951	21.1011	18.9371	20.4509	20.1742
RPN1_HUMAN	P04843	Dolichyl-diphosphooligosaccharide--protein glycosyltransferase subunit 1 OS=Homo sapiens GN=RPN1 PE=1 SV=1	0.613726	0.166198	yes		3.638	0.6843	0.054042	9	9	9	11	11	11	10	10	10	11	11	11	9	9	9	5	5	5	21.4666	21.6806	21.5139	21.2592	21.3338	20.2268
F105A_HUMAN	Q9NUU6	Protein FAM105A OS=Homo sapiens GN=FAM105A PE=2 SV=1	0.626251	0.481073	yes		1.485	0.5073	0.482886	2	2	2	3	3	3	0	0	0	2	2	2	1	1	1	1	1	1	19.1195	19.6173	17.1338	18.0997	18.4148	17.4775
ECHA_HUMAN	P40939	Trifunctional enzyme subunit alpha, mitochondrial OS=Homo sapiens GN=HADHA PE=1 SV=2	0.635187	0.26289			2.487	0.6815	0.024406	13	11	11	9	8	8	7	7	7	7	7	7	6	6	6	10	10	10	21.792	20.6943	20.8299	20.544	19.8401	21.0266
PSMD3_HUMAN	O43242	26S proteasome non-ATPase regulatory subunit 3 OS=Homo sapiens GN=PSMD3 PE=1 SV=2	0.659226	0.615428			2.915	0.6814	0.015538	4	4	4	6	6	6	5	5	5	4	4	4	8	8	8	1	1	1	19.3741	19.905	19.8588	19.5033	20.8703	16.7865
ACSL3_HUMAN	O95573	Long-chain-fatty-acid--CoA ligase 3 OS=Homo sapiens GN=ACSL3 PE=1 SV=3	0.685592	0.0704956			2.977	0.759	0.108809	5	5	5	9	6	6	7	7	7	4	4	4	4	4	4	5	5	5	19.8276	20.6317	20.3603	19.3008	19.6536	19.8086
AL3A1_HUMAN	P30838	Aldehyde dehydrogenase, dimeric NADP-preferring OS=Homo sapiens GN=ALDH3A1 PE=1 SV=3	0.705623	0.0480818			2.881	0.6111	0.084303	2	1	0	2	1	0	3	1	0	2	1	0	3	2	0	1	1	0	23.6867	23.7741	23.6093	23.2652	23.1941	22.4939
AL3B2_HUMAN	P48448	Aldehyde dehydrogenase family 3 member B2 OS=Homo sapiens GN=ALDH3B2 PE=2 SV=3	0.726077	0.0403406			2.881	0.6111	0.084303	2	1	0	2	1	0	3	1	0	2	1	0	2	1	0	1	1	0	24.1461	24.2336	24.0687	23.7247	23.5922	22.9533
AL3B1_HUMAN	P43353	Aldehyde dehydrogenase family 3 member B1 OS=Homo sapiens GN=ALDH3B1 PE=1 SV=1	0.726077	0.0403403			2.881	0.6111	0.084303	2	1	0	2	1	0	3	1	0	2	1	0	2	1	0	1	1	0	23.6867	23.7741	23.6093	23.2652	23.1328	22.4939
4F2_HUMAN	P08195	4F2 cell-surface antigen heavy chain OS=Homo sapiens GN=SLC3A2 PE=1 SV=3	0.770363	0.0193917			3.261	0.7108	0.005925	11	8	8	10	8	8	13	10	10	7	7	7	7	6	6	6	5	5	21.5413	21.6211	22.0443	21.0219	21.1581	20.7156
FBX22_HUMAN	Q8NEZ5	F-box only protein 22 OS=Homo sapiens GN=FBXO22 PE=1 SV=1	0.778302	0.186905			3.147	0.7366	0.000216	6	6	6	6	6	6	5	5	5	5	5	5	5	5	5	2	2	2	21.4747	21.7025	21.6481	21.4753	21.1337	19.8815
DHC24_HUMAN	Q15392	Delta(24)-sterol reductase OS=Homo sapiens GN=DHCR24 PE=1 SV=2	0.787537	0.211887	yes		2.168	0.4614	0.059108	3	3	3	5	5	5	3	3	3	3	3	3	4	4	4	1	1	1	20.7824	21.6235	21.2051	20.3195	21.2772	19.6516
AIFM2_HUMAN	Q9BRQ8	Apoptosis-inducing factor 2 OS=Homo sapiens GN=AIFM2 PE=1 SV=1	0.796684	0.0936169			2.608	0.7048	0.003716	3	3	3	4	4	4	4	4	4	2	2	2	3	3	3	4	4	4	18.9101	19.3898	19.8828	18.1692	18.6614	18.962
SAFB1_HUMAN	Q15424	Scaffold attachment factor B1 OS=Homo sapiens GN=SAFB PE=1 SV=4	0.813986	0.358417			2.259	0.6309	0.04556	3	3	2	2	2	1	4	4	1	2	2	0	2	2	1	1	1	0	17.4907	16.6985	18.091	16.644	17.7636	15.4306
HCFC1_HUMAN	P51610	Host cell factor 1 OS=Homo sapiens GN=HCFC1 PE=1 SV=2	0.838071	0.341498			2.442	0.7183	0.166905	5	5	5	4	4	4	7	7	6	4	4	3	5	5	5	2	2	2	17.3782	17.1418	17.9452	17.1643	17.5945	15.1921
ARPC4_HUMAN	P59998	Actin-related protein 2/3 complex subunit 4 OS=Homo sapiens GN=ARPC4 PE=1 SV=3	0.906489	0.332684			1.864	0.6009	0.126413	2	2	2	2	2	2	2	2	2	1	1	1	2	2	2	1	1	1	19.1035	18.644	19.4682	17.9065	19.6412	16.9485
MYOF_HUMAN	Q9NZM1	Myoferlin OS=Homo sapiens GN=MYOF PE=1 SV=1	0.918029	0.167872			3.246	0.6797	0.02592	19	18	18	17	17	17	22	22	22	10	10	10	18	18	18	7	7	7	19.1223	18.2281	19.1968	17.7009	18.7967	17.2955
BASI_HUMAN	P35613	Basigin OS=Homo sapiens GN=BSG PE=1 SV=2	1.03376	0.0716421	yes		4.146	0.7018	0.015605	14	7	7	16	8	8	10	8	8	9	6	6	10	7	7	8	6	6	23.4947	23.8592	23.5303	22.7315	23.2232	21.8282
ESYT1_HUMAN	Q9BSJ8	Extended synaptotagmin-1 OS=Homo sapiens GN=ESYT1 PE=1 SV=1	1.16127	0.121937			2.203	0.5159	0.370947	4	4	4	5	5	5	3	3	3	1	1	1	3	3	3	1	1	1	16.9852	17.1061	16.8409	15.2912	16.9906	15.1666
ECHB_HUMAN	P55084	Trifunctional enzyme subunit beta, mitochondrial OS=Homo sapiens GN=HADHB PE=1 SV=3	1.21908	0.175296			2.367	0.6754	0.010678	6	6	6	3	3	3	4	4	4	2	2	2	2	2	2	5	5	5	21.3082	19.9574	19.9475	18.7951	18.4209	20.3398
ASPH_HUMAN	Q12797	Aspartyl/asparaginyl beta-hydroxylase OS=Homo sapiens GN=ASPH PE=1 SV=3	1.24455	0.120542			2.039	0.7106	0.004238	3	3	3	2	2	2	3	3	3	1	1	1	2	2	2	2	2	2	18.0318	16.5998	18.1665	15.6026	16.8803	16.5816
ILVBL_HUMAN	A1L0T0	Acetolactate synthase-like protein OS=Homo sapiens GN=ILVBL PE=1 SV=2	1.33359	0.0449382	yes		2.764	0.5485	0.115873	2	2	2	2	2	2	2	2	2	1	1	1	2	2	2	1	1	1	18.2766	18.4028	18.3355	16.2916	17.8683	16.8542
STX4_HUMAN	Q12846	Syntaxin-4 OS=Homo sapiens GN=STX4 PE=1 SV=2	1.4966	0.0219146	yes		3.075	0.7262	0.114204	4	4	4	4	4	4	3	3	3	2	2	2	1	1	1	2	2	2	19.807	20.2597	19.468	18.3595	17.7523	18.9331
P5CR1_HUMAN	P32322	Pyrroline-5-carboxylate reductase 1, mitochondrial OS=Homo sapiens GN=PYCR1 PE=1 SV=2	1.5187	0.11543			2.787	0.6305	0.104529	3	3	3	2	2	2	2	2	2	2	2	2	1	1	1	2	2	2	20.0713	19.2488	19.7469	18.7547	16.741	19.0152
STXB3_HUMAN	O00186	Syntaxin-binding protein 3 OS=Homo sapiens GN=STXBP3 PE=1 SV=2	1.54919	0.0203362	yes		2.72	0.7438	0.282844	9	8	8	7	7	7	8	7	7	3	3	3	6	6	6	1	1	1	20.4938	20.1789	19.9697	18.5952	19.3668	18.0328
NPTN_HUMAN	Q9Y639	Neuroplastin OS=Homo sapiens GN=NPTN PE=1 SV=2	1.70882	0.141269	yes		4.03	0.7169	0.098532	2	2	2	4	3	3	2	2	2	1	1	1	3	3	3	1	1	1	20.217	21.8095	20.1073	18.1094	20.5029	18.395
GLHA_HUMAN	P01215	Glycoprotein hormones alpha chain OS=Homo sapiens GN=CGA PE=1 SV=1	1.7298	0.268836			1.702	0.4688	0.124502	2	1	1	3	2	2	1	1	1	2	1	1	4	2	2	2	1	1	21.6264	21.5462	22.0868	18.9688	22.6803	18.421
RAI14_HUMAN	Q9P0K7	Ankycorbin OS=Homo sapiens GN=RAI14 PE=1 SV=2	2.11935	0.0206041			2.554	0.7076	0.007302	15	15	14	14	14	14	23	22	21	5	5	5	7	7	7	3	3	2	18.9123	19.0731	19.9453	17.2627	17.9703	16.3397
TMEM2_HUMAN	Q9UHN6	Transmembrane protein 2 OS=Homo sapiens GN=TMEM2 PE=1 SV=1	2.30958	0.225454			2.716	0.6716	0.07385	4	4	4	8	8	8	10	10	10	1	1	1	6	6	6	2	2	2	15.9056	16.9543	17.8951	11.7025	16.755	15.3688
SPTC1_HUMAN	O15269	Serine palmitoyltransferase 1 OS=Homo sapiens GN=SPTLC1 PE=1 SV=1	2.35139	0.0330389			2.406	0.6739	0.042131	3	3	3	3	3	3	2	2	2	2	2	2	1	1	1	1	1	1	19.3629	18.845	18.5324	17.8656	16.3271	15.4933
