# Supplementary material for: Mechanisms of site‐specific dephosphorylation and kinase opposition imposed by PP2A regulatory subunits
Source: EMBO J. 2020 May 13;39(13):e103695. doi: 10.15252/embj.2019103695 (PMC7327492; doi:10.15252/embj.2019103695)
Supplement: Supplementary file 5 — Table EV4 [file EMBJ-39-e103695-s005.xlsx]

## Sheet: Legend
Table EV4.
Quantitative phosphoproteomic analysis of PP2A-2AAA-B56alpha in vitro peptide phosphatase assay.

## Sheet: description
Column description
column A	peptide sequence
column B	phosphorylation site
column C	protein description
column D	amino acid sequences surrounding phosphoryaltion site
column E	peptide charge state
column F	maximum xcorr parameter for protein identification
column G	maximum dcn parameter for protein identification
column H	minimum part per million parameter for protein identification
column I	phosphorylation site localization probability
column J	phosphorylation site centered
column K	total peptides (TP) 1
column L	total peptides (TP) 2
column M	normalized intensity 0h_1
column N	normalized intensity 0.5h_B56_1
column O	normalized intensity 1h_B56_1
column P	normalized intensity 2h_B56_1
column Q	normalized intensity 3h_B56_1
column R	normalized intensity 4h_B56_1
column S	normalized intensity 0.5h_B56_1 Caly
column T	normalized intensity 1h_B56_1 Caly
column U	normalized intensity 2h_B56_1 Caly
column V	normalized intensity 3h_B56_1 Caly
column W	normalized intensity 4h_B56_1 Caly
column X	normalized intensity 0h_2
column Y	normalized intensity 0.5h_B56_2
column Z	normalized intensity 1h_B56_2
column AA	normalized intensity 2h_B56_2
column AB	normalized intensity 3h_B56_2
column AC	normalized intensity 4h_B56_2
column AD	normalized intensity 0.5h_B56_2 Caly
column AE	normalized intensity 1h_B56_2 Caly
column AF	normalized intensity 2h_B56_2 Caly
column AG	normalized intensity 3h_B56_2 Caly
column AH	normalized intensity 4h_B56_2 Caly

## Sheet: all sites
peptide sequence	phosphorylation site	protein reference	description	peptide charge state	maximum xcorr parameter	maximum dcn parameter	minimum part per million parameter	phosphorylation site localization probability	amino acid sequences surrounding phosphoryaltion site	total peptides (TP) [0]	total peptides (TP) [1]	0h_1	0.5h_B56_1	1h_B56_1	2h_B56_1	3h_B56_1	4h_B56_1	0.5h_B56_1 Caly	1h_B56_1 Caly	2h_B56_1 Caly	3h_B56_1 Caly	4h_B56_1 Caly	0h_2	0.5h_B56_2	1h_B56_2	2h_B56_2	3h_B56_2	4h_B56_2	0.5h_B56_2 Caly	1h_B56_2 Caly	2h_B56_2 Caly	3h_B56_2 Caly	4h_B56_2 Caly
K.ETES#APGS#PRAVT#PVPTK.T	S517:S521:T526	sp|Q6PKG0|LARP1_HUMAN	La-related protein 1 OS=Homo sapiens GN=LARP1 PE=1 SV=2	3	1.998	0.5691	1.00008	0.99996	SQLLNCPEFVPRQHYQKETESAPGSPRAVTPVPTKTEEVSN,NCPEFVPRQHYQKETESAPGSPRAVTPVPTKTEEVSNLKTL,VPRQHYQKETESAPGSPRAVTPVPTKTEEVSNLKTLPKGLS		4												1	0.954303	0.664914	0.320278	0.404348	0.307307	1.0243	1.05158	1.13351	1.11025	1.0659
R.LPT#S#AS#WWPSGK.R	T765:S766:S768	sp|Q96CN9|GCC1_HUMAN	GRIP and coiled-coil domain-containing protein 1 OS=Homo sapiens GN=GCC1 PE=1 SV=1	2	1.141	0.2542	0.504931	0.99986	AILTILHFSPEEKQVIMRLPTSASWWPSGKR----------,ILTILHFSPEEKQVIMRLPTSASWWPSGKR-----------,TILHFSPEEKQVIMRLPTSASWWPSGKR-------------		1												1	1.11093	1.12464	1.28372	1.12869	1.29826	1.11047	1.1864	1.03288	1.11102	1.09484
R.S#S#AEY#SVHK.I	S198:S199:Y202	sp|Q13753|LAMC2_HUMAN	Laminin subunit gamma-2 OS=Homo sapiens GN=LAMC2 PE=1 SV=2	2	0.785	0.2981	0.647463	1	GGNPEGCTQCFCYGHSASCRSSAEYSVHKITSTFHQDVDGW,GNPEGCTQCFCYGHSASCRSSAEYSVHKITSTFHQDVDGWK,EGCTQCFCYGHSASCRSSAEYSVHKITSTFHQDVDGWKAVQ	2		1	1.11256	1.07856	1.02231	1.06814	1.14173	1.10387	1.24617	1.03606	1.08285	1.04212
K.EKT#PS#PKEEDEEPES#PPEK.K	T202:S204:S214	sp|Q9H1E3|NUCKS_HUMAN	Nuclear ubiquitous casein and cyclin-dependent kinase substrate 1 OS=Homo sapiens GN=NUCKS1 PE=1 SV=1	4	3.565	0.5868	0.535675	1	PVKGKGKVGRPTASKASKEKTPSPKEEDEEPESPPEKKTST,KGKGKVGRPTASKASKEKTPSPKEEDEEPESPPEKKTSTSP,ASKASKEKTPSPKEEDEEPESPPEKKTSTSPPPEKSGDEGS		2												1	0.981257	1.0023	1.17336	1.15535	1.00074	1.09023	1.19983	0.9209	1.06881	1.08471
K.S#LESINSRLQLVM*K.S	S10	sp|P62888|RL30_HUMAN	60S ribosomal protein L30 OS=Homo sapiens GN=RPL30 PE=1 SV=2	3	1.541	0.2946	1.69754	1	-----------MVAAKKTKKSLESINSRLQLVMKSGKYVLG		1												1	0.92984	0.898445	0.81521	0.888001	0.584206	0.937698	1.05235	1.03103	1.00986	0.998874
K.IDYLLPGPGPAHS#PQPSK.R	S1000	sp|Q8TDM6|DLG5_HUMAN	Disks large homolog 5 OS=Homo sapiens GN=DLG5 PE=1 SV=4	3	2.514	0.6539	0.836713	1	KRPQTPPKIDYLLPGPGPAHSPQPSKRAGPLTPPKPPRRSD	1	1	1	1.05738	0.906812	1.15653	1.12727	1.14639	0.86136	1.04382	0.951587	1.1687	1.19508	1	1.00367	1.01668	1.08886	1.13294	1.01702	0.951343	0.926202	1.16312	1.02064	1.09797
K.SGVSITIDDPVRTAQVPS#PPRGK.I	S1004	sp|Q9UKV3|ACINU_HUMAN	Apoptotic chromatin condensation inducer in the nucleus OS=Homo sapiens GN=ACIN1 PE=1 SV=2	3,4,5	3.778	0.6228	1.0332	1	QQKSGVSITIDDPVRTAQVPSPPRGKISNIVHISNLVRPFT	2	4	1	1.05483	0.99619	0.981185	0.986154	0.883037	1.00119	1.04576	0.982609	1.0599	1.05069	1	0.925765	1.00486	0.984415	0.976626	0.991192	0.990418	1.03166	0.965226	0.982349	0.982975
K.GEPAAAAAPEAGAS#PVEK.E	S101	sp|P29966|MARCS_HUMAN	Myristoylated alanine-rich C-kinase substrate OS=Homo sapiens GN=MARCKS PE=1 SV=4	2,3	5.156	0.6788	0.331027	1	SPSAAEKGEPAAAAAPEAGASPVEKEAPAEGEAAEPGSPTA	3	2	1	1.14617	1.06955	1.1822	1.11413	1.19914	1.11586	1.13494	1.13244	1.23163	1.18851	1	1.08115	0.96278	1.11664	1.08542	1.01817	0.922039	1.00638	0.945273	0.985224	1.0882
K.FTPPAESGS#PSK.E	S1012	sp|Q70E73|RAPH1_HUMAN	Ras-associated and pleckstrin homology domains-containing protein 1 OS=Homo sapiens GN=RAPH1 PE=1 SV=3	3	2.662	0.4572	0.337591	1	PKRPSVDSLVSKFTPPAESGSPSKETLPPPAAPPKPGKLNL	1		1	1.07043	1.07205	1.08608	1.07579	1.11222	1.07737	0.959517	1.25459	1.13225	1.13186
K.S#PCPQEK.S	S1014	sp|Q9UQ35|SRRM2_HUMAN	Serine/arginine repetitive matrix protein 2 OS=Homo sapiens GN=SRRM2 PE=1 SV=2	2	1.112	0.2005	1.15589	1	SPYPKVKAQTPPGPSLSGSKSPCPQEKSKDSLVQSCPGSLS	1		1	0.971299	0.97003	1.32689	1.20634	0.920564	1.08959	1.04507	1.05689	0.95577	0.891548
K.AQTPPGPSLSGSKS#PCPQEK.S	S1014	sp|Q9UQ35|SRRM2_HUMAN	Serine/arginine repetitive matrix protein 2 OS=Homo sapiens GN=SRRM2 PE=1 SV=2	4	4.384	0.5112	1.12123	1	SPYPKVKAQTPPGPSLSGSKSPCPQEKSKDSLVQSCPGSLS	1	1	1	1.07273	1.00247	1.20495	1.15518	1.1741	1.06394	1.0518	1.13663	1.10153	1.07214	1	1.03913	1.1764	1.19013	1.24841	1.24422	1.17108	0.989	0.969127	0.856059	1.04729
K.SKGDS#DIS#DEEAAQQSK.K	S1014:S1017	sp|Q5T200|ZC3HD_HUMAN	Zinc finger CCCH domain-containing protein 13 OS=Homo sapiens GN=ZC3H13 PE=1 SV=1	3	3.538	0.5319	0.88652	1	PKKGQKKKSIEKKRKKSKGDSDISDEEAAQQSKKKRGPRTP,GQKKKSIEKKRKKSKGDSDISDEEAAQQSKKKRGPRTPPIT		1												1	1.17974	1.12185	1.17753	1.22013	1.09681	1.16629	1.20437	1.06903	0.930502	1.12227
K.EHDS#FDM*K.D	S1015	sp|Q6YHU6|THADA_HUMAN	Thyroid adenoma-associated protein OS=Homo sapiens GN=THADA PE=1 SV=1	2	1.64	0.4317	0.432829	1	IQPRDTNDYFNQAKILKEHDSFDMKDLNASVVNIDTSTEIK	2	2	1	1.02351	1.10503	1.0742	1.1082	1.05424	1.05355	1.00163	1.10272	0.998765	1.0364	1	0.934182	0.931227	0.889277	0.966422	0.836626	0.964341	0.889928	0.911075	0.879182	0.880154
K.GEAEQS#EEEADEEDK.A	S1016	sp|P46821|MAP1B_HUMAN	Microtubule-associated protein 1B OS=Homo sapiens GN=MAP1B PE=1 SV=2	2,3	4.177	0.739	0.086603	1	GDDRAEEDMDEAIEKGEAEQSEEEADEEDKAEDAREEEYEP	2		1	0.877199	0.932185	0.795012	0.840172	0.863447	0.982828	0.876041	0.872231	0.837942	0.828024
K.GEAEQS#EEEADEEDKAEDAREEEYEPEK.M	S1016	sp|P46821|MAP1B_HUMAN	Microtubule-associated protein 1B OS=Homo sapiens GN=MAP1B PE=1 SV=2	4	2.995	0.6544	0.304965	1	GDDRAEEDMDEAIEKGEAEQSEEEADEEDKAEDAREEEYEP		3												1	1.04527	1.11011	1.0866	1.01716	1.19059	0.976271	0.992043	1.04047	1.07019	1.07275
K.S#VIEQVSWDT.-	S1016	sp|Q6WCQ1|MPRIP_HUMAN	Myosin phosphatase Rho-interacting protein OS=Homo sapiens GN=MPRIP PE=1 SV=3	2	2.011	0.6897	0.616139	1	DFLKKDRSCVTRQLRNIRSKSVIEQVSWDT-----------		1												1	1.03293	0.719369	0.379798	0.495637	0.307762	1.12223	1.03132	1.27629	0.977186	1.19999
K.SPQLSLSPRPAS#PK.A	S1017	sp|O95785|WIZ_HUMAN	Protein Wiz OS=Homo sapiens GN=WIZ PE=1 SV=2	3,4	3.405	0.6065	0.877326	1	PTPKNPEDKSPQLSLSPRPASPKAQWPQSEDEGPLNLTSGP	2	2	1	1.07026	1.03016	1.11611	1.09083	1.07388	1.06336	1.08155	1.04431	1.03306	1.07892	1	1.10261	1.10539	1.02574	1.17914	1.10692	1.02649	1.00056	1.03507	0.975986	0.962199
K.EEEEGISQES#SEEEQ.-	S102	sp|P17096|HMGA1_HUMAN	High mobility group protein HMG-I/HMG-Y OS=Homo sapiens GN=HMGA1 PE=1 SV=3	2,3	4.049	0.6775	0.183797	1	KPRGRPKKLEKEEEEGISQESSEEEQ---------------	7	4	1	0.948519	1.03391	0.905497	0.902824	0.962367	0.972438	0.952672	0.951942	0.881853	0.987876	1	1.02083	1.23939	1.23762	1.19903	1.24874	1.1298	1.12655	1.06416	1.0124	1.13162
K.GNDS#DGEGESDDPEKK.K	S102	sp|O75351|VPS4B_HUMAN	Vacuolar protein sorting-associated protein 4B OS=Homo sapiens GN=VPS4B PE=1 SV=2	3	2.453	0.6104	1.35495	1	KAQKPVKEGQPSPADEKGNDSDGEGESDDPEKKKLQNQLQG	2	1	1	1.08259	1.14254	0.99479	0.972868	0.992466	1.03195	1.00303	1.1321	1.04484	1.00758	1	1.07705	1.21437	1.2766	0.964979	1.17272	1.1089	1.10943	1.22464	1.16577	1.08556
K.GNDS#DGEGESDDPEK.K	S102	sp|O75351|VPS4B_HUMAN	Vacuolar protein sorting-associated protein 4B OS=Homo sapiens GN=VPS4B PE=1 SV=2	2,3	4.063	0.7614	0.526305	1	KAQKPVKEGQPSPADEKGNDSDGEGESDDPEKKKLQNQLQG	3	5	1	1.0193	1.03794	0.97239	1.03516	1.14802	1.04382	1.09969	1.03702	1.08146	1.07127	1	1.02228	1.10752	1.16156	1.15698	1.19366	1.05734	1.02413	0.990473	0.998066	1.07768
K.EEEEGISQES#S#EEEQ.-	S102:S103	sp|P17096|HMGA1_HUMAN	High mobility group protein HMG-I/HMG-Y OS=Homo sapiens GN=HMGA1 PE=1 SV=3	2,3	3.452	0.7086	0.125192	1	KPRGRPKKLEKEEEEGISQESSEEEQ---------------,PRGRPKKLEKEEEEGISQESSEEEQ----------------		13												1	0.981845	1.14852	1.20906	1.14534	1.18092	1.08934	1.15303	1.09903	1.0559	1.08005
K.ECDS#DDNM*GAK.N	S1027	sp|Q9Y4E5|ZN451_HUMAN	Zinc finger protein 451 OS=Homo sapiens GN=ZNF451 PE=2 SV=2	2	1.032	0.3412	0.703548	1	EGDMMCALLNSISDTTKECDSDDNMGAKNTSIGEEFISTED	1	1	1	0.740224	0.919108	0.855688	0.885103	0.778555	0.838032	0.927922	0.826502	0.610219	0.908113	1	0.95514	1.10419	0.855577	0.931266	0.94111	0.767923	0.717107	0.82254	0.739	0.745445
K.NGSTAVAESVAS#PQK.T	S1028	sp|Q12888|TP53B_HUMAN	Tumor suppressor p53-binding protein 1 OS=Homo sapiens GN=TP53BP1 PE=1 SV=2	2,3	3.666	0.6076	0.321258	1	EKPATGERKNGSTAVAESVASPQKTMSVLSCICEARQENEA	3	2	1	1.18653	1.1464	1.21667	1.13142	1.1852	1.22991	1.26556	1.22769	1.20622	1.19582	1	1.1221	1.23699	1.37036	1.24942	1.20579	1.14439	1.31633	1.08665	1.07093	1.12768
K.DLLVSSGSNNSLPCGS#PKK.C	S1029	sp|Q5THK1|PR14L_HUMAN	Protein PRR14L OS=Homo sapiens GN=PRR14L PE=1 SV=1	4	4.209	0.6377	2.97693	1	NHNQKDLLVSSGSNNSLPCGSPKKCNLKGAFVKMSGCDEST		1												1	0.804593	0.855247	0.870621	0.889631	0.762923	0.90551	0.89907	0.948007	0.919406	0.968005
K.EEEEGISQESS#EEEQ.-	S103	sp|P17096|HMGA1_HUMAN	High mobility group protein HMG-I/HMG-Y OS=Homo sapiens GN=HMGA1 PE=1 SV=3	2	4.091	0.6012	0.701424	1	PRGRPKKLEKEEEEGISQESSEEEQ----------------	4	3	1	0.922511	1.04606	0.959882	0.997764	1.05348	1.04887	1.04483	1.15224	0.929939	1.01974	1	1.06484	1.15448	1.2775	1.25118	1.26851	1.08103	1.1241	1.04936	1.11081	1.15393
K.VTES#IEDIK.E	S1030	sp|Q5VZL5|ZMYM4_HUMAN	Zinc finger MYM-type protein 4 OS=Homo sapiens GN=ZMYM4 PE=1 SV=1	2	1.673	0.3036	0.104095	1	PMPVPMLIPSSMDSEDKVTESIEDIKEKLPTHPFEADLLEM	2		1	1.00859	0.981921	1.02089	1.08066	1.14772	1.18435	1.0531	1.07727	1.08313	1.12239
K.S#PKPAESPQSATK.Q	S1037	sp|Q5VUA4|ZN318_HUMAN	Zinc finger protein 318 OS=Homo sapiens GN=ZNF318 PE=1 SV=2	3	2.952	0.6382	0.800605	1	FSNSSSNKESKVNNEKFRTKSPKPAESPQSATKQLDQPTAA	1	1	1	0.935544	0.792508	0.998842	0.884842	0.804887	0.747098	0.904619	0.919078	0.921215	0.847507	1	1.10661	1.0299	1.00752	1.15179	1.23818	1.25857	1.13602	1.23222	1.17999	1.11112
K.EEEDQPSTSATQSS#PAPGQSK.K	S1038	sp|Q09472|EP300_HUMAN	Histone acetyltransferase p300 OS=Homo sapiens GN=EP300 PE=1 SV=2	3	4.231	0.7043	0.798512	1	ELKTEIKEEEDQPSTSATQSSPAPGQSKKKIFKPEELRQAL		1												1	0.910769	1.04616	1.04411	1.10111	0.972278	1.0757	1.04457	1.03352	0.831305	0.98837
K.LTRIPS#AKK.Y	S104	sp|Q15121|PEA15_HUMAN	Astrocytic phosphoprotein PEA-15 OS=Homo sapiens GN=PEA15 PE=1 SV=2	3	0.983	0.3499	1.32355	1	TRVLKISEEDELDTKLTRIPSAKKYKDIIRQPSEEEIIKLA	1		1	0.965695	0.848262	0.806523	0.816446	0.786951	1.03788	0.973495	0.956095	0.971332	0.881496
K.KFPNS#PVK.A	S104	sp|Q5TAX3|TUT4_HUMAN	Terminal uridylyltransferase 4 OS=Homo sapiens GN=ZCCHC11 PE=1 SV=3	3	1.589	0.1812	1.119	1	KDLGLVLRDQSHCKAKKFPNSPVKAEKATISQAKSEKATSL	1		1	1.06554	0.973773	1.02788	1.05805	0.970307	1.05168	1.05708	1.06762	1.02833	1.0703
K.LTFDSSFS#PNTGK.K	S104	sp|P21796|VDAC1_HUMAN	Voltage-dependent anion-selective channel protein 1 OS=Homo sapiens GN=VDAC1 PE=1 SV=2	2,3	3.068	0.662	0.913056	1	EITVEDQLARGLKLTFDSSFSPNTGKKNAKIKTGYKREHIN	2	2	1	1.04974	1.08262	0.97081	1.10617	1.11807	1.032	1.02113	1.04306	1.00841	1.10041	1	0.945405	1.03945	0.91916	0.945737	0.988899	0.981128	0.981528	1.02712	1.00074	1.07532
K.LTFDSSFS#PNTGKK.N	S104	sp|P21796|VDAC1_HUMAN	Voltage-dependent anion-selective channel protein 1 OS=Homo sapiens GN=VDAC1 PE=1 SV=2	4	3.036	0.2843	1.46997	1	EITVEDQLARGLKLTFDSSFSPNTGKKNAKIKTGYKREHIN		1												1	1.03508	1.04138	0.976889	0.992045	0.945106	0.95703	1.06642	1.15813	1.17459	1.04999
K.HTGPNS#PDTANDGFVRLR.G	S104,S104	sp|P31943|HNRH1_HUMAN,sp|P55795|HNRH2_HUMAN	Heterogeneous nuclear ribonucleoprotein H OS=Homo sapiens GN=HNRNPH1 PE=1 SV=4,Heterogeneous nuclear ribonucleoprotein H2 OS=Homo sapiens GN=HNRNPH2 PE=1 SV=1	3,4	1.87	0.5242	1.22151	1	EVFKSNNVEMDWVLKHTGPNSPDTANDGFVRLRGLPFGCSK	1	2	1	1.233	1.8917	2.08994	2.20683	1.80285	0.779329	0.660912	0.646306	0.669744	0.700641	1	1.33428	2.93247	4.33188	4.20528	3.04123	0.689765	0.802048	0.560626	0.513736	0.652304
K.HTGPNS#PDTANDGFVR.L	S104,S104	sp|P31943|HNRH1_HUMAN,sp|P55795|HNRH2_HUMAN	Heterogeneous nuclear ribonucleoprotein H OS=Homo sapiens GN=HNRNPH1 PE=1 SV=4,Heterogeneous nuclear ribonucleoprotein H2 OS=Homo sapiens GN=HNRNPH2 PE=1 SV=1	2,3	4.081	0.7155	0.561403	1	EVFKSNNVEMDWVLKHTGPNSPDTANDGFVRLRGLPFGCSK	4	4	1	1.70873	2.59325	4.82583	6.67808	7.86853	1.29158	1.06844	0.802795	0.831337	0.965287	1	1.15051	2.00584	3.39452	3.3539	7.26907	1.14873	0.794761	0.70135	0.700145	0.695627
K.QGPPCS#DS#EEEVERK.K	S104:S106	sp|O43159|RRP8_HUMAN	Ribosomal RNA-processing protein 8 OS=Homo sapiens GN=RRP8 PE=1 SV=2	3	2.132	0.553	0.659352	1	ASAEVGKKGKKKCQKQGPPCSDSEEEVERKKKCHKQALVGS,AEVGKKGKKKCQKQGPPCSDSEEEVERKKKCHKQALVGSDS		2												1	1.1038	1.03765	1.33035	1.15572	1.30157	1.05611	1.06827	1.11035	1.0881	1.04145
K.QAS#EDSNDLTPTLPETPVPLPRK.I	S1041	sp|Q9ULH1|ASAP1_HUMAN	Arf-GAP with SH3 domain, ANK repeat and PH domain-containing protein 1 OS=Homo sapiens GN=ASAP1 PE=1 SV=4	3,4	3.526	0.7277	0.522944	1	SHPLDLSPNVQSRDAIQKQASEDSNDLTPTLPETPVPLPRK	1	2	1	1.13617	0.959479	1.05211	0.913007	1.01478	0.968899	1.02338	1.03673	1.16488	0.998765	1	0.940585	0.943556	0.920443	0.772614	0.779519	0.918231	0.92748	0.950842	1.05355	0.978934
K.S#IEERQLLK.-	S1042	sp|O15164|TIF1A_HUMAN	Transcription intermediary factor 1-alpha OS=Homo sapiens GN=TRIM24 PE=1 SV=3	3	2.163	0.4568	0.618755	1	NKFSDDSDDDFVQPRKKRLKSIEERQLLK------------	3	3	1	1.04561	0.920694	0.973373	0.902079	0.79476	1.04348	1.04286	1.07671	1.04746	1.07345	1	0.990252	0.973108	0.9859	1.03117	0.808534	0.964959	0.976015	1.0003	0.989996	0.996707
K.NSYNNSQAPS#PGLGSK.A	S1043	sp|Q9UHB7|AFF4_HUMAN	AF4/FMR2 family member 4 OS=Homo sapiens GN=AFF4 PE=1 SV=1	3	2.773	0.5398	0.849159	1	KYSKTLTEHLKNSYNNSQAPSPGLGSKAVGMPSPVSPKLSP	1	1	1	0.948755	1.16383	1.33047	1.53958	1.73322	1.0749	0.739813	0.934114	0.939227	1.05226	1	0.989469	0.913822	0.888183	0.812322	0.839136	0.946364	0.880429	0.914395	0.977558	0.9166
K.DFLGSSEES#EK.N	S1044	sp|Q15334|L2GL1_HUMAN	Lethal(2) giant larvae protein homolog 1 OS=Homo sapiens GN=LLGL1 PE=1 SV=3	2,3	2.54	0.6328	0.661094	1	DTTGDVTVEDVKDFLGSSEESEKNLRNLAEDEAHACAILIK	6	4	1	0.998301	1.0176	1.01748	0.9901	0.98694	0.994857	0.998638	1.01813	1.01947	1.04859	1	0.982896	0.941224	0.935127	0.948498	0.936564	0.942978	1.0074	0.966386	0.960173	1.02093
K.KPAQEETEETSSQES#AEED.-	S105	sp|P52926|HMGA2_HUMAN	High mobility group protein HMGI-C OS=Homo sapiens GN=HMGA2 PE=1 SV=1	3	3.841	0.7929	0.2413	1	QQVVQKKPAQEETEETSSQESAEED----------------	1	2	1	1.19637	1.23592	1.06567	1.02651	0.9391	1.3054	1.09374	0.925272	1.17709	1.08109	1	0.965133	1.12884	1.10142	1.16631	1.20875	0.903063	0.843564	0.842648	0.846445	0.820697
K.RSEPQPEEGS#PAGGQK.G	S105	sp|Q9Y6K1|DNM3A_HUMAN	DNA (cytosine-5)-methyltransferase 3A OS=Homo sapiens GN=DNMT3A PE=1 SV=4	3	3.414	0.6848	0.683088	1	SELLPNGDLEKRSEPQPEEGSPAGGQKGGAPAEGEGAAETL	1	2	1	1.22159	1.24093	1.30214	1.29011	1.26332	1.38845	1.26683	1.16097	1.14614	1.25234	1	0.965746	1.06381	1.04999	0.997573	1.0978	1.02386	1.00337	0.971969	0.898816	0.982434
K.KQDDS#PPRPIIGPALPPGFIK.S	S105	sp|Q8IXQ4|K1704_HUMAN	Uncharacterized protein KIAA1704 OS=Homo sapiens GN=KIAA1704 PE=1 SV=1	4	2.662	0.5259	0.969997	1	DDDDGFFGPALPPGFKKQDDSPPRPIIGPALPPGFIKSTQK		1												1	1.0272	1.2707	1.17826	1.228	1.31588	1.16122	1.16819	1.29702	1.21031	1.25052
K.RRRDS#DGVDGFEAEGK.K	S1054	sp|Q96KR1|ZFR_HUMAN	Zinc finger RNA-binding protein OS=Homo sapiens GN=ZFR PE=1 SV=2	4	3.189	0.4726	0.346625	1	PLPQMSQRFNIHNNRKRRRDSDGVDGFEAEGKKDKKDYDNF		2												1	0.901629	1.00489	0.93202	0.994506	0.720027	0.991632	0.995979	0.983191	0.92029	1.02015
K.RQM*S#VPGIFNPHEIPEEM*CD.-	S1055	sp|O14980|XPO1_HUMAN	Exportin-1 OS=Homo sapiens GN=XPO1 PE=1 SV=1	3	3.498	0.745	0.824067	1	LEEREIALRQADEEKHKRQMSVPGIFNPHEIPEEMCD----	2	1	1	0.910975	0.836106	0.65979	0.81332	0.763162	1.09179	1.03652	0.979005	1.05267	0.909236	1	0.903336	0.790059	0.331976	0.479755	0.512404	1.11145	1.12293	1.19025	1.15049	1.15725
K.APS#LTDLVK.S	S1055	sp|O15014|ZN609_HUMAN	Zinc finger protein 609 OS=Homo sapiens GN=ZNF609 PE=1 SV=2	2	2.094	0.5139	0.79454	1	ALKEEWKQKPSIPPTLTKAPSLTDLVKSGPGKAKEPGADPA	2	4	1	0.881405	0.808541	0.790308	0.836617	0.784036	0.975172	0.949477	0.889673	0.967059	0.969666	1	0.897894	0.841853	0.714033	0.801244	0.710815	0.93575	0.94669	0.957785	1.0288	1.10477
K.AVGM*PSPVS#PK.L	S1058	sp|Q9UHB7|AFF4_HUMAN	AF4/FMR2 family member 4 OS=Homo sapiens GN=AFF4 PE=1 SV=1	2,3	2.176	0.6636	0.619746	1	NSQAPSPGLGSKAVGMPSPVSPKLSPGNSGNYSSGASSASA	1	3	1	0.988277	1.05976	1.01075	1.1058	0.998463	1.00414	1.04515	0.929833	0.900288	1.01316	1	1.0843	1.09177	1.0838	1.12616	1.17542	1.08855	1.09525	1.0747	1.12166	1.07953
K.QSNASS#DVEVEEK.E	S106	sp|O75475|PSIP1_HUMAN	PC4 and SFRS1-interacting protein OS=Homo sapiens GN=PSIP1 PE=1 SV=1	2,3	4.214	0.5816	0.623685	1	NNPKVKFSSQQAATKQSNASSDVEVEEKETSVSKEDTDHEE	6	6	1	1.00937	0.989861	1.01131	0.981196	0.994723	1.01309	0.957262	1.02625	1.02002	1.02251	1	1.07084	1.06236	1.03568	1.06696	1.01922	1.00891	1.05673	1.03748	1.03348	1.02983
K.DELS#DYAEK.S	S1061	sp|P46100|ATRX_HUMAN	Transcriptional regulator ATRX OS=Homo sapiens GN=ATRX PE=1 SV=5	2	1.523	0.2928	0.911442	1	DGEKKSKKIRDKTSKKKDELSDYAEKSTGKGDSCDSSEDKK		1												1	1.14803	0.955943	0.773993	0.772498	0.704719	1.11637	0.977234	1.08338	1.06823	1.03256
K.LDRLNTVAS#PK.D	S1062	sp|Q96T58|MINT_HUMAN	Msx2-interacting protein OS=Homo sapiens GN=SPEN PE=1 SV=1	2,3	1.896	0.5678	1.2137	1	KEILKRESKKIKLDRLNTVASPKDCQELASISVGSGSRPSS	2	3	1	1.04864	0.954343	1.03792	1.00017	0.940091	0.998071	1.02131	0.99193	0.971019	0.988183	1	0.983492	1.00805	1.01551	1.00727	1.05403	0.978282	1.01847	0.973989	0.993137	0.989966
K.NSSTDQGS#DEEGSLQK.E	S1068	sp|Q12789|TF3C1_HUMAN	General transcription factor 3C polypeptide 1 OS=Homo sapiens GN=GTF3C1 PE=1 SV=4	2,3	3.052	0.7015	0.205576	1	TPLGVVRCPRVRKNSSTDQGSDEEGSLQKEQESAMDKHNLE	4	3	1	1.17699	1.19083	1.20414	1.07977	1.17633	1.20856	1.13044	1.02587	1.08657	1.08253	1	1.13064	1.26796	1.27723	1.28755	1.33498	1.16571	1.17292	1.19015	1.15581	1.22478
K.KQS#FDDNDSEELEDK.D	S107	sp|O60841|IF2P_HUMAN	Eukaryotic translation initiation factor 5B OS=Homo sapiens GN=EIF5B PE=1 SV=4	3	3.742	0.6881	1.14736	1	NEEEFTSKDKKKKGQKGKKQSFDDNDSEELEDKDSKSKKTA		2												1	1.08747	1.07153	1.1226	1.18832	1.24499	1.0601	1.11782	1.05291	1.05021	1.11299
K.VGS#LDNVGHLPAGGAVK.T	S1073	sp|P27816|MAP4_HUMAN	Microtubule-associated protein 4 OS=Homo sapiens GN=MAP4 PE=1 SV=3	2,3	3.603	0.6651	0.923081	1	DVKIESQKLNFKEKAQAKVGSLDNVGHLPAGGAVKTEGGGS	5	4	1	1.03419	0.959659	1.00303	0.958744	0.991386	1.05871	1.06216	0.991506	1.05866	1.06781	1	0.972561	0.808753	0.817759	0.746719	0.84956	0.984663	0.989212	0.995152	0.975115	0.967976
K.SLPAPVAQRPDS#PGGGLQAPGQK.R	S108	sp|Q5JVS0|HABP4_HUMAN	Intracellular hyaluronan-binding protein 4 OS=Homo sapiens GN=HABP4 PE=1 SV=1	3,4	4.087	0.6508	0.83839	1	RRESQKERKSLPAPVAQRPDSPGGGLQAPGQKRTPRRGEQQ	2	1	1	1.08821	1.05946	1.09254	1.00566	1.00722	1.03054	1.05493	1.01696	1.06274	1.06403	1	0.997628	1.01377	1.04474	1.14745	1.0392	0.949895	1.13313	0.994271	1.05917	1.06936
K.EQDRVHS#PCPTSGSEK.K	S108	sp|Q96LT9|RBM40_HUMAN	RNA-binding protein 40 OS=Homo sapiens GN=RNPC3 PE=1 SV=1	3	1.499	0.3869	0.838134	1	LKLLGHTLVVEFAKEQDRVHSPCPTSGSEKKKRSDDPVEDD	1	1	1	0.92082	0.95997	0.969991	0.88324	1.01508	0.809654	0.86657	0.886651	0.899561	0.917573	1	1.09393	1.24276	1.24531	1.06326	1.16152	1.2978	1.17533	1.12826	1.16377	1.05041
K.TVLPTVPES#PEEEVK.A	S108	sp|O75152|ZC11A_HUMAN	Zinc finger CCCH domain-containing protein 11A OS=Homo sapiens GN=ZC3H11A PE=1 SV=3	2,3	2.59	0.6094	0.065406	1	RYVDGLFLPPSKTVLPTVPESPEEEVKASQLSVQQNKLSVQ	7	5	1	1.03518	1.05936	1.10698	1.05815	1.04628	1.05896	1.03042	1.04149	1.08786	1.07496	1	0.903778	1.00643	1.0216	1.07382	1.11742	1.01475	0.962386	0.960473	1.0355	1.02907
K.IGS#LIDVNQSK.D	S108,S106	sp|Q96A72|MGN2_HUMAN,sp|P61326|MGN_HUMAN	Protein mago nashi homolog 2 OS=Homo sapiens GN=MAGOHB PE=1 SV=1,Protein mago nashi homolog OS=Homo sapiens GN=MAGOH PE=1 SV=1	2	1.356	0.3754	0.632254	1	QELEIVIGDEHISFTTSKIGSLIDVNQSKDPEGLRVFYYLV		1												1	0.779199	0.379253	0.215067	0.229801	0.222186	0.873743	0.907749	0.905052	0.897642	1.05188
K.DLLHPS#PEEEK.R	S11	sp|P42677|RS27_HUMAN	40S ribosomal protein S27 OS=Homo sapiens GN=RPS27 PE=1 SV=3	2,3	2.849	0.4876	0.62032	1	----------MPLAKDLLHPSPEEEKRKHKKKRLVQSPNSY	3	2	1	0.977697	1.03706	1.02472	1.00959	0.992585	0.953744	0.996868	0.97648	0.991565	1.00356	1	1.00291	1.08888	1.13335	1.22695	1.15808	1.04543	1.07655	1.11189	1.10576	1.1459
K.RRS#PPADAIPK.S	S11	sp|P18754|RCC1_HUMAN	Regulator of chromosome condensation OS=Homo sapiens GN=RCC1 PE=1 SV=1	3	1.931	0.3485	0.237906	1	----------MSPKRIAKRRSPPADAIPKSKKVKVSHRSHS	3	5	1	1.18807	1.13526	1.15856	1.14006	1.12994	1.12775	1.18064	1.18592	1.10496	1.18442	1	0.974904	1.04746	1.0989	1.11417	1.06742	0.916161	0.96457	1.03417	0.974346	0.962003
K.S#PRLLCIEK.V	S110	sp|Q96JP5|ZFP91_HUMAN	E3 ubiquitin-protein ligase ZFP91 OS=Homo sapiens GN=ZFP91 PE=1 SV=1	3	2.072	0.5647	0.684061	1	DVPGQQPQAAKSPSPVQGKKSPRLLCIEKVTTDKDPKEEKE	1		1	0.809152	0.70618	0.511575	0.481844	0.396776	0.968273	0.996744	0.935045	0.919984	1.00299
K.S#PPEPEIINQVQQNELK.K	S1103	sp|Q9Y2H2|SAC2_HUMAN	Phosphatidylinositide phosphatase SAC2 OS=Homo sapiens GN=INPP5F PE=1 SV=3	3	5.386	0.7273	0.544268	1	SITQAGLTHGINFAVSKVQKSPPEPEIINQVQQNELKKMFI	1	1	1	1.6681	1.35968	1.36021	0.906723	1.19809	1.91659	1.30439	1.74009	1.48661	1.24583	1	1.00678	1.14769	0.920886	0.895673	0.874388	1.27448	1.11887	1.26978	1.18809	0.968788
K.GGNLPPVS#PNDSGAK.I	S1103	sp|Q9UK61|F208A_HUMAN	Protein FAM208A OS=Homo sapiens GN=FAM208A PE=1 SV=3	2,3	2.87	0.6571	0.460669	1	EKLNTIIIKASAKGGNLPPVSPNDSGAKIASNPLERHVIPV	3	4	1	1.11541	1.07789	1.35349	1.33513	1.36382	1.08866	1.00542	1.16301	1.11259	1.10269	1	1.06266	1.08406	1.18901	1.15345	1.19448	1.08996	1.11727	1.10291	1.08579	1.09037
K.TPFNTDLGENS#GIGK.L	S1104	sp|Q6P0N0|M18BP_HUMAN	Mis18-binding protein 1 OS=Homo sapiens GN=MIS18BP1 PE=1 SV=1	3	1.785	0.3765	2.52456	1	DFSTPTPRRKTPFNTDLGENSGIGKLFTNAVESLDEEEKDY	1		1	0.983504	0.943025	0.817291	0.799035	0.816601	1.06245	1.07775	0.900393	1.22447	0.936028
K.RASAGTPSLSAGVS#PK.R	S1104	sp|Q8TEK3|DOT1L_HUMAN	Histone-lysine N-methyltransferase, H3 lysine-79 specific OS=Homo sapiens GN=DOT1L PE=1 SV=2	3	2.05	0.5795	1.33214	1	RRRGRRKRASAGTPSLSAGVSPKRRALPSVAGLFTQPSGSP	1		1	1.02202	1.00071	1.08392	1.07188	1.03379	1.00404	1.13974	1.07499	1.08553	1.21007
K.SFEDPPNHARS#PGNK.G	S1105	sp|P26358|DNMT1_HUMAN	DNA (cytosine-5)-methyltransferase 1 OS=Homo sapiens GN=DNMT1 PE=1 SV=2	3,4	1.745	0.4413	0.448356	1	FLEAYNAKSKSFEDPPNHARSPGNKGKGKGKGKGKPKSQAC		3												1	1.07808	1.06646	1.10482	1.14746	1.16344	1.05503	1.06871	1.0421	1.0053	1.06721
K.VPDEEENEES#DNEK.E	S1106	sp|P11388|TOP2A_HUMAN	DNA topoisomerase 2-alpha OS=Homo sapiens GN=TOP2A PE=1 SV=3	2,3	4.089	0.7503	0.224621	1	PVKAWKEAQQKVPDEEENEESDNEKETEKSDSVTDSGPTFN	24	11	1	0.957186	0.988976	0.91631	0.961733	0.968448	0.975132	0.941495	0.949443	0.952595	0.935528	1	1.09252	1.13734	1.23638	1.11746	1.22332	1.14445	1.1282	1.05169	1.07821	1.15725
K.VPDEEENEES#DNEKETEK.S	S1106	sp|P11388|TOP2A_HUMAN	DNA topoisomerase 2-alpha OS=Homo sapiens GN=TOP2A PE=1 SV=3	3	2.253	0.5859	0.796745	1	PVKAWKEAQQKVPDEEENEESDNEKETEKSDSVTDSGPTFN		1												1	1.01023	1.16374	1.14638	1.18126	1.3682	1.17413	0.99909	1.04508	1.08081	1.1032
K.VERKPS#VSEEVQATPNK.A	S1107	sp|Q9UKJ3|GPTC8_HUMAN	G patch domain-containing protein 8 OS=Homo sapiens GN=GPATCH8 PE=1 SV=2	3,4	3.683	0.6956	0.621801	1	SVTAKLLLEKIQSRKVERKPSVSEEVQATPNKAGPKLKDPP	1	2	1	0.936261	0.85805	0.910333	0.84761	0.837252	0.956751	1.12589	1.057	0.934128	0.945266	1	1.04186	0.977985	0.755688	0.834447	0.658463	1.03599	0.949705	1.04797	0.959072	1.05879
K.EVVKPVPITS#PAVSK.V	S111	sp|Q96HC4|PDLI5_HUMAN	PDZ and LIM domain protein 5 OS=Homo sapiens GN=PDLIM5 PE=1 SV=5	3	4.273	0.7813	0.736457	1	EPVPVQKGEPKEVVKPVPITSPAVSKVTSTNNMAYNKAPRP	1	1	1	1.01175	0.964961	0.978023	1.0492	0.881006	0.941452	0.97116	0.951913	0.862095	0.966792	1	0.90548	0.767713	0.651829	0.660895	0.562945	0.894102	0.952051	0.963072	0.95577	0.981531
K.S#DERPVHIK.-	S1119	sp|Q9UPN9|TRI33_HUMAN	E3 ubiquitin-protein ligase TRIM33 OS=Homo sapiens GN=TRIM33 PE=1 SV=3	3	1.984	0.5363	0.579033	1	GEVTEDSDEDFIQPRRKRLKSDERPVHIK------------	2	2	1	0.990002	0.999314	1.03617	1.03517	1.0167	0.987728	1.00538	1.05726	0.97848	1.01956	1	1.02958	1.0638	1.13828	1.10553	1.0903	1.05568	1.03501	1.09832	1.02629	1.06793
K.SLEVRS#PEYTEVELK.Q	S1120	sp|Q5T481|RBM20_HUMAN	RNA-binding protein 20 OS=Homo sapiens GN=RBM20 PE=1 SV=3	3	2.852	0.6585	1.37898	1	QEVLTPENSRYVEMKSLEVRSPEYTEVELKQPLSLPSWEPE	1	2	1	0.804259	0.757245	0.843985	0.889795	0.777101	0.859013	0.788436	0.879536	0.89137	0.910034	1	0.966516	1.04267	0.990806	0.887024	1.01293	1.17555	1.15904	0.949627	1.10675	0.839179
K.VPGEQGS#DEEHCK.E	S1121	sp|Q9UNS1|TIM_HUMAN	Protein timeless homolog OS=Homo sapiens GN=TIMELESS PE=1 SV=2	3	1.707	0.5214	0.909685	1	PEEEQKLQPELQPKVPGEQGSDEEHCKEHRAQALRALLLAH	1	1	1	1.08121	1.10982	1.20676	1.19616	0.997353	0.935146	1.06236	1.01023	0.915497	1.00338	1	0.968034	1.00686	1.09386	1.06659	1.02631	0.902863	0.868064	0.911213	0.839192	0.828293
K.NPSINQILLS#PEK.I	S1121	sp|Q14997|PSME4_HUMAN	Proteasome activator complex subunit 4 OS=Homo sapiens GN=PSME4 PE=1 SV=2	3	3.36	0.567	1.12218	1	VEIAELLQQSKNPSINQILLSPEKIKEGIKRQQEKNADALR	1		1	1.06163	0.957184	1.05355	1.12179	1.1414	1.0706	1.00366	0.892339	1.07155	1.0608
K.ERS#PPLSPEEK.T	S1123	sp|Q8N157|AHI1_HUMAN	Jouberin OS=Homo sapiens GN=AHI1 PE=1 SV=1	3	2.067	0.5007	0.294077	1	ANHVASETLYQELPPEIKERSPPLSPEEKTKIEKSPAPQKQ	1	1	1	1.00009	0.851246	1.03778	1.02004	1.05497	0.95116	0.988457	0.993606	1.01216	1.03533	1	1.02254	0.872398	1.04692	0.94099	0.911707	1.11781	1.08525	1.14752	1.06158	1.04276
K.EPGPIAPSTNSS#PVLK.T	S1126	sp|Q14674|ESPL1_HUMAN	Separin OS=Homo sapiens GN=ESPL1 PE=1 SV=3	3	4.164	0.6787	0.960246	1	LELVATVAKEPGPIAPSTNSSPVLKTKPQPIPNFLSHSPTC	1	1	1	1.12782	1.07637	1.23913	1.06087	1.10175	0.94031	0.983989	0.920491	1.23119	1.25993	1	1.08522	1.11751	1.10506	1.0214	1.22823	0.995096	1.18008	1.03285	1.04887	1.11642
K.QSFDDNDS#EELEDK.D	S113	sp|O60841|IF2P_HUMAN	Eukaryotic translation initiation factor 5B OS=Homo sapiens GN=EIF5B PE=1 SV=4	2,3	3.456	0.7139	0.0133	1	SKDKKKKGQKGKKQSFDDNDSEELEDKDSKSKKTAKPKVEM	60	46	1	0.92217	0.9671	0.903258	0.934043	0.965553	0.957817	0.948872	0.921484	0.954594	0.933895	1	1.0017	1.06007	1.10888	1.08135	1.13551	0.999197	1.02783	0.987308	1.00968	1.01337
K.AES#CGSFDETESEESSK.L	S113	sp|Q9Y343|SNX24_HUMAN	Sorting nexin-24 OS=Homo sapiens GN=SNX24 PE=1 SV=1	2,3	2.519	0.7809	0.055184	1	PKLFLDFLNVRHLPSLPKAESCGSFDETESEESSKLSHQPV	3	1	1	0.943184	1.00758	1.03107	0.935463	0.991158	1.03649	1.01325	0.961741	0.966948	1.00846	1	1.00325	0.780288	0.53659	0.614692	0.58551	1.06396	0.860451	0.86328	0.892014	0.918489
K.KQSFDDNDS#EELEDK.D	S113	sp|O60841|IF2P_HUMAN	Eukaryotic translation initiation factor 5B OS=Homo sapiens GN=EIF5B PE=1 SV=4	3	3.025	0.6173	0.083539	1	SKDKKKKGQKGKKQSFDDNDSEELEDKDSKSKKTAKPKVEM	10	18	1	0.987756	0.982971	0.977376	1.01904	1.04116	0.969576	0.964089	0.970402	0.974799	0.981553	1	1.00229	1.00742	1.11509	1.03474	1.07335	1.00777	1.0254	1.00918	1.03006	1.0856
K.NKQDDDLNCEPLS#PHNITPEPVSK.L	S113	sp|Q6VMQ6|MCAF1_HUMAN	Activating transcription factor 7-interacting protein 1 OS=Homo sapiens GN=ATF7IP PE=1 SV=3	4	2.357	0.5702	0.97059	1	CILSVNVKNKQDDDLNCEPLSPHNITPEPVSKLPAEPVSGD	1		1	1.17876	1.34942	1.37232	1.27345	1.21394	1.17989	1.45894	1.18726	1.16918	1.79427
K.QREM*LM*EDVGS#EEEQEEEDEAPFQEK.D	S113	sp|Q9H1E3|NUCKS_HUMAN	Nuclear ubiquitous casein and cyclin-dependent kinase substrate 1 OS=Homo sapiens GN=NUCKS1 PE=1 SV=1	3,4	4.303	0.7602	0.040516	1	RQAASKAASKQREMLMEDVGSEEEQEEEDEAPFQEKDSGSD		8												1	0.994948	0.972019	0.926738	0.996981	0.699016	0.984532	1.0194	0.9847	1.01321	0.986121
K.S#PPPESVDTPTSTK.Q	S1131	sp|P46013|KI67_HUMAN	Antigen KI-67 OS=Homo sapiens GN=MKI67 PE=1 SV=2	2	1.295	0.3019	1.43583	1	TPGPSEESMTDEKTTKIACKSPPPESVDTPTSTKQWPKRSL	1		1	0.719352	1.15984	0.853837	0.768876	1.00999	0.88675	1.0349	0.853579	0.969257	0.774795
K.IACKS#PPPESVDTPTSTK.Q	S1131	sp|P46013|KI67_HUMAN	Antigen KI-67 OS=Homo sapiens GN=MKI67 PE=1 SV=2	3	1.898	0.5285	0.239479	1	TPGPSEESMTDEKTTKIACKSPPPESVDTPTSTKQWPKRSL		1												1	1.11256	1.33488	1.35684	1.21657	1.38327	1.27999	1.09277	1.26298	1.27411	1.29016
K.SGM*S#PEQSR.F	S1132	sp|Q9UQ35|SRRM2_HUMAN	Serine/arginine repetitive matrix protein 2 OS=Homo sapiens GN=SRRM2 PE=1 SV=2	2	1.622	0.4913	1.37499	1	SPIRQDRGEFSASPMLKSGMSPEQSRFQSDSSSYPTVDSNS	3		1	3.96173	7.98276	21.3825	33.9803	50.6403	2.48507	0.448946	0	0	0
K.ICIGRM*APPVDDLS#PK.K	S1133	sp|Q92576|PHF3_HUMAN	PHD finger protein 3 OS=Homo sapiens GN=PHF3 PE=1 SV=3	3	1.49	0.3148	0.752575	1	LFDLNCKICIGRMAPPVDDLSPKKVKVVVGVARKHSDNEAE	1		1	0.820973	0.647408	0.49353	0.348047	0.408743	0.949579	1.14447	1.11498	1.12832	1.02616
K.SIM*VQS#PEK.A	S1133	sp|Q14191|WRN_HUMAN	Werner syndrome ATP-dependent helicase OS=Homo sapiens GN=WRN PE=1 SV=2	2	1.724	0.4507	1.08238	1	KPCDKISSGSNISKKSIMVQSPEKAYSSSQPVISAQEQETQ	1	1	1	0.947272	0.969504	0.998056	0.982941	1.01979	0.902367	0.94084	0.9407	0.998576	0.973505	1	1.07408	1.08018	0.986001	1.06764	1.12947	1.03492	1.12515	1.06078	0.976626	0.967754
K.GS#ITEYTAAEEK.E	S114	sp|Q12982|BNIP2_HUMAN	BCL2/adenovirus E1B 19 kDa protein-interacting protein 2 OS=Homo sapiens GN=BNIP2 PE=1 SV=1	2,3	3.49	0.6195	0.434089	1	EFEWEDDLPKPKTTEVIRKGSITEYTAAEEKEDGRRWRMFR	3	1	1	0.896912	0.842234	0.928451	0.924157	0.94375	0.933122	0.932925	0.933184	0.943954	0.976955	1	0.896578	0.879866	0.784599	0.782371	0.822959	0.971702	0.876606	0.861816	0.834377	0.922073
K.LARS#PARIS#PHIK.D	S1140:S1145	sp|P29374|ARI4A_HUMAN	AT-rich interactive domain-containing protein 4A OS=Homo sapiens GN=ARID4A PE=1 SV=3	4	1.214	0.2603	1.23363	1	SSKCTPVKHLNVSKPQKLARSPARISPHIKDGEKDKHREKH,PVKHLNVSKPQKLARSPARISPHIKDGEKDKHREKHPNSSP		1												1	1.0727	1.06923	1.07421	1.09972	1.1153	1.17057	1.16795	1.12504	1.30442	1.16818
K.LVLAES#PQPK.G	S1144	sp|P78312|F193A_HUMAN	Protein FAM193A OS=Homo sapiens GN=FAM193A PE=1 SV=2	2,3	2.487	0.4871	1.51266	1	PMEPTSPGEHQQNSKLVLAESPQPKGKNKKNKKKKGDRVNN	1	2	1	1.00181	0.961976	0.989333	1.00011	0.991411	1.01991	0.94809	0.944285	0.960907	0.915389	1	0.939637	0.912956	0.882927	0.980255	0.919967	0.908358	0.931445	0.928837	0.931574	0.903096
K.AGLAS#PEEEDAVGK.E	S1149	sp|Q9UNS1|TIM_HUMAN	Protein timeless homolog OS=Homo sapiens GN=TIMELESS PE=1 SV=2	2	3.512	0.6651	0.664266	1	HRAQALRALLLAHKKKAGLASPEEEDAVGKEPLKAAPKKRQ	2	1	1	0.972562	0.973302	0.988335	1.02711	1.02561	0.945552	1.00319	0.950923	1.06996	1.06652	1	1.01287	1.02787	1.11749	1.06854	1.07568	0.993675	1.03611	0.947771	0.942387	0.929681
K.LTFDTTFS#PNTGKK.S	S115	sp|P45880|VDAC2_HUMAN	Voltage-dependent anion-selective channel protein 2 OS=Homo sapiens GN=VDAC2 PE=1 SV=2	3,4	2.076	0.5809	0.630474	1	EIAIEDQICQGLKLTFDTTFSPNTGKKSGKIKSSYKRECIN	1	2	1	0.991857	0.924742	0.994018	1.01355	0.92321	0.953045	0.872078	0.832922	0.901352	0.956904	1	0.912347	0.85215	0.803636	0.870363	0.862911	0.87212	0.838921	0.85908	0.870924	0.839971
K.LTFDTTFS#PNTGK.K	S115	sp|P45880|VDAC2_HUMAN	Voltage-dependent anion-selective channel protein 2 OS=Homo sapiens GN=VDAC2 PE=1 SV=2	2,3	2.409	0.5949	1.31184	1	EIAIEDQICQGLKLTFDTTFSPNTGKKSGKIKSSYKRECIN	2	1	1	1.04271	0.997676	0.952222	1.07602	1.00781	1.02796	0.963647	1.00251	0.983339	1.03658	1	1.12482	1.04413	1.15973	0.951906	1.05136	1.11482	0.964758	1.13053	1.17003	1.20175
K.RIDFTPVS#PAPSPTRGFGK.M	S115	sp|Q7Z309|F122B_HUMAN	Protein FAM122B OS=Homo sapiens GN=FAM122B PE=1 SV=2	4	2.234	0.5551	1.82192	1	SDFDKPEKLYSPKRIDFTPVSPAPSPTRGFGKMFVSSSGLP		1												1	0.867144	0.805307	0.591077	0.608784	0.385796	0.939769	1.0258	1.02654	1.07532	1.04149
K.DIIRQPS#EEEIIK.L	S116	sp|Q15121|PEA15_HUMAN	Astrocytic phosphoprotein PEA-15 OS=Homo sapiens GN=PEA15 PE=1 SV=2	2,3	3.311	0.4891	0.079397	1	DTKLTRIPSAKKYKDIIRQPSEEEIIKLAPPPKKA------	7	6	1	1.10375	1.02283	1.10122	1.12887	1.05208	1.01857	1.05192	1.09719	1.081	1.11737	1	0.984587	1.03177	1.04062	1.05988	1.13955	1.01077	1.0124	0.966356	1.05679	1.0603
K.RQLS#EEQPSGNGVK.K	S116	sp|Q9H4Z3|PCIF1_HUMAN	Phosphorylated CTD-interacting factor 1 OS=Homo sapiens GN=PCIF1 PE=1 SV=1	3	2.689	0.1908	0.810028	1	QDSSLVETPPAENKPRKRQLSEEQPSGNGVKKPKIEIPVTP	1		1	1.13009	1.16649	1.19842	1.13673	1.19168	1.10969	1.07461	1.12019	1.06951	1.07154
K.ENAAAPS#PVRAPAPS#PAK.E	S116:S124	sp|O75781|PALM_HUMAN	Paralemmin-1 OS=Homo sapiens GN=PALM PE=1 SV=2	3	2.564	0.6681	0.869402	1	EVLERGDSAPATAKENAAAPSPVRAPAPSPAKEERKTEVVM,APATAKENAAAPSPVRAPAPSPAKEERKTEVVMNSQQTPVG	1	1	1	0.903625	1.06175	1.06883	0.980513	1.07426	1.09271	1.02606	1.21419	0.925932	0.969339	1	0.992748	0.762876	0.636921	0.686544	0.560245	0.95779	1.01738	0.983511	1.00453	1.00267
K.EIPSATQS#PISK.K	S1163	sp|Q9BQG0|MBB1A_HUMAN	Myb-binding protein 1A OS=Homo sapiens GN=MYBBP1A PE=1 SV=2	2,3	3.069	0.6129	0.55813	1	GVQRPKLEKKDAKEIPSATQSPISKKRKKKGFLPETKKRKK	4	3	1	1.03795	1.04926	1.07441	1.05383	1.05971	1.0247	1.03432	1.09228	1.03163	1.10586	1	0.998472	0.930943	0.903531	0.974077	0.944236	0.984924	0.953355	0.947698	0.913429	0.945791
K.IEPIPGES#PK.M	S1168	sp|O60841|IF2P_HUMAN	Eukaryotic translation initiation factor 5B OS=Homo sapiens GN=EIF5B PE=1 SV=4	2,3	1.853	0.6689	0.564768	1	VDVAKKGQEVCVKIEPIPGESPKMFGRHFEATDILVSKISR	4	3	1	1.03806	0.989126	1.12168	1.0387	1.03414	1.06717	1.02627	0.994089	0.986215	1.00619	1	0.996471	1.05509	1.1097	1.12484	1.08675	1.07458	1.11079	1.02946	1.04566	0.965063
K.IGLPHS#IK.L	S117	sp|Q14498|RBM39_HUMAN	RNA-binding protein 39 OS=Homo sapiens GN=RBM39 PE=1 SV=2	2	1.564	0.234	0.968319	1	SPYSGPKFNSAIRGKIGLPHSIKLSRRRSRSKSPFRKDKSP	1		1	0.947595	0.78486	0.635593	0.730606	0.626323	0.979353	0.954241	0.880746	0.992569	0.977335
K.VTNGAFTGEIS#PGM*IK.D	S117	sp|P60174|TPIS_HUMAN	Triosephosphate isomerase OS=Homo sapiens GN=TPI1 PE=1 SV=3	3	3.6	0.4875	1.97296	1	IAVAAQNCYKVTNGAFTGEISPGMIKDCGATWVVLGHSERR	1		1	0.894207	0.90549	1.02436	0.893473	1.00737	1.01178	0.995485	1.10871	1.10985	1.23467
K.ECINAAPDS#PSK.Q	S117	sp|Q7Z569|BRAP_HUMAN	BRCA1-associated protein OS=Homo sapiens GN=BRAP PE=1 SV=2	2	2.319	0.3829	0.893536	1	SPTAQRSKDHSKECINAAPDSPSKQLPDQISFFSGNPSVEI		1												1	0.940385	0.856414	1.07752	0.967359	1.02694	0.967153	0.937374	0.870092	0.823809	0.909077
K.S#PCGLTEQYLHK.D	S1172	sp|P78559|MAP1A_HUMAN	Microtubule-associated protein 1A OS=Homo sapiens GN=MAP1A PE=1 SV=6	3	2.907	0.4723	0.982445	1	SLSVLSVPSPDTANQEPTPKSPCGLTEQYLHKDRWPEVSPE	1		1	1.0741	0.988421	1.43195	1.40768	1.70151	1.29898	1.41245	1.15999	1.57894	1.69046
K.LEVTEIVKPS#PK.R	S1179	sp|Q7Z6E9|RBBP6_HUMAN	E3 ubiquitin-protein ligase RBBP6 OS=Homo sapiens GN=RBBP6 PE=1 SV=1	3,4	3.021	0.576	0.659811	1	DFESSSMKISKLEVTEIVKPSPKRKMEPDTEKMDRTPEKDK	3	4	1	0.983286	0.864499	0.858625	0.940408	0.887153	1.01442	1.01628	1.06055	1.04869	1.06305	1	1.00599	0.94835	0.866892	0.93498	0.909763	1.03509	1.00583	1.04557	1.0617	1.05762
K.M*ALPPQEDATAS#PPRQK.D	S1179	sp|Q9UQ35|SRRM2_HUMAN	Serine/arginine repetitive matrix protein 2 OS=Homo sapiens GN=SRRM2 PE=1 SV=2	3,4	3.383	0.657	0.503251	1	LETAESKEKMALPPQEDATASPPRQKDKFSPFPVQDRPESS	8	6	1	1.03508	1.01163	1.10333	1.03794	0.970903	1.04793	1.07497	1.06913	1.07934	1.09254	1	1.02082	1.05889	1.12009	1.08275	1.1542	1.05506	1.08296	1.08213	1.08799	1.08628
K.NAM*S#LPQLNEK.E	S118	sp|Q9H3Q1|BORG4_HUMAN	Cdc42 effector protein 4 OS=Homo sapiens GN=CDC42EP4 PE=1 SV=1	3	2.147	0.537	1.5467	1	EQRDMLGSLRDSALFVKNAMSLPQLNEKEAAEKGTSKLPKS	1		1	0.999592	0.876336	0.84355	0.811155	0.638498	1.02933	0.993275	0.911062	1.14264	1.00884
K.M*EGS#DFESSGGRGLK.K	S118	sp|Q8WYH8|ING5_HUMAN	Inhibitor of growth protein 5 OS=Homo sapiens GN=ING5 PE=1 SV=1	3	1.449	0.4603	0.782278	1	RRLDADLARFEADLKDKMEGSDFESSGGRGLKKGRGQKEKR	2		1	0.995534	1.05879	1.12075	1.09414	0.948856	1.07587	1.11548	1.05025	1.00481	1.07606
K.GIS#PM*NRPPLSDK.N	S118	sp|Q96QD9|UIF_HUMAN	UAP56-interacting factor OS=Homo sapiens GN=FYTTD1 PE=1 SV=3	3	1.719	0.3304	0.063895	1	PNGVITGLAARKTTGIRKGISPMNRPPLSDKNIEQYFPVLK	1	2	1	1.16355	1.18375	1.1091	1.05573	1.09226	1.10828	1.16059	1.10086	1.19246	1.20479	1	0.99529	0.994307	1.06439	0.98819	0.959208	1.07052	1.06291	1.05368	1.08703	1.10135
K.GCS#EDHSGLDAK.S	S1185	sp|Q5JSZ5|PRC2B_HUMAN	Protein PRRC2B OS=Homo sapiens GN=PRRC2B PE=1 SV=2	2,3	2.34	0.6297	0.257126	1	EESTLKKGDCRDSWRSNKGCSEDHSGLDAKSRGPRAFGRAL	2	2	1	1.04439	0.989937	1.19407	1.16689	1.10326	1.03324	0.970778	1.03283	0.94805	1.0108	1	1.03886	1.19023	1.21244	1.18432	1.14179	1.0656	1.0213	0.995419	0.956108	0.985345
K.DKFS#PFPVQDRPESSLVFK.D	S1188	sp|Q9UQ35|SRRM2_HUMAN	Serine/arginine repetitive matrix protein 2 OS=Homo sapiens GN=SRRM2 PE=1 SV=2	4	1.641	0.4235	0.48197	1	MALPPQEDATASPPRQKDKFSPFPVQDRPESSLVFKDTLRT		1												1	0.671922	0.189187	0.0799536	0.0999377	0.152988	0.934375	1.02505	1.02046	1.00894	0.987016
K.VPEPEGQTS#PK.N	S1189	sp|Q504Q3|PAN2_HUMAN	PAB-dependent poly(A)-specific ribonuclease subunit 2 OS=Homo sapiens GN=PAN2 PE=1 SV=3	2,3	3.115	0.5274	0.895425	1	GLYEKGRKMDWKVPEPEGQTSPKNAAVFSSVLAL-------	2	1	1	1.10801	1.12811	1.13995	0.977347	1.03404	1.12478	1.09449	1.1517	1.01645	1.0464	1	1.20808	1.25498	1.3199	1.216	1.28564	1.21565	1.17338	1.24017	1.11405	1.08636
K.APSRQIS#LPDLSQEEPQLK.T	S119	sp|Q15390|MTFR1_HUMAN	Mitochondrial fission regulator 1 OS=Homo sapiens GN=MTFR1 PE=1 SV=2	3,4	3.34	0.6323	1.10991	1	SRPPLQDDLLFFEKAPSRQISLPDLSQEEPQLKTPALANEE	1	2	1	0.886662	0.734601	0.814761	0.757214	0.677729	0.902075	0.822114	0.817373	0.926945	0.996196	1	0.948092	0.903417	0.783865	0.788757	0.616046	0.98944	1.07094	1.13968	1.05209	1.07264
K.VM*DS#DEDDDY.-	S119	sp|O14737|PDCD5_HUMAN	Programmed cell death protein 5 OS=Homo sapiens GN=PDCD5 PE=1 SV=3	2	2.527	0.7977	0.292688	1	VSQQTEKTTTVKFNRRKVMDSDEDDDY--------------	26	39	1	0.700994	0.768462	0.730588	0.790079	0.801448	0.806372	0.766012	0.746009	0.692927	0.734916	1	0.938777	1.00636	1.04571	1.09954	1.15206	0.963608	0.91654	0.94061	0.955721	0.977559
K.ALGPRRDS#DLGK.E	S119	sp|P29536|LMOD1_HUMAN	Leiomodin-1 OS=Homo sapiens GN=LMOD1 PE=1 SV=3	3	1.316	0.3632	0.970042	1	KNGEERGRDASKKALGPRRDSDLGKEPKRGGLKKSFSRDRD	1	1	1	0.902824	0.836595	0.962997	0.830235	0.932738	0.843528	0.997781	0.991822	1.0886	1.00058	1	0.949956	0.872083	0.777538	0.75703	0.706658	1.05616	1.14645	1.09137	1.0584	1.07174
K.SPTS#PLNM*K.L	S119	sp|P28370|SMCA1_HUMAN	Probable global transcription activator SNF2L1 OS=Homo sapiens GN=SMARCA1 PE=1 SV=2	2	1.607	0.4723	0.377673	1	LKQTELFAHFIQPSAQKSPTSPLNMKLGRPRIKKDEKQSLI	1	2	1	1.05324	0.99943	1.009	1.04682	0.969149	0.915194	0.977038	0.995925	0.921718	0.999802	1	0.97811	1.06784	1.05166	1.02169	1.10068	0.970558	1.03051	1.02561	1.06244	0.98757
K.TLSVAAAFNEDEDS#EPEEM*PPEAK.M	S119	sp|Q8WW12|PCNP_HUMAN	PEST proteolytic signal-containing nuclear protein OS=Homo sapiens GN=PCNP PE=1 SV=2	3	1.749	0.5123	1.09776	1	VPTLAPKTLSVAAAFNEDEDSEPEEMPPEAKMRMKNIGRDT		3												1	0.914769	1.11521	1.09955	1.02076	1.02625	1.03716	1.00499	1.2485	0.900277	1.06689
K.AQRGNS#VEELEEM*DSQDAEM*TNTTEPM*DHS.-	S1198	sp|Q96JH7|VCIP1_HUMAN	Deubiquitinating protein VCIP135 OS=Homo sapiens GN=VCPIP1 PE=1 SV=2	3	3.224	0.7525	0.133107	1	CVADALGAAFATRSKAQRGNSVEELEEMDSQDAEMTNTTEP	1	1	1	1.03611	1.14681	1.96271	0.903963	0	2.20026	1.51399	1.12695	1.4759	2.10863	1	1.21268	2.13254	1.53933	1.47177	0.99467	1.04895	1.87665	1.83011	1.71783	1.9381
K.EKEPGEQASVPLS#PK.K	S1199	sp|P42858|HD_HUMAN	Huntingtin OS=Homo sapiens GN=HTT PE=1 SV=2	3	1.761	0.3861	1.94407	1	SPIRRKGKEKEPGEQASVPLSPKKGSEASAASRQSDTSGPV		1												1	0.868666	0.901781	1.06332	0.876981	0.930206	0.857191	0.86036	0.848506	0.912941	0.914176
-.MEQRGQNAPAAS#GARKR.H	S12	sp|O14763|TR10B_HUMAN	Tumor necrosis factor receptor superfamily member 10B OS=Homo sapiens GN=TNFRSF10B PE=1 SV=2	4	1.457	0.2162	1.30435	1	---------MEQRGQNAPAASGARKRHGPGPREARGARPGP		1												1	0.925216	1.17675	1.07045	1.13618	0.847025	1.01104	1.13176	0.998277	1.09677	1.05594
K.KYPS#PQK.T	S120	sp|Q9P2N5|RBM27_HUMAN	RNA-binding protein 27 OS=Homo sapiens GN=RBM27 PE=1 SV=2	3	1.372	0.4558	1.2232	1	EEVFQEPAEEERDGRKKKYPSPQKTRSESSERRTREKKRED	1	1	1	1.01807	0.925742	1.00941	0.993438	0.969761	0.95289	0.887968	0.994475	0.880915	0.985181	1	1.03845	1.04665	1.03476	1.11351	1.07088	1.00255	0.967621	1.0735	1.01868	1.03835
K.ELPTVTTNVQNS#QDK.S	S120	sp|Q96B01|R51A1_HUMAN	RAD51-associated protein 1 OS=Homo sapiens GN=RAD51AP1 PE=1 SV=1	3	4.258	0.7468	0.580609	1	EVALALSVKELPTVTTNVQNSQDKSIEKHGSSKIETMNKSP	1	1	1	0.984068	1.08736	1.12704	1.26937	1.07829	1.31347	1.07686	1.17785	1.12983	1.11048	1	0.929608	0.930387	1.26435	1.18336	1.40147	1.05903	0.770709	0.988623	0.937754	0.867409
K.RISFPGSSES#PLSSK.R	S1204	sp|Q15911|ZFHX3_HUMAN	Zinc finger homeobox protein 3 OS=Homo sapiens GN=ZFHX3 PE=1 SV=2	3	2.12	0.4995	1.09413	1	KELTDSPATSKRISFPGSSESPLSSKRPKTAEEIKPEQMYQ		1												1	0.995611	0.870535	0.895536	0.962631	0.8853	1.05125	1.03265	1.02583	1.03061	1.06936
K.LAS#PM*KPVPGTPPSSK.A	S1207	sp|Q15648|MED1_HUMAN	Mediator of RNA polymerase II transcription subunit 1 OS=Homo sapiens GN=MED1 PE=1 SV=4	3	2.665	0.6465	0.995399	1	SKPNISPSHSRPPGGSDKLASPMKPVPGTPPSSKAKSPISS	1		1	0.991049	1.02546	0.948942	0.882187	0.962667	0.995264	1.04098	0.961011	0.945411	0.966518
K.LAS#PM*KPVPGT#PPSSK.A	S1207:T1215	sp|Q15648|MED1_HUMAN	Mediator of RNA polymerase II transcription subunit 1 OS=Homo sapiens GN=MED1 PE=1 SV=4	3,4	2.621	0.5856	0.279325	1	SKPNISPSHSRPPGGSDKLASPMKPVPGTPPSSKAKSPISS,HSRPPGGSDKLASPMKPVPGTPPSSKAKSPISSGSGGSHMS	4	1	1	1.06159	0.985694	1.12282	1.04862	1.02211	1.02292	1.03987	1.08036	1.0399	1.08145	1	1.05601	0.966806	0.911137	0.898707	0.873934	0.990539	1.04353	1.07004	1.07916	0.999356
K.DYNASASTIS#PPSSM*EEDK.F	S1208	sp|P46821|MAP1B_HUMAN	Microtubule-associated protein 1B OS=Homo sapiens GN=MAP1B PE=1 SV=2	3	2.458	0.1802	0.639287	1	EGSKTDATDGKDYNASASTISPPSSMEEDKFSRSALRDAYC	1		1	1.15521	1.13424	1.15228	1.12954	1.12058	1.08067	1.1423	1.16121	1.16597	1.18421
K.NEEPS#EEEIDAPKPK.K	S121	sp|Q9NR30|DDX21_HUMAN	Nucleolar RNA helicase 2 OS=Homo sapiens GN=DDX21 PE=1 SV=5	3,4	3.604	0.7344	0.51926	1	PIEKKVVSSKTKKVTKNEEPSEEEIDAPKPKKMKKEKEMNG	3	3	1	1.09843	1.06631	1.13863	1.06143	1.00509	1.00581	1.10199	1.09319	1.05572	1.15476	1	1.0181	1.07025	1.14857	1.04479	1.12411	1.03655	1.10446	1.03577	0.98922	1.02216
K.ELS#PPPGLPSK.I	S1212	sp|Q7Z4S6|KI21A_HUMAN	Kinesin-like protein KIF21A OS=Homo sapiens GN=KIF21A PE=1 SV=2	2,3	2.998	0.5487	0.702073	1	GQEIGMNTETSGTSAREKELSPPPGLPSKIGSISRQSSLSE	4	2	1	1.03762	0.98146	1.02123	1.03078	1.01207	0.99366	0.989834	1.01483	1.02254	0.993742	1	1.06599	1.02261	1.05007	1.06808	1.06901	1.04274	1.04431	1.01901	1.06252	1.0746
K.TQM*AEVLPS#PRGQR.V	S1213	sp|P11388|TOP2A_HUMAN	DNA topoisomerase 2-alpha OS=Homo sapiens GN=TOP2A PE=1 SV=3	3	1.268	0.3494	1.53481	1	LPGKGGKAKGKKTQMAEVLPSPRGQRVIPRITIEMKAEAEK	1		1	1.18269	1.65796	2.13308	2.91714	3.19219	0.960374	0.83392	1.04246	0.929294	0.867779
K.FQSCLSPEEPAPES#PQVPEAPGGSAV.-	S122	sp|Q99576|T22D3_HUMAN	TSC22 domain family protein 3 OS=Homo sapiens GN=TSC22D3 PE=1 SV=2	3	3.481	0.7435	0.768518	1	SPEQLEKFQSCLSPEEPAPESPQVPEAPGGSAV--------	1	2	1	0.976546	1.029	1.01797	0.994625	1.03038	1.02879	1.01607	0.976472	1.1064	0.880754	1	0.999613	0.914036	1.04273	1.03391	1.13635	1.03381	1.2159	1.22381	1.13092	1.14061
K.S#RDEDNDEDEERLEEEEQNEEEEVDN.-	S122	sp|Q9NRF9|DPOE3_HUMAN	DNA polymerase epsilon subunit 3 OS=Homo sapiens GN=POLE3 PE=1 SV=1	3	2.003	0.5512	0.496518	1	ASEQKKKDKDKKTDSEEQDKSRDEDNDEDEERLEEEEQNEE		1												1	1.02211	0.688576	0.880955	1.14514	1.06652	0.850635	0.92271	0.74161	0.976415	1.02029
K.S#PSPALHPPQK.Y	S1221	sp|Q9H6S0|YTDC2_HUMAN	Probable ATP-dependent RNA helicase YTHDC2 OS=Homo sapiens GN=YTHDC2 PE=1 SV=2	3	2.484	0.6393	0.493471	1	SSADTEFSDECTTAERVLMKSPSPALHPPQKYKDRGILHPK	1		1	1.31786	1.03034	1.19373	1.13312	1.21514	1.09233	1.02626	1.32363	1.17852	1.1915
K.LDSS#PSVSSTLAAK.D	S1228	sp|Q13428|TCOF_HUMAN	Treacle protein OS=Homo sapiens GN=TCOF1 PE=1 SV=3	2,3	2.88	0.6228	0.360536	1	TPGLTPANSQASKATPKLDSSPSVSSTLAAKDDPDGKQEAK	6	5	1	1.00787	1.0349	1.01692	1.01424	0.996972	0.978915	0.968928	0.946687	1.02408	0.973563	1	1.04657	1.06387	0.973404	1.02715	1.01184	1.01519	1.0525	1.08499	1.03726	0.990452
K.REAALPPVS#PLK.A	S1231	sp|Q04637|IF4G1_HUMAN	Eukaryotic translation initiation factor 4 gamma 1 OS=Homo sapiens GN=EIF4G1 PE=1 SV=4	2,3,4	2.23	0.4969	0.221569	1	TEDRDRGRDAVKREAALPPVSPLKAALSEEELEKKSKAIIE	6	4	1	0.99575	1.02235	1.03897	1.03484	1.00167	1.03819	1.03724	1.07128	1.07373	1.06952	1	0.947655	0.841226	0.736831	0.795847	0.69034	0.965882	0.951511	0.989652	0.995592	0.934139
K.NLSES#PVITK.A	S1231	sp|Q12830|BPTF_HUMAN	Nucleosome-remodeling factor subunit BPTF OS=Homo sapiens GN=BPTF PE=1 SV=3	2	2.321	0.5829	0.443068	1	EGGIKGIGKTSTNSSKNLSESPVITKAKEGCQSDSMRQEQS	1		1	1.09213	1.12974	1.14103	0.948824	1.0538	1.02359	1.00759	0.986948	1.01883	1.09468
K.AALS#EEELEK.K	S1238	sp|Q04637|IF4G1_HUMAN	Eukaryotic translation initiation factor 4 gamma 1 OS=Homo sapiens GN=EIF4G1 PE=1 SV=4	2	2.777	0.5618	0.588092	1	RDAVKREAALPPVSPLKAALSEEELEKKSKAIIEEYLHLND	2		1	1.00787	1.01114	1.01416	0.985368	1.00034	0.983323	0.992272	0.934655	0.940516	0.962533
K.KIPEPS#PVTR.R	S1239	sp|Q7Z4S6|KI21A_HUMAN	Kinesin-like protein KIF21A OS=Homo sapiens GN=KIF21A PE=1 SV=2	3	2.364	0.5829	1.39498	1	SKIGSISRQSSLSEKKIPEPSPVTRRKAYEKAEKSKAKEQK	1		1	2.40016	4.73314	9.9516	16.5575	21.2505	2.04605	1.06052	0.496448	0.530837	0.751056
K.REEDEENDNDNES#DHDEADS.-	S124	sp|Q9NRG0|CHRC1_HUMAN	Chromatin accessibility complex protein 1 OS=Homo sapiens GN=CHRAC1 PE=1 SV=1	3	3.297	0.7843	0.690764	1	LKMLKEEKREEDEENDNDNESDHDEADS-------------	2	3	1	0.521283	0.685135	0.477774	0.548068	0.543805	0.686039	0.590945	0.576897	0.565133	0.543851	1	0.969133	1.12574	1.20709	1.06521	1.17798	1.0113	0.976031	0.997954	0.916904	1.08386
K.ENAAAPSPVRAPAPS#PAK.E	S124	sp|O75781|PALM_HUMAN	Paralemmin-1 OS=Homo sapiens GN=PALM PE=1 SV=2	3	1.43	0.3245	1.04106	1	APATAKENAAAPSPVRAPAPSPAKEERKTEVVMNSQQTPVG	1	1	1	1.16297	1.05505	1.21017	1.06312	0.97156	1.13804	1.18655	1.32724	1.19739	1.41599	1	0.966506	0.846397	0.855297	0.790707	0.727247	0.967381	1.00805	0.943227	1.00612	0.972141
K.S#PAPPLLHVAALGQK.Q	S124	sp|Q8N163|K1967_HUMAN	DBIRD complex subunit KIAA1967 OS=Homo sapiens GN=KIAA1967 PE=1 SV=2	3	3.711	0.6657	1.00551	1	QAVPWNAVKVQTLSNQPLLKSPAPPLLHVAALGQKQGILGA	1	1	1	1.02749	0.893166	0.975613	0.972408	1.02353	0.946606	1.20235	0.8679	1.01448	1.14419	1	0.970511	0.932861	1.07359	0.923688	1.05124	0.978737	1.06681	0.968655	1.11973	1.15634
K.S#YRSFLPEK.S	S1240	sp|Q9C0C9|UBE2O_HUMAN	Ubiquitin-conjugating enzyme E2 O OS=Homo sapiens GN=UBE2O PE=1 SV=3	2,3	2.678	0.5598	0.107743	1	SETAPDASVPPSVKPKKRRKSYRSFLPEKSGYPDIGFPLFP	3	2	1	0.825697	0.714608	0.597081	0.612418	0.548456	0.842076	0.784403	0.877246	0.87047	0.947698	1	0.825475	0.535615	0.203593	0.325844	0.232456	0.831642	0.804515	0.911339	0.907685	0.93129
K.LEDQLSEGRNS#PEK.A	S1243	sp|Q5VUA4|ZN318_HUMAN	Zinc finger protein 318 OS=Homo sapiens GN=ZNF318 PE=1 SV=2	3	2.329	0.4989	0.920241	1	VKEDDKVSEKLEDQLSEGRNSPEKAENKRNTGIKLQLKEEV	1	2	1	1.00685	0.972873	0.91271	0.925326	0.933069	1.10383	1.04713	0.961046	1.05506	1.1078	1	0.974667	1.06778	1.11174	1.06313	1.15259	0.963662	1.08642	0.928574	0.961231	0.968064
K.EERS#PQTLAPVGEDAM*K.T	S1243	sp|Q92797|SYMPK_HUMAN	Symplekin OS=Homo sapiens GN=SYMPK PE=1 SV=2	3,4	4.088	0.6977	0.989715	1	LEGPLPKETAAGGLTLKEERSPQTLAPVGEDAMKTPSPAAE	2	3	1	1.17799	1.12335	1.24154	1.00173	1.184	1.18094	1.1092	1.14984	1.09167	1.23728	1	1.02488	1.09684	1.03831	1.12184	1.19187	1.12437	1.09241	1.08542	1.06449	1.08587
K.NENTEGS#PQEDGVELEGLK.Q	S1247	sp|P11388|TOP2A_HUMAN	DNA topoisomerase 2-alpha OS=Homo sapiens GN=TOP2A PE=1 SV=3	3	5.173	0.6216	0.678757	1	MKAEAEKKNKKKIKNENTEGSPQEDGVELEGLKQRLEKKQK	4	5	1	0.818157	1.06564	1.05656	0.977233	1.01125	1.03331	0.937543	0.960617	1.10063	0.8693	1	0.861114	1.14279	1.15355	0.931116	1.0597	0.983341	0.980388	0.985625	1.03304	1.05892
K.IKNENTEGS#PQEDGVELEGLK.Q	S1247	sp|P11388|TOP2A_HUMAN	DNA topoisomerase 2-alpha OS=Homo sapiens GN=TOP2A PE=1 SV=3	3	3.549	0.6065	0.629553	1	MKAEAEKKNKKKIKNENTEGSPQEDGVELEGLKQRLEKKQK	1	2	1	1.06936	1.06787	1.23732	1.12014	1.16532	1.03811	0.966567	1.0357	1.05649	0.980302	1	0.92731	0.940333	0.9192	1.00914	1.10602	1.04008	1.00426	1.0608	0.988281	1.02176
K.KM*S#DDEDDDEEEYGK.E	S125	sp|Q7KZ85|SPT6H_HUMAN	Transcription elongation factor SPT6 OS=Homo sapiens GN=SUPT6H PE=1 SV=2	3	4.014	0.7481	0.126107	1	EENLGVKVKRGQKYRRVKKMSDDEDDDEEEYGKEEHEKEAI	5	4	1	0.733395	0.743027	0.584401	0.646971	0.652709	0.740039	0.754414	0.682512	0.626755	0.627582	1	0.913046	0.99991	1.1183	1.06059	1.19999	0.973487	0.933196	0.896016	0.93417	0.937639
K.FGS#NINLEADES.-	S125	sp|Q9NQP4|PFD4_HUMAN	Prefoldin subunit 4 OS=Homo sapiens GN=PFDN4 PE=1 SV=1	2	2.515	0.7046	0.781066	1	VESIQRVLADLKVQLYAKFGSNINLEADES-----------	2	2	1	0.908886	0.786656	0.677132	0.692987	0.666189	1.07733	0.941659	1.0369	1.05317	1.04678	1	0.90286	0.558882	0.22079	0.3201	0.188106	1.06607	1.01078	1.03258	1.14271	1.02451
K.NGVAAEVS#PAK.E	S125	sp|Q9BW71|HIRP3_HUMAN	HIRA-interacting protein 3 OS=Homo sapiens GN=HIRIP3 PE=1 SV=3	2,3	2.7	0.5262	0.660647	1	EASSPDYFGPPAKNGVAAEVSPAKEENPRRASKAVEESSDE	1	1	1	1.07744	0.998931	1.21916	1.0702	0.986597	1.07823	1.15241	1.07361	1.1522	1.10896	1	0.965061	1.02404	1.04666	0.975918	1.00299	1.01965	0.95418	0.887354	0.972828	0.886351
K.KM*S#DDEDDDEEEYGKEEHEK.E	S125	sp|Q7KZ85|SPT6H_HUMAN	Transcription elongation factor SPT6 OS=Homo sapiens GN=SUPT6H PE=1 SV=2	4,5	4.812	0.6775	0.271613	1	EENLGVKVKRGQKYRRVKKMSDDEDDDEEEYGKEEHEKEAI		4												1	1.02589	0.98209	1.16894	1.06385	1.10883	1.01385	0.996708	1.00089	1.1173	1.0604
K.VEENSVRS#PRK.S	S125	sp|Q92576|PHF3_HUMAN	PHD finger protein 3 OS=Homo sapiens GN=PHF3 PE=1 SV=3	4	1.341	0.3833	0.936591	1	EELILPNRNLRDKVEENSVRSPRKSPRLMAQEQVRSLRQST		1												1	1.2009	1.2282	1.31855	1.11316	1.16567	1.23545	1.11939	1.09639	1.00705	0.962273
K.DSISAVSSEKVS#PSK.S	S1252	sp|P46821|MAP1B_HUMAN	Microtubule-associated protein 1B OS=Homo sapiens GN=MAP1B PE=1 SV=2	3,4	3.646	0.6297	0.698958	1	KASTTLDIKDSISAVSSEKVSPSKSPSLSPSPPSPLEKTPL	2	2	1	1.09052	1.02662	1.13737	1.07327	1.05666	1.05409	1.06383	1.07877	1.00985	1.06815	1	1.02959	1.03095	1.013	1.0105	1.05295	0.981515	1.02757	1.03571	1.02324	1.05083
K.QEAKPQQAAGM*LS#PK.T	S1257	sp|Q13428|TCOF_HUMAN	Treacle protein OS=Homo sapiens GN=TCOF1 PE=1 SV=3	3	1.376	0.5828	1.84152	1	AKDDPDGKQEAKPQQAAGMLSPKTGGKEAASGTTPQKSRKP	1		1	1.01831	1.00861	0.841542	1.01215	0.900481	0.921517	0.954545	0.868884	0.918087	0.899091
K.KVPLPGPGS#PEVK.R	S1257	sp|Q8WXD9|CSKI1_HUMAN	Caskin-1 OS=Homo sapiens GN=CASKIN1 PE=1 SV=1	3	2.738	0.6216	0.974504	1	PKLQGSPTPTSKKVPLPGPGSPEVKRAHGTPPPVSPKPPPP	1	1	1	1.06222	1.08256	1.03155	1.12468	1.02235	1.18391	1.04928	1.09428	1.04238	1.17951	1	1.03352	0.914517	1.06397	0.95145	1.04954	0.915632	0.934372	0.909562	0.889474	0.820654
K.SAEPPRS#PLLK.R	S1258,S1399,S1441	sp|Q9Y2H9|MAST1_HUMAN,sp|Q6P0Q8|MAST2_HUMAN,sp|O15021|MAST4_HUMAN	Microtubule-associated serine/threonine-protein kinase 1 OS=Homo sapiens GN=MAST1 PE=1 SV=2,Microtubule-associated serine/threonine-protein kinase 2 OS=Homo sapiens GN=MAST2 PE=1 SV=2,Microtubule-associated serine/threonine-protein kinase 4 OS=Homo sapiens GN=MAST4 PE=1 SV=3	3	1.412	0.5226	0.682283	1	KLHSSPPVVRPRPKSAEPPRSPLLKRVQSAEKLGASLSADK	1	1	1	1.06031	1.0981	1.08152	1.09712	1.04411	0.959499	1.04447	1.09003	1.04548	1.04907	1	0.980627	1.05101	1.03051	1.12838	1.08378	1.09831	1.07603	1.06487	0.966124	1.01253
K.QAGIGGEPAAAGAGCS#PRPK.Y	S126	sp|Q68DK7|MSL1_HUMAN	Male-specific lethal 1 homolog OS=Homo sapiens GN=MSL1 PE=1 SV=3	3	2.544	0.6199	1.06116	1	PPATKQAGIGGEPAAAGAGCSPRPKYQAVLPIQTGSLVAAA	1		1	0.972882	1.10211	1.03831	1.2165	0.949728	1.10585	1.07198	1.13846	1.08732	1.21861
K.SPSLSPSPPS#PLEK.T	S1265	sp|P46821|MAP1B_HUMAN	Microtubule-associated protein 1B OS=Homo sapiens GN=MAP1B PE=1 SV=2	2,3	2.944	0.5836	0.193969	1	AVSSEKVSPSKSPSLSPSPPSPLEKTPLGERSVNFSLTPNE	4	4	1	0.936774	0.930796	1.0422	0.994978	0.972891	0.979126	0.973444	0.986138	0.998231	1.04629	1	0.977061	0.940254	0.953196	0.958943	0.993315	0.956623	1.03387	0.955853	1.02494	0.951897
K.EERPEGS#PTLFK.R	S1266	sp|Q7Z5J4|RAI1_HUMAN	Retinoic acid-induced protein 1 OS=Homo sapiens GN=RAI1 PE=1 SV=2	3	1.281	0.4309	0.64076	1	SSSSNASGNGGDGKEERPEGSPTLFKRMSSPKKAKPTKGNG	1	1	1	0.96402	1.0581	1.03665	0.965137	1.06685	0.9696	1.05856	1.10555	1.03852	1.04678	1	0.974058	1.01662	1.07856	0.966945	1.01448	1.00115	1.09705	0.899625	0.927012	0.949146
K.KES#PTSSSFGK.F	S1267	sp|Q5VUA4|ZN318_HUMAN	Zinc finger protein 318 OS=Homo sapiens GN=ZNF318 PE=1 SV=2	3	1.936	0.53	0.874276	1	AENKRNTGIKLQLKEEVKKESPTSSSFGKFSWKKPEKEEEK	1	1	1	1.06116	1.0276	1.12802	1.13387	1.06434	1.20464	1.0924	1.12961	1.06258	1.2175	1	1.19749	1.1376	1.26772	1.07068	1.19854	1.17096	1.11646	1.06361	0.921187	1.00439
K.TGSGSPFAGNS#PAREGEQDAASLK.D	S1275	sp|Q9UPT8|ZC3H4_HUMAN	Zinc finger CCCH domain-containing protein 4 OS=Homo sapiens GN=ZC3H4 PE=1 SV=3	3,4	3.138	0.6794	0.139737	1	LFGTVKQTPKTGSGSPFAGNSPAREGEQDAASLKDVFKGFD	2	3	1	1.06986	1.1212	1.11239	0.999302	1.13023	1.06601	1.06652	1.06397	1.2153	1.00547	1	0.997598	0.998887	1.21358	1.11888	1.18018	1.04368	1.03689	1.00205	1.09122	1.05862
K.QSSVTQVTEQS#PK.V	S128	sp|Q14966|ZN638_HUMAN	Zinc finger protein 638 OS=Homo sapiens GN=ZNF638 PE=1 SV=2	3	3.7	0.523	0.872957	1	PHISASVAVKQSSVTQVTEQSPKVQSRYTKESASSILASFG	1	1	1	1.10027	1.10804	1.30149	1.01219	1.08768	1.16927	1.13893	1.18804	1.16799	1.36689	1	0.952915	0.980664	1.08557	1.10815	1.1439	0.954371	0.986507	1.02329	1.00528	1.01155
K.VLS#DS#EDEEK.D	S1281:S1283	sp|Q8WWQ0|PHIP_HUMAN	PH-interacting protein OS=Homo sapiens GN=PHIP PE=1 SV=2	2	2.149	0.5042	0.626639	1	KDQTCYNIIPLYNSMKKKVLSDSEDEEKDADVPGTSTRKRK,QTCYNIIPLYNSMKKKVLSDSEDEEKDADVPGTSTRKRKDH		4												1	1.03377	1.07915	1.02225	1.00322	1.05171	1.03653	1.0342	1.06245	1.03174	1.02602
K.DRTTSFFLNS#PEK.E	S1283	sp|Q8WYP5|ELYS_HUMAN	Protein ELYS OS=Homo sapiens GN=AHCTF1 PE=1 SV=3	3	3.798	0.6211	1.35688	1	VPVETEWLKSKDRTTSFFLNSPEKEHQEMDEGSQSLEKLDV	1	1	1	1.03002	1.01726	0.949344	0.917756	0.838749	0.968043	1.07471	1.01626	1.07167	1.07848	1	0.980611	0.959226	0.939636	0.909951	0.843566	1.01919	1.04801	0.972315	1.10852	1.0256
K.EDILENEDEQNS#PPKK.G	S1283	sp|Q9NTI5|PDS5B_HUMAN	Sister chromatid cohesion protein PDS5 homolog B OS=Homo sapiens GN=PDS5B PE=1 SV=1	3,4	3.984	0.7232	0.466901	1	QWPEEKRLKEDILENEDEQNSPPKKGKRGRPPKPLGGGTPK	3	2	1	1.19104	1.00777	1.01918	0.998951	1.04858	1.02243	1.05777	1.01559	1.09167	1.06799	1	0.99529	0.961226	1.00999	1.03968	0.981955	0.966278	1.04487	0.963185	0.975063	0.955765
K.EDTDHEEKAS#NEDVTK.A	S129	sp|O75475|PSIP1_HUMAN	PC4 and SFRS1-interacting protein OS=Homo sapiens GN=PSIP1 PE=1 SV=1	3,4	3.147	0.6378	0.262936	1	EVEEKETSVSKEDTDHEEKASNEDVTKAVDITTPKAARRGR	2	2	1	1.03569	1.01357	1.04647	1.09737	1.08069	0.999771	1.08507	0.957435	0.930596	1.01661	1	0.980573	1.08816	1.27006	1.23188	1.21794	1.03045	1.12643	1.06147	0.997808	1.02614
K.RSCGTDSQSENEAS#PVK.R	S129	sp|Q9H8U3|ZFAN3_HUMAN	AN1-type zinc finger protein 3 OS=Homo sapiens GN=ZFAND3 PE=1 SV=1	3	1.555	0.3653	0.767907	1	SLITPTKRSCGTDSQSENEASPVKRPRLLENTERSEETSRS	1	1	1	1.31468	1.2988	1.44532	1.46936	1.33628	1.32782	1.57674	1.44443	1.38264	1.31815	1	1.14218	1.21983	1.27701	1.07416	0.985586	1.01445	1.14566	1.01241	1.30867	1.15827
K.AVSTVVVTTAPS#PK.Q	S1291	sp|Q6P4R8|NFRKB_HUMAN	Nuclear factor related to kappa-B-binding protein OS=Homo sapiens GN=NFRKB PE=1 SV=2	3	2.621	0.604	1.29884	1	QGTASGSSKAVSTVVVTTAPSPKQAPEQQ------------	1	1	1	1.00903	1.02768	1.10806	0.994057	1.01272	0.983119	1.01869	1.02007	1.07215	0.917126	1	0.981464	0.969085	1.10192	1.10338	1.03834	1.08726	1.10161	1.10256	1.05502	1.11087
K.EHQEM*DEGSQS#LEK.L	S1297	sp|Q8WYP5|ELYS_HUMAN	Protein ELYS OS=Homo sapiens GN=AHCTF1 PE=1 SV=3	3	3.06	0.6206	0.736207	1	TSFFLNSPEKEHQEMDEGSQSLEKLDVSKGNSSVSITSDET	1	1	1	1.0295	1.04203	1.1955	0.99441	1.18765	1.09691	1.23552	1.21229	1.02387	1.06342	1	1.10185	1.09327	1.34029	1.13583	1.4329	1.11441	1.09761	1.16764	1.22887	1.13998
K.GFDPTAS#PFCQ.-	S1299	sp|Q9UPT8|ZC3H4_HUMAN	Zinc finger CCCH domain-containing protein 4 OS=Homo sapiens GN=ZC3H4 PE=1 SV=3	2	2.68	0.7485	1.26226	1	EGEQDAASLKDVFKGFDPTASPFCQ----------------	1	1	1	0.99771	0.91441	1.13195	1.03755	0.903351	1.21064	0.902252	0.935255	1.09493	0.965589	1	0.859508	0.74343	0.595342	0.697123	0.536629	1.22635	0.917312	1.01377	0.892168	0.906764
K.LYSENEGM*AS#NQGK.M	S13	sp|Q96EI5|TCAL4_HUMAN	Transcription elongation factor A protein-like 4 OS=Homo sapiens GN=TCEAL4 PE=1 SV=2	3	1.986	0.5569	1.298	1	--------MEKLYSENEGMASNQGKMENEEQPQDERKPEVT		1												1	0.915533	0.826117	0.751931	0.786147	0.687663	1.01088	1.12132	0.951348	1.02552	0.942891
K.DLESCS#DDDNQGSK.S	S130	sp|Q5T3I0|GPTC4_HUMAN	G patch domain-containing protein 4 OS=Homo sapiens GN=GPATCH4 PE=1 SV=2	2,3	3.232	0.7068	0.543852	1	VKMATLTSGGEKPNKDLESCSDDDNQGSKSPKILTDEMLLQ		2												1	1.2001	1.26397	1.44439	1.25836	1.4254	1.23166	1.20839	1.14681	1.22656	1.22558
K.RAAVGQES#PGGLEAGNAK.A	S1305	sp|Q29RF7|PDS5A_HUMAN	Sister chromatid cohesion protein PDS5 homolog A OS=Homo sapiens GN=PDS5A PE=1 SV=1	3	3.791	0.7352	0.813887	1	NDDLNKPINKGRKRAAVGQESPGGLEAGNAKAPKLQDLAKK	2	1	1	0.989552	0.928427	0.940738	0.795904	0.74074	0.998424	1.05585	0.977347	1.05769	1.0212	1	1.0745	0.990024	0.999577	1.04531	0.91537	1.03238	1.01016	1.00275	0.928557	0.8729
K.M*AESPCSPSGQQPPSPPS#PDELPANVK.Q	S1309	sp|Q14160|SCRIB_HUMAN	Protein scribble homolog OS=Homo sapiens GN=SCRIB PE=1 SV=4	3,4	3.926	0.784	0.637586	1	GGKMAESPCSPSGQQPPSPPSPDELPANVKQAYRAFAAVPT	2	1	1	0.923142	0.787939	1.09622	1.17717	0.990209	1.08024	0.9815	1.08882	1.01842	1.16328	1	1.11342	1.23735	1.37194	1.27931	1.50932	1.15931	1.0898	1.38396	1.32701	1.44427
K.HLS#QEDNDLNK.Q	S131	sp|Q8N4S0|CCD82_HUMAN	Coiled-coil domain-containing protein 82 OS=Homo sapiens GN=CCDC82 PE=1 SV=2	2,3	3.198	0.5697	0.382721	1	EETNKIKHRNIDLQDQEKHLSQEDNDLNKQTGQIIEDDQEK	2		1	0.994336	0.972512	0.989911	1.03284	1.00271	0.952596	1.0107	0.985349	0.964354	1.00892
K.SQDVAVS#PQQQQCSK.S	S131	sp|Q96F86|EDC3_HUMAN	Enhancer of mRNA-decapping protein 3 OS=Homo sapiens GN=EDC3 PE=1 SV=1	2,3	3.759	0.686	0.010942	1	SSAPQNIPKRTDVKSQDVAVSPQQQQCSKSYVDRHMESLSQ	2	2	1	1.19401	1.26065	1.41616	1.18131	1.26316	1.2442	1.30989	1.26595	1.1183	1.45042	1	0.964622	1.07051	1.02531	1.01949	1.12339	1.00021	0.975255	0.970912	1.0512	0.92026
K.QNS#IENDIEEK.V	S1310	sp|Q12830|BPTF_HUMAN	Nucleosome-remodeling factor subunit BPTF OS=Homo sapiens GN=BPTF PE=1 SV=3	2	2.773	0.4464	0.548967	1	DRVLDDVSIRSPETKCPKQNSIENDIEEKVSDLASRGQEPS	1		1	1.12895	1.26274	1.30076	1.12652	1.22547	1.10271	1.03849	1.10618	1.12655	1.0862
K.LDESM*ERPES#PK.E	S1312	sp|Q9BXF3|CECR2_HUMAN	Cat eye syndrome critical region protein 2 OS=Homo sapiens GN=CECR2 PE=1 SV=2	3	1.451	0.5101	0.677188	1	DGQNPGPEEEKLDESMERPESPKEFLDLDNHNAATKRQSSL	1	2	1	1.08262	1.1497	1.18199	1.19044	1.15233	1.05866	1.15147	1.15647	1.05285	1.1119	1	0.998199	1.03975	1.17847	1.16558	1.29307	1.00745	0.981809	1.01941	0.965145	0.961444
K.RGPSFM*TSPS#PK.H	S1316	sp|Q9HAW4|CLSPN_HUMAN	Claspin OS=Homo sapiens GN=CLSPN PE=1 SV=3	3	1.342	0.2392	1.27165	1	AKESSKSQVKKRGPSFMTSPSPKHLKTDDSTSGLTRSIFKY	1		1	1.04952	1.14403	1.02474	1.03438	0.941484	0.90592	1.10527	1.07101	1.06595	1.07871
K.APS#PPPLLTDQQVNEK.V	S132	sp|Q8TDM6|DLG5_HUMAN	Disks large homolog 5 OS=Homo sapiens GN=DLG5 PE=1 SV=4	3	4.435	0.6565	0.966192	1	PSDSESSSSLSSVGTTGKAPSPPPLLTDQQVNEKVENLSIQ	2	2	1	1.06776	1.09896	1.21633	1.09938	1.13927	1.1534	0.998902	1.1231	1.12157	1.04086	1	1.07256	1.06108	0.98852	1.18625	1.12265	1.1698	1.0544	1.08131	1.15971	1.2575
K.AARS#IPAGAEPGEK.G	S132	sp|Q9H910|HN1L_HUMAN	Hematological and neurological expressed 1-like protein OS=Homo sapiens GN=HN1L PE=1 SV=1	3	3.829	0.719	0.453688	1	KDHVFLCEGEEPKSDLKAARSIPAGAEPGEKGSARKAGPAK		1												1	0.964926	0.784867	0.599671	0.577503	0.47235	0.966382	0.99497	1.02551	0.975796	0.960717
K.RES#PPIRAFEGAITK.G	S1322	sp|O75376|NCOR1_HUMAN	Nuclear receptor corepressor 1 OS=Homo sapiens GN=NCOR1 PE=1 SV=2	3,4	3.389	0.3674	1.18287	1	RATTESFEDGLKYPKQIKRESPPIRAFEGAITKGKPYDGIT	1	1	1	1.00423	0.944862	1.05883	1.10368	0.863852	1.10666	0.932509	1.0521	1.09587	1.07514	1	1.09211	1.09165	1.01329	1.03239	0.875446	0.916509	1.00383	0.990965	1.0154	1.0318
K.DLPS#PDSRNCPAVTLTSPAK.T	S1322	sp|Q9UGU0|TCF20_HUMAN	Transcription factor 20 OS=Homo sapiens GN=TCF20 PE=1 SV=3	3	2.963	0.631	0.658465	1	LSHSQDIKSIPKRDSSKDLPSPDSRNCPAVTLTSPAKTKIL	1	1	1	0.986508	1.04905	1.08602	0.98556	0.898969	1.00818	0.925546	0.916837	0.904679	0.910717	1	1.04577	1.21143	1.1424	1.24247	1.04259	1.02625	1.01953	1.03773	1.00308	1.12175
K.DDFES#EEEDVK.S	S1328	sp|Q7Z6E9|RBBP6_HUMAN	E3 ubiquitin-protein ligase RBBP6 OS=Homo sapiens GN=RBBP6 PE=1 SV=1	2,3	3.277	0.65	0.572596	1	EDVIIMIQVPQSKWDKDDFESEEEDVKSTQPISSVGKPASV	15	8	1	0.923019	0.976869	0.923569	0.940785	0.952709	0.936128	0.903284	0.939867	0.937318	0.894039	1	0.986713	1.01273	1.08033	1.02824	1.07426	0.987972	0.98813	0.943979	0.925863	0.962566
K.LENVSQLS#LDK.S	S133	sp|Q86W56|PARG_HUMAN	Poly(ADP-ribose) glycohydrolase OS=Homo sapiens GN=PARG PE=1 SV=1	2,3	2.747	0.5246	0.662784	1	VQKDNFYQHNVEKLENVSQLSLDKSPTEKSTQYLNQHQTAA	2	2	1	0.956145	0.906308	0.889258	0.910746	0.947327	1.03449	1.01529	1.01465	1.10714	1.03369	1	0.97709	0.889871	0.797472	0.813129	0.81959	1.04665	1.09591	1.01357	1.09127	1.01084
K.IECPS#PGELDQK.E	S1334	sp|Q7Z2Z1|TICRR_HUMAN	Treslin OS=Homo sapiens GN=TICRR PE=1 SV=2	2	1.986	0.565	0.234116	1	SPLCDVSKKSPFRKSKIECPSPGELDQKEPQMSPSVAASLS	2	1	1	1.11547	1.04451	1.14063	1.01269	1.03701	1.20546	1.05439	1.18175	1.04192	0.99051	1	0.937785	1.02168	0.94694	0.857581	1.01873	0.913735	1.01244	1.00689	0.853014	0.924976
K.LSM*EDSKS#PPPK.A	S134	sp|Q9NQG5|RPR1B_HUMAN	Regulation of nuclear pre-mRNA domain-containing protein 1B OS=Homo sapiens GN=RPRD1B PE=1 SV=1	3,4	2.16	0.5667	0.731445	1	RSVYGGEFIQQLKLSMEDSKSPPPKATEEKKSLKRTFQQIQ	2	2	1	1.04075	1.08165	1.14132	1.05892	1.02866	1.05419	1.0708	1.01245	1.08482	1.11026	1	0.980531	1.01341	1.06249	1.0348	1.05758	0.975511	0.972637	0.981723	0.967948	0.968184
K.LEPGS#DVEVK.D	S1347	sp|Q9ULI0|ATD2B_HUMAN	ATPase family AAA domain-containing protein 2B OS=Homo sapiens GN=ATAD2B PE=1 SV=3	2	2.259	0.5029	0.288904	1	DDLEKLEALECSNNEKLEPGSDVEVKDAELDKEGASKVKKY	6	3	1	0.980252	1.06923	1.01822	1.01284	1.00458	0.991769	1.07863	1.00098	1.00224	1.02497	1	0.972946	0.920672	0.882068	0.865378	0.913051	0.94793	0.97129	1.00609	0.955233	0.939085
K.LTVS#DGES#GEEK.K	S1348:S1352	sp|P46100|ATRX_HUMAN	Transcriptional regulator ATRX OS=Homo sapiens GN=ATRX PE=1 SV=5	2	1.763	0.4657	0.113108	1	SEESKKPRYRHRLLRHKLTVSDGESGEEKKTKPKEHKEVKG,KKPRYRHRLLRHKLTVSDGESGEEKKTKPKEHKEVKGRNRR		2												1	1.12292	1.18641	1.19621	1.19532	1.20545	1.14532	1.16231	1.10641	1.24528	1.1475
K.LQIPS#VK.G	S1349	sp|Q9HCM3|K1549_HUMAN	UPF0606 protein KIAA1549 OS=Homo sapiens GN=KIAA1549 PE=1 SV=4	2	1.038	0.2543	0.68823	1	LDFQPDTVANIQQRQKLQIPSVKGFDFAKQHLGQHNKDDIL	1		1	0.941784	0.925397	0.804736	0.84983	0.831519	0.996259	0.957252	0.945058	0.974824	1.00248
K.LPTISQRIVS#AQSLAEDDVE.-	S135	sp|Q15388|TOM20_HUMAN	Mitochondrial import receptor subunit TOM20 homolog OS=Homo sapiens GN=TOMM20 PE=1 SV=1	3	3.262	0.6858	0.629123	1	PPPVFQMLLTKLPTISQRIVSAQSLAEDDVE----------	1	2	1	0.842774	0.591181	0.291246	0.162647	0.239456	0.960945	0.869249	0.789413	0.905003	0.930752	1	0.992018	0.722968	0.325568	0.388093	0.199716	1.02527	1.10602	1.00343	0.972645	1.12018
K.GKAS#PFEEDQNRDLK.Q	S136	sp|Q8TB72|PUM2_HUMAN	Pumilio homolog 2 OS=Homo sapiens GN=PUM2 PE=1 SV=2	3,4	1.453	0.3841	0.116188	1	FGTRDAETDGPEKGDQKGKASPFEEDQNRDLKQGDDDDSKI	2	2	1	1.13365	1.12585	1.11604	1.12393	1.091	1.19206	1.11785	1.13247	1.07807	1.10179	1	1.04394	1.0222	0.958922	0.88733	0.923021	0.945058	1.00162	1.0514	0.955218	1.00605
K.DKS#PVREPIDNLTPEERDAR.T	S136	sp|Q14498|RBM39_HUMAN	RNA-binding protein 39 OS=Homo sapiens GN=RBM39 PE=1 SV=2	4	1.791	0.3216	1.5098	1	HSIKLSRRRSRSKSPFRKDKSPVREPIDNLTPEERDARTVF	1		1	2.49355	4.34577	10.2772	16.1355	17.5406	1.86638	1.50268	0.98771	0.775989	0.76976
K.AS#PFEEDQNRDLK.Q	S136	sp|Q8TB72|PUM2_HUMAN	Pumilio homolog 2 OS=Homo sapiens GN=PUM2 PE=1 SV=2	3	1.569	0.4888	0.93932	1	FGTRDAETDGPEKGDQKGKASPFEEDQNRDLKQGDDDDSKI		2												1	1.02171	1.02712	0.991441	1.09016	1.045	0.966619	1.08893	0.988369	1.01348	1.05614
K.EPS#RERDIAK.E	S1364	sp|Q8NI27|THOC2_HUMAN	THO complex subunit 2 OS=Homo sapiens GN=THOC2 PE=1 SV=2	2,3	1.236	0.2843	0.82199	1	TTVPNAESKSTQEREREKEPSRERDIAKEMKSKENVKGGEK	1	1	1	1.03352	1.04229	0.98537	0.910317	0.759743	1.04582	1.03172	0.976851	1.02808	0.937443	1	0.969232	0.902551	1.01468	0.917053	0.814736	0.909489	1.03934	0.918812	0.86387	0.915191
K.GSLSLS#PPLNK.L	S137	sp|Q9H7X7|RABL5_HUMAN	Rab-like protein 5 OS=Homo sapiens GN=RABL5 PE=2 SV=1	2	1.662	0.3923	0.81432	1	CMLIAHHKPGSGDDKGSLSLSPPLNKLKLVHSNLEDDPEEI	1		1	0.949249	0.992022	0.970446	0.979957	0.963134	1.01669	1.00184	0.979891	1.00601	0.952577
K.S#VVSDLEADDVK.G	S1374	sp|P11388|TOP2A_HUMAN	DNA topoisomerase 2-alpha OS=Homo sapiens GN=TOP2A PE=1 SV=3	2,3	3.557	0.5815	0.114264	1	SPPKTKTSPKLSNKELKPQKSVVSDLEADDVKGSVPLSSSP	5	3	1	0.969289	0.923842	0.880385	0.892735	0.888131	0.945138	0.967554	1.01263	1.01339	1.08409	1	0.913697	0.744525	0.512373	0.593268	0.539101	0.962433	0.905071	0.980057	1.08407	1.04571
K.GAGGS#PVGVEEGLVNVGTGQK.L	S1374	sp|Q7Z5J4|RAI1_HUMAN	Retinoic acid-induced protein 1 OS=Homo sapiens GN=RAI1 PE=1 SV=2	2,3	4.63	0.7376	0.412355	1	GNPLSPSLSDKDRGLKGAGGSPVGVEEGLVNVGTGQKLPTS	2	1	1	1.0168	1.11349	1.07135	1.20639	1.07333	1.12897	0.997836	1.07992	1.09107	0.982972	1	0.963445	1.19225	1.11229	1.138	1.08533	1.02635	1.0117	0.970992	1.07923	0.996891
K.SVVS#DLEADDVK.G	S1377	sp|P11388|TOP2A_HUMAN	DNA topoisomerase 2-alpha OS=Homo sapiens GN=TOP2A PE=1 SV=3	2,3	2.948	0.5785	0.213442	1	KTKTSPKLSNKELKPQKSVVSDLEADDVKGSVPLSSSPPAT	5	6	1	0.939799	0.943901	0.9697	0.98387	0.944318	0.968584	0.985978	0.922575	1.04084	0.996651	1	0.990966	0.96102	0.941967	0.855132	0.893972	1.03435	0.996713	0.9687	1.03802	1.02484
K.KLGAGEGGEASVS#PEK.T	S1378	sp|Q13428|TCOF_HUMAN	Treacle protein OS=Homo sapiens GN=TCOF1 PE=1 SV=3	3,4	3.296	0.6436	0.689106	1	TPRSKKKKKLGAGEGGEASVSPEKTSTTSKGKAKRDKASGD	3	2	1	1.08821	1.01389	1.06957	1.05553	1.04273	1.02596	1.029	1.00874	1.02209	0.979179	1	0.984477	1.04058	1.06533	1.06449	1.10118	1.00306	1.00055	0.993282	0.974304	0.965967
K.LGAGEGGEASVS#PEK.T	S1378	sp|Q13428|TCOF_HUMAN	Treacle protein OS=Homo sapiens GN=TCOF1 PE=1 SV=3	2,3	3.814	0.6719	0.56511	1	TPRSKKKKKLGAGEGGEASVSPEKTSTTSKGKAKRDKASGD	5	5	1	1.07132	1.10623	1.12964	1.06052	1.08098	1.10698	1.09662	1.07067	1.00518	1.05828	1	1.00919	1.04563	1.17261	1.07693	1.08949	1.03442	0.979917	1.04106	0.995123	0.955229
K.RVS#LVGADDLRK.M	S1378	sp|Q14160|SCRIB_HUMAN	Protein scribble homolog OS=Homo sapiens GN=SCRIB PE=1 SV=4	4	1.146	0.3796	1.48811	1	QKYFELEVRVPQAEGPPKRVSLVGADDLRKMQEEEARKLQQ		1												1	0.964526	0.665915	0.453647	0.514337	0.422343	0.920458	0.940181	1.04151	1.06371	0.987515
K.ELS#PAALEK.R	S138	sp|O75683|SURF6_HUMAN	Surfeit locus protein 6 OS=Homo sapiens GN=SURF6 PE=1 SV=3	2	2.23	0.2119	0.462877	1	RQRLHEKIQEARGQGSAKELSPAALEKRRRRKQERDRKKRK	2	2	1	1.0668	0.995068	1.06098	1.04886	1.03147	1.0417	1.01724	0.992827	0.939552	0.990757	1	1.02451	0.961894	1.00064	1.03025	1.0348	0.974232	0.92095	0.92833	0.961831	0.976148
K.EVDYSDS#LTEK.Q	S1382	sp|P51532|SMCA4_HUMAN	Transcription activator BRG1 OS=Homo sapiens GN=SMARCA4 PE=1 SV=2	2	2.444	0.4862	0.900491	1	EEEKMFGRGSRHRKEVDYSDSLTEKQWLKAIEEGTLEEIEE	2	2	1	0.78023	0.913417	0.918333	0.840367	0.854427	0.986823	0.96333	0.894347	0.972791	0.951726	1	0.943465	0.784706	0.647645	0.593936	0.529087	0.829549	0.919253	0.907024	0.894278	0.95074
K.NGSLDS#PGKQDTEEDEEEDEK.D	S139	sp|Q9Y266|NUDC_HUMAN	Nuclear migration protein nudC OS=Homo sapiens GN=NUDC PE=1 SV=1	3	3.176	0.647	0.731262	1	IDQKKDAENHEAQLKNGSLDSPGKQDTEEDEEEDEKDKGKL	3	2	1	1.06874	0.967471	0.795837	0.964139	0.986441	0.977865	0.92289	0.882119	0.871006	0.911853	1	1.19313	1.2154	1.43384	1.11581	1.26384	1.17842	1.15354	1.18043	1.17194	1.14837
K.S#PVPRSDIPEPEREQK.R	S1393	sp|Q8NI27|THOC2_HUMAN	THO complex subunit 2 OS=Homo sapiens GN=THOC2 PE=1 SV=2	3	1.634	0.5073	1.54038	1	MKSKENVKGGEKTPVSGSLKSPVPRSDIPEPEREQKRRKID		1												1	1.10758	1.14662	1.01599	1.1172	1.12323	1.03451	1.05729	0.991359	1.10518	0.97705
K.EVSSLEGS#PPPCLGQEEAVCTK.I	S1395	sp|Q02952|AKA12_HUMAN	A-kinase anchor protein 12 OS=Homo sapiens GN=AKAP12 PE=1 SV=4	3	2.954	0.6747	0.346582	1	LQTVNVPIIDGAKEVSSLEGSPPPCLGQEEAVCTKIQVQSS	1		1	1.11672	1.20317	1.24063	1.16261	1.24467	1.11474	1.26153	1.2255	1.29043	1.32927
K.S#PALSDANK.A	S14	sp|P52701|MSH6_HUMAN	DNA mismatch repair protein Msh6 OS=Homo sapiens GN=MSH6 PE=1 SV=2	2	1.636	0.4389	0.743627	1	-------MSRQSTLYSFFPKSPALSDANKASARASREGGRA		1												1	1.14187	1.15642	1.04997	1.06122	1.09614	1.09318	0.996289	1.12763	1.13648	1.06765
K.RTIQEVLEEQS#EDEDREAK.R	S141	sp|P18858|DNLI1_HUMAN	DNA ligase 1 OS=Homo sapiens GN=LIG1 PE=1 SV=1	4	2.934	0.5997	0.94054	1	RRTARKQLPKRTIQEVLEEQSEDEDREAKRKKEEEEEETPK		7												1	0.935932	0.896639	0.873225	0.875501	0.840873	0.973252	1.01433	0.975424	1.06508	1.02819
K.RPEPSSDYDLS#PAK.Q	S1410	sp|Q6W2J9|BCOR_HUMAN	BCL-6 corepressor OS=Homo sapiens GN=BCOR PE=1 SV=1	3	3.102	0.6306	0.933972	1	GKVTVRRFRKRPEPSSDYDLSPAKQEPKPFDRLQQLLPASQ	2	1	1	1.02516	1.08371	1.21208	1.22529	1.14548	1.10143	0.979798	1.05539	1.10454	1.14474	1	0.933928	0.973022	0.995476	1.02947	1.05802	0.941352	0.921141	0.992729	0.966661	0.984929
K.GSLGS#QGAKDEPEEELQK.G	S1410	sp|Q13428|TCOF_HUMAN	Treacle protein OS=Homo sapiens GN=TCOF1 PE=1 SV=3	3	2.907	0.5949	0.894363	1	AKRDKASGDVKEKKGKGSLGSQGAKDEPEEELQKGMGTVEG		3												1	1.0698	0.973893	1.08304	1.01652	0.995488	1.02668	1.0191	1.02767	1.04181	1.00353
K.ADVGRLS#PEVK.A	S1411	sp|P49815|TSC2_HUMAN	Tuberin OS=Homo sapiens GN=TSC2 PE=1 SV=2	2,3	1.703	0.4381	0.782579	1	LQTLQDILGDPGDKADVGRLSPEVKARSQSGTLDGESAAWS	3	2	1	1.06877	1.08127	1.19211	1.16881	1.14727	1.09369	1.10822	1.05257	1.04545	1.08212	1	0.938307	0.988397	0.957229	1.02711	1.03073	0.963396	0.942258	0.930181	0.932259	0.920702
K.S#EHSLFQAK.G	S142	sp|Q8NEY1|NAV1_HUMAN	Neuron navigator 1 OS=Homo sapiens GN=NAV1 PE=1 SV=2	3	3.097	0.4876	1.148	1	LGKVGSKGREAPLMSKTLSKSEHSLFQAKGSPAGGAKTPLA	1	1	1	0.955547	0.911	0.848568	0.990791	0.971586	1.02244	0.887122	0.895542	1.0183	1.11652	1	0.923414	0.808443	0.741874	0.81306	0.699727	0.852803	0.926092	0.938027	0.989557	1.02263
K.DEYTFS#PGK.S	S1424	sp|Q02880|TOP2B_HUMAN	DNA topoisomerase 2-beta OS=Homo sapiens GN=TOP2B PE=1 SV=3	2,3	2.119	0.6083	0.209501	1	NDGEDEFVPSDGLDKDEYTFSPGKSKATPEKSLHDKKSQDF	2	2	1	0.987215	0.926189	1.00619	0.992687	0.985932	0.986837	0.918369	0.97197	0.908045	0.940368	1	1.00303	1.03245	0.870714	1.07316	0.984104	1.00496	0.970929	0.949577	0.978243	1.00657
K.ASGRGAES#PFEEK.S	S1427	sp|P46821|MAP1B_HUMAN	Microtubule-associated protein 1B OS=Homo sapiens GN=MAP1B PE=1 SV=2	2,3	1.675	0.4052	0.987096	1	ESAYESFLSADDKASGRGAESPFEEKSGKQGSPDQVSPVSE	3	1	1	1.05604	0.867801	0.715634	0.448318	0.348946	1.04794	1.00049	1.03886	1.03746	1.0795	1	1.13405	0.911772	0.758597	0.747094	0.303536	1.04315	1.01614	1.20308	1.00044	1.16035
K.NALPPVLTTVNGQS#PPEHSAPAK.V	S143	sp|Q6PKG0|LARP1_HUMAN	La-related protein 1 OS=Homo sapiens GN=LARP1 PE=1 SV=2	3,4	5.244	0.6936	0.89414	1	KVNPWTKNALPPVLTTVNGQSPPEHSAPAKVVRAAVPKQRK	2	2	1	1.03195	1.07033	1.08519	0.991433	1.00364	1.13239	1.16149	1.16003	1.06463	1.03508	1	0.971079	1.0139	1.05046	0.921796	1.13172	1.04745	1.01831	1.03342	0.917803	0.995581
K.S#DGEAKPEPSPSPR.I	S143	sp|P26358|DNMT1_HUMAN	DNA (cytosine-5)-methyltransferase 1 OS=Homo sapiens GN=DNMT1 PE=1 SV=2	3	1.562	0.4994	0.505215	1	ADANSPPKPLSKPRTPRRSKSDGEAKPEPSPSPRITRKSTR		1												1	1.48806	3.15675	7.15654	6.50735	11.3295	1.22082	1.12194	0.753673	0.606887	0.521441
K.SERTES#LEGDDESK.L	S1438	sp|Q5T200|ZC3HD_HUMAN	Zinc finger CCCH domain-containing protein 13 OS=Homo sapiens GN=ZC3H13 PE=1 SV=1	3	2.171	0.4832	0.584619	1	DKDLGSVQGFEETNKSERTESLEGDDESKLDDAHSLGSGAG	2	1	1	0.999434	1.18679	1.2015	1.20143	1.1335	1.0681	1.11095	1.11989	1.0623	1.16215	1	1.05923	1.06968	1.12837	1.06712	1.16665	0.988501	0.970033	0.991063	0.961941	0.999819
K.QGS#PDQVSPVSEM*TSTSLYQDK.Q	S1438	sp|P46821|MAP1B_HUMAN	Microtubule-associated protein 1B OS=Homo sapiens GN=MAP1B PE=1 SV=2	3	4.714	0.7505	0.934318	1	DKASGRGAESPFEEKSGKQGSPDQVSPVSEMTSTSLYQDKQ	2	1	1	1.16845	1.08903	1.12977	1.0111	1.20148	1.07521	1.05618	1.0955	1.14579	1.05301	1	0.830771	0.906693	1.00527	1.16453	0.950707	1.00621	0.872016	1.07544	0.938059	0.98584
K.QGS#PDQVS#PVSEM*TSTSLYQDK.Q	S1438:S1443	sp|P46821|MAP1B_HUMAN	Microtubule-associated protein 1B OS=Homo sapiens GN=MAP1B PE=1 SV=2	3	3.866	0.5476	1.24087	1	DKASGRGAESPFEEKSGKQGSPDQVSPVSEMTSTSLYQDKQ,RGAESPFEEKSGKQGSPDQVSPVSEMTSTSLYQDKQEGKST		6												1	0.960791	1.06963	1.06039	1.1083	1.08653	1.00518	0.983816	0.933012	0.95991	1.14979
K.QGSPDQVS#PVSEM*TSTSLYQDK.Q	S1443	sp|P46821|MAP1B_HUMAN	Microtubule-associated protein 1B OS=Homo sapiens GN=MAP1B PE=1 SV=2	3	4.945	0.7052	0.291106	1	RGAESPFEEKSGKQGSPDQVSPVSEMTSTSLYQDKQEGKST	2	1	1	1.02351	1.05407	0.962013	0.888976	1.02465	1.1188	0.955958	0.972481	0.989144	1.01918	1	0.996327	1.03191	1.03173	1.03558	0.967608	0.90753	0.706667	0.914628	1.04851	0.874404
K.S#LDQPFLSK.S	S1444	sp|Q8WWN8|ARAP3_HUMAN	Arf-GAP with Rho-GAP domain, ANK repeat and PH domain-containing protein 3 OS=Homo sapiens GN=ARAP3 PE=1 SV=1	2	2.22	0.3963	1.08808	1	SFSTTREWTVKPENPLTSQKSLDQPFLSKSSTLGQEERPPE	1	2	1	1.08711	0.959922	1.04769	1.05783	0.936821	1.01157	1.06897	0.908306	1.04621	1.07414	1	1.00411	0.866756	0.845288	0.941029	0.952291	0.967727	0.97507	0.936507	0.96619	1.02309
K.AEDGATPS#PSNETPK.K	S145	sp|P29966|MARCS_HUMAN	Myristoylated alanine-rich C-kinase substrate OS=Homo sapiens GN=MARCKS PE=1 SV=4	2,3	3.261	0.672	0.481311	1	EAASAASSTSSPKAEDGATPSPSNETPKKKKKRFSFKKSFK	4	3	1	1.04658	1.1149	1.122	1.12845	1.11152	1.10957	1.07552	1.06478	1.04473	1.07035	1	1.12445	1.06306	1.24575	1.11684	1.22487	1.05294	1.09468	1.03686	1.09678	1.14941
K.LS#PNPPNLTK.K	S1452	sp|P51532|SMCA4_HUMAN	Transcription activator BRG1 OS=Homo sapiens GN=SMARCA4 PE=1 SV=2	2	1.646	0.4745	0.289938	1	DKDDESKKQKKRGRPPAEKLSPNPPNLTKKMKKIVDAVIKY	3	1	1	1.05703	1.07073	1.11212	1.08263	1.11031	1.0757	1.09332	1.06047	1.03121	1.04785	1	0.991681	1.18825	1.09887	1.03256	1.09152	1.1222	0.878046	1.00224	0.999478	1.02212
K.RGRPPAEKLS#PNPPNLTK.K	S1452	sp|P51532|SMCA4_HUMAN	Transcription activator BRG1 OS=Homo sapiens GN=SMARCA4 PE=1 SV=2	4,5	2.921	0.5378	1.20288	1	DKDDESKKQKKRGRPPAEKLSPNPPNLTKKMKKIVDAVIKY		2												1	1.08902	1.10626	1.20476	1.17729	1.06339	1.07541	1.11971	1.12622	1.05494	1.06517
K.CSGPGLS#PGM*VR.A	S1459	sp|P21333|FLNA_HUMAN	Filamin-A OS=Homo sapiens GN=FLNA PE=1 SV=4	2	1.059	0.2172	1.59291	1	KVPVHDVTDASKVKCSGPGLSPGMVRANLPQSFQVDTSKAG	1		1	1.31134	1.73447	3.1613	4.01684	4.92996	1.07394	0.973459	0.939014	0.858094	0.913415
K.NSSLLS#FDNEDENE.-	S146	sp|Q96AT1|K1143_HUMAN	Uncharacterized protein KIAA1143 OS=Homo sapiens GN=KIAA1143 PE=1 SV=2	2	3.759	0.7847	1.03465	1	VNQDSVKKNSQKQIKNSSLLSFDNEDENE------------	7	7	1	0.898795	0.929199	0.909603	0.913808	0.94686	0.987122	0.954145	0.961613	0.974184	0.921681	1	1.06089	1.01077	1.04789	1.05121	1.08632	1.1558	1.11638	1.06291	1.08726	1.07939
K.NIGRDTPTSAGPNS#FNK.G	S147	sp|Q8WW12|PCNP_HUMAN	PEST proteolytic signal-containing nuclear protein OS=Homo sapiens GN=PCNP PE=1 SV=2	3	3.259	0.6813	1.13016	1	EAKMRMKNIGRDTPTSAGPNSFNKGKHGFSDNQKLWERNIK	2	1	1	1.10561	1.00331	0.906924	0.978631	0.881783	1.07716	1.05176	1.06305	1.00176	1.06161	1	0.969633	0.797586	0.586124	0.585545	0.436808	1.02542	1.08908	0.947832	1.02554	0.99758
K.STVTGERQS#GDGQESTEPVENK.V	S148	sp|O15234|CASC3_HUMAN	Protein CASC3 OS=Homo sapiens GN=CASC3 PE=1 SV=2	3,4	3.719	0.6727	0.341545	1	KEEKGEEKPDTKSTVTGERQSGDGQESTEPVENKVGKKGPK	3	3	1	1.1438	1.06843	1.14993	1.16644	1.10281	1.13716	1.111	1.1351	1.07365	1.15687	1	0.957599	1.01527	1.07464	1.00288	0.923456	0.89961	0.988987	0.976614	0.920754	0.99142
K.RDHS#NNDREVPPDLTK.R	S1486	sp|Q8NI27|THOC2_HUMAN	THO complex subunit 2 OS=Homo sapiens GN=THOC2 PE=1 SV=2	4	2.722	0.4543	1.13621	1	RSREREKKDEKDRKERKRDHSNNDREVPPDLTKRRKEENGT		2												1	1.06961	0.995786	0.903418	0.940457	0.839524	1.02571	0.981087	1.09821	0.970478	1.06671
K.S#FEERVETTVTSLK.T	S149	sp|Q16890|TPD53_HUMAN	Tumor protein D53 OS=Homo sapiens GN=TPD52L1 PE=1 SV=1	3	3.345	0.6865	0.381853	1	SYSIRHSISMPAMRNSPTFKSFEERVETTVTSLKTKVGGTN	1	2	1	0.954178	0.851959	0.808398	0.84954	0.863949	0.864211	0.921546	1.00747	0.905918	1.02046	1	1.02209	1.01719	1.07263	1.11684	1.0527	0.972991	1.0388	1.06013	1.07809	1.07604
K.QIS#VRGLAGLGDVAEVRK.S	S15	sp|P11216|PYGB_HUMAN	Glycogen phosphorylase, brain form OS=Homo sapiens GN=PYGB PE=1 SV=5	4	1.155	0.271	0.883233	1	------MAKPLTDSEKRKQISVRGLAGLGDVAEVRKSFNRH		1												1	0.714388	0.231197	0.189642	0.197818	0.226734	0.986014	1.06494	1.0619	1.08808	1.01843
K.QM*NM*S#PPPGNAGPVIM*SIEEK.M	S150	sp|Q86U42|PABP2_HUMAN	Polyadenylate-binding protein 2 OS=Homo sapiens GN=PABPN1 PE=1 SV=3	3,4	6.476	0.694	0.418145	1	EEEAEKLKELQNEVEKQMNMSPPPGNAGPVIMSIEEKMEAD	4	4	1	1.069	0.983509	1.06439	1.05879	1.08696	1.00404	1.05339	1.00453	1.04596	1.05495	1	1.10828	1.0344	1.03411	1.03295	1.1746	1.20402	1.10474	1.19207	1.22777	1.10655
K.QS#LPATSIPTPASFK.F	S1509	sp|P49792|RBP2_HUMAN	E3 SUMO-protein ligase RanBP2 OS=Homo sapiens GN=RANBP2 PE=1 SV=2	2,3	3.183	0.6805	0.345337	1	LVQNEGSSTKCAACQNPRKQSLPATSIPTPASFKFGTSETS	2	1	1	0.983659	0.799007	0.545298	0.568807	0.66741	0.954331	1.06023	0.990906	0.940625	0.932074	1	1.09845	0.797251	0.32991	0.398303	0.41058	1.04046	0.98677	1.11895	1.07049	1.15689
K.S#NQIPTEVRSK.A	S151	sp|Q9BWH2|FUND2_HUMAN	FUN14 domain-containing protein 2 OS=Homo sapiens GN=FUNDC2 PE=1 SV=2	3	2.343	0.586	0.553366	1	DWQRVEKDMKKAKEQLKIRKSNQIPTEVRSKAEEVVSFVKK	1	2	1	1.01861	1.0366	0.873295	0.69973	0.562391	1.06414	1.08488	1.1647	1.10559	1.15456	1	1.04022	0.862791	0.630455	0.689181	0.433456	0.947171	0.987545	1.01254	1.00085	1.02782
K.SIPLECPLSS#PK.G	S151	sp|Q92667|AKAP1_HUMAN	A-kinase anchor protein 1, mitochondrial OS=Homo sapiens GN=AKAP1 PE=1 SV=1	3	3.882	0.6592	0.961626	1	LELALTGGEAKSIPLECPLSSPKGVLFSSKSAEVCKQDSPF	1	1	1	1.08154	1.04924	1.01099	0.991451	1.07057	1.02059	1.08766	1.04456	1.00009	0.980601	1	0.993841	0.93724	0.928859	1.01366	0.945118	1.02388	0.972983	1.00953	1.10152	1.06449
K.LDEDAS#PNEEK.G	S151	sp|Q9H0B6|KLC2_HUMAN	Kinesin light chain 2 OS=Homo sapiens GN=KLC2 PE=1 SV=1	2	1.777	0.3934	0.661899	1	EEEKQHLLFMSQIRKLDEDASPNEEKGDVPKDTLDDLFPNE		1												1	0.878735	0.967705	0.987616	0.949513	0.940924	0.916059	0.876945	0.851809	0.936184	0.998224
K.S#PQKPIVRVFLPNK.Q	S151	sp|P15056|BRAF_HUMAN	Serine/threonine-protein kinase B-raf OS=Homo sapiens GN=BRAF PE=1 SV=4	4	2.128	0.5428	1.2171	1	LPSSLSVFQNPTDVARSNPKSPQKPIVRVFLPNKQRTVVPA		1												1	0.861351	0.781122	0.626912	0.717186	0.206977	0.869288	0.954962	1.02855	1.06204	1.00203
K.WGREDKS#DQS#DDEK.I	S151:S154	sp|Q8WVC0|LEO1_HUMAN	RNA polymerase-associated protein LEO1 OS=Homo sapiens GN=LEO1 PE=1 SV=1	3	1.887	0.4255	1.05202	1	EAEGSEKAHSDDEKWGREDKSDQSDDEKIQNSDDEERAQGS,GSEKAHSDDEKWGREDKSDQSDDEKIQNSDDEERAQGSDED		2												1	1.02198	1.00167	1.07135	1.05223	1.12977	1.02949	1.0403	1.09769	1.03166	1.04795
K.RRNS#CNVGGGGGGFK.H	S152	sp|Q7L2J0|MEPCE_HUMAN	7SK snRNA methylphosphate capping enzyme OS=Homo sapiens GN=MEPCE PE=1 SV=1	3,4	4.067	0.6817	0.411631	1	PRNGYQPHRPPGGGGGKRRNSCNVGGGGGGFKHPAFKRRRR	1	3	1	1.08461	0.897341	0.92915	1.15225	1.0096	1.12547	1.11546	1.08406	1.053	1.0498	1	0.973723	0.628117	0.337752	0.443247	0.327957	1.02727	1.05096	1.0285	1.01033	1.04033
K.ENDTVTIS#PK.Q	S1522	sp|Q9UGU0|TCF20_HUMAN	Transcription factor 20 OS=Homo sapiens GN=TCF20 PE=1 SV=3	2,3	2.795	0.556	0.791412	1	ILAPEANPKAEEKENDTVTISPKQEGFPPKGYFPSGKKKGR	2	2	1	1.0545	1.0707	1.15394	1.14579	1.13501	0.972028	1.06576	0.980606	1.012	0.978152	1	1.04689	1.16325	1.18587	1.2085	1.21078	0.984417	0.964647	0.956362	0.945634	0.984734
K.VGRQES#VDDLDRDK.L	S1526	sp|O15021|MAST4_HUMAN	Microtubule-associated serine/threonine-protein kinase 4 OS=Homo sapiens GN=MAST4 PE=1 SV=3	3	1.927	0.3752	0.768346	1	RPVEQGCLKRPVSRKVGRQESVDDLDRDKLKAKVVVKKADG		1												1	1.07727	1.0392	1.12273	0.959664	0.942689	1.1414	1.04688	1.10389	1.13316	1.14342
K.LREVIEIEDAS#PTK.C	S1527	sp|P46100|ATRX_HUMAN	Transcriptional regulator ATRX OS=Homo sapiens GN=ATRX PE=1 SV=5	3	2.259	0.6375	1.25453	1	IAEREREREKLREVIEIEDASPTKCPITTKLVLDEDEETKE		1												1	1.00226	0.94197	0.911346	1.04862	0.863379	0.953634	0.970747	0.923747	0.993345	1.0606
K.EVEDKES#EGEEEDEDEDLSK.Y	S153	sp|O95218|ZRAB2_HUMAN	Zinc finger Ran-binding domain-containing protein 2 OS=Homo sapiens GN=ZRANB2 PE=1 SV=2	3,4	4.467	0.7279	0.053942	1	KYRGKAVGPASILKEVEDKESEGEEEDEDEDLSKYKLDEDE	8	8	1	0.772478	0.799512	0.680586	0.781883	0.8034	0.823194	0.817248	0.803488	0.792824	0.784763	1	1.07307	1.10299	1.16459	1.09541	1.20953	0.98714	1.00753	1.03073	1.02723	0.994335
K.DVTLS#PVK.A	S1531	sp|Q8NFC6|BD1L1_HUMAN	Biorientation of chromosomes in cell division protein 1-like 1 OS=Homo sapiens GN=BOD1L1 PE=1 SV=2	2	1.581	0.2827	0.633154	1	RAEKTSVATSTEGKDKDVTLSPVKAGPATTTSSETRQSEVA	1	1	1	1.04304	1.09005	1.11271	1.08668	1.08444	1.04502	1.02556	1.06606	1.01938	1.05099	1	0.977716	1.02694	0.949914	0.991924	1.03986	0.896572	0.935369	0.868436	0.890605	0.911857
K.S#PQTSILK.E	S154	sp|Q8ND24|RN214_HUMAN	RING finger protein 214 OS=Homo sapiens GN=RNF214 PE=1 SV=2	2	1.018	0.1709	1.2207	1	SLKAGCHTKQLASRNCSEEKSPQTSILKEGNRDTSLDFRPV	1		1	0.980165	0.868478	0.898835	0.885187	0.936352	1.09748	0.976398	0.946437	1.06036	0.977932
K.CTGDFSPS#PEK.L	S1541	sp|Q5VWN6|F208B_HUMAN	Protein FAM208B OS=Homo sapiens GN=FAM208B PE=1 SV=1	2	1.412	0.478	0.181176	1	YGRELNQPASAAKCTGDFSPSPEKLVKSGNPLQPVSIENRN	1		1	0.867104	0.977603	1.05625	0.944915	0.913259	0.937704	0.976961	0.849714	0.86105	0.895769
K.SEDSDVELS#D.-	S1547	sp|Q5VZL5|ZMYM4_HUMAN	Zinc finger MYM-type protein 4 OS=Homo sapiens GN=ZMYM4 PE=1 SV=1	2	2.067	0.6241	0.862461	1	VREVHEELAKAKSEDSDVELSD-------------------	1	1	1	0.970443	1.14839	1.1588	1.04852	1.27252	1.03263	0.977537	1.15063	0.997875	0.887039	1	0.988306	1.23743	1.31945	1.32763	1.37251	1.10196	1.01768	0.997772	1.03387	1.00898
K.TVS#EPNLK.L	S155	sp|Q8WUI4|HDAC7_HUMAN	Histone deacetylase 7 OS=Homo sapiens GN=HDAC7 PE=1 SV=2	2	1.455	0.3753	0.923974	1	PPVPSLPSDPPEHFPLRKTVSEPNLKLRYKPKKSLERRKNP		1												1	0.928263	0.761129	0.689695	0.738312	0.644482	0.927117	0.9561	0.963902	0.90726	0.954828
K.RRS#PS#PKPTK.V	S155:S157	sp|Q15287|RNPS1_HUMAN	RNA-binding protein with serine-rich domain 1 OS=Homo sapiens GN=RNPS1 PE=1 SV=1	3,4	1.307	0.3775	0.088761	1	RRSRSKSKPPKRDEKERKRRSPSPKPTKVHIGRLTRNVTKD,SRSKSKPPKRDEKERKRRSPSPKPTKVHIGRLTRNVTKDHI		3												1	1.01859	1.05778	1.08898	1.05352	1.08203	1.03188	0.998396	1.1702	1.10528	1.02489
K.S#PEHSAEPIRTFIK.A	S1555	sp|Q9ULH0|KDIS_HUMAN	Kinase D-interacting substrate of 220 kDa OS=Homo sapiens GN=KIDINS220 PE=1 SV=3	3	1.817	0.2878	1.03546	1	PLLKDDKDRKAEGKVERVPKSPEHSAEPIRTFIKAKEYLSD		2												1	0.993092	0.993259	1.03706	1.11418	1.00744	1.01325	1.03903	0.980965	0.979116	1.07346
K.NKPLS#PIK.L	S156	sp|P35251|RFC1_HUMAN	Replication factor C subunit 1 OS=Homo sapiens GN=RFC1 PE=1 SV=4	3	1.352	0.3686	0.946135	1	LGTSNMKKNEENTKTKNKPLSPIKLTPTSVLDYFGTGSVQR	2	2	1	1.06617	1.04804	1.09483	1.08824	1.06062	1.03894	1.1088	1.01351	0.979853	1.03599	1	0.986957	1.07242	1.12966	1.05542	1.0874	1.00288	1.00664	1.07414	0.991618	0.994266
K.GDS#DSEEDEPTK.K	S157	sp|Q92733|PRCC_HUMAN	Proline-rich protein PRCC OS=Homo sapiens GN=PRCC PE=1 SV=1	2	2.39	0.7368	0.244	1	KPKKRKEPVKIAAPELHKGDSDSEEDEPTKKKTILQGSSEG	1	1	1	0.978528	0.909854	0.828149	0.889679	0.746716	0.844201	0.779971	0.842437	0.850548	0.913556	1	1.12421	1.23377	1.52202	1.3092	1.30406	1.18269	1.17574	1.20937	1.21546	1.18854
K.RGDGEKS#DEENEEK.E	S157	sp|O15318|RPC7_HUMAN	DNA-directed RNA polymerase III subunit RPC7 OS=Homo sapiens GN=POLR3G PE=1 SV=2	3	1.485	0.4707	0.849416	1	NTEDVLKKMEELEKRGDGEKSDEENEEKEGSKEKSKEGDDD		2												1	1.05959	1.05268	1.25842	1.02852	1.20567	1.13725	1.12928	1.10198	1.12325	1.11051
K.SNES#VDIQDQEEK.V	S1579	sp|Q5UIP0|RIF1_HUMAN	Telomere-associated protein RIF1 OS=Homo sapiens GN=RIF1 PE=1 SV=2	2,3	3.723	0.6846	0.355218	1	AKEEGSRKKRSGKWKNKSNESVDIQDQEEKVVKQECIKAEN	5	3	1	1.01171	0.993466	0.976923	1.00507	0.986667	1.07058	1.12882	1.10819	1.06683	1.15036	1	0.913855	0.84982	0.840992	0.769045	0.791923	0.944493	0.998524	0.960702	0.918348	0.96624
K.ARLLPEGEETLES#DDEK.D	S158	sp|Q8N6N3|CA052_HUMAN	UPF0690 protein C1orf52 OS=Homo sapiens GN=C1orf52 PE=1 SV=1	3	3.604	0.6299	1.14667	1	DAPQNAKKARLLPEGEETLESDDEKDEHTSKKRKVEPGEPA		4												1	0.892752	0.633533	0.395645	0.475419	0.33587	1.02921	1.01591	1.03008	1.14044	1.03622
K.S#TELLLGVK.T	S1591	sp|Q6R327|RICTR_HUMAN	Rapamycin-insensitive companion of mTOR OS=Homo sapiens GN=RICTOR PE=1 SV=1	2	2.407	0.214	0.70659	1	SGISGCSDGVSQEGSASSTKSTELLLGVKTIPDDTPMCRIL	1	1	1	1.15583	0.969813	1.20732	1.10376	1.15557	1.09712	1.10278	1.0053	1.01743	1.14697	1	0.845879	0.928556	0.896926	1.02881	1.03362	1.05189	0.923457	0.882747	0.876461	0.997938
K.WLREAEEES#DHN.-	S1596	sp|Q04637|IF4G1_HUMAN	Eukaryotic translation initiation factor 4 gamma 1 OS=Homo sapiens GN=EIF4G1 PE=1 SV=4	2,3	1.595	0.6621	0.848995	1	GVALKSVTAFFKWLREAEEESDHN-----------------		6												1	0.958728	1.02249	0.98653	1.01145	0.761451	0.981801	0.982293	1.00238	1.03458	1.00224
K.APVQPQQS#PAAAPGGTDEKPSGK.E	S16	sp|Q13200|PSMD2_HUMAN	26S proteasome non-ATPase regulatory subunit 2 OS=Homo sapiens GN=PSMD2 PE=1 SV=3	3,4	4.131	0.7052	0.548432	1	-----MEEGGRDKAPVQPQQSPAAAPGGTDEKPSGKERRDA	1	2	1	1.05227	1.14223	1.19345	1.0881	1.1421	0.959029	1.13113	1.05677	1.00316	1.09218	1	1.08677	1.08408	1.06015	1.01216	0.98389	1.03528	1.10782	1.12377	1.17732	1.16431
K.RAS#GQAFELILSPR.S	S16	sp|P16949|STMN1_HUMAN	Stathmin OS=Homo sapiens GN=STMN1 PE=1 SV=3	2,3	3.409	0.6242	1.12966	1	-----MASSDIQVKELEKRASGQAFELILSPRSKESVPEFP	2	3	1	1.92335	2.84947	3.51717	4.14028	4.10528	1.05323	1.0509	0.781266	0.962486	0.89069	1	1.12252	1.42633	1.19193	1.27545	1.29471	0.546583	0.515433	0.503882	0.492919	0.502014
K.RAS#GQAFELILSPRSK.E	S16	sp|P16949|STMN1_HUMAN	Stathmin OS=Homo sapiens GN=STMN1 PE=1 SV=3	3,4	2.521	0.6176	0.664577	1	-----MASSDIQVKELEKRASGQAFELILSPRSKESVPEFP		2												1	0.842254	0.336669	0.107011	0.162008	0.118166	1.07273	1.06773	1.14273	1.14995	1.15421
K.RAS#GQAFELILS#PRSK.E	S16:S25	sp|P16949|STMN1_HUMAN	Stathmin OS=Homo sapiens GN=STMN1 PE=1 SV=3	3,4	1.879	0.5407	1.64297	1	-----MASSDIQVKELEKRASGQAFELILSPRSKESVPEFP,DIQVKELEKRASGQAFELILSPRSKESVPEFPLSPPKKKDL		4												1	0.900605	0.675477	0.422529	0.476994	0.373746	0.929783	0.967029	1.00736	1.03756	1.03702
K.TQS#PEFEAQSSK.F	S160	sp|Q9H5H4|ZN768_HUMAN	Zinc finger protein 768 OS=Homo sapiens GN=ZNF768 PE=1 SV=2	2,3	3.036	0.6807	0.50369	1	PGYESESSRYESQNTELKTQSPEFEAQSSKFQEGAEMLLNP	3	3	1	1.013	1.07117	1.09162	1.08024	1.10502	1.08625	1.08871	1.01676	0.997305	1.07173	1	1.1011	1.09814	1.17076	1.1703	1.19417	1.07434	1.07174	1.10868	1.04738	1.08064
K.RGPPPRSGGPS#PK.R	S161	sp|Q96E39|RMXL1_HUMAN	RNA binding motif protein, X-linked-like-1 OS=Homo sapiens GN=RBMXL1 PE=1 SV=1	3,4	1.688	0.3341	0.551083	1	SSSRGPLPVKRGPPPRSGGPSPKRSAPSGLVRSSSGMGGRA	3	3	1	1.08454	1.05787	1.04368	0.905743	0.794429	1.02243	1.09332	1.06775	1.05353	1.09815	1	1.04935	0.996291	0.959621	0.992663	0.72188	1.01762	1.04499	1.01978	0.949846	0.967919
K.DPNSATATAPPS#PLK.R	S161	sp|Q92766|RREB1_HUMAN	Ras-responsive element-binding protein 1 OS=Homo sapiens GN=RREB1 PE=1 SV=3	3	1.717	0.3733	1.28346	1	HRHMKIHEKDPNSATATAPPSPLKRRRLSSKRKLSHDAESE	1		1	0.978571	0.96607	1.0125	0.965297	0.954965	0.967254	0.942489	0.998487	0.946583	0.979748
K.REEDEPEERS#GDETPGSEVPGDK.A	S161	sp|Q1KMD3|HNRL2_HUMAN	Heterogeneous nuclear ribonucleoprotein U-like protein 2 OS=Homo sapiens GN=HNRNPUL2 PE=1 SV=1	3,4	4.194	0.6187	0.367695	1	VNGGEEQGLGKREEDEPEERSGDETPGSEVPGDKAAEEQGD	4	4	1	0.997287	1.01291	0.913033	1.01418	1.00239	0.958761	0.985328	1.04822	0.950264	1.01511	1	1.06734	1.06398	1.22527	1.13971	1.24887	1.05273	1.1193	1.09727	0.969169	0.996871
K.S#QLDSLK.R	S162	sp|Q14693|LPIN1_HUMAN	Phosphatidate phosphatase LPIN1 OS=Homo sapiens GN=LPIN1 PE=2 SV=2	2	1.972	0.2855	0.928245	1	PSETPSSSSVVKKRRKRRRKSQLDSLKRDDNMNTSEDEDMF	1	1	1	1.01347	1.04577	0.882205	0.926547	0.908304	1.04636	1.06514	1.04805	0.954694	1.01661	1	0.970285	0.780514	0.642436	0.663607	0.566479	0.884856	0.980232	0.975182	0.932843	0.981607
K.DFSLVRENS#K.E	S162	sp|Q5VZL5|ZMYM4_HUMAN	Zinc finger MYM-type protein 4 OS=Homo sapiens GN=ZMYM4 PE=1 SV=1	3	1.274	0.3713	1.02797	1	FDQVSVFKSIRKDFSLVRENSKETFSGKEKNRDLTYEREKR		4												1	1.06076	1.13346	1.10286	1.13603	1.11996	1.01892	1.03402	1.07652	1.04165	1.03946
K.IQNS#DDEERAQGS#DEDK.L	S162:S171	sp|Q8WVC0|LEO1_HUMAN	RNA polymerase-associated protein LEO1 OS=Homo sapiens GN=LEO1 PE=1 SV=1	3	1.566	0.3052	0.638736	1	DEKWGREDKSDQSDDEKIQNSDDEERAQGSDEDKLQNSDDD,SDQSDDEKIQNSDDEERAQGSDEDKLQNSDDDEKMQNTDDE		1												1	1.05346	1.13506	1.11793	1.19847	1.14943	1.01567	1.00367	1.02768	1.13007	0.977884
K.EECPRPM*SIS#PPDFSPK.T	S1620	sp|P46821|MAP1B_HUMAN	Microtubule-associated protein 1B OS=Homo sapiens GN=MAP1B PE=1 SV=2	3,4	2.546	0.5858	0.621146	1	TFQETEMSPSKEECPRPMSISPPDFSPKTAKSRTPVQDHRS	3	4	1	1.03691	1.01379	1.13734	1.09292	1.02682	1.1347	1.03617	1.01092	1.08107	1.07676	1	0.947564	0.974138	1.02112	1.06131	1.09625	0.970258	1.00208	1.00382	0.991124	0.989653
K.EECPRPM*SISPPDFS#PK.T	S1625	sp|P46821|MAP1B_HUMAN	Microtubule-associated protein 1B OS=Homo sapiens GN=MAP1B PE=1 SV=2	3	2.383	0.5191	0.269117	1	EMSPSKEECPRPMSISPPDFSPKTAKSRTPVQDHRSEQSSM	3	3	1	1.03705	1.01629	1.09639	0.987009	1.07404	1.03366	1.03594	1.04424	1.03843	1.0649	1	1.00224	0.985989	0.890987	1.03917	0.97448	0.98356	1.00693	0.94454	0.991171	0.99556
K.ENPRNFS#DNQLQEGK.N	S163	sp|P37802|TAGL2_HUMAN	Transgelin-2 OS=Homo sapiens GN=TAGLN2 PE=1 SV=3	2,3,4	2.881	0.623	0.371795	1	LFSGDPNWFPKKSKENPRNFSDNQLQEGKNVIGLQMGTNRG	4	4	1	1.16284	1.07345	1.101	1.04394	1.00319	1.09891	1.12222	1.0349	1.09518	1.12775	1	1.15735	1.02999	1.00419	1.03632	0.882162	1.14612	1.02548	1.14388	1.09439	1.08642
K.KWDGS#EEDEDNSK.K	S164	sp|O60841|IF2P_HUMAN	Eukaryotic translation initiation factor 5B OS=Homo sapiens GN=EIF5B PE=1 SV=4	2,3,4	2.553	0.6787	0.161478	1	NKLPKKAKGKAQKSNKKWDGSEEDEDNSKKIKERSRINSSG		7												1	1.0352	1.01474	1.07248	1.07966	1.09837	1.02824	0.991507	1.02032	0.974728	1.0032
K.RRAGDLLEDS#PK.R	S165	sp|P51858|HDGF_HUMAN	Hepatoma-derived growth factor OS=Homo sapiens GN=HDGF PE=1 SV=1	2,3,4	2.123	0.5761	0.331069	1	AKEKNEKGALKRRAGDLLEDSPKRPKEAENPEGEEKEAATL	9	22	1	0.967534	0.82158	0.653788	0.385003	0.265763	1.0497	1.08896	1.13624	1.06268	1.10554	1	1.00435	0.915212	0.658653	0.697826	0.2382	0.992462	1.04701	1.04704	1.05362	1.04349
K.DNPS#PEPQLDDIK.R	S165	sp|Q96JC9|EAF1_HUMAN	ELL-associated factor 1 OS=Homo sapiens GN=EAF1 PE=1 SV=1	2,3	2.792	0.6177	0.30739	1	FRAPTKPPVGPKTSPLKDNPSPEPQLDDIKRELRAEVDIIE	10	6	1	1.03931	0.967893	1.09098	1.02817	1.04597	0.991112	1.04539	1.04002	1.008	1.06845	1	0.98057	0.98599	1.07282	1.00174	1.09908	0.946066	0.944123	1.03447	1.00974	0.995135
K.GAEASAAS#EEEAGPQATEPSTPSGPESGPTPASAEQNE.-	S165	sp|P49006|MRP_HUMAN	MARCKS-related protein OS=Homo sapiens GN=MARCKSL1 PE=1 SV=2	4	6.895	0.7729	2.1159	1	AAATPESQEPQAKGAEASAASEEEAGPQATEPSTPSGPESG		1												1	1.24307	1.04088	1.18399	1.28111	1.09395	1.31729	1.02977	1.13683	1.14474	1.33003
K.REFS#GGSYSAK.R	S1651	sp|Q5VT25|MRCKA_HUMAN	Serine/threonine-protein kinase MRCK alpha OS=Homo sapiens GN=CDC42BPA PE=1 SV=1	3	2.219	0.4718	0.828893	1	SSGLSARSSAQNGSALKREFSGGSYSAKRQPMPSPSEGSLS	1	1	1	1.00617	0.927429	1.0555	1.01471	1.08888	0.947651	0.936157	0.999441	0.912296	0.967874	1	1.08679	1.02625	0.973042	1.09068	0.973386	1.12716	1.12194	1.23716	1.19301	1.16932
K.EFM*DTTGERSPS#PLTGK.V	S1652	sp|Q9P2F8|SI1L2_HUMAN	Signal-induced proliferation-associated 1-like protein 2 OS=Homo sapiens GN=SIPA1L2 PE=1 SV=2	3	2.437	0.6463	0.996352	1	LCVDPGSGKEFMDTTGERSPSPLTGKVNQLELILRQLQTDL	2	2	1	0.963975	1.00292	1.04369	1.15946	1.06841	1.03011	1.05907	1.05781	1.10519	1.16844	1	0.975495	0.963831	0.921957	0.967233	0.891965	0.953894	0.990625	0.993963	1.02666	0.993607
K.S#FEDRVGTIK.S	S166	sp|O43399|TPD54_HUMAN	Tumor protein D54 OS=Homo sapiens GN=TPD52L2 PE=1 SV=2	2,3	2.44	0.5598	0.231742	1	TVGSAISRKLGDMRNSATFKSFEDRVGTIKSKVVGDRENGS	13	9	1	1.02249	0.998924	1.06745	1.06658	1.01454	0.960323	0.999653	1.05719	1.03579	1.01761	1	1.00874	1.0126	1.03945	1.12199	1.04972	1.00894	0.975552	1.01264	1.03145	1.03372
K.AVS#EEQQPALK.G	S166	sp|Q8NE71|ABCF1_HUMAN	ATP-binding cassette sub-family F member 1 OS=Homo sapiens GN=ABCF1 PE=1 SV=2	2,3	2.713	0.5105	0.614171	1	EEKHPPKPAKPEKNRINKAVSEEQQPALKGKKGKEEKSKGK	2		1	1.00674	1.06844	1.20905	1.06077	1.0294	1.05125	1.09085	1.09325	1.04549	1.16563
K.QNPEQS#ADEDAEK.N	S166	sp|Q99613|EIF3C_HUMAN	Eukaryotic translation initiation factor 3 subunit C OS=Homo sapiens GN=EIF3C PE=1 SV=1	2,3	4.323	0.7105	0.028205	1	RKYNRDFESHITSYKQNPEQSADEDAEKNEEDSEGSSDEDE	10	5	1	1.05249	1.04849	1.0766	1.02615	1.0393	1.05935	1.01005	1.01447	1.02802	1.02292	1	1.07846	1.13965	1.16225	1.13459	1.18586	1.05834	1.11809	1.08781	1.07191	1.07655
K.QGPVS#PGPAPPPSFIM*SYK.L	S1666	sp|P29375|KDM5A_HUMAN	Lysine-specific demethylase 5A OS=Homo sapiens GN=KDM5A PE=1 SV=3	3	3.256	0.6563	1.71243	1	EMAENEDYICINCAKKQGPVSPGPAPPPSFIMSYKLPMEDL	1	1	1	0.90837	0.863121	0.959634	0.966427	0.818465	0.838659	0.902981	0.961755	0.923105	0.953182	1	1.03436	0.985993	0.920539	1.06323	0.946095	0.943156	1.00635	1.06525	1.07252	0.987004
K.S#LDYLNLDK.M	S167	sp|Q96GV9|CE030_HUMAN	UNC119-binding protein C5orf30 OS=Homo sapiens GN=C5orf30 PE=1 SV=1	2	2.381	0.5989	0.858869	1	KALHGPLPLCLLKGKRAHSKSLDYLNLDKMIKEPADTEVLQ	1	2	1	0.870727	0.77454	0.769286	0.794749	0.934609	0.884723	0.73329	0.825101	0.86515	0.982637	1	0.945429	0.92394	0.829081	0.858396	0.876943	0.917182	0.865493	0.931078	0.888797	0.964081
K.TVSLPLSS#PNIK.L	S1670	sp|Q8IWZ3|ANKH1_HUMAN	Ankyrin repeat and KH domain-containing protein 1 OS=Homo sapiens GN=ANKHD1 PE=1 SV=1	2,3	2.579	0.5075	0.99407	1	GEVTPNSLSTSYKTVSLPLSSPNIKLNLTSPKRGQKREEGW	2	1	1	1.03079	0.920761	0.966888	1.01385	1.05295	1.04678	1.03985	1.04264	1.05777	1.12865	1	1.02859	0.915773	0.876909	0.960337	0.952325	1.00929	1.05215	1.02006	1.03172	0.978518
K.LEGPVS#PDVEPGKEETEESK.K	S1671	sp|O14686|MLL2_HUMAN	Histone-lysine N-methyltransferase MLL2 OS=Homo sapiens GN=MLL2 PE=1 SV=2	3	1.571	0.4087	0.681168	1	LKGEGGVEHMECEIKLEGPVSPDVEPGKEETEESKKRKRKP	1		1	1.03122	1.0405	1.00056	0.993699	1.13499	0.883353	0.983979	0.860453	1.03556	1.07789
K.LITSEEERS#PAK.R	S1678	sp|Q12888|TP53B_HUMAN	Tumor suppressor p53-binding protein 1 OS=Homo sapiens GN=TP53BP1 PE=1 SV=2	3,4	2.617	0.5124	0.974382	1	RASMGVLSGKRKLITSEEERSPAKRGRKSATVKPGAVGAGE	2	2	1	1.06738	1.10362	1.0919	1.11708	1.06079	1.12617	1.12111	1.03778	1.08991	1.08039	1	1.04311	1.00381	1.07086	1.05626	1.08273	0.994555	0.975792	1.01227	1.0397	1.00819
K.AFM*ES#PK.Q	S1679	sp|P46013|KI67_HUMAN	Antigen KI-67 OS=Homo sapiens GN=MKI67 PE=1 SV=2	2	1.087	0.4443	1.04598	1	TTHTHTEPTGDGKSMKAFMESPKQILDSAASLTGSKRQLRT	1	1	1	1.05218	1.17334	1.19634	1.17424	1.14839	1.03552	1.05754	0.976763	0.923832	1.03393	1	1.02072	1.17603	1.06959	1.07636	1.18573	1.10319	1.09278	1.02463	1.023	0.940794
K.S#PLQVLK.L	S168	sp|Q12816|TROP_HUMAN	Trophinin OS=Homo sapiens GN=TRO PE=1 SV=3	2	1.698	0.1814	1.37617	1	KAAQGSQSPTGHEGGTIQLKSPLQVLKLPVISQNIHAPIAN	1		1	1.03213	1.03209	1.00726	1.05451	0.927137	1.10945	1.16377	1.04786	1.0539	1.11219
K.LPGS#PGLSK.S	S168	sp|Q8N9U0|TAC2N_HUMAN	Tandem C2 domains nuclear protein OS=Homo sapiens GN=TC2N PE=1 SV=2	2	1.22	0.1885	1.82121	1	SEVKRLYGSVCDLRTNKLPGSPGLSKSMFDLTNSSQRFIQR		1												1	1.03094	0.959317	1.0091	0.877176	1.08881	1.14143	0.950873	1.01583	1.11038	1.03869
K.RDS#FDNCSLGESSK.I	S1688	sp|Q5UIP0|RIF1_HUMAN	Telomere-associated protein RIF1 OS=Homo sapiens GN=RIF1 PE=1 SV=2	2,3	4.525	0.7726	0.109992	1	PVPESNLRTRNAIKRLHKRDSFDNCSLGESSKIGISDISSL	4	4	1	1.02532	0.937486	1.13029	1.09424	1.00922	1.08944	1.04015	1.01234	0.986323	1.10759	1	1.15984	1.01952	1.10475	1.02203	1.14803	1.10635	1.09939	1.04244	1.08261	1.18025
K.RDS#FDNCS#LGESSK.I	S1688:S1693	sp|Q5UIP0|RIF1_HUMAN	Telomere-associated protein RIF1 OS=Homo sapiens GN=RIF1 PE=1 SV=2	3	2.444	0.4955	1.06101	1	PVPESNLRTRNAIKRLHKRDSFDNCSLGESSKIGISDISSL,NLRTRNAIKRLHKRDSFDNCSLGESSKIGISDISSLSEKTF		1												1	1.07737	0.920198	0.930471	0.942293	1.01372	1.01995	1.07743	1.01147	0.997951	1.10475
K.APVPSTCSSTFPEELS#PPSHQAK.R	S169	sp|Q14980|NUMA1_HUMAN	Nuclear mitotic apparatus protein 1 OS=Homo sapiens GN=NUMA1 PE=1 SV=2	3,4	3.924	0.6572	0.289522	1	NFLQKAPVPSTCSSTFPEELSPPSHQAKREIRFLELQKVAS	2	2	1	1.18204	1.1984	1.31709	1.21492	1.26189	1.07876	1.09127	1.15791	1.11752	1.19437	1	1.07927	1.17336	1.13315	1.03579	1.13683	1.04294	1.03279	0.966332	1.0317	1.04532
K.ESDQTLAALLS#PK.E	S1697	sp|P18583|SON_HUMAN	Protein SON OS=Homo sapiens GN=SON PE=1 SV=4	2,3	3.353	0.6015	0.669997	1	KDTEEPLPVKESDQTLAALLSPKESSGGEKEVPPPPKETLP	5	4	1	0.932582	0.886633	0.940066	0.989661	0.929739	0.893585	0.880597	0.935233	1.01015	1.02547	1	0.922432	1.03733	0.901032	0.981226	1.06175	0.921407	0.903456	0.965305	0.939958	0.955678
K.LSGFS#FK.K	S170	sp|P29966|MARCS_HUMAN	Myristoylated alanine-rich C-kinase substrate OS=Homo sapiens GN=MARCKS PE=1 SV=4	2	1.349	0.207	0.461113	1	TPKKKKKRFSFKKSFKLSGFSFKKNKKEAGEGGEAEAPAAE	3	3	1	0.806713	0.527323	0.365853	0.455949	0.388042	0.951672	0.900058	0.925167	1.00455	0.93119	1	0.82107	0.483819	0.200936	0.268261	0.19931	0.946262	0.953063	0.955194	0.98672	0.967604
K.NKS#PAAVTEPETNK.F	S170	sp|O75449|KTNA1_HUMAN	Katanin p60 ATPase-containing subunit A1 OS=Homo sapiens GN=KATNA1 PE=1 SV=1	3	2.537	0.5849	0.825214	1	KAVRCREKKEQNKGREEKNKSPAAVTEPETNKFDSTGYDKD		1												1	1.14462	1.30328	1.21012	1.10469	1.44418	1.13748	1.22676	1.15849	1.15268	1.01902
K.TDGIDLARDSEGFNS#PK.Q	S170	sp|O43303|CP110_HUMAN	Centriolar coiled-coil protein of 110 kDa OS=Homo sapiens GN=CCP110 PE=1 SV=3	3	2.151	0.5616	2.37755	1	NEDQCKTDGIDLARDSEGFNSPKQCDSSNISHVENEAFPKT		1												1	0.906994	1.01417	1.1172	1.01738	0.991155	0.899291	0.9156	0.952016	0.984114	0.955423
K.QICVVM*LETLSQS#PPK.G	S173	sp|Q15366|PCBP2_HUMAN	Poly(rC)-binding protein 2 OS=Homo sapiens GN=PCBP2 PE=1 SV=1	3	3.815	0.6623	0.401965	1	QSIIECVKQICVVMLETLSQSPPKGVTIPYRPKPSSSPVIF	1	2	1	1.12269	1.223	0.724316	1.08611	0.935349	1.05182	1.17564	1.06161	1.02386	1.1367	1	1.09286	1.00682	0.935802	0.961839	1.06933	1.11096	1.01378	0.977451	0.918059	0.973876
K.NLS#PGAVESDVR.G	S173	sp|P53621|COPA_HUMAN	Coatomer subunit alpha OS=Homo sapiens GN=COPA PE=1 SV=2	2	1.694	0.559	1.08734	1	ASLDQTVRVWDISGLRKKNLSPGAVESDVRGITGVDLFGTT	1		1	1.07156	1.24805	1.56311	1.26987	1.44599	1.20628	1.26814	1.29907	1.15722	0.975748
K.RILEDHGS#PAGEIDDEDK.D	S1730	sp|Q15154|PCM1_HUMAN	Pericentriolar material 1 protein OS=Homo sapiens GN=PCM1 PE=1 SV=4	3	3.154	0.7086	0.863533	1	ATGVIQSCAKEAKRILEDHGSPAGEIDDEDKDKDETETVKQ		2												1	1.01219	0.932949	0.905991	0.964841	0.956854	0.964965	0.958864	0.999489	0.97299	0.974376
K.RES#EDDPESEPDDHEK.R	S174	sp|P16383|GCFC2_HUMAN	GC-rich sequence DNA-binding factor 2 OS=Homo sapiens GN=GCFC2 PE=1 SV=2	3	1.57	0.4713	0.609032	1	DDYISLDVQHTSSISGMKRESEDDPESEPDDHEKRIPFTLR	1	1	1	0.935056	0.830259	0.930588	1.17037	0.964506	1.25586	0.773665	0.894086	0.845548	0.955964	1	1.00319	1.02356	1.04163	1.07081	1.14867	0.973178	1.00039	0.988178	0.891875	1.08409
K.RES#EDDPES#EPDDHEK.R	S174:S180	sp|P16383|GCFC2_HUMAN	GC-rich sequence DNA-binding factor 2 OS=Homo sapiens GN=GCFC2 PE=1 SV=2	3	1.998	0.5586	1.09927	1	DDYISLDVQHTSSISGMKRESEDDPESEPDDHEKRIPFTLR,DVQHTSSISGMKRESEDDPESEPDDHEKRIPFTLRPQTLRQ	2	2	1	0.635312	0.568637	0.656921	0.618631	0.807855	0.679632	0.680847	0.688539	0.692205	0.676729	1	1.04734	0.98637	1.13429	0.956505	1.14413	1.01929	1.0613	1.03345	1.06552	1.03358
K.LPRTQPDGTSVPGEPAS#PISQRLPPK.V	S1757	sp|Q14980|NUMA1_HUMAN	Nuclear mitotic apparatus protein 1 OS=Homo sapiens GN=NUMA1 PE=1 SV=2	4,5	2.896	0.5694	0.759365	1	ITSKLPRTQPDGTSVPGEPASPISQRLPPKVESLESLYFTP	2	3	1	0.974764	0.779209	0.65083	0.433231	0.341181	0.958456	1.04385	1.06479	1.09068	1.05417	1	0.985149	0.874982	0.601114	0.653295	0.339285	1.08322	1.13667	1.05594	1.11164	1.17174
K.KAEGEPQEES#PLK.S	S177	sp|Q9NYF8|BCLF1_HUMAN	Bcl-2-associated transcription factor 1 OS=Homo sapiens GN=BCLAF1 PE=1 SV=2	3,4	2.563	0.5548	0.756564	1	KRRGSQEKQTKKAEGEPQEESPLKSKSQEEPKDTFEHDPSE	3	3	1	1.03753	1.06888	1.1133	1.09657	1.03259	1.09105	1.03207	0.972642	1.01697	1.06443	1	1.06605	0.990815	1.1529	1.09321	1.13521	1.06838	1.04364	1.06849	1.05288	1.06301
K.AEGEPQEES#PLK.S	S177	sp|Q9NYF8|BCLF1_HUMAN	Bcl-2-associated transcription factor 1 OS=Homo sapiens GN=BCLAF1 PE=1 SV=2	2,3	3.522	0.6508	0.619024	1	KRRGSQEKQTKKAEGEPQEESPLKSKSQEEPKDTFEHDPSE	3	4	1	1.01893	1.04042	1.0602	1.0524	1.05314	1.01734	1.01349	1.00089	1.02541	1.0194	1	0.994976	1.04341	1.03702	1.04807	1.04933	0.973447	1.0323	1.0031	0.977795	0.982983
K.QVETEEAGVVTTATASVNLKVS#PK.R	S177	sp|O75475|PSIP1_HUMAN	PC4 and SFRS1-interacting protein OS=Homo sapiens GN=PSIP1 PE=1 SV=1	4	3.855	0.6822	1.51325	1	VETEEAGVVTTATASVNLKVSPKRGRPAATEVKIPKPRGRP		1												1	1.42927	1.40072	1.469	1.27355	1.35693	1.23809	1.13636	1.35952	1.36826	1.31701
K.IEDVGS#DEEDDSGK.D	S177,S255	sp|Q58FF8|H90B2_HUMAN,sp|P08238|HS90B_HUMAN	Putative heat shock protein HSP 90-beta 2 OS=Homo sapiens GN=HSP90AB2P PE=1 SV=2,Heat shock protein HSP 90-beta OS=Homo sapiens GN=HSP90AB1 PE=1 SV=4	2,3	3.555	0.8047	0.306154	1	GEKEEENKDDEEKPKIEDVGSDEEDDSGKDKKKKTKKIKEK	86	108	1	0.990109	1.03	0.988312	1.01776	1.06456	1.02338	1.00961	0.989286	1.02257	0.961382	1	1.02219	1.09325	1.07483	1.12218	1.09173	1.03535	1.00152	0.964656	0.931256	0.946247
K.IEDVGS#DEEDDSGKDK.K	S177,S255	sp|Q58FF8|H90B2_HUMAN,sp|P08238|HS90B_HUMAN	Putative heat shock protein HSP 90-beta 2 OS=Homo sapiens GN=HSP90AB2P PE=1 SV=2,Heat shock protein HSP 90-beta OS=Homo sapiens GN=HSP90AB1 PE=1 SV=4	3	2.973	0.6429	0.25931	1	GEKEEENKDDEEKPKIEDVGSDEEDDSGKDKKKKTKKIKEK	3	2	1	1.09962	1.15867	1.01615	1.08413	1.13621	1.10758	0.943767	1.02396	0.93131	1.03823	1	1.02455	1.07866	1.12187	0.979365	1.17156	1.05547	1.10929	0.97617	0.986735	0.97148
K.DDEEKPKIEDVGS#DEEDDSGK.D	S177,S255	sp|Q58FF8|H90B2_HUMAN,sp|P08238|HS90B_HUMAN	Putative heat shock protein HSP 90-beta 2 OS=Homo sapiens GN=HSP90AB2P PE=1 SV=2,Heat shock protein HSP 90-beta OS=Homo sapiens GN=HSP90AB1 PE=1 SV=4	3,4	4.181	0.7749	0.542632	1	GEKEEENKDDEEKPKIEDVGSDEEDDSGKDKKKKTKKIKEK		7												1	1.03879	1.09866	1.18381	1.07322	1.15583	1.05755	1.02859	1.08509	1.09347	1.0968
K.IEDVGS#DEEDDS#GK.D	S177:S183,S255:S261	sp|Q58FF8|H90B2_HUMAN,sp|P08238|HS90B_HUMAN	Putative heat shock protein HSP 90-beta 2 OS=Homo sapiens GN=HSP90AB2P PE=1 SV=2,Heat shock protein HSP 90-beta OS=Homo sapiens GN=HSP90AB1 PE=1 SV=4	2	2.673	0.7449	0.881447	1	GEKEEENKDDEEKPKIEDVGSDEEDDSGKDKKKKTKKIKEK,NKDDEEKPKIEDVGSDEEDDSGKDKKKKTKKIKEKYIDQEE		4												1	0.946684	1.0959	1.0962	1.13111	1.15127	1.04138	1.05246	1.04778	0.970618	1.05103
K.VQSLEGEKLS#PK.S	S1779	sp|P46821|MAP1B_HUMAN	Microtubule-associated protein 1B OS=Homo sapiens GN=MAP1B PE=1 SV=2	2,3,4	4.761	0.5199	0.515507	1	MSLYASLTSEKVQSLEGEKLSPKSDISPLTPRESSPLYSPT	6	7	1	1.06559	1.01054	1.0594	1.04449	1.02419	1.02601	1.04726	1.04687	1.06747	1.07998	1	1.01484	0.996733	1.06289	1.04813	1.15047	1.00535	1.00116	1.02782	1.08403	1.03164
K.IEVLDS#PASK.K	S178	sp|Q8N5I9|CL045_HUMAN	Uncharacterized protein C12orf45 OS=Homo sapiens GN=C12orf45 PE=1 SV=2	2	2.41	0.4772	0.839382	1	IDNIKLPNSEGGKGKIEVLDSPASKKKK-------------	2	1	1	1.05708	0.989036	1.02867	1.00394	0.967852	1.00605	0.992712	1.01599	0.989078	0.99928	1	0.869102	0.867639	0.789097	0.795862	0.729827	0.877707	0.745375	0.757641	0.829306	0.796909
K.GKIEVLDS#PASK.K	S178	sp|Q8N5I9|CL045_HUMAN	Uncharacterized protein C12orf45 OS=Homo sapiens GN=C12orf45 PE=1 SV=2	3	2.164	0.6123	0.432281	1	IDNIKLPNSEGGKGKIEVLDSPASKKKK-------------	2	2	1	1.09445	1.01999	1.05499	1.08505	1.17218	1.06824	1.13031	1.11011	1.1628	1.09461	1	1.09891	1.01966	0.968366	0.96708	0.90019	1.09508	1.14627	1.13601	1.15204	1.09634
K.HTLGDS#DNES.-	S179	sp|P02794|FRIH_HUMAN	Ferritin heavy chain OS=Homo sapiens GN=FTH1 PE=1 SV=2	2	1.948	0.654	0.631977	1	MGAPESGLAEYLFDKHTLGDSDNES----------------	5	2	1	0.9738	1.11581	1.18713	1.0893	1.16121	1.1165	1.1262	1.02315	0.947481	1.1246	1	1.21785	1.26952	1.32755	1.19099	1.26447	1.04525	1.16941	1.11479	1.03764	1.11211
K.ERQRLFS#QGQDVSNK.V	S1799	sp|P55196|AFAD_HUMAN	Afadin OS=Homo sapiens GN=MLLT4 PE=1 SV=3	3,4	2.225	0.4693	0.48467	1	SPGSSGAPENLTFKERQRLFSQGQDVSNKVKASRKLTELEN		2												1	0.874822	0.657105	0.408721	0.504055	0.319125	0.940313	1.02852	1.10715	1.0404	1.09209
K.RESEDDPES#EPDDHEK.R	S180	sp|P16383|GCFC2_HUMAN	GC-rich sequence DNA-binding factor 2 OS=Homo sapiens GN=GCFC2 PE=1 SV=2	3,4	2.33	0.6159	0.343948	1	DVQHTSSISGMKRESEDDPESEPDDHEKRIPFTLRPQTLRQ	4	3	1	0.934606	0.959571	0.853415	0.899132	0.930269	1.00064	0.976906	0.842751	0.897788	0.82983	1	1.01893	1.17905	1.21123	1.1211	1.21765	1.07332	1.13126	1.02059	0.998558	1.06664
K.GTPSQS#PVVGRSQGQQQEK.K	S181	sp|P52594|AGFG1_HUMAN	Arf-GAP domain and FG repeat-containing protein 1 OS=Homo sapiens GN=AGFG1 PE=1 SV=2	3,4	2.498	0.5882	0.512709	1	KSLLGDSAPTLHLNKGTPSQSPVVGRSQGQQQEKKQFDLLS	2	2	1	1.08834	0.946867	1.0307	0.859366	0.726547	1.07273	1.11897	1.02498	1.06786	1.1236	1	1.08019	0.990254	0.955903	0.907372	0.678804	1.05286	1.10877	1.14761	1.01966	1.04866
K.VQIS#PDSGGLPERSVSLTGAPESVQK.A	S181	sp|Q92945|FUBP2_HUMAN	Far upstream element-binding protein 2 OS=Homo sapiens GN=KHSRP PE=1 SV=4	3,4	4.986	0.672	0.495609	1	GRGGEQINKIQQDSGCKVQISPDSGGLPERSVSLTGAPESV	2	1	1	1.20431	1.15083	0.996081	0.957535	0.907023	1.06137	1.13898	1.05814	1.21833	1.17229	1	0.981245	1.03853	0.997651	1.05383	0.815762	1.04301	1.05327	0.973999	1.09285	1.06257
K.EGEEPTVYS#DEEEPK.D	S181	sp|O00264|PGRC1_HUMAN	Membrane-associated progesterone receptor component 1 OS=Homo sapiens GN=PGRMC1 PE=1 SV=3	2,3,4	4.065	0.7633	0.2115	1	TFKYHHVGKLLKEGEEPTVYSDEEEPKDESARKND------	19	16	1	0.955052	0.939736	1.00243	0.930297	0.980469	0.946648	0.92216	0.905602	0.910636	0.977132	1	1.02507	1.01854	1.0731	1.10678	1.12089	1.03938	0.993157	0.991629	1.00595	1.01525
K.RPLS#GPDVGTPQPAGLASGAK.L	S181	sp|O96013|PAK4_HUMAN	Serine/threonine-protein kinase PAK 4 OS=Homo sapiens GN=PAK4 PE=1 SV=1	3,4	5.104	0.7494	0.886663	1	KSSREGSGGPQESSRDKRPLSGPDVGTPQPAGLASGAKLAA	4	1	1	1.10869	1.07592	1.21466	0.982707	1.05406	1.0253	1.0426	1.07734	1.12136	1.19137	1	1.06949	1.03359	0.861354	0.941388	0.942504	0.962909	1.04618	0.979259	1.02125	0.972942
K.ATVTPS#PVK.G	S181	sp|Q9H1E3|NUCKS_HUMAN	Nuclear ubiquitous casein and cyclin-dependent kinase substrate 1 OS=Homo sapiens GN=NUCKS1 PE=1 SV=1	2	2.333	0.5744	0.141451	1	KPERKEKKMPKPRLKATVTPSPVKGKGKVGRPTASKASKEK	3	5	1	1.09253	1.08969	1.13833	1.04911	1.09467	1.0526	1.10823	1.1001	1.04543	1.06042	1	0.964734	0.991224	0.96405	0.889445	0.876414	0.906806	0.998451	0.932298	0.926265	0.923914
K.AREAAAGIQWS#EEETEDEEEEK.E	S181	sp|P46087|NOP2_HUMAN	Putative ribosomal RNA methyltransferase NOP2 OS=Homo sapiens GN=NOP2 PE=1 SV=2	3	3.28	0.4512	0.094777	1	PIERAARKQKAREAAAGIQWSEEETEDEEEEKEVTPESGPP		1												1	0.881661	1.12313	0.948463	0.778876	0.785823	1.21741	1.31324	0.95084	1.00116	0.956878
K.RSLATM*DS#PPHQK.Q	S1820	sp|Q14676|MDC1_HUMAN	Mediator of DNA damage checkpoint protein 1 OS=Homo sapiens GN=MDC1 PE=1 SV=3	3	2.095	0.5394	0.943302	1	TPELQPKASQSRKRSLATMDSPPHQKQPQRGEVSQKTVIIK	1	1	1	1.00033	1.08172	0.845002	1.12192	0.666734	0.875351	1.16622	0.990906	1.01601	0.954847	1	0.853191	0.954348	0.874179	0.844181	0.659383	0.928904	0.935717	0.947701	0.971176	0.861066
K.DFS#PEALKK.A	S183	sp|O15372|EIF3H_HUMAN	Eukaryotic translation initiation factor 3 subunit H OS=Homo sapiens GN=EIF3H PE=1 SV=1	3	2.04	0.3074	0.75104	1	SLKAYRLTPKLMEVCKEKDFSPEALKKANITFEYMFEEVPI	1	1	1	1.0252	0.939559	0.991872	1.02616	1.01371	0.951562	1.00286	0.991459	0.956519	0.985956	1	1.03468	1.04686	1.12451	1.09402	1.15425	1.09551	1.08087	1.02212	1.06353	1.00143
K.DFS#PEALK.K	S183	sp|O15372|EIF3H_HUMAN	Eukaryotic translation initiation factor 3 subunit H OS=Homo sapiens GN=EIF3H PE=1 SV=1	2	2.014	0.4019	1.14095	1	SLKAYRLTPKLMEVCKEKDFSPEALKKANITFEYMFEEVPI	3	2	1	0.954282	1.04809	1.03922	1.10352	1.04187	0.987279	1.02448	0.970166	1.01409	1.02597	1	0.953864	0.99558	1.01218	1.02799	1.03806	0.946305	0.957494	0.935323	0.916352	0.945648
K.RPLDS#PEAEELPAM*K.R	S183	sp|Q5VWG9|TAF3_HUMAN	Transcription initiation factor TFIID subunit 3 OS=Homo sapiens GN=TAF3 PE=1 SV=1	3	4.503	0.6833	0.148574	1	ELEEEEIINDENFLGKRPLDSPEAEELPAMKRPRLLSTKGD	3		1	0.974118	1.09597	1.05706	1.10495	1.11522	1.06832	1.03205	1.00534	1.00828	1.01189
K.S#CEEIDLDK.H	S183	sp|Q9NPI7|KRCC1_HUMAN	Lysine-rich coiled-coil protein 1 OS=Homo sapiens GN=KRCC1 PE=2 SV=1	2	1.967	0.3742	0.778115	1	HPEEGREKSEEERSKHKRKKSCEEIDLDKHKSIQRKKTEVE		1												1	0.908343	1.01143	0.834551	1.128	0.973692	1.21717	0.947089	0.968081	1.05468	0.895814
K.GDDGPDIADEES#RGLEGK.A	S1834	sp|O14686|MLL2_HUMAN	Histone-lysine N-methyltransferase MLL2 OS=Homo sapiens GN=MLL2 PE=1 SV=2	3	2.223	0.5092	0.942564	1	RKELPTSQKGDDGPDIADEESRGLEGKADTPGPEDGGVKAS		1												1	0.884336	0.863551	0.701878	0.755524	0.674066	0.987986	0.954138	0.980458	0.929276	0.937583
K.ELARQIS#FK.A	S184	sp|Q9Y385|UB2J1_HUMAN	Ubiquitin-conjugating enzyme E2 J1 OS=Homo sapiens GN=UBE2J1 PE=1 SV=2	3	0.766	0.1828	0.824817	1	KSGSDSSQADQEAKELARQISFKAEVNSSGKTISESDLNHS	1		1	0.891079	0.627281	0.471924	0.325697	0.270526	1.01098	0.953589	0.885493	0.957571	1.00108
K.AAEEQGDDQDS#EK.S	S185	sp|Q1KMD3|HNRL2_HUMAN	Heterogeneous nuclear ribonucleoprotein U-like protein 2 OS=Homo sapiens GN=HNRNPUL2 PE=1 SV=1	2,3	3.387	0.6224	0.658915	1	TPGSEVPGDKAAEEQGDDQDSEKSKPAGSDGERRGVKRQRD	1	2	1	1.04569	1.06498	0.937555	0.956218	1.07675	0.926147	1.01627	0.920581	1.03936	0.850571	1	1.20982	1.2043	1.40529	1.22268	1.31139	1.143	1.20276	1.10029	0.93968	1.08793
K.NRVPS#AGDVEK.A	S186	sp|Q15785|TOM34_HUMAN	Mitochondrial import receptor subunit TOM34 OS=Homo sapiens GN=TOMM34 PE=1 SV=2	3	2.222	0.6103	0.596749	1	HKEMAKSKSKETTATKNRVPSAGDVEKARVLKEEGNELVKK	1	1	1	1.14508	1.05049	1.10984	1.10606	1.01601	1.11565	1.08605	1.08638	0.993019	1.04899	1	1.08371	1.04045	1.02955	0.990292	1.02415	1.00933	1.02088	0.970008	1.13537	0.995307
K.FQEQECPPS#PEPTRK.E	S186	sp|P62070|RRAS2_HUMAN	Ras-related protein R-Ras2 OS=Homo sapiens GN=RRAS2 PE=1 SV=1	3	1.201	0.5404	0.571917	1	QAFHELVRVIRKFQEQECPPSPEPTRKEKDKKGCHCVIF--	2	2	1	1.11242	1.08757	1.14875	1.13166	1.06502	1.08075	1.11313	1.05653	1.09517	1.02844	1	0.960967	1.05404	1.18327	1.06469	1.14437	1.09401	1.08608	1.03198	0.985866	1.01573
K.QAS#LPVSGSVAGDFVK.K	S1862	sp|Q9Y3S1|WNK2_HUMAN	Serine/threonine-protein kinase WNK2 OS=Homo sapiens GN=WNK2 PE=1 SV=4	3	3.555	0.5226	0.477298	1	VSSDSGDEGPRARPPVQKQASLPVSGSVAGDFVKKATAFLQ	1	1	1	0.887825	0.709225	0.329585	0.576139	0.464041	0.997044	0.997573	0.948211	0.972221	1.06597	1	0.863045	0.568136	0.388198	0.521535	0.384314	0.871857	0.891958	1.03612	1.042	1.01771
K.RRAS#WAS#ENGETDAEGTQM*TPAK.R	S1865:S1868	sp|Q12789|TF3C1_HUMAN	General transcription factor 3C polypeptide 1 OS=Homo sapiens GN=GTF3C1 PE=1 SV=4	3	1.871	0.5516	1.07897	1	SPPEGQAPPSHSPRGTKRRASWASENGETDAEGTQMTPAKR,EGQAPPSHSPRGTKRRASWASENGETDAEGTQMTPAKRPAL		1												1	0.986283	1.04013	1.09415	1.00929	0.926465	1.01759	1.01154	0.929551	0.804965	1.01601
K.TFWS#PELK.K	S187,S191	sp|O15083|ERC2_HUMAN,sp|Q8IUD2|RB6I2_HUMAN	ERC protein 2 OS=Homo sapiens GN=ERC2 PE=1 SV=3,ELKS/Rab6-interacting/CAST family member 1 OS=Homo sapiens GN=ERC1 PE=1 SV=1	2	1.669	0.3571	0.927267	1	ELDIKDSKLGSSMNSIKTFWSPELKKERVLRKEEAARMSVL		2												1	0.926514	0.976869	0.969542	1.03167	1.05548	0.977504	0.91771	1.01205	0.973375	1.01985
K.NVS#QESLETK.E	S1873	sp|Q5UIP0|RIF1_HUMAN	Telomere-associated protein RIF1 OS=Homo sapiens GN=RIF1 PE=1 SV=2	2	1.51	0.3755	0.760603	1	ESPNENFKTVGPCLGDSKNVSQESLETKEEKPEETPKMELS	1	1	1	1.17798	1.14145	1.25052	1.09306	1.11574	1.12153	1.12339	1.15583	1.28269	1.21326	1	1.15925	1.31891	1.25476	1.18866	1.2113	1.07616	1.21578	1.07335	1.0688	1.20856
K.LEALS#VKEETK.E	S188	sp|P43487|RANG_HUMAN	Ran-specific GTPase-activating protein OS=Homo sapiens GN=RANBP1 PE=1 SV=1	3	1.448	0.2749	1.3283	1	KAGSGKNDHAEKVAEKLEALSVKEETKEDAEEKQ-------	1		1	0.907077	0.896983	0.713841	0.811544	0.834511	0.930513	0.922068	1.01696	1.04177	0.957618
K.YNLDAS#EEEDSNK.K	S188	sp|O95218|ZRAB2_HUMAN	Zinc finger Ran-binding domain-containing protein 2 OS=Homo sapiens GN=ZRANB2 PE=1 SV=2	2,3	3.333	0.6713	0.556249	1	KLDEDEDEDDADLSKYNLDASEEEDSNKKKSNRRSRSKSRS	2	7	1	0.926533	0.826426	0.887889	0.850181	0.965755	0.883684	0.810985	0.849713	0.783365	0.894138	1	0.900247	0.964238	0.98377	1.02865	1.07156	0.897114	0.850199	0.923403	0.900285	0.93524
K.YNLDAS#EEEDSNKK.K	S188	sp|O95218|ZRAB2_HUMAN	Zinc finger Ran-binding domain-containing protein 2 OS=Homo sapiens GN=ZRANB2 PE=1 SV=2	3,4	3.208	0.6568	0.654738	1	KLDEDEDEDDADLSKYNLDASEEEDSNKKKSNRRSRSKSRS	2	3	1	0.970496	0.896985	0.911801	0.937199	0.978563	0.948541	0.89855	0.936467	0.958166	0.923543	1	0.970059	0.929634	1.05506	0.986584	1.0701	0.929097	0.907202	0.95028	0.952279	0.915732
K.QAGGFLGPPPPSGKFS#.-	S188	sp|Q9UM00|TMCO1_HUMAN	Transmembrane and coiled-coil domain-containing protein 1 OS=Homo sapiens GN=TMCO1 PE=1 SV=1	3	3.128	0.6378	0.676429	1	RAATKQAGGFLGPPPPSGKFS--------------------	1	1	1	1.06038	1.10275	0.94	1.09976	1.09482	1.08632	1.10598	1.01976	1.13216	1.13971	1	1.0013	1.0637	0.954966	1.08542	1.06089	1.02276	0.959674	1.01082	1.03188	0.994264
K.IEVKEES#PQSK.A	S188	sp|P11171|41_HUMAN	Protein 4.1 OS=Homo sapiens GN=EPB41 PE=1 SV=4	3	1.798	0.2914	1.05255	1	FEIKEGEGLEECSKIEVKEESPQSKAETELKASQKPIRKHR	1		1	1.04649	1.1454	1.1553	1.08725	1.1074	1.11468	1.03361	1.07453	1.13451	1.04051
K.GHLS#EGLVTK.W	S189	sp|Q16659|MK06_HUMAN	Mitogen-activated protein kinase 6 OS=Homo sapiens GN=MAPK6 PE=1 SV=1	3	2.558	0.4171	1.03199	1	IGDFGLARIMDPHYSHKGHLSEGLVTKWYRSPRLLLSPNNY	1		1	0.964765	0.966643	0.900912	0.883013	0.805095	1.01039	1.06226	1.15319	1.09675	1.04976
K.GGREDM*DIS#K.S	S189	sp|P49321|NASP_HUMAN	Nuclear autoantigenic sperm protein OS=Homo sapiens GN=NASP PE=1 SV=2	2,3	1.27	0.2724	0.591757	1	ETDKEQDSEMEKGGREDMDISKSAEEPQEKVDLTLDWLTET	4	2	1	1.1041	1.0586	1.06418	1.04545	1.0439	1.02883	1.04358	1.06365	1.03265	1.02641	1	1.07867	1.09227	1.11457	1.09105	1.0775	1.03069	1.12501	1.02499	1.00514	1.06909
K.S#PPLSPVGTTPVK.L	S189	sp|Q9BVC5|ASHWN_HUMAN	Ashwin OS=Homo sapiens GN=C2orf49 PE=1 SV=1	2,3	3.808	0.6813	0.705923	1	NDAKQNHDLTHRKSPSGPVKSPPLSPVGTTPVKLKRAAPKE	2	3	1	1.09726	1.03659	1.09332	1.12686	1.16549	1.06452	1.05604	1.19894	1.04799	1.03977	1	1.25218	1.27353	1.48454	1.50808	1.62284	1.2099	1.03667	1.12112	1.1634	1.12008
K.EGGARLGAGGGS#PEK.S	S19	sp|Q9UNE7|CHIP_HUMAN	E3 ubiquitin-protein ligase CHIP OS=Homo sapiens GN=STUB1 PE=1 SV=2	2,3	1.947	0.5308	0.319719	1	--MKGKEEKEGGARLGAGGGSPEKSPSAQELKEQGNRLFVG	2	3	1	1.0317	0.873315	0.587407	0.295426	0.191896	1.07999	1.11859	1.14037	1.1619	1.14687	1	0.995341	0.971552	0.598227	0.61408	0.212854	1.09501	1.10235	1.10981	1.09566	1.11924
K.RELDDDVTES#VK.D	S19	sp|Q9H2J7|S6A15_HUMAN	Sodium-dependent neutral amino acid transporter B(0)AT2 OS=Homo sapiens GN=SLC6A15 PE=1 SV=1	3	1.866	0.4946	0.583023	1	--MPKNSKVVKRELDDDVTESVKDLLSNEDAADDAFKTSEL	1	1	1	0.962273	0.931267	0.971486	0.951757	0.907881	0.901975	0.958377	0.976106	1.0347	1.05511	1	0.936427	0.815863	0.702011	0.64325	0.534016	1.03405	1.07068	0.994998	0.973525	0.943434
K.QSSTPGSLFLS#PPAPAPK.N	S19	sp|Q9H4A3|WNK1_HUMAN	Serine/threonine-protein kinase WNK1 OS=Homo sapiens GN=WNK1 PE=1 SV=2	3	2.705	0.5845	0.875075	1	--MSGGAAEKQSSTPGSLFLSPPAPAPKNGSSSDSSVGEKL	1	1	1	0.918439	1.04586	0.994766	1.01974	0.981417	1.11123	1.07852	1.12633	0.988654	1.01127	1	0.929741	1.01892	0.961012	0.961768	0.962917	0.887827	0.895939	0.892477	0.97495	0.923615
K.VVDYSQFQES#DDADEDYGRDSGPPTK.K	S19	sp|Q9H1E3|NUCKS_HUMAN	Nuclear ubiquitous casein and cyclin-dependent kinase substrate 1 OS=Homo sapiens GN=NUCKS1 PE=1 SV=1	3,4	6.407	0.7921	0.488757	1	--MSRPVRNRKVVDYSQFQESDDADEDYGRDSGPPTKKIRS		19												1	0.95012	1.01804	0.984979	1.04886	1.0556	0.954395	0.893685	0.96707	0.974993	0.994293
K.GVPNVIS#EDTLK.G	S190	sp|Q5W0V3|F16B1_HUMAN	Protein FAM160B1 OS=Homo sapiens GN=FAM160B1 PE=2 SV=1	2	1.642	0.3989	0.86873	1	NFFLENKMKSLASKGVPNVISEDTLKGQDSLSTDTGQSRQP	1		1	1.00233	1.0045	0.880685	0.90236	1.01257	1.12243	0.876493	0.984038	1.02861	0.955608
K.IFVGGLS#PDTPEEK.I	S190	sp|Q14103|HNRPD_HUMAN	Heterogeneous nuclear ribonucleoprotein D0 OS=Homo sapiens GN=HNRNPD PE=1 SV=1	2	1.229	0.5606	0.678513	1	KRAKAMKTKEPVKKIFVGGLSPDTPEEKIREYFGGFGEVES	1		1	1.14087	1.22148	0.766296	1.30938	1.02208	1.1114	0.990939	1.18085	1.38351	1.17884
K.M*LAES#DES#GDEESVSQTDK.T	S190:S193	sp|P22059|OSBP1_HUMAN	Oxysterol-binding protein 1 OS=Homo sapiens GN=OSBP PE=1 SV=1	3	4.288	0.6517	0.475411	1	QRWVTALELAKAKAVKMLAESDESGDEESVSQTDKTELQNT,VTALELAKAKAVKMLAESDESGDEESVSQTDKTELQNTLRT		4												1	0.976848	1.1727	1.11621	1.16504	1.19608	1.06609	1.0803	1.12057	1.08598	1.161
K.TQQSPISNGS#PELGIK.K	S191	sp|Q15723|ELF2_HUMAN	ETS-related transcription factor Elf-2 OS=Homo sapiens GN=ELF2 PE=1 SV=2	3	2.522	0.5539	0.813699	1	MKKKKVGRKPKTQQSPISNGSPELGIKKKPREGKGNTTYLW	1		1	0.927692	0.997847	1.1492	1.03794	1.01511	0.981329	1.11362	0.946085	1.12957	1.15031
K.S#IDDEDVDENEDDVYGNSSGRK.H	S191,S344	sp|Q8IUI4|S29P2_HUMAN,sp|Q8TEQ0|SNX29_HUMAN	Putative protein SNX29P2 OS=Homo sapiens GN=SNX29P2 PE=5 SV=2,Sorting nexin-29 OS=Homo sapiens GN=SNX29 PE=1 SV=3	3	3.027	0.7777	1.31675	1	WKIDSLSLNREFGYQKLDVKSIDDEDVDENEDDVYGNSSGR		1												1	0.99876	1.01899	1.16979	0.997267	1.14874	1.05526	0.934082	0.856579	0.995805	1.0574
K.S#PSDSGYSYETIGK.T	S1915	sp|P46821|MAP1B_HUMAN	Microtubule-associated protein 1B OS=Homo sapiens GN=MAP1B PE=1 SV=2	2,3	2.966	0.7589	0.645346	1	TTRTSDVGGYYYEKIERTTKSPSDSGYSYETIGKTTKTPED	2	1	1	0.93975	0.958508	0.921829	0.805656	0.911573	0.914787	0.927211	0.971213	0.941445	1.0538	1	1.03364	1.00998	1.07773	1.07526	1.1127	1.01685	0.926881	1.00136	0.896102	1.08404
K.GFGFGQGAGALVHS#E.-	S192	sp|P21291|CSRP1_HUMAN	Cysteine and glycine-rich protein 1 OS=Homo sapiens GN=CSRP1 PE=1 SV=3	2,3	4.675	0.7711	0.921718	1	AKNFGPKGFGFGQGAGALVHSE-------------------	1	2	1	0.818601	0.740897	0.796757	0.718507	0.904386	0.868624	0.786323	0.840177	0.837078	0.882064	1	1.07668	1.03043	0.994403	1.03339	1.092	1.16156	1.12699	1.05101	0.98705	0.986615
K.SPPLS#PVGTTPVK.L	S193	sp|Q9BVC5|ASHWN_HUMAN	Ashwin OS=Homo sapiens GN=C2orf49 PE=1 SV=1	2,3	3.754	0.5815	0.56291	1	QNHDLTHRKSPSGPVKSPPLSPVGTTPVKLKRAAPKEEAEA	1	2	1	1.056	1.0437	1.10423	1.05893	1.06729	0.979417	1.03874	1.09025	1.00942	1.06979	1	0.963296	1.07192	1.13179	1.19266	1.20117	1.00919	0.978829	1.04825	1.01547	0.952025
K.ISNLS#PEEEQGLWK.Q	S193	sp|Q5HYJ3|FA76B_HUMAN	Protein FAM76B OS=Homo sapiens GN=FAM76B PE=1 SV=3	3	3.398	0.5871	1.58312	1	HHHHHHHHRHSSSHHKISNLSPEEEQGLWKQSHKSSATIQN		1												1	0.997187	1.09178	1.0056	1.15233	1.22917	0.959443	1.06163	1.10478	0.97794	1.00587
K.SKPAGS#DGERRGVK.R	S193	sp|Q1KMD3|HNRL2_HUMAN	Heterogeneous nuclear ribonucleoprotein U-like protein 2 OS=Homo sapiens GN=HNRNPUL2 PE=1 SV=1	4	1.966	0.3876	0.850833	1	DKAAEEQGDDQDSEKSKPAGSDGERRGVKRQRDEKDEHGRA		2												1	1.02909	0.973655	0.89993	0.932963	0.964277	1.03947	1.02305	1.01155	1.03179	1.0555
K.SYIVM*SPES#PVK.C	S194	sp|Q8NCP5|ZBT44_HUMAN	Zinc finger and BTB domain-containing protein 44 OS=Homo sapiens GN=ZBTB44 PE=1 SV=1	2,3	2.21	0.624	1.08377	1	IPVCRESRRKRKSYIVMSPESPVKCGTQTSSPQVLNSSASY	1	2	1	1.00616	1.00786	0.963662	1.01987	1.07269	0.951179	0.910379	0.941496	0.982514	0.97199	1	0.961376	0.956799	1.01104	1.01785	1.00134	0.997161	1.01785	1.01433	1.02542	0.961107
K.GAGDGS#DEEVDGKADGAEAKPAE.-	S1943	sp|P35579|MYH9_HUMAN	Myosin-9 OS=Homo sapiens GN=MYH9 PE=1 SV=4	3	2.806	0.7485	0.146949	1	RGDLPFVVPRRMARKGAGDGSDEEVDGKADGAEAKPAE---	7	3	1	1.04819	1.11824	1.11168	1.05673	1.03548	1.05431	1.0488	1.06389	1.02716	1.07469	1	1.13604	1.06541	1.18737	1.10948	1.22537	0.984428	1.09425	1.05539	1.15524	1.3344
K.GAGDGS#DEEVDGK.A	S1943	sp|P35579|MYH9_HUMAN	Myosin-9 OS=Homo sapiens GN=MYH9 PE=1 SV=4	2,3	3.485	0.7531	0.138472	1	RGDLPFVVPRRMARKGAGDGSDEEVDGKADGAEAKPAE---	12	11	1	1.08067	1.14574	1.11368	1.06013	1.06718	1.00893	1.04938	1.05466	1.02454	1.00685	1	1.06623	1.11373	1.20805	1.13793	1.26757	1.07558	1.08255	1.05116	1.02715	1.07132
K.VNS#M*VAYK.I	S195	sp|Q13257|MD2L1_HUMAN	Mitotic spindle assembly checkpoint protein MAD2A OS=Homo sapiens GN=MAD2L1 PE=1 SV=1	2	0.975	0.3897	1.03659	1	ITNSEEVRLRSFTTTIHKVNSMVAYKIPVND----------	1		1	0.862632	0.534159	0.41795	0.412967	0.365779	1.0068	0.974433	0.986097	0.881679	1.03665
K.VLTANSNPSS#PSAAK.R	S195	sp|Q9NV56|MRGBP_HUMAN	MRG/MORF4L-binding protein OS=Homo sapiens GN=MRGBP PE=1 SV=1	2,3	2.87	0.5918	0.667183	1	DKRKRSRVTDKVLTANSNPSSPSAAKRRRT-----------	2	3	1	1.05114	0.953141	1.09678	1.15582	1.05417	1.04345	1.05006	0.968612	1.05718	1.02751	1	1.06542	1.00151	1.12606	1.06449	1.10188	0.996717	0.975612	1.10086	1.01868	1.01336
K.QAREES#EESEAEPVQRTAK.K	S196	sp|Q9BW71|HIRP3_HUMAN	HIRA-interacting protein 3 OS=Homo sapiens GN=HIRIP3 PE=1 SV=3	3,4	1.829	0.6047	0.869505	1	VVKKQAPGKASVSRKQAREESEESEAEPVQRTAKKVEGNKG	2	2	1	1.21523	1.17587	1.08022	0.840925	0.723821	1.16355	1.16889	1.08865	1.13173	1.17076	1	1.06429	1.09719	1.30288	1.22365	0.824727	0.998494	1.05034	0.973038	0.897655	1.04151
K.NGHDGDTHQEDDGEKS#D.-	S196	sp|Q08117|AES_HUMAN	Amino-terminal enhancer of split OS=Homo sapiens GN=AES PE=1 SV=4	3	1.735	0.63	1.07201	1	SKEDKNGHDGDTHQEDDGEKSD-------------------	1		1	0.867891	1.03698	0.735724	0.924875	0.892939	0.894862	0.638155	0.725561	0.567001	0.681194
K.QAREES#EESEAEPVQR.T	S196	sp|Q9BW71|HIRP3_HUMAN	HIRA-interacting protein 3 OS=Homo sapiens GN=HIRIP3 PE=1 SV=3	3	1.653	0.6019	1.25121	1	VVKKQAPGKASVSRKQAREESEESEAEPVQRTAKKVEGNKG	1	1	1	0.860089	1.4033	2.82853	4.44013	5.93585	0.9237	0.534975	0.612779	0.522744	0.523576	1	0.76207	1.89086	3.31422	3.06614	11.2804	1.17117	0.633684	0.337529	0.640771	0.54433
K.QAREES#EES#EAEPVQRTAK.K	S196:S199	sp|Q9BW71|HIRP3_HUMAN	HIRA-interacting protein 3 OS=Homo sapiens GN=HIRIP3 PE=1 SV=3	3,4	1.986	0.6411	0.282342	1	VVKKQAPGKASVSRKQAREESEESEAEPVQRTAKKVEGNKG,KQAPGKASVSRKQAREESEESEAEPVQRTAKKVEGNKGTKS	3	6	1	0.845348	0.926959	0.697013	0.718769	0.653889	1.00963	0.911298	0.877652	0.910433	0.855856	1	0.957467	0.925409	0.929883	0.903449	0.580017	0.947112	1.00658	1.00093	0.950681	0.99538
K.QAREES#EES#EAEPVQR.T	S196:S199	sp|Q9BW71|HIRP3_HUMAN	HIRA-interacting protein 3 OS=Homo sapiens GN=HIRIP3 PE=1 SV=3	3	1.568	0.5708	1.38376	1	VVKKQAPGKASVSRKQAREESEESEAEPVQRTAKKVEGNKG,KQAPGKASVSRKQAREESEESEAEPVQRTAKKVEGNKGTKS		2												1	1.36384	1.70399	3.90191	4.0965	11.4992	1.49011	0.85871	0.890773	0.972952	0.963708
K.TTS#PPEVSGYSYEK.T	S1965	sp|P46821|MAP1B_HUMAN	Microtubule-associated protein 1B OS=Homo sapiens GN=MAP1B PE=1 SV=2	2,3	4.084	0.6934	0.494181	1	KTTRTPEEGGYSYDISEKTTSPPEVSGYSYEKTERSRRLLD	4	4	1	0.905469	0.943947	0.956025	0.93016	0.973946	0.923572	0.858621	0.896633	0.904933	0.968296	1	0.922929	1.00347	0.970883	1.04072	1.09461	0.890109	0.849806	0.93892	0.926196	0.94546
K.SEAPAEVTHFS#PK.S	S197	sp|Q6PID6|TTC33_HUMAN	Tetratricopeptide repeat protein 33 OS=Homo sapiens GN=TTC33 PE=1 SV=2	3	3.002	0.6814	0.709699	1	QQKVAQRIKKSEAPAEVTHFSPKSIPDYDFESDEIVAVCAA	1	1	1	1.10189	1.06479	1.00458	1.09062	1.00801	0.970038	1.03151	1.05208	1.05662	1.11622	1	0.976396	0.975102	0.880476	0.91801	1.03125	0.863956	0.980538	0.908696	0.90468	0.909835
K.KSEAPAEVTHFS#PK.S	S197	sp|Q6PID6|TTC33_HUMAN	Tetratricopeptide repeat protein 33 OS=Homo sapiens GN=TTC33 PE=1 SV=2	3,4	3.363	0.6658	0.370498	1	QQKVAQRIKKSEAPAEVTHFSPKSIPDYDFESDEIVAVCAA	2	1	1	0.985945	0.984334	1.08208	1.06608	1.03173	1.02545	1.01856	1.01127	1.04779	1.05784	1	1.07998	0.994013	1.09867	1.04128	1.09167	1.04074	1.08217	1.13199	1.03117	1.02579
K.S#PGRPLEREK.S	S1971	sp|O14578|CTRO_HUMAN	Citron Rho-interacting kinase OS=Homo sapiens GN=CIT PE=1 SV=2	3	1.397	0.4087	0.697378	1	REPSTPHRYREGRTELRRDKSPGRPLEREKSPGRMLSTRRE	1	2	1	1.11376	1.11763	1.08757	1.08207	1.07414	1.20412	1.14709	1.11195	1.06054	1.06718	1	1.10962	1.06558	1.19818	1.21575	1.12906	1.09248	1.08812	1.06364	1.08626	1.03633
K.TSDVNETQPPQS#E.-	S1975	sp|P35580|MYH10_HUMAN	Myosin-10 OS=Homo sapiens GN=MYH10 PE=1 SV=3	2	1.494	0.6618	0.712554	1	LSDDDTESKTSDVNETQPPQSE-------------------	2	2	1	1.07193	1.09134	1.09804	1.03374	1.12141	1.09659	1.18211	1.10026	1.10347	1.16668	1	1.08445	1.15927	1.33155	1.17997	1.20038	1.09429	1.14829	1.08096	1.10197	1.13038
K.EVS#PEVVRSK.L	S198	sp|Q5T200|ZC3HD_HUMAN	Zinc finger CCCH domain-containing protein 13 OS=Homo sapiens GN=ZC3H13 PE=1 SV=1	3	1.779	0.6318	1.19214	1	MKLEQENMEKREEIIIKKEVSPEVVRSKLSPSPSLRKSSKS	1	1	1	1.08662	1.05253	1.00901	0.872519	0.776375	1.09584	1.06172	1.06836	1.09659	1.0716	1	0.986912	0.917224	1.03033	0.923651	0.687259	0.963617	1.02008	0.956117	1.02028	0.944276
K.S#LPLPTPEEK.M	S198	sp|Q5SYE7|NHSL1_HUMAN	NHS-like protein 1 OS=Homo sapiens GN=NHSL1 PE=1 SV=2	2,3	2.038	0.3626	0.231294	1	PKTPASSDFSDLNTQTNWTKSLPLPTPEEKMRQQAQTVQAD	2	1	1	0.903491	0.877575	0.922064	0.969799	0.881286	0.933687	0.963632	1.02548	1.09657	1.07887	1	0.821237	0.99855	0.748579	0.857846	0.854791	0.954735	1.09775	0.983091	0.987164	0.911269
K.S#PQRFPES#PK.R	S1983:S1990	sp|Q6UB99|ANR11_HUMAN	Ankyrin repeat domain-containing protein 11 OS=Homo sapiens GN=ANKRD11 PE=1 SV=3	3	1.974	0.5491	0.844497	1	IGGTSENPVSWPVGSDLLLKSPQRFPESPKRFCPADPLHSA,PVSWPVGSDLLLKSPQRFPESPKRFCPADPLHSAAPGPFSA	2	2	1	1.06942	1.05549	1.14319	1.1096	1.07176	1.13871	1.0732	1.07589	1.08602	1.09319	1	1.1059	1.09126	1.05011	1.08195	1.10162	1.04852	1.11805	1.04452	0.994289	1.05218
K.SPQRFPES#PK.R	S1990	sp|Q6UB99|ANR11_HUMAN	Ankyrin repeat domain-containing protein 11 OS=Homo sapiens GN=ANKRD11 PE=1 SV=3	3	1.477	0.4367	1.11192	1	PVSWPVGSDLLLKSPQRFPESPKRFCPADPLHSAAPGPFSA		1												1	0.99843	1.05407	1.1241	1.09547	1.14449	1.06253	1.07441	1.00537	1.03359	1.05522
K.AGGGDLLLPPS#PK.V	S1991	sp|Q5TH69|BIG3_HUMAN	Brefeldin A-inhibited guanine nucleotide-exchange protein 3 OS=Homo sapiens GN=ARFGEF3 PE=1 SV=3	2,3	2.072	0.6113	0.516132	1	EHMGESLSLKAGGGDLLLPPSPKVEKKDPSRKKEWWENAGN	2	1	1	1.1144	1.03281	1.03895	1.04472	1.06415	1.01718	1.00593	1.01623	1.05714	1.03127	1	0.943268	0.959294	0.957132	0.832304	0.922889	0.908257	1.00109	0.969391	1.02644	0.799085
K.ANTS#GDFEK.D	S1993,S1002,S1010,S1018,S1018,S1017,S1017	sp|P49792|RBP2_HUMAN,sp|P0DJD0|RGPD1_HUMAN,sp|P0DJD1|RGPD2_HUMAN,sp|A6NKT7|RGPD3_HUMAN,sp|Q7Z3J3|RGPD4_HUMAN,sp|Q99666|RGPD5_HUMAN,sp|O14715|RGPD8_HUMAN	E3 SUMO-protein ligase RanBP2 OS=Homo sapiens GN=RANBP2 PE=1 SV=2,RANBP2-like and GRIP domain-containing protein 1 OS=Homo sapiens GN=RGPD1 PE=2 SV=1,RANBP2-like and GRIP domain-containing protein 2 OS=Homo sapiens GN=RGPD2 PE=2 SV=1,RanBP2-like and GRIP domain-containing protein 3 OS=Homo sapiens GN=RGPD3 PE=2 SV=2,RanBP2-like and GRIP domain-containing protein 4 OS=Homo sapiens GN=RGPD4 PE=2 SV…	2	2.392	0.4168	0.975879	1	GAGEKLFSSQYGKMANKANTSGDFEKDDDAYKTEDSDDIHF	1		1	0.992833	0.972504	0.947894	0.978945	0.966031	1.01141	0.978025	0.91845	0.938867	0.958605
K.RM*S#PKPELTEEQK.Q	S20	sp|P41208|CETN2_HUMAN	Centrin-2 OS=Homo sapiens GN=CETN2 PE=1 SV=1	3,4	3.414	0.5671	0.782759	1	-MASNFKKANMASSSQRKRMSPKPELTEEQKQEIREAFDLF	4	3	1	1.11777	1.13006	1.09318	1.13857	1.14477	1.11971	1.18575	1.15457	1.08493	1.10112	1	1.05038	1.04126	1.05788	1.09335	1.09608	1.02284	1.00908	1.04152	1.01647	1.00991
K.AHPPVTSAPLS#PPQPNDLYK.N	S200	sp|Q4VCS5|AMOT_HUMAN	Angiomotin OS=Homo sapiens GN=AMOT PE=1 SV=1	3,4	4.331	0.7031	0.991372	1	QMSLATSGVKAHPPVTSAPLSPPQPNDLYKNPTSSSEFYKA	5	5	1	1.01285	0.989405	0.997038	1.00564	0.993173	0.975403	0.943445	1.03294	1.0468	0.993398	1	1.0714	1.06862	1.05927	1.17235	1.21338	1.06486	1.01643	1.0774	1.10767	1.08578
K.FQSPQIQATIS#PPLQPK.T	S200	sp|Q7Z478|DHX29_HUMAN	ATP-dependent RNA helicase DHX29 OS=Homo sapiens GN=DHX29 PE=1 SV=2	3,4	4.145	0.6781	0.822629	1	EEQQPKSRPKFQSPQIQATISPPLQPKTKTYEEDPKSKPKK	2	3	1	0.915203	0.924572	0.951182	1.01135	1.01682	1.07563	1.21264	0.93845	1.04875	1.07611	1	0.97368	0.965658	0.977454	0.952572	1.01871	1.05972	0.992164	0.945005	0.903068	0.948752
K.TASESISNLS#EAGSIK.K	S200	sp|P30622|CLIP1_HUMAN	CAP-Gly domain-containing linker protein 1 OS=Homo sapiens GN=CLIP1 PE=1 SV=2	2,3	1.803	0.5708	1.42413	1	SATPPISNLTKTASESISNLSEAGSIKKGERELKIGDRVLV	1	1	1	1.21271	1.28953	1.1041	1.13564	1.05117	0.986219	1.10142	1.0931	1.02411	1.04072	1	1.17292	1.29024	1.19816	1.35777	1.15409	1.19275	1.25261	1.07508	1.20907	1.13862
K.GPQDRASSDLPS#PLEK.A	S200	sp|Q9H161|ALX4_HUMAN	Homeobox protein aristaless-like 4 OS=Homo sapiens GN=ALX4 PE=1 SV=2	3	1.572	0.3295	1.16251	1	LSVKEAGVKGPQDRASSDLPSPLEKADSESNKGKKRRNRTT	1		1	1.09922	1.12462	1.19328	1.16133	1.19548	1.24114	1.26864	1.16386	1.16099	1.11194
K.AETPTESVS#EPEVATK.Q	S201	sp|P18858|DNLI1_HUMAN	DNA ligase 1 OS=Homo sapiens GN=LIG1 PE=1 SV=1	3	2.86	0.5549	0.585776	1	PTTPPKPLKTSKAETPTESVSEPEVATKQELQEEEEQTKPP	1		1	0.800248	0.747657	0.716408	0.855777	0.828381	0.882486	0.755941	0.801398	0.910782	0.88247
K.RSIFAS#PESVTGK.V	S201	sp|O75940|SPF30_HUMAN	Survival of motor neuron-related-splicing factor 30 OS=Homo sapiens GN=SMNDC1 PE=1 SV=1	3	2.109	0.5116	1.00645	1	FNNRAYSKNKKGQVKRSIFASPESVTGKVGVGTCGIADKPM	1	1	1	1.10994	1.03228	0.98472	0.966364	0.879881	0.957477	1.02199	1.04359	1.12234	1.21432	1	0.937647	0.989975	0.91432	0.957728	0.760702	0.942073	1.02518	1.03694	1.07139	0.977138
K.ILVPKS#PVK.S	S201	sp|Q9Y232|CDYL1_HUMAN	Chromodomain Y-like protein OS=Homo sapiens GN=CDYL PE=1 SV=2	3	1.581	0.1898	1.29018	1	LSSRKNMDLAKSGIKILVPKSPVKSRTAVDGFQSESPEKLD	1		1	1.08025	1.10232	1.03838	1.11665	1.09961	1.03428	1.04459	1.03744	1.05147	0.989315
K.S#NLELFK.E	S202	sp|O15042|SR140_HUMAN	U2 snRNP-associated SURP motif-containing protein OS=Homo sapiens GN=U2SURP PE=1 SV=2	2	1.982	0.2253	0.518002	1	LLVIETKKPPLKKGEKEKKKSNLELFKEELKQIQEERDERH	1	1	1	0.986307	0.944567	0.799784	0.972055	0.923241	1.04625	0.921402	0.96109	0.875891	1.0119	1	0.887348	0.787545	0.50494	0.640138	0.543798	0.879264	0.936484	0.998893	1.13357	1.09764
K.ELSSPIS#PK.S	S2022	sp|P78559|MAP1A_HUMAN	Microtubule-associated protein 1A OS=Homo sapiens GN=MAP1A PE=1 SV=6	2	2.123	0.5279	0.690178	1	TKEAAAGRNTSAEKELSSPISPKSLQSDTPTFSYAALAGPT	3	2	1	1.04698	1.0728	1.07227	1.08769	1.02534	1.01649	1.05029	1.08691	1.02323	1.0443	1	0.991106	0.991572	1.03659	1.07098	1.10289	1.00074	1.00801	1.02726	1.00368	0.967545
K.EPETVGAQS#I.-	S2023	sp|Q15154|PCM1_HUMAN	Pericentriolar material 1 protein OS=Homo sapiens GN=PCM1 PE=1 SV=4	2	2.604	0.7673	1.39096	1	TEELAGNSETLKEPETVGAQSI-------------------	1	2	1	0.991368	0.892423	1.061	0.985022	0.986528	0.907516	0.936001	0.96176	0.959899	0.966063	1	0.96354	0.927365	1.0864	1.0712	1.08073	1.0805	1.03765	1.03208	1.05197	1.03366
K.YLLGDAPVS#PSSQK.L	S203	sp|Q9NYB0|TE2IP_HUMAN	Telomeric repeat-binding factor 2-interacting protein 1 OS=Homo sapiens GN=TERF2IP PE=1 SV=1	3	3.352	0.6155	0.844669	1	RYLKHLRGQEHKYLLGDAPVSPSSQKLKRKAEEDPEAADSG	1	2	1	0.805747	0.967801	0.856821	0.876589	0.948246	0.919929	0.812596	0.882197	0.850606	0.893783	1	0.912049	0.904561	0.950203	0.93784	0.972322	0.961851	0.856417	0.992653	0.942112	0.914679
K.GS#PNLTLPK.E	S2032	sp|Q12923|PTN13_HUMAN	Tyrosine-protein phosphatase non-receptor type 13 OS=Homo sapiens GN=PTPN13 PE=1 SV=2	2	1.48	0.5047	0.738915	1	EEINEISYPKGKCSTYQIKGSPNLTLPKESYIQEDDIYDDS	2	1	1	1.00533	1.01528	0.978588	0.992689	0.975834	0.999442	1.01102	1.01349	1.05289	0.969312	1	0.905779	0.872511	0.97303	0.879471	0.983255	0.948885	0.896177	0.894794	0.744023	0.894404
K.LAPVPS#PEPQKPAPVSPESVK.A	S204	sp|Q96JM3|CHAP1_HUMAN	Chromosome alignment-maintaining phosphoprotein 1 OS=Homo sapiens GN=CHAMP1 PE=1 SV=2	3,4	3.679	0.6165	0.935565	1	SPEPPKSVPVCESQKLAPVPSPEPQKPAPVSPESVKATLSN	2		1	1.00992	0.913914	1.17887	0.891044	1.04994	0.977004	1.01299	1.04568	0.95021	1.10171
K.TASESISNLSEAGS#IK.K	S204	sp|P30622|CLIP1_HUMAN	CAP-Gly domain-containing linker protein 1 OS=Homo sapiens GN=CLIP1 PE=1 SV=2	3	2.566	0.5324	1.08644	1	PISNLTKTASESISNLSEAGSIKKGERELKIGDRVLVGGTK	1	1	1	1.08085	1.16747	1.39032	1.32525	1.55882	1.03577	1.15393	0.976149	1.02016	1.20526	1	0.931682	0.946491	0.962605	0.965451	0.962732	0.935408	1.05549	1.08754	1.02438	0.993753
K.S#WGEQCPETSGTDSGRK.G	S204	sp|P27987|IP3KB_HUMAN	Inositol-trisphosphate 3-kinase B OS=Homo sapiens GN=ITPKB PE=1 SV=5	3	2.855	0.6112	0.165853	1	SQPPGRVLVQGARSEERRTKSWGEQCPETSGTDSGRKGGPS		1												1	0.991961	1.00482	1.16398	1.07488	1.20082	1.03957	0.960037	0.932028	1.02429	0.970532
K.VENM*SSNQDGNDS#DEFM*.-	S204	sp|Q86WR0|CCD25_HUMAN	Coiled-coil domain-containing protein 25 OS=Homo sapiens GN=CCDC25 PE=1 SV=2	2,3	4.622	0.8603	0.272419	1	RSYSSLMKVENMSSNQDGNDSDEFM----------------		15												1	1.00626	1.18681	1.28338	1.15309	1.33748	1.10823	1.12706	1.09437	1.07423	1.08522
K.DIKEES#DEEEEDDEESGRLR.F	S205	sp|Q96EV2|RBM33_HUMAN	RNA-binding protein 33 OS=Homo sapiens GN=RBM33 PE=1 SV=3	3	1.896	0.5148	1.6172	1	LDEFTGGMETLELQKDIKEESDEEEEDDEESGRLRFKTERK		1												1	1.47066	2.86704	5.83358	5.46996	16.3971	1.49234	1.16997	0.752421	1.01791	0.929552
K.EIS#DDEAEEEK.G	S205,S226	sp|Q58FF7|H90B3_HUMAN,sp|P08238|HS90B_HUMAN	Putative heat shock protein HSP 90-beta-3 OS=Homo sapiens GN=HSP90AB3P PE=5 SV=1,Heat shock protein HSP 90-beta OS=Homo sapiens GN=HSP90AB1 PE=1 SV=4	2,3	3.519	0.651	0.030778	1	SQFIGYPITLYLEKEQDKEISDDEAEEEKGEKEEEDKDDEE	88	99	1	0.955006	0.999674	0.941753	0.983451	0.996005	0.974561	0.933668	0.939014	0.942197	0.915384	1	0.986896	1.06736	1.1087	1.08719	1.15668	1.04119	0.995905	0.998442	0.981835	1.00658
K.EIS#DDEAEEEKGEK.E	S205,S226	sp|Q58FF7|H90B3_HUMAN,sp|P08238|HS90B_HUMAN	Putative heat shock protein HSP 90-beta-3 OS=Homo sapiens GN=HSP90AB3P PE=5 SV=1,Heat shock protein HSP 90-beta OS=Homo sapiens GN=HSP90AB1 PE=1 SV=4	2,3,4	4.395	0.7276	0.285616	1	SQFIGYPITLYLEKEQDKEISDDEAEEEKGEKEEEDKDDEE	9	8	1	0.972428	0.974329	0.976831	1.01753	1.01619	1.00388	0.987533	0.959027	0.991431	0.966533	1	1.01688	1.08713	1.17328	1.21088	1.13923	1.04494	1.06062	1.01802	1.04423	1.03661
K.EIS#DDEAEEEKGEKEEEDK.D	S205,S226	sp|Q58FF7|H90B3_HUMAN,sp|P08238|HS90B_HUMAN	Putative heat shock protein HSP 90-beta-3 OS=Homo sapiens GN=HSP90AB3P PE=5 SV=1,Heat shock protein HSP 90-beta OS=Homo sapiens GN=HSP90AB1 PE=1 SV=4	3,4	2.704	0.5684	0.248757	1	SQFIGYPITLYLEKEQDKEISDDEAEEEKGEKEEEDKDDEE		11												1	0.990579	0.972546	1.10264	1.03719	1.06167	1.00084	1.03175	1.01981	1.0389	1.02721
K.EIS#DDEAEEEKGEKEEEDKDDEEKPK.I	S205,S226	sp|Q58FF7|H90B3_HUMAN,sp|P08238|HS90B_HUMAN	Putative heat shock protein HSP 90-beta-3 OS=Homo sapiens GN=HSP90AB3P PE=5 SV=1,Heat shock protein HSP 90-beta OS=Homo sapiens GN=HSP90AB1 PE=1 SV=4	5	2.646	0.4698	0.975324	1	SQFIGYPITLYLEKEQDKEISDDEAEEEKGEKEEEDKDDEE		3												1	1.03068	0.986159	1.14644	1.133	1.07717	1.02097	1.02162	1.14597	1.07224	1.08928
K.RGLS#VDSAQEVK.R	S2051	sp|Q9Y4A5|TRRAP_HUMAN	Transformation/transcription domain-associated protein OS=Homo sapiens GN=TRRAP PE=1 SV=3	2,3	2.816	0.592	0.568907	1	DPNSSGEGVNSVSSSIKRGLSVDSAQEVKRFRTATGAISAV	2	2	1	1.11082	1.10225	1.04006	1.00841	1.02819	1.12098	1.13249	1.1132	1.10478	1.13414	1	1.07607	0.972235	0.894789	0.852065	0.914852	1.0051	0.984208	1.03067	1.03301	1.01534
K.QPCPS#ESDIITEEDK.S	S206	sp|O75475|PSIP1_HUMAN	PC4 and SFRS1-interacting protein OS=Homo sapiens GN=PSIP1 PE=1 SV=1	2,3	3.592	0.7096	0.221508	1	TEVKIPKPRGRPKMVKQPCPSESDIITEEDKSKKKGQEEKQ	2	3	1	0.95588	0.958666	0.852509	0.855116	0.966439	1.02048	1.04451	0.981455	0.930501	1.00985	1	0.991316	0.844554	0.851296	0.819554	0.864478	1.03409	0.944481	1.01457	0.98742	0.984017
K.LNHVAAGLVS#PSLK.S	S207	sp|Q05519|SRS11_HUMAN	Serine/arginine-rich splicing factor 11 OS=Homo sapiens GN=SRSF11 PE=1 SV=1	2,3,4	4.004	0.726	1.02329	1	LLKLMSTVDPKLNHVAAGLVSPSLKSDTSSKEIEEAMKRVR	2	3	1	0.987254	0.808823	0.863737	0.924922	0.919765	0.95684	0.956638	0.945555	1.09948	1.07174	1	0.904534	0.823436	0.770902	0.827865	0.74079	0.881099	0.862126	0.902455	0.956898	0.860051
K.LEASQQNS#EEM*.-	S207	sp|Q4VC05|BCL7A_HUMAN	B-cell CLL/lymphoma 7 protein family member A OS=Homo sapiens GN=BCL7A PE=1 SV=1	2	3.364	0.7345	0.876607	1	QDLEGVPPSKKMKLEASQQNSEEM-----------------	1		1	1.19463	1.08879	1.34104	1.47748	1.19211	1.03116	1.21151	1.22674	1.18991	0.995266
K.S#PEHPVDDIDK.M	S2094	sp|Q14667|K0100_HUMAN	UPF0378 protein KIAA0100 OS=Homo sapiens GN=KIAA0100 PE=1 SV=3	3	2.977	0.6185	1.00922	1	GKGVAQGLTRSSGVRRSFRKSPEHPVDDIDKMKERAAMNNS	1	1	1	1.1069	1.16669	1.0481	1.13365	1.08315	1.24552	1.24762	1.27219	1.16663	1.03442	1	0.847267	0.746104	0.583928	0.558812	0.584247	1.07269	0.989245	1.17916	1.15942	1.23316
K.RTLDFDPLLSPAS#PK.R	S21	sp|Q53H80|AKIR2_HUMAN	Akirin-2 OS=Homo sapiens GN=AKIRIN2 PE=1 SV=2	3	3.258	0.646	0.734507	1	MACGATLKRTLDFDPLLSPASPKRRRCAPLSAPTSAAASPL	1	4	1	0.940085	0.811031	0.746677	0.744699	0.847552	0.787617	0.873919	0.923847	0.938884	0.903657	1	0.891367	0.962421	0.875419	1.0113	0.908378	0.997348	0.985497	1.06198	1.0192	1.04194
K.LTTTGQVTS#PVK.G	S210	sp|P49916|DNLI3_HUMAN	DNA ligase 3 OS=Homo sapiens GN=LIG3 PE=1 SV=2	2,3	3.106	0.5834	0.874235	1	GTPKKKAVVQAKLTTTGQVTSPVKGASFVTSTNPRKFSGFS	4	3	1	1.0335	1.06315	1.10655	1.05136	1.00956	1.04499	1.06562	1.05792	0.98788	1.01526	1	0.931993	0.989239	0.994759	0.991006	0.989309	0.973453	0.934961	0.957736	0.948497	0.944752
K.RRPPS#PEPSTK.V	S2102	sp|Q01082|SPTB2_HUMAN	Spectrin beta chain, non-erythrocytic 1 OS=Homo sapiens GN=SPTBN1 PE=1 SV=2	3,4	1.76	0.4852	0.03038	1	LELLEVRRQQEEEERKRRPPSPEPSTKVSEEAESQQQWDTS	5	6	1	1.08775	1.05906	1.16796	1.12092	1.07823	1.04368	1.08394	1.06575	1.06332	1.0601	1	1.01887	1.07232	1.13009	1.15689	1.09262	1.06771	1.06782	1.06606	1.0362	0.995779
K.LPDLS#PVENK.E	S2105	sp|Q9Y520|PRC2C_HUMAN	Protein PRRC2C OS=Homo sapiens GN=PRRC2C PE=1 SV=4	2,3	2.121	0.5342	0.624514	1	EQRQKQPRAGPIKAQKLPDLSPVENKEHKPGPIGKERSLKN	6	3	1	1.01234	0.996667	1.04989	1.03543	1.04016	1.01558	1.00413	1.02088	1.03549	1.07975	1	0.954882	0.98448	0.998321	1.02027	1.03968	0.965194	0.923013	0.957064	1.01711	1.00033
K.GSISTPNS#PVK.M	S2108	sp|Q96AY4|TTC28_HUMAN	Tetratricopeptide repeat protein 28 OS=Homo sapiens GN=TTC28 PE=1 SV=4	2,3	1.447	0.3732	0.792912	1	GTAGGMRVSVSSKGSISTPNSPVKMTLIPSPNSPFQKVGKL	2		1	1.19782	1.33586	1.53174	1.39191	1.44738	1.21731	1.23895	1.15524	1.17508	1.1475
K.ANS#DDERPVASDNDDEK.Q	S212	sp|Q8WVC0|LEO1_HUMAN	RNA polymerase-associated protein LEO1 OS=Homo sapiens GN=LEO1 PE=1 SV=1	3	3.02	0.6325	0.959963	1	ERPQLSDDERQQLSEEEKANSDDERPVASDNDDEKQNSDDE	1	1	1	1.00492	1.06981	1.13596	1.06058	1.1231	1.13057	1.41041	1.11675	1.22094	1.0936	1	1.07116	1.28304	1.48393	1.52477	1.7064	1.14187	1.05315	0.949353	1.0284	1.10432
K.ANS#DDERPVAS#DNDDEK.Q	S212:S220	sp|Q8WVC0|LEO1_HUMAN	RNA polymerase-associated protein LEO1 OS=Homo sapiens GN=LEO1 PE=1 SV=1	3	3.946	0.7413	0.376099	1	ERPQLSDDERQQLSEEEKANSDDERPVASDNDDEKQNSDDE,ERQQLSEEEKANSDDERPVASDNDDEKQNSDDEEQPQLSDE		4												1	1.03021	1.04787	1.05872	1.02592	1.06969	1.07428	1.07261	0.990186	0.96355	1.02523
K.M*TLIPSPNS#PFQK.V	S2120	sp|Q96AY4|TTC28_HUMAN	Tetratricopeptide repeat protein 28 OS=Homo sapiens GN=TTC28 PE=1 SV=4	2,3	2.096	0.4813	0.211703	1	KGSISTPNSPVKMTLIPSPNSPFQKVGKLASSDTGESDQSS	2	1	1	0.988918	0.908237	0.949737	0.969305	0.898111	0.919065	0.871363	0.931946	0.900851	0.934919	1	0.998178	0.879665	0.717004	0.795454	0.696634	1.08069	0.965628	0.947008	0.996029	1.05077
K.EEAPAS#PLRPLYPQISPLK.I	S213	sp|P85037|FOXK1_HUMAN	Forkhead box protein K1 OS=Homo sapiens GN=FOXK1 PE=1 SV=1	3	2.558	0.6217	1.28245	1	PSTAIKIQFTSLYHKEEAPASPLRPLYPQISPLKIHIPEPD	1	1	1	0.887827	0.878987	0.994727	0.840642	0.932664	0.766666	0.782032	0.879305	0.935734	1.03238	1	1.08597	1.09989	1.45365	1.49229	1.46962	1.04836	1.00505	1.06859	1.03852	1.1088
K.CPS#PINEHNGLIK.G	S213	sp|Q9Y2H6|FND3A_HUMAN	Fibronectin type-III domain-containing protein 3A OS=Homo sapiens GN=FNDC3A PE=1 SV=4	3	3.176	0.6608	0.820204	1	RQGTQKDKMSSPPSSPQKCPSPINEHNGLIKGQIAGGINTG	2	1	1	1.12187	0.980037	1.0069	1.01814	1.08936	1.01602	1.13891	1.00307	1.00996	1.00548	1	0.995588	1.04579	0.905576	0.942331	0.957441	0.881467	1.00253	0.957382	0.927414	0.887799
K.TPSPKEEDEEPES#PPEKK.T	S214	sp|Q9H1E3|NUCKS_HUMAN	Nuclear ubiquitous casein and cyclin-dependent kinase substrate 1 OS=Homo sapiens GN=NUCKS1 PE=1 SV=1	4,5	2.039	0.4798	0.775314	1	ASKASKEKTPSPKEEDEEPESPPEKKTSTSPPPEKSGDEGS	2	3	1	0.994933	1.00984	0.994187	0.983543	0.978269	0.957011	1.02469	1.02985	1.05696	0.980747	1	1.02434	1.03815	1.11097	1.10209	1.11952	0.985377	1.03791	1.0816	1.00855	0.982198
K.TPSPKEEDEEPES#PPEK.K	S214	sp|Q9H1E3|NUCKS_HUMAN	Nuclear ubiquitous casein and cyclin-dependent kinase substrate 1 OS=Homo sapiens GN=NUCKS1 PE=1 SV=1	3,4,5	4.119	0.6668	0.245372	1	ASKASKEKTPSPKEEDEEPESPPEKKTSTSPPPEKSGDEGS	14	12	1	1.0268	1.00015	1.03031	1.06273	0.984909	1.0124	1.05472	1.03626	0.9904	0.94777	1	1.00819	1.09056	1.11068	1.18625	1.097	0.963308	1.00077	1.00691	1.08051	1.01258
K.EEDEEPES#PPEK.K	S214	sp|Q9H1E3|NUCKS_HUMAN	Nuclear ubiquitous casein and cyclin-dependent kinase substrate 1 OS=Homo sapiens GN=NUCKS1 PE=1 SV=1	2,3	2.528	0.6336	0.240865	1	ASKASKEKTPSPKEEDEEPESPPEKKTSTSPPPEKSGDEGS	15	16	1	0.987897	1.0114	1.01293	0.993548	1.02752	1.00048	0.966629	1.00283	1.01219	0.954175	1	1.03684	1.06863	1.15772	1.13717	1.17278	1.03362	1.05195	1.00408	1.06247	1.00945
K.EEDEEPES#PPEKK.T	S214	sp|Q9H1E3|NUCKS_HUMAN	Nuclear ubiquitous casein and cyclin-dependent kinase substrate 1 OS=Homo sapiens GN=NUCKS1 PE=1 SV=1	3,4	2.264	0.5318	0.716573	1	ASKASKEKTPSPKEEDEEPESPPEKKTSTSPPPEKSGDEGS	2	2	1	1.03971	0.932058	1.08163	0.968111	1.03808	1.02733	1.01613	0.973669	1.02688	1.01619	1	1.00153	0.970596	1.1195	1.03719	1.05109	0.941984	1.01425	1.03401	0.99003	1.03251
K.NKPGPNIES#GNEDDDASFK.I	S214	sp|O60841|IF2P_HUMAN	Eukaryotic translation initiation factor 5B OS=Homo sapiens GN=EIF5B PE=1 SV=4	3	3.763	0.7222	0.10517	1	LQSRKGQKKNQKNKPGPNIESGNEDDDASFKIKTVAQKKAE	2	7	1	1.04525	1.03072	1.1826	1.14131	1.16554	1.07632	1.07582	1.02917	1.01729	1.02299	1	1.03448	1.01062	1.0361	0.975198	0.952029	1.02212	1.0346	1.01777	1.0416	1.01343
K.VEGNFNPFAS#PQK.N	S215	sp|Q9H6K1|CF106_HUMAN	Uncharacterized protein C6orf106 OS=Homo sapiens GN=C6orf106 PE=1 SV=2	2,3	3.474	0.671	0.612967	1	ETEFNTQPHRKVEGNFNPFASPQKNRQSDENNLKDPGGSEF	3	2	1	0.991175	0.968288	0.979206	0.989914	0.944804	0.985512	0.959972	0.968773	0.975063	0.976235	1	1.0633	1.0014	0.939368	1.01688	1.05726	1.08757	0.984224	1.04857	1.0311	1.04467
K.LVEQANS#PK.H	S215	sp|O95391|SLU7_HUMAN	Pre-mRNA-splicing factor SLU7 OS=Homo sapiens GN=SLU7 PE=1 SV=2	2	1.723	0.4238	1.29961	1	LKAQKLQEELASGKLVEQANSPKHQWGEEEPNSQMEKDHNS	1	1	1	1.07743	1.0513	1.18447	1.01388	1.03577	1.07797	0.95396	1.03273	0.953026	0.982054	1	0.972808	0.987221	0.95262	0.98693	0.995589	0.910807	0.999953	0.891963	0.859883	0.905363
K.EDVSASGPS#PEATQLAK.Q	S2159	sp|Q96T58|MINT_HUMAN	Msx2-interacting protein OS=Homo sapiens GN=SPEN PE=1 SV=1	2,3	4.409	0.7562	0.548009	1	SDPVDPDKEPEKEDVSASGPSPEATQLAKQMELEQAVEHIA	1	1	1	1.15932	1.10671	1.2549	0.92879	1.02765	1.17807	0.956325	1.02667	1.01484	1.1852	1	1.08282	1.2096	1.30276	1.24189	1.4016	1.10388	1.1185	1.125	1.11891	1.08563
K.SRTAVDGFQSES#PEK.L	S216	sp|Q9Y232|CDYL1_HUMAN	Chromodomain Y-like protein OS=Homo sapiens GN=CDYL PE=1 SV=2	3	2.259	0.6018	0.624695	1	ILVPKSPVKSRTAVDGFQSESPEKLDPVEQGQEDTVAPEVA	1	2	1	0.99943	0.851262	0.500138	0.287804	0.244865	1.09788	1.12709	1.05785	1.17496	1.10092	1	0.96471	0.848901	0.596287	0.632892	0.349645	1.06536	1.06458	1.0906	1.11183	1.1266
K.IYHLPDAES#DEDEDFK.E	S218	sp|Q15019|SEPT2_HUMAN	Septin-2 OS=Homo sapiens GN=SEPT2 PE=1 SV=1	3	4.046	0.6925	0.463862	1	RILDEIEEHNIKIYHLPDAESDEDEDFKEQTRLLKASIPFS	6	15	1	0.923201	0.906433	0.882749	0.893594	1.0356	1.02016	0.956484	0.931343	1.0289	1.00937	1	1.04713	1.04137	1.38013	1.10037	1.33752	1.047	1.15449	1.0213	1.36246	1.38379
K.M*ANSS#PVLSK.V	S218	sp|Q9NXE8|CWC25_HUMAN	Pre-mRNA-splicing factor CWC25 homolog OS=Homo sapiens GN=CWC25 PE=1 SV=1	2	2.118	0.4108	0.857388	1	RSSSEDEHSAGRSQKKMANSSPVLSKVPGYGLQVRNSDRNQ		1												1	1.04647	1.05388	1.06229	1.06662	1.12527	1.04765	1.09173	1.01343	0.989381	0.911799
K.LCS#PLSEPGDPSK.C	S2189	sp|Q5VUA4|ZN318_HUMAN	Zinc finger protein 318 OS=Homo sapiens GN=ZNF318 PE=1 SV=2	2,3	2.466	0.5916	0.559693	1	LPDLVDFVTRTSGVQKDKLCSPLSEPGDPSKCSSLELGPLQ	3	1	1	0.933951	1.1217	1.16994	1.14968	1.01877	1.01222	1.0685	1.00965	1.09775	1.03104	1	1.05842	1.05144	1.0891	1.07033	1.11455	1.03971	0.905876	1.05149	0.990988	1.06988
K.APRGDVTAEEAAGAS#PAK.A	S22	sp|P49006|MRP_HUMAN	MARCKS-related protein OS=Homo sapiens GN=MARCKSL1 PE=1 SV=2	2,3,4	3.986	0.6839	0.302924	1	GSQSSKAPRGDVTAEEAAGASPAKANGQENGHVKSNGDLSP	5	3	1	1.13021	1.03177	1.01917	0.937378	0.820404	1.07535	1.097	1.0763	1.07312	1.11059	1	1.00863	1.06615	1.01998	0.992124	0.810839	1.03906	1.08044	0.997727	1.02506	0.958777
K.RPM*EFEAALLSPGS#PK.R	S22	sp|Q9H9L7|AKIR1_HUMAN	Akirin-1 OS=Homo sapiens GN=AKIRIN1 PE=1 SV=1	3	3.469	0.5419	1.41511	1	ACGATLKRPMEFEAALLSPGSPKRRRCAPLPGPTPGLRPPD	1	1	1	1.00141	0.988898	0.816481	1.23094	0.979868	1.10288	1.13791	1.17406	1.19408	0.958008	1	0.907818	1.04124	0.899916	0.832207	0.888095	0.953699	0.985906	0.961925	1.04473	1.01134
K.GRS#PDELPSAGGDGGK.S	S22	sp|O60610|DIAP1_HUMAN	Protein diaphanous homolog 1 OS=Homo sapiens GN=DIAPH1 PE=1 SV=2	3	3.702	0.6958	1.29999	1	EPPGGSLGPGRGTRDKKKGRSPDELPSAGGDGGKSKKFTLK	1	1	1	1.03867	1.08063	1.13578	1.23555	1.3032	1.09832	1.10028	1.10756	1.06738	0.968194	1	0.968097	1.11871	1.10204	1.07274	1.10593	1.04771	1.02057	0.95388	0.924634	0.990514
K.RPES#PSEISPIK.G	S221	sp|Q7Z5K2|WAPL_HUMAN	Wings apart-like protein homolog OS=Homo sapiens GN=WAPAL PE=1 SV=1	2,3	3.033	0.6455	0.580603	1	ASEIKETNDTWNSQFGKRPESPSEISPIKGSVRTGLFEWDN	8	8	1	1.01328	1.06752	1.04146	1.03238	1.01764	0.995878	1.06046	1.04378	1.07863	1.06586	1	1.01507	1.0951	1.12422	1.0832	1.12071	1.04196	1.05726	1.00088	1.06377	1.00935
K.APS#GDLLDK.H	S222	sp|Q9P0W8|SPAT7_HUMAN	Spermatogenesis-associated protein 7 OS=Homo sapiens GN=SPATA7 PE=2 SV=3	2	1.475	0.3193	1.04032	1	RPRSTFPNSHRFQLVISKAPSGDLLDKHSELFSNKQLPFTP	1		1	1.11812	1.0455	1.19771	1.36034	1.26153	1.2429	1.13172	1.0938	1.17885	1.04522
K.HEEQS#NEDIPIAEQSSK.D	S222	sp|Q12888|TP53B_HUMAN	Tumor suppressor p53-binding protein 1 OS=Homo sapiens GN=TP53BP1 PE=1 SV=2	3	3.227	0.5485	0.237732	1	SGYTRLSDVDANTAIKHEEQSNEDIPIAEQSSKDIPVTAQP		1												1	0.956245	0.854996	0.728952	0.744052	0.727406	0.967513	0.911515	0.918968	0.864848	0.935028
K.EEAPASPLRPLYPQIS#PLK.I	S223	sp|P85037|FOXK1_HUMAN	Forkhead box protein K1 OS=Homo sapiens GN=FOXK1 PE=1 SV=1	3	1.259	0.2669	1.07069	1	SLYHKEEAPASPLRPLYPQISPLKIHIPEPDLRSMVSPVPS	1		1	1.01147	1.20265	0.974175	0.981918	0.995077	1.03752	0.991915	0.976468	1.21812	1.29693
K.ELENWAGS#M*.-	S223	sp|Q9H444|CHM4B_HUMAN	Charged multivesicular body protein 4b OS=Homo sapiens GN=CHMP4B PE=1 SV=1	2	2.035	0.6536	1.65573	1	PAKKKEEEDDDMKELENWAGSM-------------------		1												1	0.996783	0.948584	0.975325	1.0427	1.00916	0.985217	0.964128	1.0367	1.02703	1.11725
K.QRS#RDAVETNEK.S	S224	sp|O14981|BTAF1_HUMAN	TATA-binding protein-associated factor 172 OS=Homo sapiens GN=BTAF1 PE=1 SV=2	3	0.979	0.2819	1.02962	1	MSNRQKNKAKRMAKLFAKQRSRDAVETNEKSNDSTDGEPEE	1		1	1.08777	1.29061	1.07732	1.06902	1.19381	1.13595	0.945428	0.850849	0.975006	1.14152
K.SSERPLS#PK.A	S225	sp|Q15052|ARHG6_HUMAN	Rho guanine nucleotide exchange factor 6 OS=Homo sapiens GN=ARHGEF6 PE=1 SV=2	2	1.149	0.3629	0.707925	1	RTGWFPSNYVREIKSSERPLSPKAVKGFETAPLTKNYYTVV	1		1	1.04085	1.04351	1.05	0.950903	0.980112	0.935249	0.921117	1.07016	1.04668	1.0435
K.APIIPHSGS#IEK.A	S225	sp|Q96NB3|ZN830_HUMAN	Zinc finger protein 830 OS=Homo sapiens GN=ZNF830 PE=1 SV=2	3	1.785	0.5053	1.31919	1	LPNDFFSTNPPKAPIIPHSGSIEKAEIHEKVVERRENTAEA	1		1	1.11908	0.950276	1.22847	0.960728	1.06522	1.03692	1.00828	1.00136	1.19911	1.12871
K.S#PRLAM*M*PDN.-	S225	sp|O95473|SNG4_HUMAN	Synaptogyrin-4 OS=Homo sapiens GN=SYNGR4 PE=2 SV=2	2	1.141	0.2726	0.711901	1	GPNSLSYASSALSPCLTAPKSPRLAMMPDN-----------		1												1	0.905703	1.04162	0.885415	0.830371	0.783555	1.03275	0.931896	1.03335	1.10541	1.08754
K.DAS#VPLIDVTNLPTPRK.F	S226	sp|Q96A65|EXOC4_HUMAN	Exocyst complex component 4 OS=Homo sapiens GN=EXOC4 PE=1 SV=1	3	1.741	0.3723	0.350998	1	SRVVQRNKEKGKISSLVKDASVPLIDVTNLPTPRKFLDTSH	1	2	1	0.976429	0.776559	0.489354	0.647797	0.532291	0.775673	0.90098	0.80945	0.941961	0.931349	1	0.8281	0.602316	0.287441	0.314128	0.233461	1.04699	0.901654	1.07254	1.01025	1.08653
K.ASRRGAEEEEEEEDDDS#GEEM*K.A	S226	sp|Q08495|DEMA_HUMAN	Dematin OS=Homo sapiens GN=EPB49 PE=1 SV=3	4	3.28	0.6799	1.22818	1	RKRKASRRGAEEEEEEEDDDSGEEMKALRERQREELSKVTS		1												1	1.15444	0.948091	0.673248	0.628842	0.454764	1.24237	1.1911	0.969182	1.27799	1.33628
K.S#PGNTSQPPAFFSK.L	S2269	sp|Q9Y618|NCOR2_HUMAN	Nuclear receptor corepressor 2 OS=Homo sapiens GN=NCOR2 PE=1 SV=2	2,3	3.505	0.76	0.291752	1	VYPLLYRDGEQTEPSRMGSKSPGNTSQPPAFFSKLTESNSA	2	2	1	0.929427	0.943635	0.857179	0.933878	1.00337	0.907246	0.89772	0.945596	0.98384	0.997997	1	1.05548	1.00905	1.02931	0.984064	1.00581	1.05101	0.979793	0.987862	1.04007	1.01832
K.GDM*SAVNDES#F.-	S227	sp|Q8N488|RYBP_HUMAN	RING1 and YY1-binding protein OS=Homo sapiens GN=RYBP PE=1 SV=2	2	2.657	0.7832	0.819454	1	DKGSSRSSTPKGDMSAVNDESF-------------------	1	1	1	1.0202	1.15678	1.09879	1.12495	1.0155	1.09684	1.10801	1.10697	0.99545	1.23611	1	0.946444	1.11325	1.00477	1.05056	1.05632	0.963878	0.997433	0.911819	0.98832	0.964703
K.ESEQES#EEEILAQK.K	S227	sp|Q9BW71|HIRP3_HUMAN	HIRA-interacting protein 3 OS=Homo sapiens GN=HIRIP3 PE=1 SV=3	2,3	3.623	0.6946	0.059615	1	TAKKVEGNKGTKSLKESEQESEEEILAQKKEQREEEVEEEE	12	15	1	1.00347	0.973672	0.995161	1.02017	1.02217	0.969062	0.983146	1.01168	1.0401	1.0005	1	1.01475	1.08844	1.13884	1.13139	1.20171	0.982024	1.0404	1.04977	1.06615	1.04385
K.SEEDNEIES#EEEVQPK.T	S227	sp|P52701|MSH6_HUMAN	DNA mismatch repair protein Msh6 OS=Homo sapiens GN=MSH6 PE=1 SV=2	2,3,4	4.034	0.8142	0.084961	1	EMEVGTTYVTDKSEEDNEIESEEEVQPKTQGSRRSSRQIKK	18	3	1	0.985036	1.04258	1.00787	1.01826	1.07451	1.05746	1.05212	1.00037	1.08338	1.01886	1	1.11618	1.11049	1.2192	1.14161	1.22099	1.10257	1.10027	1.15514	1.06906	1.13178
K.ESEQES#EEEILAQKK.E	S227	sp|Q9BW71|HIRP3_HUMAN	HIRA-interacting protein 3 OS=Homo sapiens GN=HIRIP3 PE=1 SV=3	3	3.503	0.6811	0.575945	1	TAKKVEGNKGTKSLKESEQESEEEILAQKKEQREEEVEEEE	3	6	1	1.06524	1.0545	1.03826	0.977292	1.0793	0.985518	1.01076	0.978777	0.986283	1.06503	1	1.03196	1.07551	1.11837	1.03648	1.10774	1.07813	1.06591	1.07286	1.03579	1.00575
K.DREDS#PERCSDSDEEK.K	S227	sp|Q14677|EPN4_HUMAN	Clathrin interactor 1 OS=Homo sapiens GN=CLINT1 PE=1 SV=1	3,4	1.735	0.5958	0.701579	1	KIGSTIDDTISKFRRKDREDSPERCSDSDEEKKARRGRSPK	1	3	1	1.06433	1.0773	1.47451	1.38437	1.41868	1.16698	1.03343	1.0372	0.941409	0.990177	1	1.02316	1.20008	1.26616	1.15202	1.22435	1.10324	1.03177	1.07636	1.0143	1.1289
K.SKPLAAS#PKPAGLK.E	S2271	sp|P46821|MAP1B_HUMAN	Microtubule-associated protein 1B OS=Homo sapiens GN=MAP1B PE=1 SV=2	4	1.812	0.4089	1.28327	1	KTKSSSPVKKSDGKSKPLAASPKPAGLKESSDKVSRVASPK		1												1	1.14515	1.16889	1.19638	1.14729	1.1045	1.15148	1.13966	1.20078	1.20718	1.16079
K.ASEPLLS#PPPFGESRK.A	S2274	sp|O14686|MLL2_HUMAN	Histone-lysine N-methyltransferase MLL2 OS=Homo sapiens GN=MLL2 PE=1 SV=2	3,4	2.202	0.4401	1.54004	1	NLAVPESPGVGGGKASEPLLSPPPFGESRKALEVKKEELGA	1	1	1	1.03801	1.14492	1.17638	0.97937	0.957344	1.03768	0.995826	1.00241	1.0216	0.943969	1	0.943652	1.01728	1.01882	0.986593	1.07882	0.975706	0.959216	1.08191	1.01624	0.961062
K.LLSES#AQPLK.K	S228	sp|Q9H3N1|TMX1_HUMAN	Thioredoxin-related transmembrane protein 1 OS=Homo sapiens GN=TMX1 PE=1 SV=1	2	1.851	0.3717	0.372791	1	PSKRRRPQPYPYPSKKLLSESAQPLKKVEEEQEADEEDVSE	1	1	1	1.17933	0.733893	0.610116	0.695731	0.560774	1.12357	1.15161	1.03264	1.20447	1.13473	1	0.852216	0.608842	0.400921	0.393657	0.353883	0.855469	0.843469	0.916183	1.03048	0.870153
K.KAEQGS#EEEGEGEEEEEEGGESK.A	S228	sp|Q8NE71|ABCF1_HUMAN	ATP-binding cassette sub-family F member 1 OS=Homo sapiens GN=ABCF1 PE=1 SV=2	3,4	5.363	0.785	0.06851	1	IKEKEPPKQGKEKAKKAEQGSEEEGEGEEEEEEGGESKADD	8	9	1	0.852679	0.878021	0.672218	0.846905	0.861559	0.895935	0.84637	0.902297	0.821238	0.792701	1	1.10988	1.13183	1.15046	1.24349	1.18306	1.07384	1.03849	1.07055	0.972432	1.04223
K.AEQGS#EEEGEGEEEEEEGGESK.A	S228	sp|Q8NE71|ABCF1_HUMAN	ATP-binding cassette sub-family F member 1 OS=Homo sapiens GN=ABCF1 PE=1 SV=2	3	5.046	0.736	0.322379	1	IKEKEPPKQGKEKAKKAEQGSEEEGEGEEEEEEGGESKADD	2	1	1	0.940453	1.12935	0.794101	0.822713	0.894629	1.03494	0.660445	0.926765	0.698328	1.02425	1	0.871094	0.884642	1.03769	0.915491	1.11529	0.86139	1.13331	0.917747	0.939249	1.0916
K.S#PLPPEEEAK.D	S228	sp|Q1KMD3|HNRL2_HUMAN	Heterogeneous nuclear ribonucleoprotein U-like protein 2 OS=Homo sapiens GN=HNRNPUL2 PE=1 SV=1	2	2.115	0.6147	0.180678	1	DEHGRAYYEFREEAYHSRSKSPLPPEEEAKDEEEDQTLVNL	4	1	1	1.00607	1.05608	1.06794	1.06108	1.03414	0.986632	1.02751	1.02703	1.05002	1.05525	1	0.976325	0.970122	1.14484	1.00707	0.97066	0.956232	0.903166	0.91393	0.911818	0.930984
K.SELS#PVARQTSQIGGSSK.A	S2283	sp|P25054|APC_HUMAN	Adenomatous polyposis coli protein OS=Homo sapiens GN=APC PE=1 SV=2	3	2.428	0.5703	0.896693	1	EGQTATTSPRGAKPSVKSELSPVARQTSQIGGSSKAPSRSG	1	1	1	1.04451	0.972007	0.984618	0.911307	0.76846	1.01883	1.13112	1.09841	1.10466	1.13817	1	1.0483	1.08527	0.986764	1.03471	0.694676	1.08315	1.08659	1.06814	1.10875	1.07668
K.NLEQILNGGES#PK.Q	S229	sp|Q13033|STRN3_HUMAN	Striatin-3 OS=Homo sapiens GN=STRN3 PE=1 SV=3	3	3.204	0.5977	1.04201	1	SEPNGSVETKNLEQILNGGESPKQKGQEIKRSSGDVLETFN	1		1	0.924935	0.71898	0.640518	0.81379	0.720676	1.00395	1.07992	1.07239	1.16578	1.13203
K.AQGPLPNQHS#LK.G	S229	sp|Q4VCS5|AMOT_HUMAN	Angiomotin OS=Homo sapiens GN=AMOT PE=1 SV=1	3	2.941	0.5798	0.543975	1	KNPTSSSEFYKAQGPLPNQHSLKGMEHRGPPPEYPFKGMPP	2	1	1	0.991405	0.914557	0.959101	0.939711	0.853492	1.00847	1.0305	1.03826	0.951501	1.00586	1	1.13903	1.07991	0.855072	0.85321	0.893718	1.01899	1.19834	1.19765	1.25377	1.15024
K.S#PGASNFSTLPK.I	S229	sp|Q9Y4E8|UBP15_HUMAN	Ubiquitin carboxyl-terminal hydrolase 15 OS=Homo sapiens GN=USP15 PE=1 SV=3	2,3	2.682	0.6943	0.523181	1	LVIEQKNEDGTWPRGPSTPKSPGASNFSTLPKISPSSLSNN	3	2	1	1.03413	0.996153	1.10263	1.03402	1.01131	0.995422	0.996343	1.01505	0.996435	1.08414	1	0.972877	0.998414	1.06314	1.01456	1.10249	1.01252	1.02599	1.04492	0.982153	0.961524
K.QNS#DDEEQPQLS#DEEK.M	S229:S238	sp|Q8WVC0|LEO1_HUMAN	RNA polymerase-associated protein LEO1 OS=Homo sapiens GN=LEO1 PE=1 SV=1	3	2.538	0.5898	1.58801	1	KANSDDERPVASDNDDEKQNSDDEEQPQLSDEEKMQNSDDE,VASDNDDEKQNSDDEEQPQLSDEEKMQNSDDERPQASDEEH		1												1	1.1984	1.2356	1.23468	1.2786	1.29734	1.03099	1.06642	1.11053	1.14381	1.30402
K.VFIDQNLS#PGK.G	S23	sp|Q14186|TFDP1_HUMAN	Transcription factor Dp-1 OS=Homo sapiens GN=TFDP1 PE=1 SV=1	2,3	2.868	0.5317	0.050332	1	KDAGLIEANGELKVFIDQNLSPGKGVVSLVAVHPSTVNPLG	3	3	1	0.984064	0.915387	0.962323	0.991081	1.0017	0.98208	0.974401	0.895544	0.954981	0.975557	1	0.991786	0.993873	0.97892	1.05847	1.01101	0.990766	1.02486	0.976039	0.96375	0.949397
K.S#INEENGEVSEDQSQNK.H	S23	sp|Q13523|PRP4B_HUMAN	Serine/threonine-protein kinase PRP4 homolog OS=Homo sapiens GN=PRPF4B PE=1 SV=3	2,3	5.595	0.6722	0.477842	1	AAETQSLREQPEMEDANSEKSINEENGEVSEDQSQNKHSRH	2	1	1	1.2132	1.27735	1.18001	1.08531	1.02554	1.01514	1.08538	1.30879	1.2682	1.46044	1	1.06044	0.71978	0.782164	0.771482	1.11641	0.863405	0.711725	0.67522	0.900428	0.924033
K.EVS#DDEAEEKEDKEEEK.E	S231	sp|P07900|HS90A_HUMAN	Heat shock protein HSP 90-alpha OS=Homo sapiens GN=HSP90AA1 PE=1 SV=5	3,4	2.441	0.6038	0.015943	1	SQFIGYPITLFVEKERDKEVSDDEAEEKEDKEEEKEKEEKE	23	19	1	0.932761	0.896477	0.785523	0.901188	0.898157	0.898839	0.905319	0.945368	0.922623	0.873172	1	1.02906	1.07798	1.15943	1.13731	1.15311	1.05241	1.06327	1.07188	1.05708	1.06716
K.ERDKEVS#DDEAEEK.E	S231	sp|P07900|HS90A_HUMAN	Heat shock protein HSP 90-alpha OS=Homo sapiens GN=HSP90AA1 PE=1 SV=5	3,4	2.906	0.638	0.435525	1	SQFIGYPITLFVEKERDKEVSDDEAEEKEDKEEEKEKEEKE	3	2	1	1.04546	1.04432	1.01461	0.997273	0.928344	1.04767	1.01314	1.03744	1.06221	0.983647	1	0.999837	0.996326	1.08654	1.02198	1.04921	1.00402	1.00204	0.970076	0.902285	0.92809
K.EVS#DDEAEEK.E	S231	sp|P07900|HS90A_HUMAN	Heat shock protein HSP 90-alpha OS=Homo sapiens GN=HSP90AA1 PE=1 SV=5	2,3	3.408	0.5937	0.00392	1	SQFIGYPITLFVEKERDKEVSDDEAEEKEDKEEEKEKEEKE	48	40	1	0.980415	1.02945	1.00325	1.05548	1.03675	0.957724	0.97065	0.965008	0.950324	0.962181	1	1.08391	1.0774	1.11671	1.04852	1.11235	0.956385	1.01501	0.966728	1.03088	0.992379
K.NDKS#EEEQSSSSVK.K	S233	sp|P07910|HNRPC_HUMAN	Heterogeneous nuclear ribonucleoproteins C1/C2 OS=Homo sapiens GN=HNRNPC PE=1 SV=4	3	3.101	0.6514	0.304324	1	NLEKIEKEQSKQAVEMKNDKSEEEQSSSSVKKDETNVKMES	2	2	1	1.10848	1.20046	1.3962	1.3755	1.34646	1.02876	1.0869	1.06146	1.03658	1.07668	1	1.02234	1.00773	1.04574	1.06678	1.12984	1.05019	1.05022	1.0113	1.01578	0.988702
K.EAVREGS#PANWK.R	S233	sp|O96019|ACL6A_HUMAN	Actin-like protein 6A OS=Homo sapiens GN=ACTL6A PE=1 SV=1	2	2.445	0.5922	1.04858	1	MNIELVPPYMIASKEAVREGSPANWKRKEKLPQVTRSWHNY		1												1	1.01579	0.988019	0.985322	0.936066	0.913533	0.997462	0.989987	1.11427	1.00392	1.11374
K.NDKS#EEEQSSSSVKK.D	S233	sp|P07910|HNRPC_HUMAN	Heterogeneous nuclear ribonucleoproteins C1/C2 OS=Homo sapiens GN=HNRNPC PE=1 SV=4	4	1.795	0.4362	0.971242	1	NLEKIEKEQSKQAVEMKNDKSEEEQSSSSVKKDETNVKMES		1												1	1.06144	1.1167	1.14727	1.05793	1.06946	0.978574	1.15308	1.21186	1.03173	1.10098
K.S#PQPDPVDTPASTK.Q	S2344	sp|P46013|KI67_HUMAN	Antigen KI-67 OS=Homo sapiens GN=MKI67 PE=1 SV=2	2,3	2.608	0.6093	0.323247	1	QTPGTDKPTTDEKTTKIACKSPQPDPVDTPASTKQRPKRNL	2		1	1.08617	1.11274	1.20052	1.14657	1.27315	1.33529	1.12136	1.16658	1.09628	1.00269
K.TENGTCPS#PPQPLSPAAALGSGSAAAVPK.I	S235	sp|Q12948|FOXC1_HUMAN	Forkhead box protein C1 OS=Homo sapiens GN=FOXC1 PE=1 SV=3	3,4	3.415	0.6445	0.910973	1	GPQPPPVRIQDIKTENGTCPSPPQPLSPAAALGSGSAAAVP	2	1	1	0.934932	0.778265	0.913542	0.923076	0.938402	0.925229	0.889351	0.953224	0.905332	0.910469	1	0.970994	1.19951	1.19231	1.02242	1.10918	1.10391	1.30408	0.906096	1.0882	0.827654
K.SS#LGNDETDK.E	S235	sp|O75128|COBL_HUMAN	Protein cordon-bleu OS=Homo sapiens GN=COBL PE=1 SV=2	2	2.289	0.4517	1.68253	1	ELGIKELYAWDNRRETFRKSSLGNDETDKEKKKFLGFFKVN		1												1	0.973868	0.971074	1.08341	0.983904	1.01388	0.886604	0.957423	0.945804	0.974073	0.974979
K.VGRVM*PSDLNLM*ADNS#QPENEK.E	S239	sp|Q01167|FOXK2_HUMAN	Forkhead box protein K2 OS=Homo sapiens GN=FOXK2 PE=1 SV=3	3	1.877	0.3378	0.447639	1	SSGYKVGRVMPSDLNLMADNSQPENEKEASGGDSPKDDSKP	1	1	1	1.01896	0.995342	0.832733	0.690125	0.713512	1.00426	1.22227	1.01713	1.15521	1.0213	1	0.85503	0.798678	0.689656	0.625846	0.559802	0.945459	0.905123	0.91772	1.00191	0.987259
K.EDAEAPGIRDHES#L.-	S239	sp|P51858|HDGF_HUMAN	Hepatoma-derived growth factor OS=Homo sapiens GN=HDGF PE=1 SV=1	2,3	2.149	0.7488	1.01923	1	DEEEEATKEDAEAPGIRDHESL-------------------	1	2	1	1.18881	1.17221	1.03132	1.20119	1.02372	0.978071	1.19255	1.10922	1.19884	1.20269	1	1.00516	0.885365	0.964078	1.0317	1.04573	1.00497	1.01386	0.943347	0.955318	0.97384
K.NWGAVVRS#PEGTPQK.I	S24	sp|Q86WB0|NIPA_HUMAN	Nuclear-interacting partner of ALK OS=Homo sapiens GN=ZC3HC1 PE=1 SV=1	3	2.246	0.4007	0.829146	1	PCEGQAFAVGVEKNWGAVVRSPEGTPQKIRQLIDEGIAPEE		2												1	1.06197	1.26315	1.40323	1.30939	1.50272	1.11012	1.13659	1.08647	1.05996	1.0469
K.TQVAGGQLS#FK.G	S24	sp|P46060|RAGP1_HUMAN	Ran GTPase-activating protein 1 OS=Homo sapiens GN=RANGAP1 PE=1 SV=1	2	1.122	0.2816	1.78229	1	EDIAKLAETLAKTQVAGGQLSFKGKSLKLNTAEDAKDVIKE		1												1	0.891307	0.805086	0.60568	0.69353	0.594406	0.985989	1.00024	1.03598	1.02836	0.919851
K.S#M*GFLSIK.D	S240	sp|Q12923|PTN13_HUMAN	Tyrosine-protein phosphatase non-receptor type 13 OS=Homo sapiens GN=PTPN13 PE=1 SV=2	2	1.877	0.3287	0.525751	1	LDIQKPPLSHQTFLNKGLSKSMGFLSIKDTQDENYFKDILS	2	2	1	1.02368	0.907209	0.840791	0.956199	0.91129	1.04978	1.00414	1.03198	1.06004	1.00864	1	0.911002	0.706756	0.419528	0.551524	0.456508	0.926581	0.9832	0.963843	0.955479	0.949097
K.DSLSRYDS#DGDK.S	S240	sp|Q04726|TLE3_HUMAN	Transducin-like enhancer protein 3 OS=Homo sapiens GN=TLE3 PE=1 SV=2	2,3	1.776	0.4764	0.719128	1	YSMEAKKRKAEEKDSLSRYDSDGDKSDDLVVDVSNEDPATP	1	2	1	1.09169	1.05724	0.985281	1.0271	1.06974	1.06798	0.88208	1.05769	0.98017	1.0667	1	0.988928	1.01457	1.02869	1.07358	1.05635	0.982924	0.945301	0.979904	0.975005	0.967712
K.SGDEGSEDEAPS#GED.-	S240	sp|Q9H1E3|NUCKS_HUMAN	Nuclear ubiquitous casein and cyclin-dependent kinase substrate 1 OS=Homo sapiens GN=NUCKS1 PE=1 SV=1	2	1.074	0.7169	0.485783	1	TSTSPPPEKSGDEGSEDEAPSGED-----------------	1	1	1	0.92399	0.883566	0.957513	0.690649	1.09744	0.913034	0.843788	1.19557	0.928375	1.14945	1	1.61393	1.1046	1.97617	1.73055	1.65274	2.20217	1.78265	1.45245	1.33612	1.66214
K.VFVGGLS#PDTSEEQIK.E	S241	sp|O14979|HNRDL_HUMAN	Heterogeneous nuclear ribonucleoprotein D-like OS=Homo sapiens GN=HNRPDL PE=1 SV=3	2,3	3.079	0.6438	0.245696	1	KRAKALKGKEPPKKVFVGGLSPDTSEEQIKEYFGAFGEIEN	3	3	1	0.874483	0.804311	0.79167	0.924275	0.96384	0.811993	0.849196	0.756426	0.909345	0.884878	1	0.974787	1.05506	1.04056	1.13911	1.03334	1.07059	1.11281	1.0514	1.01136	1.08779
K.S#PPLGGAQTISK.N	S241	sp|Q01543|FLI1_HUMAN	Friend leukemia integration 1 transcription factor OS=Homo sapiens GN=FLI1 PE=1 SV=1	2	2.166	0.5439	1.18563	1	SYDSVRRGAWGNNMNSGLNKSPPLGGAQTISKNTEQRPQPD	1		1	1.09966	1.13633	1.01956	1.25405	1.16651	1.11934	1.02904	1.03782	1.20698	1.21123
K.EEENS#EEELAAATTSK.E	S241	sp|P10244|MYBB_HUMAN	Myb-related protein B OS=Homo sapiens GN=MYBL2 PE=1 SV=1	2,3	3.107	0.767	1.02958	1	QGSLLTNWPSVPPTIKEEENSEEELAAATTSKEQEPIGTDL	2	3	1	1.21404	0.95589	1.29517	1.20325	1.30417	1.32851	1.16331	0.943016	1.07764	1.22445	1	1.07944	1.09028	1.06704	1.05225	1.23382	0.985389	1.0837	1.06458	0.945517	1.04702
K.QARANS#FVGTAQYVSPELLTEK.S	S241,S214	sp|O15530|PDPK1_HUMAN,sp|Q6A1A2|PDPK2_HUMAN	3-phosphoinositide-dependent protein kinase 1 OS=Homo sapiens GN=PDPK1 PE=1 SV=1,Putative 3-phosphoinositide-dependent protein kinase 2 OS=Homo sapiens GN=PDPK2 PE=5 SV=1	3	4.762	0.6955	0.895454	1	ITDFGTAKVLSPESKQARANSFVGTAQYVSPELLTEKSACK	1	1	1	0.782876	0.47009	0.261979	0.14995	0.152501	0.830218	0.913371	0.995066	1.01711	1.05737	1	0.801482	0.392932	0.131686	0.171054	0.130158	0.973265	0.843024	0.993875	1.05993	1.06985
K.RPDDVPLSLS#PSK.R	S243	sp|Q9UFC0|LRWD1_HUMAN	Leucine-rich repeat and WD repeat-containing protein 1 OS=Homo sapiens GN=LRWD1 PE=1 SV=2	2,3,4	3.974	0.7205	0.248521	1	HKPRARLAALKRPDDVPLSLSPSKRACASPSAQVEGSPVAG	4	5	1	1.05787	1.0135	1.14679	1.09337	1.08676	1.08362	1.05419	1.10706	1.10596	1.08861	1	1.04047	1.05504	1.06704	1.02348	1.05935	0.99893	1.00502	0.995175	0.99727	0.990868
K.GPSS#VEDIK.A	S243	sp|P06748|NPM_HUMAN	Nucleophosmin OS=Homo sapiens GN=NPM1 PE=1 SV=2	2	1.713	0.2715	1.15418	1	KGQESFKKQEKTPKTPKGPSSVEDIKAKMQASIEKGGSLPK		1												1	1.0371	1.03641	0.985566	0.993787	0.994764	0.956663	0.977121	0.965646	0.924143	0.906353
K.S#VSGTDVQEECREK.G	S244	sp|P49321|NASP_HUMAN	Nuclear autoantigenic sperm protein OS=Homo sapiens GN=NASP PE=1 SV=2	2,3	3.066	0.6647	0.619966	1	EAEVTSGKPEQEVPDAEEEKSVSGTDVQEECREKGGQEKQG	3	2	1	1.10377	1.08116	1.06848	1.0469	1.02811	1.0777	1.16889	1.10396	1.11234	1.12782	1	1.0438	0.971265	0.963376	0.882932	0.773161	0.997383	1.02365	0.986865	0.889177	1.02134
K.VSPTPEPS#PPATEK.M	S246	sp|Q5JTC6|AMER1_HUMAN	APC membrane recruitment protein 1 OS=Homo sapiens GN=AMER1 PE=1 SV=2	2,3	2.479	0.5296	1.22297	1	KENANPQDAPGPKVSPTPEPSPPATEKMACKDPEKPMEACA	1	1	1	0.975744	1.01442	1.03845	1.06524	1.0774	0.932702	1.02359	1.21925	1.11999	1.11272	1	1.07199	1.37264	1.51381	1.35927	1.50424	1.01643	1.1248	1.05662	1.13799	1.01452
K.NFDDEDS#VDGNRPSSASSTSSK.A	S246	sp|Q7Z460|CLAP1_HUMAN	CLIP-associating protein 1 OS=Homo sapiens GN=CLASP1 PE=1 SV=1	3	1.628	0.5823	0.840197	1	VQKSGNMIQSANDKNFDDEDSVDGNRPSSASSTSSKAPPSS		1												1	0.997103	1.03426	0.922904	0.897946	0.928165	0.959565	1.04112	1.00468	0.927766	1.08576
K.TAS#EPNLK.L	S246,S259,S220	sp|P56524|HDAC4_HUMAN,sp|Q9UQL6|HDAC5_HUMAN,sp|Q9UKV0|HDAC9_HUMAN	Histone deacetylase 4 OS=Homo sapiens GN=HDAC4 PE=1 SV=3,Histone deacetylase 5 OS=Homo sapiens GN=HDAC5 PE=1 SV=2,Histone deacetylase 9 OS=Homo sapiens GN=HDAC9 PE=1 SV=2	2	1.198	0.2845	1.0212	1	NHPVLGMYDAKDDFPLRKTASEPNLKLRSRLKQKVAERRSS	1	1	1	1.0091	1.01726	0.841757	0.928877	0.948881	1.09383	0.97044	1.0563	1.00274	1.09514	1	0.979269	0.877959	0.734225	0.768801	0.695482	0.908856	0.910531	0.986035	1.00398	0.947492
K.S#QVAELNDDDKDDEIVFK.Q	S247	sp|Q9BYG3|MK67I_HUMAN	MKI67 FHA domain-interacting nucleolar phosphoprotein OS=Homo sapiens GN=MKI67IP PE=1 SV=1	3	4.265	0.7468	1.15627	1	TVDSQGPTPVCTPTFLERRKSQVAELNDDDKDDEIVFKQPI	1	3	1	0.657795	0.730884	0.607215	0.757564	0.800095	0.916051	0.890169	0.808525	0.833991	0.784386	1	0.997998	0.945448	0.796199	0.872452	0.80108	1.07556	0.99728	1.11518	1.12136	1.08066
K.KVEEEQEADEEDVS#EEEAESK.E	S247	sp|Q9H3N1|TMX1_HUMAN	Thioredoxin-related transmembrane protein 1 OS=Homo sapiens GN=TMX1 PE=1 SV=1	3,4	5.308	0.7424	0.071634	1	ESAQPLKKVEEEQEADEEDVSEEEAESKEGTNKDFPQNAIR	18	8	1	0.940911	0.94951	0.789735	0.872163	0.927928	0.918658	0.922654	0.90526	0.906972	0.865313	1	1.03428	1.07746	1.1556	1.1787	1.14053	0.976025	1.068	1.04583	1.06952	1.03954
K.VEEEQEADEEDVS#EEEAESK.E	S247	sp|Q9H3N1|TMX1_HUMAN	Thioredoxin-related transmembrane protein 1 OS=Homo sapiens GN=TMX1 PE=1 SV=1	3	5.079	0.7322	0.619819	1	ESAQPLKKVEEEQEADEEDVSEEEAESKEGTNKDFPQNAIR		2												1	0.974136	1.20905	1.14674	1.19311	1.02703	1.07331	1.04927	0.998559	0.950099	1.0754
K.ERAAS#PHQVTPQADEK.M	S2471	sp|Q96L73|NSD1_HUMAN	Histone-lysine N-methyltransferase, H3 lysine-36 and H4 lysine-20 specific OS=Homo sapiens GN=NSD1 PE=1 SV=1	3,4	3.614	0.6855	0.428024	1	RAALVMDLIDLTPRQKERAASPHQVTPQADEKMPVLESSSW	2	2	1	1.1256	1.11784	0.822244	0.714978	0.487537	1.14989	1.07579	1.3139	1.19409	1.2013	1	1.0629	1.11538	1.06119	1.02505	0.576959	1.04352	1.04409	1.13738	1.00683	1.06835
K.SLESLADGGSAS#PIK.D	S249	sp|Q9HB96|FANCE_HUMAN	Fanconi anemia group E protein OS=Homo sapiens GN=FANCE PE=1 SV=1	2,3	4.446	0.6905	0.816934	1	HEKERPEHKSLESLADGGSASPIKDQPVMAVKTGEDGSNLD	2	2	1	1.10105	1.11954	1.1806	1.15696	1.12886	1.17589	1.07269	1.1059	1.16939	1.13739	1	0.89436	0.878726	0.984335	1.011	1.05649	1.03169	1.02336	0.987395	0.891472	0.973405
K.NVDLAS#PEEHQK.H	S25	sp|Q8N3R9|MPP5_HUMAN	MAGUK p55 subfamily member 5 OS=Homo sapiens GN=MPP5 PE=1 SV=3	3	2.101	0.5255	1.10154	1	HMNGHVTEESDSEVKNVDLASPEEHQKHREMAVDCPGDLGT	1	1	1	1.1069	1.08251	1.20679	1.10576	1.10909	1.12992	1.06897	1.05667	1.12377	1.0198	1	1.04055	1.08009	1.18199	1.14663	1.18569	1.04844	1.09573	1.08763	1.09632	1.13278
K.RASGQAFELILS#PR.S	S25	sp|P16949|STMN1_HUMAN	Stathmin OS=Homo sapiens GN=STMN1 PE=1 SV=3	3	1.26	0.2714	1.90637	1	DIQVKELEKRASGQAFELILSPRSKESVPEFPLSPPKKKDL		2												1	1.26651	2.1714	3.94507	4.5966	12.3878	1.34631	0.834248	0.713093	0.744303	0.789695
K.ESLKEEDES#DDDNM*.-	S250	sp|P25788|PSA3_HUMAN	Proteasome subunit alpha type-3 OS=Homo sapiens GN=PSMA3 PE=1 SV=2	2,3	3.461	0.7683	0.055939	1	KDIREEAEKYAKESLKEEDESDDDNM---------------	55	19	1	0.933494	0.966073	0.879041	0.946331	0.975897	0.962759	0.922177	0.930713	0.915248	0.894467	1	0.990393	1.07145	1.16287	1.10358	1.19803	0.987069	0.99696	0.989478	0.971886	0.993149
K.EEDES#DDDNM*.-	S250	sp|P25788|PSA3_HUMAN	Proteasome subunit alpha type-3 OS=Homo sapiens GN=PSMA3 PE=1 SV=2	2	2.06	0.8337	0.902781	1	KDIREEAEKYAKESLKEEDESDDDNM---------------	5	1	1	0.914384	0.94744	0.995533	0.906783	1.01283	0.93089	0.90739	0.929943	0.843742	0.940373	1	0.849745	0.750752	0.982275	1.01191	1.01074	0.724739	0.739335	0.988293	0.593126	0.454968
K.RPLPVES#PDTQRK.R	S250	sp|P57682|KLF3_HUMAN	Krueppel-like factor 3 OS=Homo sapiens GN=KLF3 PE=1 SV=1	3,4	1.808	0.3645	0.994786	1	LQENHPSVIVQPGKRPLPVESPDTQRKRRIHRCDYDGCNKV	2	1	1	1.12137	1.07442	1.1053	1.07368	1.05589	0.987743	1.07097	1.06798	0.986617	0.970593	1	1.01352	1.06891	1.02709	1.1288	1.12407	1.05149	1.04915	1.07121	0.96092	0.983684
K.ESLKEEDES#DDDNM.-	S250	sp|P25788|PSA3_HUMAN	Proteasome subunit alpha type-3 OS=Homo sapiens GN=PSMA3 PE=1 SV=2	2	1.593	0.6271	1.52986	1	KDIREEAEKYAKESLKEEDESDDDNM---------------		1												1	0.787723	0.732882	1.05618	0.94696	1.0847	0.757664	0.720627	0.76031	0.599197	0.670727
K.AFKES#PK.Q	S2528	sp|P46013|KI67_HUMAN	Antigen KI-67 OS=Homo sapiens GN=MKI67 PE=1 SV=2	3	1.332	0.2464	1.47175	1	TTQTHTEPTGDSKSIKAFKESPKQILDPAASVTGSRRQLRT	1	1	1	1.00569	1.03689	1.09219	1.02878	1.1228	1.0011	1.08289	1.09645	1.0592	1.05208	1	0.99718	1.00285	1.12822	1.06549	1.05442	1.01282	1.03726	1.05377	1.028	1.0308
K.S#FDHLISDTK.A	S2543	sp|P21359|NF1_HUMAN	Neurofibromin OS=Homo sapiens GN=NF1 PE=1 SV=2	2,3	2.979	0.6353	0.954443	1	SLDMGQPSQANTKKLLGTRKSFDHLISDTKAPKRQEMESGI	3	3	1	1.04301	0.918251	1.02353	1.03706	0.993863	0.918336	0.979755	0.998115	0.997484	1.05241	1	0.917968	0.929751	0.891205	0.921408	0.934205	0.896951	0.832887	0.919866	0.908152	0.976914
K.EEEDKDDEEKPKIEDVGS#DEEDDSGK.D	S255	sp|P08238|HS90B_HUMAN	Heat shock protein HSP 90-beta OS=Homo sapiens GN=HSP90AB1 PE=1 SV=4	4,5	3.739	0.5288	0.220987	1	GEKEEEDKDDEEKPKIEDVGSDEEDDSGKDKKKKTKKIKEK		5												1	1.00711	1.08429	1.13412	1.13723	1.19081	1.10559	1.12043	1.11241	1.15732	1.14824
K.DQVNLS#PK.L	S256	sp|Q5FBB7|SGOL1_HUMAN	Shugoshin-like 1 OS=Homo sapiens GN=SGOL1 PE=1 SV=1	2	1.094	0.1609	0.914934	1	HIPENVQHNACQWSKDQVNLSPKLIQPGTFTKTKEDILESK		1												1	0.930061	0.959134	1.04778	0.94831	1.15847	0.924843	0.960278	0.90596	0.975498	1.00547
K.AKES#WEM*NSEEK.L	S258	sp|Q02790|FKBP4_HUMAN	Peptidyl-prolyl cis-trans isomerase FKBP4 OS=Homo sapiens GN=FKBP4 PE=1 SV=3	3	1.429	0.31	0.658072	1	PPNAELKYELHLKSFEKAKESWEMNSEEKLEQSTIVKERGT		1												1	1.04778	1.09602	1.02228	1.09556	1.06158	1.1022	1.04876	1.13495	1.079	1.0778
K.RVPS#PTPAPK.E	S2581	sp|Q9UQ35|SRRM2_HUMAN	Serine/arginine repetitive matrix protein 2 OS=Homo sapiens GN=SRRM2 PE=1 SV=2	2,3	2.293	0.6278	0.270407	1	SDSEGSSLPVQPEVALKRVPSPTPAPKEAVREGRPPEPTPA	5	6	1	1.1317	1.12331	1.33891	1.1441	1.12203	1.11838	1.20022	1.25794	1.26009	1.16043	1	1.08253	0.989702	1.08888	1.07182	1.17089	1.04694	1.08522	1.01629	1.04236	0.99902
K.S#FNLEASLSK.F	S26	sp|Q8N3P4|VPS8_HUMAN	Vacuolar protein sorting-associated protein 8 homolog OS=Homo sapiens GN=VPS8 PE=1 SV=3	2	2.597	0.5791	1.06458	1	DHENVEQSLCAKTSEEELNKSFNLEASLSKFSYIDMDKELE		1												1	0.95428	1.01539	0.792562	0.767746	0.779752	0.903117	0.987994	0.937685	1.00016	0.896552
K.LSSPAAFLPACNS#PSK.E	S260	sp|Q86YS7|K0528_HUMAN	Uncharacterized protein KIAA0528 OS=Homo sapiens GN=KIAA0528 PE=1 SV=1	2,3	3.85	0.6977	0.72691	1	GTACTLDKLSSPAAFLPACNSPSKEMKEIPFNEDPNPNTHS	2	3	1	0.925092	0.892012	0.85404	0.979331	0.91925	0.918922	0.904142	0.842555	0.873812	0.840103	1	1.06445	1.01847	1.07696	1.12878	1.02159	0.960937	0.948999	1.0161	0.955203	0.902187
K.VPKPEPIPEPKEPS#PEK.N	S260	sp|Q8IYB3|SRRM1_HUMAN	Serine/arginine repetitive matrix protein 1 OS=Homo sapiens GN=SRRM1 PE=1 SV=2	3,4,5	3.764	0.6814	0.008422	1	STSDILKVPKPEPIPEPKEPSPEKNSKKEKEKEKTRPRSRS	7	4	1	1.07831	1.03187	1.12986	1.0473	1.07021	0.983601	1.05777	1.10222	1.0929	1.08143	1	1.04008	1.10444	1.14518	1.15888	1.10673	0.996555	1.00175	1.08198	1.0301	0.999311
K.ASAPERTPS#PAPK.R	S260	sp|Q63ZY6|NSN5C_HUMAN	Putative methyltransferase NSUN5C OS=Homo sapiens GN=NSUN5P2 PE=5 SV=2	3	2.054	0.5268	0.976934	1	RVEMPTSASQAKASAPERTPSPAPKRKKRAKSCSRCLHTAL	1	1	1	1.13573	1.0735	1.00226	1.03642	1.10887	1.07529	1.13719	1.10577	1.08353	1.16018	1	1.03402	0.921697	0.865329	0.973356	0.868401	0.94108	1.04204	1.01654	1.01142	1.00804
K.AES#DGEEKEEVK.E	S2601	sp|O75691|UTP20_HUMAN	Small subunit processome component 20 homolog OS=Homo sapiens GN=UTP20 PE=1 SV=3	3	0.69	0.1565	1.21932	1	DLEEQEALEDGVACADEKAESDGEEKEEVKEELGRPATLLW	1		1	1.1666	1.24762	1.01459	0.951224	1.12105	1.16038	1.18043	0.962406	1.1361	1.04193
K.SLGLPGPPTPRS#PK.A	S261	sp|Q8N8Q3|ENDOV_HUMAN	Endonuclease V OS=Homo sapiens GN=ENDOV PE=2 SV=1	3	1.689	0.3884	0.602124	1	ICSREHIRKSLGLPGPPTPRSPKAQRPVACPKGDSGESSAL	1	1	1	1.21641	1.08874	1.16949	1.20806	1.23293	1.29927	1.17878	1.16818	1.18805	1.1935	1	0.939769	1.05632	1.10468	1.00918	1.10973	0.964531	1.03191	0.998806	0.972146	1.05012
K.TPASTPVSGTPQAS#PM*IER.S	S261	sp|Q9UHR4|BI2L1_HUMAN	Brain-specific angiogenesis inhibitor 1-associated protein 2-like protein 1 OS=Homo sapiens GN=BAIAP2L1 PE=1 SV=2	3	3.187	0.61	1.18352	1	NMIEEIKTPASTPVSGTPQASPMIERSNVVRKDYDTLSKCS	1		1	0.893025	1.11538	1.26881	1.52365	1.47985	0.959297	1.08677	0.882928	1.03384	0.951558
K.RKS#ELEFETLK.T	S262	sp|Q5JSH3|WDR44_HUMAN	WD repeat-containing protein 44 OS=Homo sapiens GN=WDR44 PE=1 SV=1	3	2.411	0.5189	0.653118	1	FPPPRPPPPSRPAPPPRKRKSELEFETLKTPDIDVPKENIT	1	2	1	1.03316	0.72751	0.720686	0.755918	0.785993	0.91108	1.0502	0.976528	1.21419	1.06831	1	0.885058	0.742117	0.535074	0.649095	0.547619	0.93445	0.988881	0.98634	0.945369	0.996465
K.GRLVREDENDAS#DDEDDDEK.R	S262	sp|Q9Y5B6|GCFC1_HUMAN	GC-rich sequence DNA-binding factor 1 OS=Homo sapiens GN=GCFC1 PE=1 SV=2	3,4	3.784	0.6509	0.092782	1	TPHDNEPGKGRLVREDENDASDDEDDDEKRRIVFSVKEKSQ		8												1	1.01034	0.969478	0.948699	0.911945	0.625573	1.00209	1.04727	1.04699	1.02373	1.00648
K.ESEDKPEIEDVGS#DEEEEK.K	S263	sp|P07900|HS90A_HUMAN	Heat shock protein HSP 90-alpha OS=Homo sapiens GN=HSP90AA1 PE=1 SV=5	3,4	3.85	0.6969	0.067687	1	EEKEKEEKESEDKPEIEDVGSDEEEEKKDGDKKKKKKIKEK	8	31	1	0.961367	0.927856	0.807685	0.937118	0.897161	0.961333	0.917386	0.94116	0.92247	0.882712	1	1.03221	1.04639	1.1341	1.08552	1.15407	1.03181	1.0287	1.0136	1.01983	1.02616
K.VERADGYEPPVQES#V.-	S263	sp|P61247|RS3A_HUMAN	40S ribosomal protein S3a OS=Homo sapiens GN=RPS3A PE=1 SV=2	2,3	2.443	0.7339	0.528437	1	GDETGAKVERADGYEPPVQESV-------------------	5	2	1	0.976206	0.985186	1.02178	0.90692	0.967717	0.94329	0.960858	1.00866	1.02061	0.933316	1	0.933749	0.990961	1.02187	0.913706	0.886045	0.889743	0.866571	0.898421	0.953254	0.968714
K.ESEDKPEIEDVGS#DEEEEKK.D	S263	sp|P07900|HS90A_HUMAN	Heat shock protein HSP 90-alpha OS=Homo sapiens GN=HSP90AA1 PE=1 SV=5	3,4,5	4.912	0.7007	0.073962	1	EEKEKEEKESEDKPEIEDVGSDEEEEKKDGDKKKKKKIKEK	11	35	1	1.0173	0.959201	0.960008	1.01301	0.998739	0.952461	0.97992	1.01788	1.04078	0.927689	1	1.05218	1.07567	1.14533	1.11487	1.1581	1.02487	1.03734	1.08582	1.07483	1.03737
K.ISQRDPS#PESNK.K	S263	sp|Q8NDX5|PHC3_HUMAN	Polyhomeotic-like protein 3 OS=Homo sapiens GN=PHC3 PE=1 SV=1	3	1.385	0.4563	0.684286	1	LTICHNKTTVTSSKISQRDPSPESNKKGESPSLESRSTAVT	1	1	1	1.03683	0.971414	1.16133	1.0136	1.01604	1.02573	0.90824	1.0144	0.943414	1.0417	1	1.06956	1.09849	1.1479	1.17018	1.1299	1.0504	1.08431	1.0464	1.05833	1.05781
K.EPAS#GDEGIK.V	S2638	sp|P46013|KI67_HUMAN	Antigen KI-67 OS=Homo sapiens GN=MKI67 PE=1 SV=2	2	1.802	0.5055	1.4638	1	AVERLTQTSGQSTHTHKEPASGDEGIKVLKQRAKKKPNPVE	1		1	1.06088	0.942486	1.09767	1.10668	1.20565	0.980879	0.920026	1.00454	1.06844	1.03084
K.S#PYQEFTDHLVK.T	S264	sp|P15880|RS2_HUMAN	40S ribosomal protein S2 OS=Homo sapiens GN=RPS2 PE=1 SV=2	3	3.085	0.5329	0.711975	1	ISKTYSYLTPDLWKETVFTKSPYQEFTDHLVKTHTRVSVQR	1	1	1	0.818971	0.91777	0.884213	0.873837	0.864771	0.861723	0.883068	0.836538	0.78425	0.906749	1	0.903253	0.884451	0.71869	0.923971	0.725135	0.953293	0.916175	0.804282	1.05424	0.992487
K.EQNPPPARSEDM*PFS#PK.A	S265	sp|Q12888|TP53B_HUMAN	Tumor suppressor p53-binding protein 1 OS=Homo sapiens GN=TP53BP1 PE=1 SV=2	3,4	2.608	0.6261	0.819116	1	DVHVVKEQNPPPARSEDMPFSPKASVAAMEAKEQLSAQELM	2	3	1	1.07865	1.14094	1.19587	1.2142	1.08463	1.1186	1.15945	1.18432	1.15913	1.21287	1	0.862502	0.876332	0.856205	0.922545	0.924818	0.85308	0.888617	0.925294	0.885778	0.896606
K.AITSLLGGGS#PK.N	S2658	sp|Q6KC79|NIPBL_HUMAN	Nipped-B-like protein OS=Homo sapiens GN=NIPBL PE=1 SV=2	2,3	3.9	0.6851	0.021734	1	EVSASTNARNKAITSLLGGGSPKNNTAAETEDDESDGEDRG	5	6	1	0.986821	0.943255	0.831016	1.01803	1.00954	1.01379	0.968387	0.975433	1.03197	0.968586	1	0.938364	0.93793	0.943932	0.997872	1.05502	0.947702	0.955487	0.969186	0.96367	0.973101
K.TLVLSSSPTS#PTQEPLPGGK.T	S266	sp|Q96QF0|RAB3I_HUMAN	Rab-3A-interacting protein OS=Homo sapiens GN=RAB3IP PE=1 SV=1	3	4.138	0.7298	1.19454	1	DVLQAEVAALKTLVLSSSPTSPTQEPLPGGKTPFKKGHTRN	1	1	1	1.09382	1.06536	1.01004	1.03239	1.04707	1.05042	1.06037	1.11103	1.08985	1.07052	1	1.01111	0.923859	1.05887	1.04045	1.00275	1.0321	0.874182	1.03773	0.977709	1.01917
K.EENPES#DGEPVVEDGTSVK.T	S266	sp|Q13439|GOGA4_HUMAN	Golgin subfamily A member 4 OS=Homo sapiens GN=GOLGA4 PE=1 SV=1	3	3.997	0.6775	1.83133	1	KPLPQLEPQAEVFTKEENPESDGEPVVEDGTSVKTLETLQQ		2												1	1.00385	0.877187	1.09291	1.0634	1.03607	1.14879	1.02962	0.960266	1.12361	0.982616
K.VIPS#PFK.H	S266	sp|P34897|GLYM_HUMAN	Serine hydroxymethyltransferase, mitochondrial OS=Homo sapiens GN=SHMT2 PE=1 SV=3	2	1.311	0.1548	1.39269	1	AHLLADMAHISGLVAAKVIPSPFKHADIVTTTTHKTLRGAR		1												1	0.957507	0.680409	0.396798	0.390247	0.379754	1.15014	1.1024	1.04071	1.09867	1.03905
K.FS#PVTPK.F	S267	sp|Q15942|ZYX_HUMAN	Zyxin OS=Homo sapiens GN=ZYX PE=1 SV=1	2	1.342	0.459	0.898497	1	LANTQPRGPPASSPAPAPKFSPVTPKFTPVASKFSPGAPGG	1	1	1	1.13325	1.09129	1.0621	1.12688	1.12117	1.10416	1.01778	1.11427	1.03042	1.08317	1	1.02284	1.02614	0.957936	0.982923	0.956264	1.02149	0.996941	0.95304	0.875089	0.942732
K.TSLPLS#PVK.T	S268	sp|Q86XL3|ANKL2_HUMAN	Ankyrin repeat and LEM domain-containing protein 2 OS=Homo sapiens GN=ANKLE2 PE=1 SV=4	2	1.556	0.1587	0.907776	1	KFARGICDYFPSPSKTSLPLSPVKTAPLFSNDRLKDGLCLS	1		1	0.974262	1.03594	0.963767	1.0243	0.97663	0.981923	1.00279	0.972503	0.987108	0.97418
K.AS#PRRLPRK.R	S268	sp|P43307|SSRA_HUMAN	Translocon-associated protein subunit alpha OS=Homo sapiens GN=SSR1 PE=1 SV=3	4	1.146	0.2888	0.108328	1	QNDVDMSWIPQETLNQINKASPRRLPRKRAQKRSVGSDE--		1												1	1.04895	0.980705	0.795467	0.820501	0.297002	1.14407	1.1446	1.12971	1.11195	1.08962
K.EVYELLDS#PGK.V	S27	sp|P22234|PUR6_HUMAN	Multifunctional protein ADE2 OS=Homo sapiens GN=PAICS PE=1 SV=3	2,3	3.342	0.6589	0.042295	1	LNIGKKLYEGKTKEVYELLDSPGKVLLQSKDQITAGNAARK	7	7	1	0.873144	0.893469	0.804737	0.881359	0.892282	0.941438	0.901755	0.927164	1.0169	1.01051	1	0.970419	0.949748	0.835808	0.939293	1.00752	0.938279	0.883169	0.962423	0.982448	1.01563
K.LLLDPSS#PPTK.A	S27	sp|Q6IAA8|LTOR1_HUMAN	Ragulator complex protein LAMTOR1 OS=Homo sapiens GN=LAMTOR1 PE=1 SV=2	3	1.786	0.5101	1.19017	1	SENEDSDQDREERKLLLDPSSPPTKALNGAEPNYHSLPSAR	1		1	1.0117	1.03323	0.987682	1.18736	1.04368	0.946369	0.92374	0.904591	1.04712	1.034
K.TEGDEEAEEEQEENLEAS#GDYK.Y	S27	sp|P12956|XRCC6_HUMAN	X-ray repair cross-complementing protein 6 OS=Homo sapiens GN=XRCC6 PE=1 SV=2	3	5.339	0.7846	0.556834	1	YYKTEGDEEAEEEQEENLEASGDYKYSGRDSLIFLVDASKA		2												1	1.0966	1.0698	1.07969	0.958081	1.02463	1.16084	1.08114	1.00875	1.07662	1.05087
K.DFPQNAIRQRS#LGPSLATDK.S	S270	sp|Q9H3N1|TMX1_HUMAN	Thioredoxin-related transmembrane protein 1 OS=Homo sapiens GN=TMX1 PE=1 SV=1	4	3.345	0.5845	1.2205	1	EAESKEGTNKDFPQNAIRQRSLGPSLATDKS----------		1												1	0.914882	0.607438	0.261798	0.340759	0.221623	0.93537	0.9592	1.0236	1.0763	1.06041
K.DFPQNAIRQRS#LGPSLATDKS.-	S270	sp|Q9H3N1|TMX1_HUMAN	Thioredoxin-related transmembrane protein 1 OS=Homo sapiens GN=TMX1 PE=1 SV=1	3,4	2.279	0.5029	0.988693	1	EAESKEGTNKDFPQNAIRQRSLGPSLATDKS----------		2												1	0.910088	0.669278	0.383524	0.424218	0.351487	0.930628	0.921883	1.00494	1.03602	1.04043
K.IPCES#PPLEVVDTTASTK.R	S2708	sp|P46013|KI67_HUMAN	Antigen KI-67 OS=Homo sapiens GN=MKI67 PE=1 SV=2	3	3.331	0.559	0.578256	1	TSGHTQESLTAGKATKIPCESPPLEVVDTTASTKRHLRTRV	2	1	1	1.04957	0.858417	1.18331	0.891296	1.02626	1.11322	1.11496	0.907613	1.00099	0.99793	1	0.891053	0.88208	1.20919	1.30396	1.15891	1.03043	1.30352	1.21208	1.16239	0.868236
K.QAAS#PLEPK.E	S271	sp|Q14980|NUMA1_HUMAN	Nuclear mitotic apparatus protein 1 OS=Homo sapiens GN=NUMA1 PE=1 SV=2	2	1.696	0.5077	0.673775	1	IAMMQQRIDRLALLNEKQAASPLEPKELEELRDKNESLTMR	1	1	1	0.957434	1.0505	1.06974	0.902887	1.02401	0.927358	0.943418	0.912371	0.831988	0.928363	1	1.0177	1.05955	1.08892	1.09982	1.02443	1.03746	0.966545	0.952374	0.915574	1.05955
K.NAEREQES#EEEM*.-	S271	sp|Q9NWC5|TM45A_HUMAN	Transmembrane protein 45A OS=Homo sapiens GN=TMEM45A PE=2 SV=1	2	0.877	0.3558	0.711288	1	LKRLCSSEVGLLKNAEREQESEEEM----------------	1		1	1.01011	1.18592	1.03402	1.03974	1.04635	1.06654	1.13263	1.02733	0.94297	0.913489
K.S#PQPPVEEEDEHFDDTVVCLDTYNCDLHFK.I	S271	sp|Q00839|HNRPU_HUMAN	Heterogeneous nuclear ribonucleoprotein U OS=Homo sapiens GN=HNRNPU PE=1 SV=6	4	5.632	0.7456	1.07512	1	EDHGRGYFEYIEENKYSRAKSPQPPVEEEDEHFDDTVVCLD		1												1	1.13105	0.979016	1.32358	0.77625	1.12304	1.16822	1.02089	0.98174	1.02315	0.889537
K.LAS#ERNLFISCK.S	S272	sp|P42166|LAP2A_HUMAN	Lamina-associated polypeptide 2, isoform alpha OS=Homo sapiens GN=TMPO PE=1 SV=2	2,3	1.75	0.5389	0.628215	1	PREPLVATNLPGRGQLQKLASERNLFISCKSSHDRCLEKSS	2	1	1	0.871395	0.31885	0.141431	0.189874	0.156949	0.922227	0.939278	0.953236	0.983614	1.0367	1	0.745833	0.209944	0.0713439	0.0952035	0.103921	0.888578	0.884977	0.932298	0.874587	0.875097
K.SGSLDSELSVS#PK.R	S2728	sp|Q12802|AKP13_HUMAN	A-kinase anchor protein 13 OS=Homo sapiens GN=AKAP13 PE=1 SV=2	2,3	3.436	0.5462	0.491544	1	PSPSAPSIAKSGSLDSELSVSPKRNSISRTHKDKGPFHILS	4	2	1	0.996553	1.02634	1.03254	0.981761	1.0093	1.044	1.03781	1.02374	1.00777	1.02414	1	0.996037	0.981842	1.03275	1.03266	1.06016	1.02913	1.03072	1.03552	0.987217	0.996155
K.VAFSEITS#PSK.R	S273	sp|Q13415|ORC1_HUMAN	Origin recognition complex subunit 1 OS=Homo sapiens GN=ORC1 PE=1 SV=2	2,3	2.45	0.5602	0.407523	1	CASLDSPGRIKRKVAFSEITSPSKRSQPDKLQTLSPALKAP	2	1	1	1.00747	0.919622	0.973976	1.0131	0.937921	1.0432	1.00922	0.942942	0.970602	0.934977	1	1.08157	0.987505	1.06239	0.989033	1.08395	1.06095	0.9912	1.00326	1.06929	0.999615
K.RPPKS#PEEEGQM*SS.-	S273	sp|Q9BRL6|SRSF8_HUMAN	Serine/arginine-rich splicing factor 8 OS=Homo sapiens GN=SRSF8 PE=1 SV=1	3	1.309	0.4255	0.809928	1	PPRVSKRKSKSRSRSKRPPKSPEEEGQMSS-----------	1	1	1	1.08371	1.08402	1.22627	0.897125	0.946295	0.934449	0.938987	1.05504	0.781717	0.870717	1	1.21514	1.2034	1.52131	1.19648	1.56173	1.16116	1.29348	1.02597	0.911604	0.932828
K.IS#DSEGFK.A	S273	sp|P23246|SFPQ_HUMAN	Splicing factor, proline- and glutamine-rich OS=Homo sapiens GN=SFPQ PE=1 SV=2	2	2.061	0.4929	0.671058	1	QQHHQGPPPGGPGGRSEEKISDSEGFKANLSLLRRPGEKTY	2	1	1	0.98625	1.01088	1.00205	0.987875	0.956216	0.96476	1.08593	1.04648	0.9749	1.06383	1	1.05031	0.871452	0.843841	0.945979	0.888521	0.995789	1.01328	0.958688	1.02691	0.963382
K.EITSHEEGGGDVS#PRK.E	S273	sp|Q8N655|CJ012_HUMAN	Uncharacterized protein C10orf12 OS=Homo sapiens GN=C10orf12 PE=1 SV=1	4	1.648	0.4769	0.908894	1	DNPEEPSKEITSHEEGGGDVSPRKEPQEPEVCPTKIKPNLS		1												1	1.13472	1.24485	1.20465	1.23331	1.21112	1.07988	1.11047	1.08939	1.06415	1.14283
K.NFYES#DDDQK.E	S276	sp|O00203|AP3B1_HUMAN	AP-3 complex subunit beta-1 OS=Homo sapiens GN=AP3B1 PE=1 SV=3	2,3	2.984	0.6948	0.068724	1	FVSPWKEGDELEDNGKNFYESDDDQKEKTDKKKKPYTMDPD	23	18	1	0.886111	0.902312	0.923622	0.890875	0.937924	0.906341	0.865776	0.867089	0.847913	0.936153	1	0.992115	1.0076	1.04676	1.04694	1.06299	0.954418	0.989456	0.949819	0.947988	0.977944
K.GS#PRVPDAK.K	S277	sp|Q14839|CHD4_HUMAN	Chromodomain-helicase-DNA-binding protein 4 OS=Homo sapiens GN=CHD4 PE=1 SV=2	2	1.346	0.367	1.16766	1	IRKAKTKEGKGPNARRKPKGSPRVPDAKKPKPKKVAPLKIK	1		1	1.07326	1.23409	1.16114	1.23464	1.0751	1.04007	1.28259	1.11489	1.17483	1.29267
K.S#DATASISLSSNLK.R	S277	sp|Q9UBF8|PI4KB_HUMAN	Phosphatidylinositol 4-kinase beta OS=Homo sapiens GN=PI4KB PE=1 SV=1	2,3	3.438	0.6783	0.807129	1	LSPAPDTGLSPSKRTHQRSKSDATASISLSSNLKRTASNPK	4	4	1	1.24511	1.28481	1.06486	1.19249	1.15666	1.27875	1.26689	1.20116	1.27351	1.31446	1	1.02727	0.977874	0.82872	0.914322	0.837415	1.06615	1.0924	1.09475	1.03518	1.08862
K.KS#PIINESR.S	S277	sp|Q13523|PRP4B_HUMAN	Serine/threonine-protein kinase PRP4 homolog OS=Homo sapiens GN=PRPF4B PE=1 SV=3	3	1.167	0.3916	1.32019	1	SPTDDKVKIEDKSKSKDRKKSPIINESRSRDRGKKSRSPVD	1		1	2.19372	3.76187	7.16195	8.595	10.5794	1.70445	1.36261	0.979299	0.732774	0.908028
K.S#PDPFGAVAAQK.F	S279	sp|Q9Y3Q8|T22D4_HUMAN	TSC22 domain family protein 4 OS=Homo sapiens GN=TSC22D4 PE=1 SV=2	2,3	3.27	0.5541	1.88793	1	DSRPSSPALYFTHDASLVHKSPDPFGAVAAQKFSLAHSMLA	1	1	1	0.950846	0.955275	0.977268	0.933264	0.878157	1.05193	0.882167	0.934921	0.883223	1.02649	1	0.925351	1.03579	0.939128	1.00367	0.944417	1.03619	1.04748	0.997076	1.00937	0.915966
K.DDS#FLGK.L	S28	sp|Q9NVD7|PARVA_HUMAN	Alpha-parvin OS=Homo sapiens GN=PARVA PE=1 SV=1	2	1.986	0.3273	1.00357	1	SPSVPKSPTPKSPPSRKKDDSFLGKLGGTLARRKKAKEVSE		1												1	0.789237	0.297876	0.200695	0.250828	0.345461	0.811449	0.79491	0.91431	0.913014	0.97745
K.DM*ES#PTK.L	S280	sp|P27816|MAP4_HUMAN	Microtubule-associated protein 4 OS=Homo sapiens GN=MAP4 PE=1 SV=3	2	1.623	0.4592	0.447533	1	LAKDMALATKTEVALAKDMESPTKLDVTLAKDMQPSMESDM	2	2	1	1.02749	1.1087	1.18592	1.06623	1.07717	1.01976	1.02862	1.07431	1.10507	0.999448	1	1.02496	1.07051	1.2376	1.18514	1.2171	1.00121	1.03913	1.00985	0.947492	0.977598
K.AQEAEAQS#EDDDEDTEEEQGEEK.E	S280	sp|Q5C9Z4|NOM1_HUMAN	Nucleolar MIF4G domain-containing protein 1 OS=Homo sapiens GN=NOM1 PE=1 SV=1	3	6.268	0.8266	0.232872	1	EEEEEGDVEKEKKAQEAEAQSEDDDEDTEEEQGEEKEKGAQ		1												1	1.01851	1.49423	1.4822	1.25082	1.69787	1.10249	1.06987	1.03903	0.938373	1.00681
K.REDQEGS#PPETSLPYK.W	S282	sp|P10244|MYBB_HUMAN	Myb-related protein B OS=Homo sapiens GN=MYBL2 PE=1 SV=1	3	3.088	0.6932	1.18608	1	DAVRTPEPLEEFPKREDQEGSPPETSLPYKWVVEAANLLIP		2												1	1.02588	1.20563	1.08038	1.07662	1.17252	1.02052	0.922461	1.11883	1.00951	1.01819
K.AKPVGS#PLFK.F	S283	sp|Q92576|PHF3_HUMAN	PHD finger protein 3 OS=Homo sapiens GN=PHF3 PE=1 SV=3	3	1.957	0.5134	0.877035	1	VTIGEKKNEALMECKAKPVGSPLFKFSDKEEHEQNDSISGK	2	1	1	1.06857	1.05231	1.04926	1.02978	1.01576	0.996694	1.05505	1.01979	1.02577	1.01	1	0.991294	0.874049	0.877944	0.977023	0.94689	1.01163	0.970906	0.9762	0.999062	0.991903
K.QGGS#PDEPDSK.A	S283	sp|Q9ULX6|AKP8L_HUMAN	A-kinase anchor protein 8-like OS=Homo sapiens GN=AKAP8L PE=1 SV=3	2	1.584	0.5088	1.64819	1	WKTWTTADFRTKKKKRKQGGSPDEPDSKATRTDCSDNSDSD	1		1	1.42241	1.36206	1.54708	1.50375	1.17938	1.20151	1.3666	1.0294	1.29678	1.21971
K.EFGDGS#DENEM*EEHELK.D	S283	sp|Q5F1R6|DJC21_HUMAN	DnaJ homolog subfamily C member 21 OS=Homo sapiens GN=DNAJC21 PE=1 SV=2	3	3.838	0.6923	1.1029	1	NLEKELQEMEARYEKEFGDGSDENEMEEHELKDEEDGKDSD		2												1	1.05257	1.02979	1.07322	1.04093	1.16443	1.11492	0.972925	0.981522	0.99719	0.999695
K.S#DSYTLDPDTLRK.K	S2833	sp|O75592|MYCB2_HUMAN	Probable E3 ubiquitin-protein ligase MYCBP2 OS=Homo sapiens GN=MYCBP2 PE=1 SV=3	3	1.604	0.5661	0.352547	1	PQKSTAPVKTKLDPPRERSKSDSYTLDPDTLRKKKMPLTEP	2	1	1	0.869825	0.844008	0.949204	0.871609	0.861289	0.870679	0.867363	0.870071	0.894153	0.961398	1	0.815071	0.692343	0.668359	0.808997	0.779226	0.774696	0.789787	0.767858	0.91537	0.751221
K.M*DDNLRQS#PQLPPRK.L	S284	sp|Q5HYI7|MTX3_HUMAN	Metaxin-3 OS=Homo sapiens GN=MTX3 PE=1 SV=2	4	1.48	0.4331	0.647612	1	TQLVNKESNLIEKMDDNLRQSPQLPPRKLPTLKLTPAEEEN		1												1	1.14758	1.19071	1.09273	1.20099	1.32577	1.34321	1.1652	1.08892	1.19999	1.23194
K.LTRQES#CLGNSPPFEK.E	S286	sp|Q86W56|PARG_HUMAN	Poly(ADP-ribose) glycohydrolase OS=Homo sapiens GN=PARG PE=1 SV=1	3	2.978	0.5635	0.946769	1	VGSEDVGTGPKNDNKLTRQESCLGNSPPFEKESEPESPMDV	2	2	1	0.889712	0.541393	0.391656	0.488957	0.484698	1.02403	0.959341	0.959878	0.924614	1.07315	1	0.727749	0.393408	0.287711	0.309405	0.312818	0.973706	1.05139	0.99423	1.0122	1.0232
K.NRS#PADAGRGVDEAPSSTLK.G	S2869	sp|Q6ZRS2|SRCAP_HUMAN	Helicase SRCAP OS=Homo sapiens GN=SRCAP PE=1 SV=3	3,4	4.428	0.5958	1.10095	1	LAITPPAVKRRRGRPPKKNRSPADAGRGVDEAPSSTLKGKT	2	2	1	1.02656	1.08822	1.12048	1.11595	1.06864	1.12411	1.20103	1.09579	1.09341	1.06138	1	0.98119	0.967153	1.0197	1.0185	0.997027	1.02757	1.10238	0.989273	1.07589	1.08652
K.IERPGEGS#PM*VDNPM*RRK.S	S287	sp|Q96T88|UHRF1_HUMAN	E3 ubiquitin-protein ligase UHRF1 OS=Homo sapiens GN=UHRF1 PE=1 SV=1	4,5	1.915	0.5869	0.125934	1	NDCRIIFVDEVFKIERPGEGSPMVDNPMRRKSGPSCKHCKD		2												1	1.00195	1.11058	0.943882	0.886628	0.653668	0.990053	1.01706	1.05466	1.04173	1.03494
K.ADS#LLAVVK.R	S288,S287	sp|Q15424|SAFB1_HUMAN,sp|Q14151|SAFB2_HUMAN	Scaffold attachment factor B1 OS=Homo sapiens GN=SAFB PE=1 SV=4,Scaffold attachment factor B2 OS=Homo sapiens GN=SAFB2 PE=1 SV=1	2	2.595	0.5125	1.13037	1	EGDLDLASESTAHAQSSKADSLLAVVKREPAEQPGDGERTD	1		1	0.914531	0.700485	0.334679	0.441389	0.470499	1.02692	1.02639	0.995902	1.23894	0.965666
K.QLAEPAS#EPDVLK.I	S2882	sp|Q8IWI9|MGAP_HUMAN	MAX gene-associated protein OS=Homo sapiens GN=MGA PE=1 SV=2	2	2.376	0.4781	1.36969	1	LLHLEDDDFSENEKQLAEPASEPDVLKIVIDSEIKDSLLSN	1		1	0.933856	0.943077	1.02437	0.969861	0.89423	0.845022	0.984508	0.843676	0.861299	0.994825
K.EGLS#PRGPAPGEEK.F	S289	sp|O14978|ZN263_HUMAN	Zinc finger protein 263 OS=Homo sapiens GN=ZNF263 PE=2 SV=2	3	2.287	0.5336	0.839639	1	QVGQGGKLWDPSVQSCKEGLSPRGPAPGEEKFENLEGVPSV	1	1	1	0.922996	1.04658	1.15987	1.04591	1.0631	1.16401	1.166	1.14453	1.0716	1.13435	1	1.07034	1.14236	1.20014	1.17513	1.20582	1.14944	1.04925	1.11235	1.02556	1.17088
K.DGQDAIAQS#PEK.E	S289	sp|Q9NWH9|SLTM_HUMAN	SAFB-like transcription modulator OS=Homo sapiens GN=SLTM PE=1 SV=2	2,3	3.111	0.6342	0.412036	1	VKITDSEASKPKDGQDAIAQSPEKESKDYEMNANHKDGKKE	4	4	1	1.07861	1.03025	1.1051	1.03056	1.09471	1.06221	1.04068	1.05487	1.01603	1.0816	1	1.05052	1.0977	1.14547	1.11709	1.15314	1.00203	1.03736	1.01079	1.02638	0.997761
K.S#FSLRAQVK.E	S29	sp|Q9BT23|LIMD2_HUMAN	LIM domain-containing protein 2 OS=Homo sapiens GN=LIMD2 PE=1 SV=1	3	1.803	0.4559	0.660391	1	QATPSHDAKGGGSSTVQRSKSFSLRAQVKETCAACQKTVYP	2	2	1	1.17107	0.946412	0.750442	0.768998	0.616411	1.13439	1.10034	0.993372	1.10875	1.13368	1	0.948532	0.697179	0.340462	0.449045	0.278563	1.11248	1.08838	1.10768	1.10176	1.03768
K.ECPDQLGPS#PK.R	S29	sp|Q15596|NCOA2_HUMAN	Nuclear receptor coactivator 2 OS=Homo sapiens GN=NCOA2 PE=1 SV=2	2,3	2.676	0.632	0.800958	1	SDPSRAETRKRKECPDQLGPSPKRNTEKRNREQENKYIEEL	2	2	1	1.07392	1.06406	1.16863	1.11961	1.11102	1.08823	1.03239	1.06388	0.977729	1.08719	1	0.929299	1.00652	1.06468	1.03603	1.06506	1.03608	1.02793	1.04148	0.922525	1.01066
R.YRSDS#QDEVEK.G	S290	sp|Q15390|MTFR1_HUMAN	Mitochondrial fission regulator 1 OS=Homo sapiens GN=MTFR1 PE=1 SV=2	3	2	0.5612	1.17661	1	PAALIAEALKKKFAYRYRSDSQDEVEKGIPKSESEATSERV	1	1	1	2.21596	4.07615	6.88184	8.7912	9.33761	0.828524	0.419647	0.188585	0.272321	0.385967	1	1.95505	3.77816	7.76468	6.68448	9.63599	0.806525	0.755872	0.325979	0.330042	0.326166
K.RKFS#AGGDSDPPLK.R	S290	sp|O75152|ZC11A_HUMAN	Zinc finger CCCH domain-containing protein 11A OS=Homo sapiens GN=ZC3H11A PE=1 SV=3	3,4	2.468	0.432	1.07232	1	QGEEPLVRLSLTERLGKRKFSAGGDSDPPLKRSLAQRLGKK		4												1	0.976872	0.966787	0.796693	0.837268	0.771429	1.00483	0.971288	1.02832	0.973457	0.945326
K.TDTGIVTVEQS#PSSSK.L	S2905	sp|Q8NFC6|BD1L1_HUMAN	Biorientation of chromosomes in cell division protein 1-like 1 OS=Homo sapiens GN=BOD1L1 PE=1 SV=2	3	3.63	0.6566	0.529129	1	TTLKMKDDSKTDTGIVTVEQSPSSSKLKVMQTDESNKETAN	1	1	1	1.00282	1.16156	1.17984	1.02452	1.10367	1.15335	1.01048	1.03298	1.14422	1.0728	1	0.842371	0.951858	1.27747	0.919717	1.24101	1.11378	1.26288	1.10878	1.14741	1.12068
K.LTRQESCLGNS#PPFEK.E	S291	sp|Q86W56|PARG_HUMAN	Poly(ADP-ribose) glycohydrolase OS=Homo sapiens GN=PARG PE=1 SV=1	3	2.354	0.5416	1.28826	1	VGTGPKNDNKLTRQESCLGNSPPFEKESEPESPMDVDNSKN		1												1	0.993883	1.70483	1.73812	1.79415	1.66277	0.940572	0.843926	0.706085	0.801125	0.882794
K.KDAPIS#PASIASSSSTPSSK.S	S292	sp|Q04727|TLE4_HUMAN	Transducin-like enhancer protein 4 OS=Homo sapiens GN=TLE4 PE=1 SV=3	3	3.454	0.7009	0.016154	1	HSPRENGLDKTRLLKKDAPISPASIASSSSTPSSKSKELSL	1		1	1.23145	1.06418	1.40297	1.07311	1.08945	1.11811	1.24574	1.2735	1.32409	1.06939
K.DAPIS#PASIASSSSTPSSK.S	S292	sp|Q04727|TLE4_HUMAN	Transducin-like enhancer protein 4 OS=Homo sapiens GN=TLE4 PE=1 SV=3	2,3	5.139	0.7196	0.299969	1	HSPRENGLDKTRLLKKDAPISPASIASSSSTPSSKSKELSL	3	2	1	1.10862	1.19078	1.03761	1.04935	1.11764	1.16624	1.0822	1.12553	1.08551	1.0421	1	1.01697	1.05668	1.04734	1.17143	1.0568	1.00514	0.992302	1.03169	1.04994	1.14168
K.GIEGHS#PGNLPK.F	S292	sp|Q96GY0|ZC21A_HUMAN	Zinc finger C2HC domain-containing protein 1A OS=Homo sapiens GN=ZC2HC1A PE=1 SV=2	3	1.604	0.2618	0.674561	1	PDGDCASSLNGGNIKGIEGHSPGNLPKFCHECGTKYPVEWA	1		1	1.0265	1.16752	1.12552	1.13031	1.19054	1.13787	1.11141	1.11995	0.940019	1.07617
K.RPATADS#PKPSAK.K	S292	sp|Q03111|ENL_HUMAN	Protein ENL OS=Homo sapiens GN=MLLT1 PE=1 SV=2	3,4	1.822	0.4374	0.327436	1	PPPPPPPPPRASSKRPATADSPKPSAKKQKKSSSKGSRSAP	1	1	1	0.992531	1.12823	1.47578	1.18492	1.2716	1.11276	1.10613	1.30562	1.2314	1.27139	1	1.17385	1.1076	1.13856	1.12107	1.10417	1.07705	1.13815	1.13037	1.04946	1.05541
K.S#PEPEVLSTQEDLFDQSNK.T	S294	sp|Q12888|TP53B_HUMAN	Tumor suppressor p53-binding protein 1 OS=Homo sapiens GN=TP53BP1 PE=1 SV=2	3	6.187	0.7851	0.671299	1	EAKEQLSAQELMESGLQIQKSPEPEVLSTQEDLFDQSNKTV	3	3	1	0.915053	1.02555	1.09084	1.01821	1.02383	0.944257	1.02567	0.955998	1.02487	1.05739	1	1.00531	0.973432	0.952962	0.906953	1.06243	0.942124	0.933721	0.980798	0.950498	0.925591
K.DEQEM*RAS#PK.I	S2947	sp|O75592|MYCB2_HUMAN	Probable E3 ubiquitin-protein ligase MYCBP2 OS=Homo sapiens GN=MYCBP2 PE=1 SV=3	3	0.634	0.2965	0.68567	1	NKVHFSIGKAPLKDEQEMRASPKISRKCANRHTRPKKEKSS	1		1	1.15697	1.13123	1.05741	1.07862	1.17266	0.982365	1.14916	1.04774	1.22634	1.15552
K.NQTYSFS#PSK.S	S295	sp|Q86YS7|K0528_HUMAN	Uncharacterized protein KIAA0528 OS=Homo sapiens GN=KIAA0528 PE=1 SV=1	3	2.449	0.3797	0.667938	1	NPNTHSSGPSTPLKNQTYSFSPSKSYSRQSSSSDTDLSLTP		1												1	0.903806	0.778941	0.711114	0.721744	0.801366	0.878535	0.894381	0.90789	0.900464	0.872969
K.DGETLEGS#DAEESLDK.T	S2956	sp|Q9P2D1|CHD7_HUMAN	Chromodomain-helicase-DNA-binding protein 7 OS=Homo sapiens GN=CHD7 PE=1 SV=3	2	3.713	0.5155	0.490091	1	EKAADKAEGGPFKDGETLEGSDAEESLDKTAESSLLEDEIA		2												1	1.09289	1.00877	1.11413	1.07162	1.15585	1.03759	1.0886	1.11688	0.900452	1.01685
K.QSLFDS#CK.M	S298	sp|Q8N697|S15A4_HUMAN	Solute carrier family 15 member 4 OS=Homo sapiens GN=SLC15A4 PE=2 SV=1	2	1.628	0.4289	0.438933	1	QSNGEGIGVFQQSSKQSLFDSCKMSHGGPFTEEKVEDVKAL	1	1	1	0.955585	0.934059	0.808875	0.830124	0.83172	1.0395	0.945705	0.881373	1.01237	1.01766	1	0.920948	0.483894	0.194822	0.309408	0.208904	0.975083	0.984356	0.963822	0.979953	0.992003
K.LSSQIS#AGEEK.W	S298	sp|Q86UE4|LYRIC_HUMAN	Protein LYRIC OS=Homo sapiens GN=MTDH PE=1 SV=2	2,3	2.608	0.488	0.469733	1	NLTVNGGGWNEKSVKLSSQISAGEEKWNSVSPASAGKRKTE	4	3	1	1.09128	1.04192	1.08668	1.04811	1.05442	1.06992	1.04967	1.06806	1.02777	1.03764	1	0.988299	1.00629	0.955179	1.01328	0.966029	0.97366	0.982827	0.999597	0.930624	0.95703
K.ADTTTPTPTAILAPGS#PASPPGSLEPK.A	S298	sp|P25440|BRD2_HUMAN	Bromodomain-containing protein 2 OS=Homo sapiens GN=BRD2 PE=1 SV=2	3,4	5.398	0.7501	0.86563	1	GVKRKADTTTPTPTAILAPGSPASPPGSLEPKAARLPPMRR	2	2	1	1.15653	0.944307	1.04856	1.00951	1.20082	1.07259	1.15959	1.07807	1.06742	1.16057	1	0.86485	0.949066	0.826547	0.854486	0.939621	0.850612	0.899518	0.879285	0.910216	0.985854
K.S#NEDSLILEK.S	S298	sp|O94880|PHF14_HUMAN	PHD finger protein 14 OS=Homo sapiens GN=PHF14 PE=1 SV=2	2,3	2.823	0.3769	0.939203	1	RNSADDEELTNDSLTLSQSKSNEDSLILEKSQNWSSQKMDH	1	3	1	1.00612	1.1203	1.28484	1.12338	1.23918	1.0067	0.992325	1.02102	0.979721	1.04427	1	1.26733	1.67618	2.06379	2.05178	2.19122	1.13378	1.12857	1.16457	1.04444	1.09302
K.KEQES#DEEEEEEEEDEPSGATTR.S	S2986	sp|Q8NFC6|BD1L1_HUMAN	Biorientation of chromosomes in cell division protein 1-like 1 OS=Homo sapiens GN=BOD1L1 PE=1 SV=2	3	1.297	0.3416	1.03168	1	PERKRQKSVSDPVEDKKEQESDEEEEEEEEDEPSGATTRST		1												1	0.89895	1.91971	4.28479	3.87739	9.03652	1.03932	0.657161	0	0	0.58503
K.EAEEGEDDRDS#ANGEDDS.-	S299	sp|P07910|HNRPC_HUMAN	Heterogeneous nuclear ribonucleoproteins C1/C2 OS=Homo sapiens GN=HNRNPC PE=1 SV=4	2,3	3.358	0.8146	0.037522	1	QLELIKDDEKEAEEGEDDRDSANGEDDS-------------	32	21	1	0.799081	0.876067	0.691922	0.687082	0.840385	0.817272	0.755091	0.782919	0.761822	0.764458	1	1.09	1.19658	1.2592	1.14297	1.20514	1.05636	1.12481	1.09163	1.01151	1.16891
K.S#APETLTLPDPEK.K	S299	sp|Q9UKF7|PITC1_HUMAN	Cytoplasmic phosphatidylinositol transfer protein 1 OS=Homo sapiens GN=PITPNC1 PE=1 SV=2	2,3	2.378	0.5702	1.19131	1	PLSTDAPEFLSVPKDRPRKKSAPETLTLPDPEKKATLNLPG	2	2	1	1.01373	0.888316	0.991063	0.9695	0.973547	0.971354	1.00788	0.994375	1.09656	1.0019	1	0.965095	0.998436	1.0051	1.01556	1.00533	0.924996	0.968151	1.05333	1.03726	1.06369
K.RGRSTDSEVSQS#PAK.N	S299	sp|O75175|CNOT3_HUMAN	CCR4-NOT transcription complex subunit 3 OS=Homo sapiens GN=CNOT3 PE=1 SV=1	4	2.58	0.4531	0.691235	1	TENSEDDKKRGRSTDSEVSQSPAKNGSKPVHSNQHPQSPAV		1												1	0.94061	0.71319	0.314492	0.392184	0.18309	1.03664	1.10447	1.11793	1.04092	1.03728
K.QISGQYSGS#PQLLK.N	S30	sp|Q96N67|DOCK7_HUMAN	Dedicator of cytokinesis protein 7 OS=Homo sapiens GN=DOCK7 PE=1 SV=4	2,3	2.734	0.464	0.136188	1	KISRTVAAEVRKQISGQYSGSPQLLKNLNIVGNISHHTTVP	1	2	1	0.904814	1.00527	1.10124	0.90588	0.956455	1.0772	1.03037	1.02391	1.06471	0.998292	1	0.902013	0.866153	0.933566	1.02405	0.89891	0.945122	0.849815	0.913191	1.00338	1.03744
K.GPIHS#PVELK.H	S301	sp|Q16649|NFIL3_HUMAN	Nuclear factor interleukin-3-regulated protein OS=Homo sapiens GN=NFIL3 PE=1 SV=2	3	1.793	0.4439	1.1551	1	VVGKSSDGEDEQQVPKGPIHSPVELKHVHATVVKVPEVNSS	1		1	0.964577	0.924621	0.971121	0.900271	0.939406	0.772678	1.02463	0.968107	0.99766	0.905952
K.S#SSEALFK.S	S301	sp|P42568|AF9_HUMAN	Protein AF-9 OS=Homo sapiens GN=MLLT3 PE=1 SV=2	2	1.902	0.521	1.14334	1	PSKRPPISDSEELSAKKRKKSSSEALFKSFSSAPPLILTCS	1	1	1	0.985896	1.11296	0.939614	1.16513	0.975228	0.976039	1.0169	1.04403	1.02677	1.11087	1	0.893595	0.921206	0.729766	0.830781	0.72122	0.932792	0.904658	0.887556	0.91528	0.960366
K.EELSHS#PEPCTK.M	S301	sp|P41229|KDM5C_HUMAN	Lysine-specific demethylase 5C OS=Homo sapiens GN=KDM5C PE=1 SV=2	3	2.731	0.5317	0.323466	1	VKVESTSPKTFLESKEELSHSPEPCTKMTMRLRRNHSNAQF	2	1	1	1.10639	1.09397	1.22308	1.18406	1.06902	1.13554	1.08986	0.998372	0.945797	1.04527	1	0.922438	0.847467	1.00659	0.954126	0.998846	0.925393	0.947075	0.83383	0.780732	0.845009
K.SNEDS#LILEK.S	S302	sp|O94880|PHF14_HUMAN	PHD finger protein 14 OS=Homo sapiens GN=PHF14 PE=1 SV=2	2	2.331	0.4316	0.440946	1	DDEELTNDSLTLSQSKSNEDSLILEKSQNWSSQKMDHILIC	4	2	1	0.984046	0.850686	0.817765	0.804706	0.8284	1.04216	1.06537	1.03648	0.992347	1.07009	1	0.87972	0.48363	0.312334	0.338858	0.260491	0.960021	1.03545	0.999449	1.00259	1.02922
K.LYERRGGGSGGGEES#EGEEVDED.-	S304	sp|Q96QR8|PURB_HUMAN	Transcriptional activator protein Pur-beta OS=Homo sapiens GN=PURB PE=1 SV=3	3	2.497	0.68	0.610691	1	ERQRDKLYERRGGGSGGGEESEGEEVDED------------	1	2	1	0.537093	0.446349	0.135825	0.176115	0.144704	0.72424	0.509363	0.548318	0.514312	0.485056	1	0.886603	0.897854	0.48492	0.550422	0.188713	0.923889	0.972717	0.949266	0.977656	0.989271
K.EDLSPAFDHS#PNK.I	S304	sp|P17706|PTN2_HUMAN	Tyrosine-protein phosphatase non-receptor type 2 OS=Homo sapiens GN=PTPN2 PE=1 SV=2	3	2.077	0.5195	1.16462	1	SIQKRWKELSKEDLSPAFDHSPNKIMTEKYNGNRIGLEEEK	1		1	1.1501	1.12589	1.10444	1.13851	1.147	1.17761	1.10215	1.17729	1.24659	1.21927
K.QSELSAEES#PEK.L	S305	sp|Q567U6|CCD93_HUMAN	Coiled-coil domain-containing protein 93 OS=Homo sapiens GN=CCDC93 PE=1 SV=2	2	1.186	0.269	0.114653	1	EIKQIVSEYAEKQSELSAEESPEKLGTSQLHRRKVISLNKQ	1		1	1.20484	1.34272	1.14417	1.21051	1.30088	1.27018	1.1393	1.31747	1.17155	1.21317
K.ENILRASHS#AVDITK.V	S305	sp|Q9NQX3|GEPH_HUMAN	Gephyrin OS=Homo sapiens GN=GPHN PE=1 SV=1	3	1.695	0.3386	0.676668	1	PTPKVQSRCSSKENILRASHSAVDITKVARRHRMSPFPLTS		1												1	0.900608	0.571332	0.355429	0.48607	0.343745	0.955839	1.0547	1.12715	1.11379	1.11969
K.APIDTS#DVEEK.A	S306	sp|Q06265|EXOS9_HUMAN	Exosome complex component RRP45 OS=Homo sapiens GN=EXOSC9 PE=1 SV=3	2,3	2.909	0.6313	0.066951	1	ESIANQRITAFKMEKAPIDTSDVEEKAEEIIAEAEPPSEVV	19	20	1	0.984868	1.01957	1.04993	0.976882	1.0003	1.00143	0.997308	0.997602	1.00726	1.01304	1	0.980926	0.992566	0.980492	0.97296	0.975207	0.990743	0.984149	0.99048	0.983295	0.971771
K.AS#PQPALTVK.A	S306	sp|Q8N9M1|CS047_HUMAN	Uncharacterized protein C19orf47 OS=Homo sapiens GN=C19orf47 PE=1 SV=1	2	1.058	0.4395	1.1526	1	SSVLQYAGVLKKLGRGPAKASPQPALTVKAKATSSATTAAA		1												1	0.846721	1.12982	1.08725	1.06422	1.11169	0.940442	0.92913	1.01146	1.14187	1.23372
K.EEKEES#DDEAAVEEEEEEK.K	S306	sp|P14625|ENPL_HUMAN	Endoplasmin OS=Homo sapiens GN=HSP90B1 PE=1 SV=1	3	3.66	0.6448	1.23938	1	TETVEEPMEEEEAAKEEKEESDDEAAVEEEEEEKKPKTKKV		1												1	0.900543	0.933109	1.03025	0.947548	0.977726	0.857255	0.874418	0.898535	0.864048	0.923473
K.RVALS#DDETK.E	S307	sp|Q15054|DPOD3_HUMAN	DNA polymerase delta subunit 3 OS=Homo sapiens GN=POLD3 PE=1 SV=2	2,3	2.291	0.6904	0.704229	1	KAEPVKVLQKEKKRGKRVALSDDETKETENMRKKRRRIKLP	13	6	1	1.07129	1.07406	1.10309	1.10924	1.06603	1.0867	1.08984	1.05808	1.03064	1.07834	1	1.04535	1.05819	1.13647	1.14365	1.13872	0.977641	1.05352	1.01484	1.03873	1.04271
K.QEES#ES#PVERPLK.E	S309:S311	sp|Q96SB4|SRPK1_HUMAN	SRSF protein kinase 1 OS=Homo sapiens GN=SRPK1 PE=1 SV=2	3	1.555	0.4502	0.876682	1	IEEMEKESGPGQKRPNKQEESESPVERPLKENPPNKMTQEK,EMEKESGPGQKRPNKQEESESPVERPLKENPPNKMTQEKLE		3												1	0.969225	0.995922	1.03944	1.04182	0.992893	1.03151	1.07381	0.980429	1.07017	1.04861
K.AGGSAALS#PSK.K	S31	sp|Q92522|H1X_HUMAN	Histone H1x OS=Homo sapiens GN=H1FX PE=1 SV=1	2	0.848	0.3632	1.08531	1	VTTAEGMAKKVTKAGGSAALSPSKKRKNSKKKNQPGKYSQL	1		1	1.03111	1.03942	0.998595	1.11358	0.991335	1.03897	0.991216	1.01075	0.954705	0.997662
K.LTPAEEENNSFQRLS#P.-	S311	sp|Q5HYI7|MTX3_HUMAN	Metaxin-3 OS=Homo sapiens GN=MTX3 PE=1 SV=2	2,3	3.391	0.7144	0.030182	1	KLPTLKLTPAEEENNSFQRLSP-------------------	2	4	1	0.996215	0.99118	1.06836	0.99696	1.04266	1.03752	0.982538	1.01055	0.86575	0.927947	1	0.992624	1.03756	1.00088	0.951459	1.08489	0.98877	0.916974	0.873723	0.92501	0.925211
K.QEESES#PVERPLK.E	S311	sp|Q96SB4|SRPK1_HUMAN	SRSF protein kinase 1 OS=Homo sapiens GN=SRPK1 PE=1 SV=2	2,3	2.008	0.7049	0.450801	1	EMEKESGPGQKRPNKQEESESPVERPLKENPPNKMTQEKLE	4	3	1	1.06015	1.1088	1.16262	1.07208	1.12387	1.10055	1.1001	1.13403	1.07668	1.17454	1	1.03063	1.03943	1.17455	1.10134	1.17372	1.04711	1.04369	1.01194	1.08255	1.05095
K.M*LGEDS#DEEEEM*DTSERK.I	S312	sp|Q9BWU0|NADAP_HUMAN	Kanadaptin OS=Homo sapiens GN=SLC4A1AP PE=1 SV=1	3,4	3.746	0.7475	0.510857	1	LKELRKQQQILLEKKMLGEDSDEEEEMDTSERKINAGSQDD	8	5	1	0.95322	1.04867	0.894366	0.960028	1.02038	0.996007	0.970474	0.978068	0.995121	0.965753	1	1.02246	1.08378	1.15677	1.15109	1.1581	1.02757	1.07246	0.987633	1.02193	1.04496
K.NEAFSSEDS#LGENK.T	S312	sp|Q56NI9|ESCO2_HUMAN	N-acetyltransferase ESCO2 OS=Homo sapiens GN=ESCO2 PE=1 SV=1	2,3	2.724	0.5312	0.710128	1	DRVSSKEHKVDKNEAFSSEDSLGENKTISPKSTVYPIFSAS		2												1	0.974055	1.00325	1.14666	1.01529	0.951206	1.0125	1.08951	1.00541	1.03929	0.995277
K.ATSDTLES#PPK.I	S313	sp|O94782|UBP1_HUMAN	Ubiquitin carboxyl-terminal hydrolase 1 OS=Homo sapiens GN=USP1 PE=1 SV=1	2,3	2.655	0.5949	0.45929	1	LEENQRQTRSKRKATSDTLESPPKIIPKYISENESPRPSQK	2	2	1	1.03004	1.10858	1.13524	1.02188	1.03629	1.0346	1.07245	1.07578	1.07282	1.01476	1	1.15732	1.11652	1.21644	1.16415	1.17976	1.11944	1.15101	1.07033	1.17408	1.0498
K.AADPPAENSS#APEAEQGGAE.-	S314	sp|P67809|YBOX1_HUMAN	Nuclease-sensitive element-binding protein 1 OS=Homo sapiens GN=YBX1 PE=1 SV=3	2,3	4.749	0.8004	0.164201	1	NPKPQDGKETKAADPPAENSSAPEAEQGGAE----------	6	4	1	1.14206	1.36233	1.17466	1.25065	1.29332	1.31477	1.15072	1.18417	1.22864	1.22382	1	1.02266	1.04428	1.19392	1.11512	1.22045	1.12391	1.09345	1.14299	1.1205	1.10486
K.ARS#VS#PPPK.R	S314:S316	sp|Q13247|SRSF6_HUMAN	Serine/arginine-rich splicing factor 6 OS=Homo sapiens GN=SRSF6 PE=1 SV=2	2	1.6	0.54	0.363168	1	RSRSQSRSNSPLPVPPSKARSVSPPPKRATSRSRSRSRSKS,RSQSRSNSPLPVPPSKARSVSPPPKRATSRSRSRSRSKSRS	1	2	1	1.16872	1.19489	1.1034	1.09866	0.976011	1.10527	1.20824	1.21137	1.16679	1.14783	1	1.04424	1.03673	1.1039	0.990819	1.00877	1.03352	1.00673	1.08825	1.00804	0.982457
K.RAGAPVGGS#PGLAK.R	S3148	sp|Q6ZRS2|SRCAP_HUMAN	Helicase SRCAP OS=Homo sapiens GN=SRCAP PE=1 SV=3	3	1.26	0.3208	0.844249	1	VPPLETEKLPRKRAGAPVGGSPGLAKRGRLQPPSPLGPEGS	1	1	1	1.04106	1.04995	1.10917	1.16415	1.07457	1.13107	1.07627	1.29461	1.12621	1.03374	1	1.02937	1.05471	1.07638	1.12501	1.13768	1.02088	1.11202	1.13776	1.0452	0.999138
K.M*S#FDIIDK.S	S315	sp|Q8IX01|SUGP2_HUMAN	SURP and G-patch domain-containing protein 2 OS=Homo sapiens GN=SUGP2 PE=1 SV=2	2	1.986	0.4396	0.781067	1	IQKIPLGLDLKNLRLPRRKMSFDIIDKSDVFSRFGIEIIKW	3	3	1	0.901674	0.816347	0.754502	0.800282	0.798443	1.01128	0.954406	0.953009	1.00742	0.971242	1	0.9317	0.819111	0.678515	0.700389	0.68159	1.00404	1.02446	0.972362	0.991292	1.00511
K.AS#PPGDLQNPK.R	S315	sp|O00273|DFFA_HUMAN	DNA fragmentation factor subunit alpha OS=Homo sapiens GN=DFFA PE=1 SV=1	2,3	3.399	0.6462	0.38955	1	LRLQQTQSLHSLRSISASKASPPGDLQNPKRARQDPT----	6	5	1	1.03901	1.07406	1.11117	1.08601	0.98309	1.03234	1.07025	1.02521	1.04221	1.09434	1	0.995589	0.975356	1.08985	0.984097	1.06559	0.913924	0.970627	0.94982	0.953112	0.926774
K.NDQEPPPEALDFS#DDEK.E	S315	sp|Q96HR8|NAF1_HUMAN	H/ACA ribonucleoprotein complex non-core subunit NAF1 OS=Homo sapiens GN=NAF1 PE=1 SV=2	2,3	4.153	0.7018	0.456346	1	KGSDASWKNDQEPPPEALDFSDDEKEKEAKQRKKSQIQGRK	3	8	1	0.994466	1.03036	1.09307	1.0529	1.14813	0.992158	1.12694	1.05252	1.09653	1.0313	1	1.04579	1.09284	1.16826	1.09996	1.13058	1.03468	1.14969	1.01224	1.04323	1.05381
K.VPLS#PLPGPK.Q	S319	sp|Q8NHU6|TDRD7_HUMAN	Tudor domain-containing protein 7 OS=Homo sapiens GN=TDRD7 PE=1 SV=2	2	1.628	0.4619	0.931606	1	YPAKRKQLLRSELDTEKVPLSPLPGPKQTPPLKGCPTVMAG	1		1	1.00511	1.09852	1.19952	1.10585	1.23541	1.12773	1.02456	1.14429	1.20083	0.994318
K.EQSEVSVS#PRASK.H	S32	sp|Q7L4I2|RSRC2_HUMAN	Arginine/serine-rich coiled-coil protein 2 OS=Homo sapiens GN=RSRC2 PE=1 SV=1	2,3,4	2.458	0.5776	0.490411	1	APEKTSPDRDKKKEQSEVSVSPRASKHHYSRSRSRSRERKR	3	3	1	1.06471	1.03069	1.03761	0.932027	0.750791	1.03202	1.13288	1.02108	1.09197	1.05042	1	1.01786	0.998081	1.06341	1.10022	0.732426	1.046	1.02446	1.08738	1.01236	1.04728
K.EQSEVSVS#PR.A	S32	sp|Q7L4I2|RSRC2_HUMAN	Arginine/serine-rich coiled-coil protein 2 OS=Homo sapiens GN=RSRC2 PE=1 SV=1	2	1.415	0.277	1.25843	1	APEKTSPDRDKKKEQSEVSVSPRASKHHYSRSRSRSRERKR	2	1	1	1.61559	3.16167	8.06035	12.851	19.014	1.69606	0.818535	0.554532	0.63093	0.665504	1	1.24418	1.8387	3.87889	4.19181	14.2104	1.02891	0.690325	0.550761	0.711422	0.59787
K.EPEM*PGPREES#EEEEDEDDEEEEEEEK.E	S32	sp|P35659|DEK_HUMAN	Protein DEK OS=Homo sapiens GN=DEK PE=1 SV=1	4	4.74	0.7003	0.494945	1	GTPTQPASEKEPEMPGPREESEEEEDEDDEEEEEEEKEKSL		2												1	1.12691	1.17859	1.27372	1.0271	1.21938	1.00286	1.09509	0.990158	1.03178	1.25282
K.ESLPPAAEPS#PVSK.E	S320	sp|Q9NWT1|PK1IP_HUMAN	p21-activated protein kinase-interacting protein 1 OS=Homo sapiens GN=PAK1IP1 PE=1 SV=2	3	1.919	0.4815	0.251861	1	GVWLDKVADMKESLPPAAEPSPVSKEQSKIGKKEPGDTVHK	2	1	1	0.988498	0.963935	0.987201	0.856292	0.801733	1.10209	1.02392	1.12598	1.04098	1.26292	1	0.994627	0.988292	0.795092	0.942106	1.05084	0.890357	1.00684	1.05619	0.961026	1.07353
K.SPVGKS#PPSTGSTYGSSQK.E	S320	sp|Q9Y2W1|TR150_HUMAN	Thyroid hormone receptor-associated protein 3 OS=Homo sapiens GN=THRAP3 PE=1 SV=2	3	2.476	0.6159	0.562495	1	GQFDHGSGSLSPSKKSPVGKSPPSTGSTYGSSQKEESAASG	1	2	1	0.950184	0.935837	1.05905	1.05582	0.878258	1.09569	0.9421	1.05177	0.973683	1.06347	1	0.952743	0.999235	0.992243	1.02517	1.05565	0.916502	0.830434	1.07499	1.03027	0.951448
K.S#PPSTGSTYGSSQK.E	S320	sp|Q9Y2W1|TR150_HUMAN	Thyroid hormone receptor-associated protein 3 OS=Homo sapiens GN=THRAP3 PE=1 SV=2	2,3	4.041	0.6239	0.514264	1	GQFDHGSGSLSPSKKSPVGKSPPSTGSTYGSSQKEESAASG	1	3	1	1.17507	1.16936	1.19715	1.08151	1.09397	1.26755	1.09427	1.15117	1.18029	1.19224	1	1.00992	1.05984	1.08081	1.06575	0.996091	0.921909	0.894538	1.00141	0.897485	0.909622
K.KIESFGS#PK.G	S3207	sp|P49792|RBP2_HUMAN	E3 SUMO-protein ligase RanBP2 OS=Homo sapiens GN=RANBP2 PE=1 SV=2	3	1.444	0.3748	1.41954	1	VVFGFVKDGMDTVKKIESFGSPKGSVCRRITITECGQI---	1	2	1	1.06172	1.12085	1.11141	1.09513	1.06148	0.988382	1.02771	1.0912	1.06842	1.03458	1	1.01494	1.0294	1.08257	1.06568	1.1184	1.01103	1.04706	1.01257	1.02996	0.978331
K.YEYDPDIS#PPRK.K	S325	sp|Q9BRD0|BUD13_HUMAN	BUD13 homolog OS=Homo sapiens GN=BUD13 PE=1 SV=1	3	1.347	0.4959	0.118622	1	SGASHLSFPKNSKYEYDPDISPPRKKQAKSHFGDKKQLDSK	1	2	1	0.895478	1.02311	1.00961	0.988198	1.04345	1.01687	0.830618	0.930092	1.00491	0.955159	1	0.927417	0.980063	0.931254	1.00053	1.13255	0.861232	0.897554	0.978317	0.94536	0.992715
K.FPS#PHPS#PAK.L	S326:S330	sp|O14681|EI24_HUMAN	Etoposide-induced protein 2.4 homolog OS=Homo sapiens GN=EI24 PE=1 SV=4	2,3	2.292	0.5527	0.83811	1	HKTVYLQSALSSSTSAEKFPSPHPSPAKLKATAGH------,YLQSALSSSTSAEKFPSPHPSPAKLKATAGH----------	4	5	1	1.02694	0.975072	1.02512	0.969766	0.974134	1.04022	1.0359	1.03647	1.07218	0.981342	1	1.00454	0.825533	0.631953	0.667449	0.562507	1.01671	1.00922	1.0336	1.01507	1.03174
K.GTSDSSSGNVS#EGESPPDSQEDSFQGRQK.S	S327	sp|Q8WUB8|PHF10_HUMAN	PHD finger protein 10 OS=Homo sapiens GN=PHF10 PE=1 SV=3	3,4	3.888	0.6775	1.12913	1	GRGDEKRKNKGTSDSSSGNVSEGESPPDSQEDSFQGRQKSK	3		1	0.921554	1.12459	0.982041	1.01189	0.992435	0.961676	0.984832	0.8234	0.86844	0.966038
K.RKHS#PS#PPPPTPTESR.K	S328:S330	sp|Q92922|SMRC1_HUMAN	SWI/SNF complex subunit SMARCC1 OS=Homo sapiens GN=SMARCC1 PE=1 SV=3	4	2.852	0.5743	1.33534	1	VRSPERRDRKASANARKRKHSPSPPPPTPTESRKKSGKKGQ,SPERRDRKASANARKRKHSPSPPPPTPTESRKKSGKKGQAS		2												1	1.4717	2.40013	3.93561	3.80473	8.03013	1.24001	1.3357	1.04511	1.30334	1.31686
K.RKHS#PS#PPPPTPTESRK.K	S328:S330	sp|Q92922|SMRC1_HUMAN	SWI/SNF complex subunit SMARCC1 OS=Homo sapiens GN=SMARCC1 PE=1 SV=3	5	1.756	0.4675	0.318733	1	VRSPERRDRKASANARKRKHSPSPPPPTPTESRKKSGKKGQ,SPERRDRKASANARKRKHSPSPPPPTPTESRKKSGKKGQAS		1												1	1.01844	1.05743	1.08441	1.13712	1.08393	1.0735	0.963504	1.16865	1.01685	0.939035
K.FGESEEVEM*EVES#DEEDDK.Q	S329	sp|Q15459|SF3A1_HUMAN	Splicing factor 3A subunit 1 OS=Homo sapiens GN=SF3A1 PE=1 SV=1	3	3.571	0.6749	0.273	1	LIQERYEKFGESEEVEMEVESDEEDDKQEKAEEPPSQLDQD		1												1	0.917517	1.0321	1.09877	0.992553	1.0885	1.01489	1.04385	0.915114	1.0166	1.05879
K.FGESEEVEM*EVES#DEEDDKQEK.A	S329	sp|Q15459|SF3A1_HUMAN	Splicing factor 3A subunit 1 OS=Homo sapiens GN=SF3A1 PE=1 SV=1	3,4	6.171	0.7688	0.175085	1	LIQERYEKFGESEEVEMEVESDEEDDKQEKAEEPPSQLDQD		19												1	0.938248	1.00593	1.06986	1.0324	1.04969	0.99106	1.00744	0.969537	1.03506	1.01925
K.DVNSSS#PVM*LAFK.S	S33	sp|Q99598|TSNAX_HUMAN	Translin-associated protein X OS=Homo sapiens GN=TSNAX PE=1 SV=1	2,3	3.382	0.6212	0.427084	1	RKHDNFPHNQRREGKDVNSSSPVMLAFKSFQQELDARHDKY	2	1	1	1.0723	1.02233	1.06174	1.1393	1.02453	0.944979	0.940066	0.987376	1.04504	1.00844	1	1.04319	1.06712	0.961873	1.03126	1.07796	1.05873	0.987425	0.984641	0.977287	0.954573
K.RVPAM*PGS#PVEVK.I	S33	sp|O43439|MTG8R_HUMAN	Protein CBFA2T2 OS=Homo sapiens GN=CBFA2T2 PE=1 SV=1	3	1.727	0.4858	1.42443	1	QVLARQWKVGPEKRVPAMPGSPVEVKIQSRSSPPTMPPLPP	1	1	1	1.00416	0.832397	0.858336	0.896265	1.04658	0.856283	0.916712	0.935856	0.996546	0.913309	1	1.01246	1.06718	1.16728	1.13823	1.06522	1.11356	0.992144	1.03099	1.07515	0.964676
K.TLNM*TTS#PEEK.R	S332	sp|P49915|GUAA_HUMAN	GMP synthase [glutamine-hydrolyzing] OS=Homo sapiens GN=GMPS PE=1 SV=1	3	2.505	0.39	0.80802	1	ISDEDRTPRKRISKTLNMTTSPEEKRKIIGDTFVKIANEVI	2	1	1	1.0051	1.02136	1.06012	1.04088	1.01123	1.00354	0.997173	1.03914	0.969796	1.01902	1	1.00294	1.0243	1.15305	1.10175	1.08512	1.13791	1.07206	0.908734	1.0078	1.03229
K.FVFGQNM*SERVLS#PPK.L	S333	sp|Q9H6Z4|RANB3_HUMAN	Ran-binding protein 3 OS=Homo sapiens GN=RANBP3 PE=1 SV=1	3,4	4.07	0.6628	0.98751	1	SADASSNKFVFGQNMSERVLSPPKLNEVSSDANRENAAAES	2	3	1	1.0049	0.957813	0.91604	0.875294	0.87658	0.966342	0.971469	0.905591	1.11653	1.02636	1	0.905509	0.89561	0.885665	0.846872	0.767904	0.932572	0.903702	0.92409	0.943895	0.860915
K.S#PLAQM*EEERREHVAK.M	S334	sp|Q16181|SEPT7_HUMAN	Septin-7 OS=Homo sapiens GN=SEPT7 PE=1 SV=2	4	1.768	0.4191	0.841792	1	LAAVTYNGVDNNKNKGQLTKSPLAQMEEERREHVAKMKKME		2												1	1.09392	1.06	1.15207	1.18097	1.17849	1.0505	1.08648	1.14799	1.14584	1.1247
K.VNFPENGFLS#PDK.L	S335	sp|P31689|DNJA1_HUMAN	DnaJ homolog subfamily A member 1 OS=Homo sapiens GN=DNAJA1 PE=1 SV=2	2,3	3.386	0.601	0.672015	1	YEKGRLIIEFKVNFPENGFLSPDKLSLLEKLLPERKEVEET	1	1	1	1.03635	1.07264	0.937557	0.88515	0.823673	1.04057	1.04741	0.847633	0.925244	1.1055	1	1.08052	1.00803	0.928776	0.973917	0.975728	0.999833	1.05984	0.916398	1.05148	0.900624
K.AEGDEEGPS#GAS#EEEDT.-	S336:S339	sp|Q96DX7|TRI44_HUMAN	Tripartite motif-containing protein 44 OS=Homo sapiens GN=TRIM44 PE=1 SV=1	2	1.92	0.8125	0.570322	1	QLDTSNESAEPKAEGDEEGPSGASEEEDT------------,TSNESAEPKAEGDEEGPSGASEEEDT---------------		2												1	1.60434	1.82042	1.77595	1.95037	2.02388	1.47639	1.7456	1.57482	1.32168	1.32258
K.ENRDIEIS#T#EEEK.D	S337:T338	sp|Q4G0J3|LARP7_HUMAN	La-related protein 7 OS=Homo sapiens GN=LARP7 PE=1 SV=1	3	1.767	0.3356	1.09519	1	QKDIIKEASEASKENRDIEISTEEEKDTGDLKDSSLLKTKR,KDIIKEASEASKENRDIEISTEEEKDTGDLKDSSLLKTKRK		1												1	0.957287	1.28923	1.16194	1.2559	1.19823	1.13706	1.21875	1.01147	1.0553	0.972384
K.AEGDEEGPSGAS#EEEDT.-	S339	sp|Q96DX7|TRI44_HUMAN	Tripartite motif-containing protein 44 OS=Homo sapiens GN=TRIM44 PE=1 SV=1	2	3.332	0.8425	0.756473	1	TSNESAEPKAEGDEEGPSGASEEEDT---------------	2	2	1	1.15432	1.13766	1.11883	0.99149	1.16716	1.0788	0.899882	0.988682	0.830293	0.965102	1	0.918583	0.929253	1.21073	1.16374	1.11017	0.906264	0.953695	0.93177	1.02871	1.06759
K.TDGS#FIGYK.E	S34	sp|Q9Y243|AKT3_HUMAN	RAC-gamma serine/threonine-protein kinase OS=Homo sapiens GN=AKT3 PE=1 SV=1	2	1.599	0.4254	0.45379	1	KRGEYIKNWRPRYFLLKTDGSFIGYKEKPQDVDLPYPLNNF	1	1	1	0.784968	0.630004	0.592235	0.586568	0.491932	0.976934	0.862591	0.959413	0.935568	0.920545	1	0.748851	0.242789	0.0793169	0.114139	0.145238	0.943922	0.921743	1.0588	1.05903	1.02965
K.SDGS#FIGYK.E	S34	sp|P31751|AKT2_HUMAN	RAC-beta serine/threonine-protein kinase OS=Homo sapiens GN=AKT2 PE=1 SV=2	2	1.697	0.3589	0.107412	1	KRGEYIKTWRPRYFLLKSDGSFIGYKERPEAPDQTLPPLNN		1												1	0.691109	0.393634	0.313802	0.323432	0.28516	0.783944	0.812024	0.886512	0.862897	0.858045
K.RAVVVS#PKEENK.A	S340	sp|O75909|CCNK_HUMAN	Cyclin-K OS=Homo sapiens GN=CCNK PE=1 SV=2	3,4	1.756	0.4772	0.803676	1	PKKPSPQPSSPRQVKRAVVVSPKEENKAAEPPPPKIPKIET	1	3	1	1.04933	1.00923	1.10577	0.983564	0.961323	1.10384	1.06945	1.11293	1.10624	1.11297	1	1.01255	1.03621	1.10226	1.05485	0.992538	1.04663	1.01706	1.07611	1.01957	1.00113
K.RAVVVS#PK.E	S340	sp|O75909|CCNK_HUMAN	Cyclin-K OS=Homo sapiens GN=CCNK PE=1 SV=2	2	1.155	0.3887	0.428588	1	PKKPSPQPSSPRQVKRAVVVSPKEENKAAEPPPPKIPKIET	1	1	1	1.25079	1.23635	1.29191	1.10827	1.12683	1.23388	1.21038	1.21948	1.22456	1.28757	1	0.961381	1.0887	1.14065	1.1589	1.31052	1.01571	1.02605	0.949763	0.951722	0.996234
K.NHAGS#PGCEESDAGK.E	S340	sp|P42575|CASP2_HUMAN	Caspase-2 OS=Homo sapiens GN=CASP2 PE=1 SV=2	3	2.58	0.6818	1.27093	1	CRGDETDRGVDQQDGKNHAGSPGCEESDAGKEKLPKMRLPT		1												1	0.961128	1.2063	1.41671	0.994063	1.16331	0.971854	0.968072	0.902036	0.882967	1.14292
K.M*PFLSISS#PK.V	S3412	sp|Q09666|AHNK_HUMAN	Neuroblast differentiation-associated protein AHNAK OS=Homo sapiens GN=AHNAK PE=1 SV=2	3	2.902	0.6269	1.10627	1	VEVQGKVKGSKFKMPFLSISSPKVSMPDVELNLKSPKVKGD	1	1	1	1.12672	1.1695	0.877583	0.97216	0.951248	0.921753	0.967192	0.863279	1.07386	1.07609	1	0.91772	1.09151	0.972583	0.990969	1.14667	0.962131	0.898221	0.942185	0.950322	1.0012
K.ENDQEHDES#DNEVM*GK.S	S342	sp|Q9BZF1|OSBL8_HUMAN	Oxysterol-binding protein-related protein 8 OS=Homo sapiens GN=OSBPL8 PE=1 SV=3	3	2.126	0.7168	0.779986	1	KDQDMYSDKSDKENDQEHDESDNEVMGKSEESDTDTSERQD	1	1	1	1.08696	1.18533	1.13947	1.0817	1.20452	1.00246	1.09757	1.26983	1.06543	1.1383	1	0.832582	0.910827	0.825408	1.08337	0.971623	0.864065	0.878786	0.854403	0.85453	0.727136
K.TTTPGPSLS#QGVSVDEK.L	S343	sp|O60934|NBN_HUMAN	Nibrin OS=Homo sapiens GN=NBN PE=1 SV=1	2,3	3.565	0.6783	0.544089	1	CDPQGHPSTGLKTTTPGPSLSQGVSVDEKLMPSAPVNTTTY	2	1	1	1.14549	1.14073	1.00112	0.980107	0.856628	1.15502	1.12643	1.12771	1.08034	1.06894	1	0.889894	0.819912	0.586476	0.685186	0.63277	0.87982	1.00099	0.883107	0.952791	0.933059
K.VS#IIETK.E	S344	sp|Q9HC62|SENP2_HUMAN	Sentrin-specific protease 2 OS=Homo sapiens GN=SENP2 PE=1 SV=3	2	1.91	0.5188	0.971845	1	EVSARLRLGSGSNGLLRRKVSIIETKEKNCSGKERDRRTDD	1		1	0.914889	0.587876	0.365078	0.391575	0.370016	1.03216	1.04086	1.01798	1.05813	1.0652
K.EIAIVHS#DAEK.E	S347	sp|Q9H307|PININ_HUMAN	Pinin OS=Homo sapiens GN=PNN PE=1 SV=4	2,3	2.915	0.6691	0.432809	1	NDVEIEEAGEEEEKEIAIVHSDAEKEQEEEEQKQEMEVKME	9	9	1	0.972359	1.00925	1.08054	1.0812	1.01889	0.969172	1.04582	1.02662	0.999917	1.04614	1	1.01735	1.00395	0.914042	0.96202	0.938016	1.0149	1.01046	1.05808	1.02117	1.06719
K.DM*DEPS#PVPNVEEVTLPK.T	S347	sp|Q8TAQ2|SMRC2_HUMAN	SWI/SNF complex subunit SMARCC2 OS=Homo sapiens GN=SMARCC2 PE=1 SV=1	3	3.248	0.7426	0.727138	1	SKRGHREEEQEDLTKDMDEPSPVPNVEEVTLPKTVNTKKDS	4	4	1	1.18807	1.11086	1.15526	1.12871	1.13501	1.04092	1.18182	1.00498	1.18448	1.27076	1	1.06569	0.887629	0.938424	0.966664	1.0406	1.01649	0.934978	1.05889	1.04493	1.01406
K.M*NVEEDVQEEQS#K.E	S349	sp|P78316|NOP14_HUMAN	Nucleolar protein 14 OS=Homo sapiens GN=NOP14 PE=1 SV=3	2,3	4.21	0.5032	1.00869	1	RLLSYKDGKMNVEEDVQEEQSKEASDPESNEEEGDSSGGED	1	2	1	0.901284	0.741668	0.905448	0.908136	0.902517	0.978492	0.758574	0.855768	0.88334	0.953199	1	0.92415	0.991092	1.0329	1.04027	1.12922	1.02337	1.02292	0.901892	1.01294	1.07224
K.SLSGS#PLK.V	S349	sp|Q9UIG0|BAZ1B_HUMAN	Tyrosine-protein kinase BAZ1B OS=Homo sapiens GN=BAZ1B PE=1 SV=2	2	1.958	0.2804	1.06982	1	SSPLNPKLWCHVHLKKSLSGSPLKVKNSKNSKSPEEHLEEM	2		1	0.987078	0.957784	1.02829	0.968408	0.937791	1.01755	0.982002	0.975499	0.907337	1.00219
K.RLIRGPGENGDDS#.-	S349	sp|Q6IBS0|TWF2_HUMAN	Twinfilin-2 OS=Homo sapiens GN=TWF2 PE=1 SV=2	3	1.758	0.6735	0.751343	1	PGGKRGHKRLIRGPGENGDDS--------------------		1												1	0.919566	0.756675	0.868276	0.853935	0.815629	0.961643	0.968572	0.902357	0.936027	0.96843
K.AAM*YDIISS#PSK.D	S350	sp|Q6KC79|NIPBL_HUMAN	Nipped-B-like protein OS=Homo sapiens GN=NIPBL PE=1 SV=2	2,3	3.232	0.6033	0.685593	1	KLGKDEKEQSEKAAMYDIISSPSKDSTKLTLRLSRVRSSDM	2	3	1	1.00331	0.964305	1.01282	1.09985	1.00751	0.965296	0.973223	0.902834	0.964963	1.00053	1	0.928221	1.00435	0.939651	0.984897	1.0074	0.937391	0.912792	0.941353	1.01242	1.02129
K.TSGLLPPS#PVLDSSK.Q	S350	sp|Q6ZWE6|PKHM3_HUMAN	Pleckstrin homology domain-containing family M member 3 OS=Homo sapiens GN=PLEKHM3 PE=2 SV=2	2,3	1.521	0.4497	1.06791	1	HDDYTQNHSFQKKTSGLLPPSPVLDSSKQYQNILKSGTLYR	2		1	1.11735	1.1012	1.10441	1.19685	1.13135	1.19633	1.13152	1.04799	1.17053	1.03174
K.S#PISINVK.T	S352	sp|Q9UK58|CCNL1_HUMAN	Cyclin-L1 OS=Homo sapiens GN=CCNL1 PE=1 SV=1	2	1.91	0.5248	0.779753	1	GGFSPASKPSSPREVKAEEKSPISINVKTVKKEPEDRQQAS	3	2	1	0.994164	0.964868	1.07016	1.05017	0.998764	1.01285	1.04604	0.961349	1.00979	1.0214	1	0.937897	0.936192	1.00872	1.04763	1.02875	0.989306	0.912197	0.943171	0.888886	1.0095
K.RPAS#PALLLPPCM*LK.S	S353	sp|Q9HAW0|BRF2_HUMAN	Transcription factor IIIB 50 kDa subunit OS=Homo sapiens GN=BRF2 PE=1 SV=1	3	2.764	0.4826	0.904498	1	QGEGEVGNNSLGLPQGKRPASPALLLPPCMLKSPKRICPVP	1	1	1	1.1568	1.1488	1.10662	0.966912	1.02536	1.11306	1.36981	1.13052	1.19971	1.10423	1	0.827097	0.437777	0.383956	0.464755	0.434159	0.953527	0.844982	0.895088	0.952916	0.932539
K.SVWGSLAVQNS#PK.G	S353	sp|P18615|NELFE_HUMAN	Negative elongation factor E OS=Homo sapiens GN=RDBP PE=1 SV=3	2,3	3.673	0.6962	1.40469	1	QPMLDAATGKSVWGSLAVQNSPKGCHRDKRTQIVYSDDVYK		2												1	0.920779	1.01124	0.881364	0.904107	1.00798	1.12458	0.978134	1.06267	1.09309	1.03983
K.LLQTCFSS#PADDSM*DR.-	S354	sp|Q9NZL4|HPBP1_HUMAN	Hsp70-binding protein 1 OS=Homo sapiens GN=HSPBP1 PE=1 SV=1	2,3	3.345	0.7498	0.979453	1	HEEYQEELEFCEKLLQTCFSSPADDSMDR------------	2	1	1	0.944268	0.918743	0.947892	0.879899	0.930219	1.0487	0.93124	0.936008	1.0703	0.873882	1	0.885741	0.743191	0.977115	0.917693	0.989875	0.892825	0.813998	0.950163	0.876558	0.912949
K.TIFPHTAGS#NK.T	S354	sp|Q9UHR4|BI2L1_HUMAN	Brain-specific angiogenesis inhibitor 1-associated protein 2-like protein 1 OS=Homo sapiens GN=BAIAP2L1 PE=1 SV=2	3	2.036	0.4759	1.28142	1	TGLNMMKKQKVKTIFPHTAGSNKTLLSFAQGDVITLLIPEE	1	1	1	1.06149	1.1144	1.08908	1.05676	1.02885	1.07581	1.04983	1.1088	1.00289	1.12471	1	0.953858	1.01727	0.927538	0.869593	0.815108	1.04744	1.02951	0.970622	1.03743	0.996491
K.S#VDEIAK.I	S356	sp|A6ND36|FA83G_HUMAN	Protein FAM83G OS=Homo sapiens GN=FAM83G PE=1 SV=2	2	1.983	0.291	1.24212	1	PAGTVAKKLVNPKYALVKAKSVDEIAKISSEKQEAKKPLGL	1	1	1	1.01924	0.925825	0.976097	1.05425	0.894451	0.94062	1.03349	0.977832	0.945248	1.03813	1	0.984762	1.03168	1.09175	1.05659	1.06187	0.98882	1.03588	1.00399	0.964103	1.02326
K.AKS#VDEIAK.I	S356	sp|A6ND36|FA83G_HUMAN	Protein FAM83G OS=Homo sapiens GN=FAM83G PE=1 SV=2	3	1.253	0.2833	1.10729	1	PAGTVAKKLVNPKYALVKAKSVDEIAKISSEKQEAKKPLGL	1	1	1	1.10274	0.960778	1.02926	0.984926	1.00797	1.05351	1.1271	1.05704	0.9789	0.998252	1	1.03948	0.907281	0.955264	0.979037	1.0763	1.06061	1.06044	1.09792	1.13194	1.04135
K.S#IKSDVPVYLK.R	S356	sp|Q5SW79|CE170_HUMAN	Centrosomal protein of 170 kDa OS=Homo sapiens GN=CEP170 PE=1 SV=1	3	2.859	0.582	1.05218	1	WLAQNNPPQMLWERTEEDSKSIKSDVPVYLKRLKGNKHDDG	1	2	1	1.84449	5.81642	8.26206	8.36796	10.3189	1.32681	1.10605	0.68349	0.824862	0.905638	1	1.32263	3.14206	3.77141	4.59646	4.38951	1.09357	0.920648	0.926543	0.871073	0.835392
K.TPVQYSQQQNS#PQK.H	S357	sp|P46013|KI67_HUMAN	Antigen KI-67 OS=Homo sapiens GN=MKI67 PE=1 SV=2	2,3	4.903	0.7079	0.059592	1	FPLYEPAKMKTPVQYSQQQNSPQKHKNKDLYTTGRRESVNL	2	1	1	0.900488	0.887967	1.02758	0.926185	0.975062	0.978128	0.739192	1.00586	0.932938	0.924448	1	0.913457	0.919595	0.965113	0.924788	1.02836	0.922923	0.863758	0.903087	0.910219	0.872769
K.SRSPGS#PVGEGTGSPPK.W	S358	sp|P35611|ADDA_HUMAN	Alpha-adducin OS=Homo sapiens GN=ADD1 PE=1 SV=2	2,3,4	3.567	0.7112	0.247943	1	PDNLVLLNPEKYKAKSRSPGSPVGEGTGSPPKWQIGEQEFE	4	3	1	0.969888	0.977614	0.940245	0.791263	0.628283	1.02556	0.986404	1.0056	1.09817	0.976367	1	0.989014	0.942061	0.985073	0.937411	0.607954	0.946408	0.941169	0.952173	0.851336	1.00644
K.EAPEDTVDAGEEGS#RREEAAK.E	S359	sp|Q9UPV0|CE164_HUMAN	Centrosomal protein of 164 kDa OS=Homo sapiens GN=CEP164 PE=1 SV=3	4	2.028	0.6085	0.020695	1	PAKASEKEAPEDTVDAGEEGSRREEAAKEPKKKASALEEGS	1	1	1	1.03951	0.8881	0.91337	0.982741	0.981556	1.02811	0.959648	0.972738	1.10749	1.17931	1	1.02056	0.93417	0.664479	0.783912	0.604209	0.982528	1.0096	0.966142	1.06199	0.993567
K.AEEPPSQLDQDTQVQDM*DEGS#DDEEEGQK.V	S359	sp|Q15459|SF3A1_HUMAN	Splicing factor 3A subunit 1 OS=Homo sapiens GN=SF3A1 PE=1 SV=1	4	7.529	0.7723	1.04911	1	AEEPPSQLDQDTQVQDMDEGSDDEEEGQKVPPPPETPMPPP		9												1	1.15914	1.1981	1.26248	1.18587	1.20969	1.16598	1.09935	1.11531	1.0972	1.1356
K.S#NGDLSPK.G	S36	sp|P49006|MRP_HUMAN	MARCKS-related protein OS=Homo sapiens GN=MARCKSL1 PE=1 SV=2	2	1.705	0.5395	0.846339	1	EEAAGASPAKANGQENGHVKSNGDLSPKGEGESPPVNGTDE	2	2	1	0.967102	1.01171	1.02771	1.00905	1.05182	0.966199	0.97305	0.93443	1.00049	1.01159	1	1.06509	1.07068	1.06216	1.05291	1.08936	1.0364	1.0227	1.00685	1.00391	0.992444
K.AS#GPPVSELITK.A	S36,S37,S36	sp|P16403|H12_HUMAN,sp|P16402|H13_HUMAN,sp|P10412|H14_HUMAN	Histone H1.2 OS=Homo sapiens GN=HIST1H1C PE=1 SV=2,Histone H1.3 OS=Homo sapiens GN=HIST1H1D PE=1 SV=2,Histone H1.4 OS=Homo sapiens GN=HIST1H1E PE=1 SV=2	2	2.185	0.5762	0.733684	1	EKAPVKKKAAKKAGGTPRKASGPPVSELITKAVAASKERSG	1	1	1	0.887902	0.816233	0.825906	0.839749	0.811901	0.979139	0.908563	0.853773	0.903043	0.871301	1	1.02066	0.727141	0.524793	0.620702	0.528622	0.994394	1.02777	1.05905	1.17589	1.02233
K.RKPS#PEPEGEVGPPK.I	S360	sp|Q7Z5L9|I2BP2_HUMAN	Interferon regulatory factor 2-binding protein 2 OS=Homo sapiens GN=IRF2BP2 PE=1 SV=2	3,4	3.695	0.7161	1.0595	1	EANGANGSKAVARTARKRKPSPEPEGEVGPPKINGEAQPWL	2	1	1	1.13524	1.09313	0.980254	0.936913	0.960899	1.0248	0.981794	1.04968	0.71494	0.895099	1	0.981968	1.00067	1.05814	0.988177	1.05266	0.987987	0.920111	0.92109	0.968318	0.923456
K.ASRDPS#PIQDGNEDM*K.A	S360	sp|Q16566|KCC4_HUMAN	Calcium/calmodulin-dependent protein kinase type IV OS=Homo sapiens GN=CAMK4 PE=1 SV=1	3	2.864	0.6316	0.586575	1	GSASSSHGSIQESHKASRDPSPIQDGNEDMKAIPEGEKIQG	1	1	1	1.07027	1.30126	1.31765	1.02197	1.22014	1.00269	0.873601	1.18283	1.05516	0.993041	1	1.16238	1.28642	1.14164	1.20159	1.24354	1.18211	1.16155	1.20349	1.21994	1.15664
K.S#PEEHLEEM*M*K.M	S361	sp|Q9UIG0|BAZ1B_HUMAN	Tyrosine-protein kinase BAZ1B OS=Homo sapiens GN=BAZ1B PE=1 SV=2	3	3.204	0.6614	0.579509	1	HLKKSLSGSPLKVKNSKNSKSPEEHLEEMMKMMSPNKLHTN		1												1	1.07095	0.964101	1.01004	0.993837	0.961542	0.916543	0.951158	0.977154	0.992724	1.04091
K.AAAYDIS#EDEED.-	S362	sp|P49585|PCY1A_HUMAN	Choline-phosphate cytidylyltransferase A OS=Homo sapiens GN=PCYT1A PE=1 SV=2	2	3.276	0.8092	0.772543	1	TSPPCSPANLSRHKAAAYDISEDEED---------------	1	4	1	0.876901	0.976217	0.866195	0.83527	0.695916	0.923064	0.871284	0.956805	0.919937	0.916979	1	1.02361	0.99562	1.04643	1.04811	1.10485	1.07755	0.954212	0.968409	0.99392	1.01644
K.TIS#QEFLTPGK.L	S365	sp|Q0ZGT2|NEXN_HUMAN	Nexilin OS=Homo sapiens GN=NEXN PE=1 SV=1	2,3	2.73	0.5413	0.684149	1	AEARRNMVVDDDSPEMYKTISQEFLTPGKLEINFEELLKQK	1	2	1	1.08895	1.06727	1.053	0.88743	0.877986	1.06354	1.07958	1.08255	0.971088	1.05434	1	1.0243	0.966007	1.0013	1.00527	1.04236	0.971531	0.995307	1.03522	1.03466	0.993006
K.AAPAQVRPPS#PGNIRPVK.R	S365	sp|Q14244|MAP7_HUMAN	Ensconsin OS=Homo sapiens GN=MAP7 PE=1 SV=1	4	2.662	0.6033	0.509903	1	PTSSLPPGSVKAAPAQVRPPSPGNIRPVKREVKVEPEKKDP	2	3	1	1.01	1.00441	1.0336	0.966924	0.961938	1.05151	1.06488	1.0465	1.05962	1.07222	1	0.927153	1.02649	1.02848	1.08412	0.998439	1.06084	1.05374	1.02467	1.03006	0.968257
K.FAS#DDEHDEHDENGATGPVK.R	S366	sp|P05455|LA_HUMAN	Lupus La protein OS=Homo sapiens GN=SSB PE=1 SV=2	3,4	4.849	0.7435	0.603496	1	AQPGSGKGKVQFQGKKTKFASDDEHDEHDENGATGPVKRAR	13	10	1	1.03186	0.985888	0.973783	1.00365	1.02456	1.03448	1.00011	1.02318	0.994481	0.984802	1	0.973551	1.05454	1.11129	1.09746	1.16879	1.04473	1.00768	0.987855	0.990209	1.0125
K.SAVCIADPLPTPS#QEK.S	S367	sp|Q99575|POP1_HUMAN	Ribonucleases P/MRP protein subunit POP1 OS=Homo sapiens GN=POP1 PE=1 SV=2	2,3	3.272	0.6455	1.3919	1	CQCVEPIKSAVCIADPLPTPSQEKSQTELPDEKIGKKRKRK	1	1	1	1.12411	1.11676	1.09939	1.11845	1.01608	1.06557	0.996795	1.03714	1.0744	1.04083	1	0.980361	0.947875	1.12364	1.16468	1.13786	0.92097	0.988968	0.950765	1.08572	1.03351
K.S#RDREQDRK.S	S367	sp|O95232|LC7L3_HUMAN	Luc7-like protein 3 OS=Homo sapiens GN=LUC7L3 PE=1 SV=2	4	1.181	0.3556	1.19589	1	SRDRRRSKSRDRKSYKHRSKSRDREQDRKSKEKEKRGSDDK		1												1	0.942291	1.18266	1.11538	1.24598	1.09265	1.07132	1.09755	1.03873	1.05089	1.06275
K.KESVS#PEDSEK.K	S368	sp|P35251|RFC1_HUMAN	Replication factor C subunit 1 OS=Homo sapiens GN=RFC1 PE=1 SV=4	3	1.66	0.5305	0.723454	1	KGETKTPKKTKSSPAKKESVSPEDSEKKRTNYQAYRSYLNR	1	1	1	1.07609	1.1964	0.994609	0.993002	0.982579	0.991039	1.04084	0.904772	0.939906	1.06461	1	1.02031	1.04726	1.08231	1.00142	1.13963	1.03391	0.994431	0.888274	0.988972	0.898996
K.ESVS#PEDSEK.K	S368	sp|P35251|RFC1_HUMAN	Replication factor C subunit 1 OS=Homo sapiens GN=RFC1 PE=1 SV=4	2	2.47	0.3177	0.549242	1	KGETKTPKKTKSSPAKKESVSPEDSEKKRTNYQAYRSYLNR	3	1	1	1.14752	1.14395	1.11483	1.04119	1.08791	1.0796	1.0716	1.06139	1.00672	1.13364	1	0.914626	0.988858	0.964573	1.0581	0.961006	0.924823	0.891693	0.883936	0.862418	0.906328
K.ADS#PVNGLPK.G	S369	sp|Q96S94|CCNL2_HUMAN	Cyclin-L2 OS=Homo sapiens GN=CCNL2 PE=1 SV=1	2	2.048	0.5845	1.26341	1	PLSVKNTKRRLEGAKKAKADSPVNGLPKGRESRSRSRSREQ	1	1	1	0.947874	0.995923	1.03789	1.01485	1.00022	0.955455	0.986594	0.980473	0.961897	0.990179	1	1.05723	1.05037	1.01739	1.06994	1.05123	0.915547	1.08466	0.930591	1.04596	0.94829
K.RKAS#GPPVSELITK.A	S37,S36	sp|P16402|H13_HUMAN,sp|P10412|H14_HUMAN	Histone H1.3 OS=Homo sapiens GN=HIST1H1D PE=1 SV=2,Histone H1.4 OS=Homo sapiens GN=HIST1H1E PE=1 SV=2	3	1.436	0.4526	1.16445	1	KTPVKKKAKKAGATAGKRKASGPPVSELITKAVAASKERSG		1												1	0.957553	0.634426	0.338715	0.472159	0.300827	1.00352	1.05901	1.10384	1.0613	1.0704
K.LEENLQETHS#AVL.-	S371	sp|Q8IXU6|S35F2_HUMAN	Solute carrier family 35 member F2 OS=Homo sapiens GN=SLC35F2 PE=1 SV=1	2	1.234	0.406	0.394213	1	TSIGIDNLGLKLEENLQETHSAVL-----------------	1		1	0.898048	1.00698	0.709371	0.62453	0.647183	0.977133	1.03895	0.934998	0.925708	1.09838
K.LPSPEPSM*S#PK.M	S372	sp|O43303|CP110_HUMAN	Centriolar coiled-coil protein of 110 kDa OS=Homo sapiens GN=CCP110 PE=1 SV=3	2,3	3.18	0.5899	0.731132	1	NVIKSLTGSYAKLPSPEPSMSPKMHRRRSRTSSACHILINN	4	3	1	1.10012	1.04819	1.11468	1.0841	1.07993	1.10641	1.10269	1.09995	1.05655	1.08507	1	1.03547	1.02529	1.03449	1.07276	1.12813	1.04554	1.03814	1.0611	1.07057	1.04318
K.DRWS#DNQSSGK.D	S373	sp|Q9NRR4|RNC_HUMAN	Ribonuclease 3 OS=Homo sapiens GN=DROSHA PE=1 SV=2	3	1.391	0.4515	0.809953	1	HRSPSREKKRARWEEEKDRWSDNQSSGKDKNYTSIKEKEPE		1												1	1.0822	1.27612	1.49758	1.83681	3.87397	1.14057	1.0459	0.959423	0.83634	0.914487
K.VAGPADAPM*DS#GAEEEK.A	S374	sp|Q8TEK3|DOT1L_HUMAN	Histone-lysine N-methyltransferase, H3 lysine-79 specific OS=Homo sapiens GN=DOT1L PE=1 SV=2	3	3.721	0.6473	0.125053	1	ATPTKGPEGKVAGPADAPMDSGAEEEKAGAATVKKPSPSKA	3	1	1	1.04247	1.0779	1.04856	1.02429	1.05041	1.20034	1.18198	1.00797	1.12766	0.95404	1	0.922827	0.908075	0.768952	0.847361	0.70654	0.906128	0.990413	0.885637	0.819429	0.856941
K.QKM*DS#DEDEK.E	S377	sp|Q96ST2|IWS1_HUMAN	Protein IWS1 homolog OS=Homo sapiens GN=IWS1 PE=1 SV=2	3	1.795	0.4423	0.522611	1	RKKFHSSDSEEEEHKKQKMDSDEDEKEGEEEKVAKRKAAVL	1	2	1	1.05095	1.01719	1.06502	1.03543	0.956194	1.05245	1.00607	1.06307	0.996391	0.949176	1	1.13365	1.13904	1.39719	1.14728	1.32198	1.19316	1.13114	1.06449	1.15876	1.14827
K.VNS#EGEFDK.D	S377	sp|Q8TEY7|UBP33_HUMAN	Ubiquitin carboxyl-terminal hydrolase 33 OS=Homo sapiens GN=USP33 PE=1 SV=2	2	1.765	0.5292	0.988885	1	SEMSKDWQKEKMCNKINKVNSEGEFDKDRDSISETVDLNNQ	1	1	1	1.1609	1.1634	1.12219	1.15166	1.14438	1.07328	1.04534	1.13861	1.12245	1.10361	1	0.957629	1.05218	0.990638	0.982675	1.03033	1.00647	1.08581	1.01944	0.980909	1.01615
K.M*DS#DEDEKEGEEEK.V	S377	sp|Q96ST2|IWS1_HUMAN	Protein IWS1 homolog OS=Homo sapiens GN=IWS1 PE=1 SV=2	3	3.091	0.5574	0.154246	1	RKKFHSSDSEEEEHKKQKMDSDEDEKEGEEEKVAKRKAAVL		2												1	1.11095	1.12634	1.21786	1.12209	1.20165	1.06893	1.01713	1.12725	1.10023	1.03279
K.TGLSRSVS#CDNVSK.V	S378	sp|Q96CB8|INT12_HUMAN	Integrator complex subunit 12 OS=Homo sapiens GN=INTS12 PE=1 SV=1	3	1.949	0.4926	1.24626	1	VPLKPPPPLTLGKTGLSRSVSCDNVSKVGLPSPSSLVPGSS	1	1	1	0.957741	0.706069	0.528461	0.33719	0.299649	1.04183	1.06746	1.09874	1.02402	1.03915	1	0.998566	0.774585	0.462209	0.48035	0.256834	1.10111	1.12656	1.06585	1.02669	1.04664
K.GAILSEEELAAM*S#PTAAAVAK.I	S379	sp|P12270|TPR_HUMAN	Nucleoprotein TPR OS=Homo sapiens GN=TPR PE=1 SV=3	3	5.026	0.663	0.970223	1	LLSATKRKGAILSEEELAAMSPTAAAVAKIVKPGMKLTELY	1	1	1	0.986435	1.10518	1.20525	1.13551	0.807853	1.08362	0.968498	1.09363	0.938542	1.22118	1	1.05194	0.990865	1.08048	1.02362	1.02755	1.04691	0.954524	0.893731	0.920056	1.06608
K.GSFS#DTGLGDGK.M	S379	sp|Q9Y2W1|TR150_HUMAN	Thyroid hormone receptor-associated protein 3 OS=Homo sapiens GN=THRAP3 PE=1 SV=2	2,3	2.738	0.5998	0.424337	1	DKEQKQTNTDKEKIKEKGSFSDTGLGDGKMKSDSFAPKTDS	16	6	1	1.05326	1.03305	1.02643	1.02689	1.00849	1.05787	1.08831	1.04812	1.05657	1.04717	1	0.968179	0.978973	0.875029	0.880089	0.847863	0.992532	0.999893	1.01005	0.98998	0.990929
K.IGPLGLS#PKK.V	S38	sp|P30050|RL12_HUMAN	60S ribosomal protein L12 OS=Homo sapiens GN=RPL12 PE=1 SV=1	3	0.751	0.257	1.76039	1	TGGEVGATSALAPKIGPLGLSPKKVGDDIAKATGDWKGLRI	1		1	1.00815	0.890683	0.984544	0.967609	1.01773	0.937176	0.948474	0.92087	1.05351	0.948185
K.ESVPEFPLS#PPK.K	S38	sp|P16949|STMN1_HUMAN	Stathmin OS=Homo sapiens GN=STMN1 PE=1 SV=3	2,3	2.789	0.6055	0.068837	1	QAFELILSPRSKESVPEFPLSPPKKKDLSLEEIQKKLEAAE	10	8	1	1.0102	1.0699	1.07453	0.995208	1.02666	1.00761	1.03724	1.04165	1.03001	1.05495	1	1.00717	1.10281	1.06005	1.0732	1.0531	0.96909	0.975497	0.967088	1.03158	0.998255
K.ESVPEFPLS#PPKK.K	S38	sp|P16949|STMN1_HUMAN	Stathmin OS=Homo sapiens GN=STMN1 PE=1 SV=3	3,4	2.387	0.606	0.181519	1	QAFELILSPRSKESVPEFPLSPPKKKDLSLEEIQKKLEAAE	3	3	1	1.0455	1.01835	1.09942	1.08405	1.05438	1.06001	1.05477	1.06958	1.0993	1.065	1	0.968193	0.948358	1.03429	1.00389	1.06337	0.989926	0.985428	1.01615	1.00916	0.963741
K.GS#PGGYLGAK.K	S38	sp|O60551|NMT2_HUMAN	Glycylpeptide N-tetradecanoyltransferase 2 OS=Homo sapiens GN=NMT2 PE=1 SV=1	2	1.96	0.6047	0.630818	1	DQDTCGIDGDNEEETEHAKGSPGGYLGAKKKKKKQKRKKEK	2	2	1	1.01488	0.982956	1.04971	1.03991	1.05678	0.956815	0.941327	1.04296	0.932387	1.0633	1	0.91902	0.86189	0.905367	0.91188	0.98456	0.885229	0.859984	0.894466	0.874405	0.905353
K.IGPLGLS#PK.K	S38	sp|P30050|RL12_HUMAN	60S ribosomal protein L12 OS=Homo sapiens GN=RPL12 PE=1 SV=1	2	1.955	0.3532	1.26309	1	TGGEVGATSALAPKIGPLGLSPKKVGDDIAKATGDWKGLRI	1	1	1	1.18546	1.05856	0.961995	1.18829	1.11388	1.18878	1.12226	0.95514	1.0928	1.09545	1	0.8615	1.00442	0.903738	0.830346	0.927246	0.868257	0.899856	0.815084	0.843482	0.839515
K.KGNS#PNSEPPTPK.T	S380	sp|P48634|PRC2A_HUMAN	Protein PRRC2A OS=Homo sapiens GN=PRRC2A PE=1 SV=3	3	2.13	0.6038	1.45999	1	DSQSASGEERPPEADGKKGNSPNSEPPTPKTAWAETSRPPE	1		1	1.13596	1.15595	1.16693	1.15524	1.02966	1.15832	1.12425	1.06393	1.14781	1.15245
K.GNS#PNSEPPTPK.T	S380	sp|P48634|PRC2A_HUMAN	Protein PRRC2A OS=Homo sapiens GN=PRRC2A PE=1 SV=3	2,3	1.892	0.5246	0.811389	1	DSQSASGEERPPEADGKKGNSPNSEPPTPKTAWAETSRPPE	1	2	1	0.992511	1.4452	1.0289	1.33756	1.43255	1.10353	1.14723	1.10819	0.866509	1.03333	1	1.28383	1.51598	1.56252	1.89622	4.40696	1.29819	1.21355	1.05798	1.13117	1.17628
K.TSQVGAASAPAKES#PRK.G	S381	sp|Q13428|TCOF_HUMAN	Treacle protein OS=Homo sapiens GN=TCOF1 PE=1 SV=3	3,4	2.575	0.5643	0.639949	1	QAKASGKTSQVGAASAPAKESPRKGAAPAPPGKTGPAVAKA	1	1	1	1.09063	0.99485	0.981544	1.07504	0.999023	0.95942	1.00184	1.04721	0.933025	0.993089	1	1.14303	0.930645	0.862972	0.927493	0.850106	1.13199	1.19121	1.24548	1.25696	1.18112
K.FGS#ADNIPNLK.D	S382	sp|O94876|TMCC1_HUMAN	Transmembrane and coiled-coil domains protein 1 OS=Homo sapiens GN=TMCC1 PE=1 SV=3	2,3	2.367	0.5748	0.780898	1	AGAVVSKPREIASLIRNKFGSADNIPNLKDSLEEGQVDDAG	4	3	1	1.0418	0.965119	1.0156	1.00925	1.00198	1.00255	1.02772	0.945094	1.01537	1.04686	1	0.918057	0.913106	0.976943	0.95762	1.04155	0.936074	0.953544	0.946451	0.966485	0.963282
K.EPPS#PGM*ERK.R	S383	sp|P56182|RRP1_HUMAN	Ribosomal RNA processing protein 1 homolog A OS=Homo sapiens GN=RRP1 PE=1 SV=1	3	1.154	0.2244	1.13232	1	KQKRLLRLQQERGKGEKEPPSPGMERKRSRRRGVGADPEAR		1												1	0.9879	1.04628	0.972378	1.08634	0.961108	1.05754	1.06432	0.982524	1.04374	0.889475
K.ESSTSEGADQKM*S#S#PEDDSDTK.R	S383:S384	sp|Q15424|SAFB1_HUMAN	Scaffold attachment factor B1 OS=Homo sapiens GN=SAFB PE=1 SV=4	3,4	3.147	0.4528	0.019916	1	NEVPPAPKESSTSEGADQKMSSPEDDSDTKRLSKEEKGRSS,EVPPAPKESSTSEGADQKMSSPEDDSDTKRLSKEEKGRSSC		4												1	1.1159	1.12622	1.14681	1.18507	1.25374	1.18409	1.19704	1.10399	0.976944	1.10482
K.AS#DSEEPEEK.Q	S384	sp|Q9C0E8|LNP_HUMAN	Protein lunapark OS=Homo sapiens GN=LNP PE=1 SV=2	2	2.323	0.3385	0.067291	1	EQTDDKIPATEQTNQVIEKASDSEEPEEKQETENEEASVIE	2	1	1	0.943083	0.868059	0.976393	0.91877	0.907537	0.977104	0.881674	0.839352	0.80036	0.949231	1	1.07262	1.12753	1.11572	1.08939	1.18246	1.01579	1.07673	1.04767	0.974286	1.0936
K.SYESSEDCSEAAGS#PARK.V	S384	sp|Q6P6C2|ALKB5_HUMAN	RNA demethylase ALKBH5 OS=Homo sapiens GN=ALKBH5 PE=1 SV=2	3,4	3.946	0.6733	0.529091	1	SENYWRKSYESSEDCSEAAGSPARKVKMRRH----------	2	3	1	1.04308	1.0169	1.15928	1.11819	1.02638	1.05227	1.04759	1.10527	1.01021	1.12881	1	1.06107	1.06857	1.13863	1.16687	1.14319	1.0272	0.942832	0.961433	0.916166	0.9934
K.AS#PEPEGEAAGK.M	S384	sp|Q8IU81|I2BP1_HUMAN	Interferon regulatory factor 2-binding protein 1 OS=Homo sapiens GN=IRF2BP1 PE=1 SV=1	2,3	2.523	0.662	0.069978	1	GPPPRAPSRNLAPTPRRRKASPEPEGEAAGKMTTEEQQQRH	2	2	1	1.05099	1.13529	1.09311	1.1988	1.05768	1.0257	1.06373	1.06416	1.05138	1.12048	1	1.02908	1.0397	1.00541	1.12135	1.05865	1.00843	0.950246	0.935394	0.878683	0.870868
K.DLISLDSS#PAK.E	S386	sp|Q9UN79|SOX13_HUMAN	Transcription factor SOX-13 OS=Homo sapiens GN=SOX13 PE=1 SV=3	2	2.603	0.4234	1.5021	1	GALDGSPNTPFRKDLISLDSSPAKERLEDGCVHPLEEAMLS	1		1	0.89293	0.840989	0.822462	0.81887	0.779583	0.879292	0.927732	0.933427	0.988879	0.940152
K.SPPAS#PESWK.S	S386	sp|Q96JM3|CHAP1_HUMAN	Chromosome alignment-maintaining phosphoprotein 1 OS=Homo sapiens GN=CHAMP1 PE=1 SV=2	2	1.63	0.535	0.78542	1	SSASWKSSSVSPSSWKSPPASPESWKSGPPELRKTAPTLSP		1												1	1.02444	1.1147	1.09633	1.11682	1.09287	1.06285	0.934764	0.990223	0.897664	1.04585
K.APS#IDGKEELDLAEK.M	S387	sp|Q9H0E9|BRD8_HUMAN	Bromodomain-containing protein 8 OS=Homo sapiens GN=BRD8 PE=1 SV=2	3	2.185	0.5021	1.21916	1	IKEECFRSGVAEAPVGSKAPSIDGKEELDLAEKMDIAVSYT	1		1	0.946324	0.865331	0.84782	0.86045	0.859668	0.907085	0.862563	0.964329	1.00489	1.06582
K.KGS#STDISEDWEK.D	S387	sp|Q9NW68|BSDC1_HUMAN	BSD domain-containing protein 1 OS=Homo sapiens GN=BSDC1 PE=2 SV=1	3	2.754	0.63	0.982771	1	VFELNSDSGKSTPSNNGKKGSSTDISEDWEKDFDLDMTEEE		1												1	1.10278	1.01288	1.02546	1.01042	1.01893	1.14862	1.13407	1.24563	1.15703	1.16305
K.LKFS#DDEEEEEVVK.D	S388	sp|Q5JSZ5|PRC2B_HUMAN	Protein PRRC2B OS=Homo sapiens GN=PRRC2B PE=1 SV=2	3	3.51	0.6128	0.450372	1	ADDGWAGLHEEVDYSEKLKFSDDEEEEEVVKDGRPKWNSWD	7	2	1	0.942594	0.929777	0.841635	0.924007	1.00198	0.915108	0.962563	0.955785	1.00871	0.928064	1	1.07337	0.964058	0.952918	1.02082	1.00187	1.01696	1.00428	1.05663	1.12074	1.14045
K.IIAPS#PVK.S	S389	sp|Q9HCS5|E41LA_HUMAN	Band 4.1-like protein 4A OS=Homo sapiens GN=EPB41L4A PE=1 SV=2	2	2.146	0.3672	1.43848	1	RITANMENGENEGTIKIIAPSPVKSFKKAKNENSPDTQRSK	1		1	1.03396	0.985164	1.04299	0.942215	1.08909	0.983544	1.01478	1.05478	1.01093	0.993716
K.QPLLLS#EDEEDTK.R	S39	sp|Q99613|EIF3C_HUMAN	Eukaryotic translation initiation factor 3 subunit C OS=Homo sapiens GN=EIF3C PE=1 SV=1	2,3	3.72	0.7104	0.177311	1	GEELVTKPVGGNYGKQPLLLSEDEEDTKRVVRSAKDKRFEE	59	58	1	0.977689	0.978934	0.987397	0.998383	0.999837	0.967845	0.976515	0.98398	0.982376	0.97103	1	0.990364	1.01633	1.06252	1.03832	1.06507	0.991649	1.00231	0.97387	0.992411	0.975757
K.EVAENQQNQSS#DPEEEK.G	S39	sp|O43491|E41L2_HUMAN	Band 4.1-like protein 2 OS=Homo sapiens GN=EPB41L2 PE=1 SV=1	3	4.596	0.645	0.59756	1	GTDATKEKPKEVAENQQNQSSDPEEEKGSQPPPAAESQSSL	2	2	1	0.983989	1.02126	1.16372	1.02535	1.02787	1.06723	1.07371	0.953652	1.06044	1.11344	1	1.0054	1.16077	1.37463	1.20855	1.30943	1.08824	1.15009	1.11952	1.03903	1.14308
K.QRRRS#PPPGPDGHAK.K	S391	sp|P57081|WDR4_HUMAN	tRNA (guanine-N(7)-)-methyltransferase subunit WDR4 OS=Homo sapiens GN=WDR4 PE=1 SV=2	5	2.613	0.5698	0.774496	1	YLKKKEERLQQQLEKKQRRRSPPPGPDGHAKKMRPGEATLS		1												1	0.983159	0.726996	0.25714	0.408418	0.126366	1.12832	1.14798	1.25032	1.25458	1.26611
K.SGYM*S#DSDLM*GK.T	S391	sp|Q8NEY1|NAV1_HUMAN	Neuron navigator 1 OS=Homo sapiens GN=NAV1 PE=1 SV=2	2,3	2.093	0.6799	1.07984	1	RLELVESLDSDEVDLKSGYMSDSDLMGKTMTEDDDITTGWD		3												1	1.02861	0.948453	1.14502	1.00113	0.980312	0.974253	1.02596	1.04369	1.04362	1.06579
K.S#PGALETPSAAGSQGNTASQGK.E	S393	sp|Q9Y2D5|AKAP2_HUMAN	A-kinase anchor protein 2 OS=Homo sapiens GN=AKAP2 PE=1 SV=3	3	5.741	0.8025	0.961682	1	PPSVGGPPEDSGASAAKGQKSPGALETPSAAGSQGNTASQG	1	1	1	0.970201	0.845533	0.915072	1.05378	0.873065	0.906931	0.866336	0.965464	0.905656	0.864677	1	1.01079	1.108	0.978856	1.02584	1.01717	1.06136	1.16056	0.921222	1.08096	1.14032
K.NQS#LVEENEK.L	S394,S394	sp|O95239|KIF4A_HUMAN,sp|Q2VIQ3|KIF4B_HUMAN	Chromosome-associated kinesin KIF4A OS=Homo sapiens GN=KIF4A PE=1 SV=3,Chromosome-associated kinesin KIF4B OS=Homo sapiens GN=KIF4B PE=1 SV=2	2	0.751	0.3103	2.53862	1	PGSITVEPSENLQSLMEKNQSLVEENEKLSRGLSEAAGQTA	1		1	1.14606	1.30874	1.11074	1.15778	1.25892	1.4395	1.25123	1.0313	1.36501	1.07661
K.S#FSEDVISHK.G	S3968	sp|Q03001|DYST_HUMAN	Dystonin OS=Homo sapiens GN=DST PE=1 SV=4	2,3	2.832	0.5975	1.0513	1	NLEAGADDINGLMTKLKRQKSFSEDVISHKGDLRYITISGN	1	1	1	0.987032	0.96478	1.10363	1.08923	1.03438	1.06396	1.10964	1.06546	1.08095	1.03913	1	1.04239	1.02178	1.20463	1.0336	0.968832	0.975746	0.885557	0.950911	1.02304	1.02926
K.ENQRS#PVRVK.E	S397	sp|Q13427|PPIG_HUMAN	Peptidyl-prolyl cis-trans isomerase G OS=Homo sapiens GN=PPIG PE=1 SV=2	3,4	2.481	0.5255	0.49023	1	GERWIKGDKSELNEIKENQRSPVRVKERKITDHRNVSESPN	2	4	1	1.17098	1.11174	1.16081	1.07318	1.01841	1.05409	1.15986	1.05157	1.072	1.13663	1	1.07571	1.06866	1.15946	1.09808	1.10471	0.997078	1.02665	1.0702	1.0336	1.03977
K.NQDFSS#FDDTGK.S	S397	sp|Q8NHV4|NEDD1_HUMAN	Protein NEDD1 OS=Homo sapiens GN=NEDD1 PE=1 SV=1	2	3.131	0.7032	0.231392	1	SINTDTLSKETDSGKNQDFSSFDDTGKSSLGDMFSPIRDDA	4	2	1	1.06327	1.00371	1.12322	0.973746	1.04941	1.0618	1.00478	0.982173	1.09013	0.972985	1	0.998604	0.902634	0.964353	0.919795	0.929472	1.00456	0.997939	0.934217	0.870617	0.938714
K.LSDDFDS#PVK.G	S397	sp|Q96T23|RSF1_HUMAN	Remodeling and spacing factor 1 OS=Homo sapiens GN=RSF1 PE=1 SV=2	2	1.444	0.496	0.8191	1	DQQAKIPLKKREIKLSDDFDSPVKGPLCKSVTPTKEFLKDE	4		1	1.05256	1.01841	1.1168	1.13464	1.1156	1.15469	1.13846	1.16765	1.144	1.11162
K.FNDS#EGDDTEETEDYRQFRK.S	S397	sp|Q9NYF8|BCLF1_HUMAN	Bcl-2-associated transcription factor 1 OS=Homo sapiens GN=BCLAF1 PE=1 SV=2	3,4	2.545	0.6479	0.200501	1	DQEALDYFSDKESGKQKFNDSEGDDTEETEDYRQFRKSVLA		27												1	1.01405	1.11426	1.07221	1.17909	1.05085	0.986099	0.992374	0.992648	1.06612	1.04211
K.AAVLS#DS#EDEEK.A	S398:S400	sp|Q96ST2|IWS1_HUMAN	Protein IWS1 homolog OS=Homo sapiens GN=IWS1 PE=1 SV=2	2	3.173	0.636	1.34306	1	DEDEKEGEEEKVAKRKAAVLSDSEDEEKASAKKSRVVSDAD,DEKEGEEEKVAKRKAAVLSDSEDEEKASAKKSRVVSDADDS		3												1	1.02502	1.07355	1.15213	1.03126	1.17601	0.986928	1.01574	1.02848	1.02396	1.01756
K.AAVLSDS#EDEEK.A	S400	sp|Q96ST2|IWS1_HUMAN	Protein IWS1 homolog OS=Homo sapiens GN=IWS1 PE=1 SV=2	2	3.494	0.5924	0.003485	1	DEKEGEEEKVAKRKAAVLSDSEDEEKASAKKSRVVSDADDS	8	1	1	1.00406	1.02168	1.0005	1.01123	1.02757	1.00449	1.01535	1.00393	0.992105	0.986522	1	0.908282	1.02827	0.971168	1.05598	0.986821	0.901242	0.913843	0.916847	0.889778	0.999716
K.SSPNPFVGS#PPK.G	S401	sp|P98082|DAB2_HUMAN	Disabled homolog 2 OS=Homo sapiens GN=DAB2 PE=1 SV=3	2,3	3.051	0.6319	0.370098	1	VSEREQNGFSVKSSPNPFVGSPPKGLSIQNGVKQDLESSVQ	1	2	1	1.09617	1.01975	1.02076	1.06221	0.992358	0.976895	1.06114	1.0477	0.976029	1.05286	1	1.01198	1.01136	1.083	1.02036	1.10817	0.967655	0.93447	1.00153	1.00508	0.95552
R.HRPS#PPAT#PPPK.T	S402:T406	sp|Q8IYB3|SRRM1_HUMAN	Serine/arginine repetitive matrix protein 1 OS=Homo sapiens GN=SRRM1 PE=1 SV=2	3	1.846	0.5011	1.47654	1	PRKTRRLSPSASPPRRRHRPSPPATPPPKTRHSPTPQQSNR,RRLSPSASPPRRRHRPSPPATPPPKTRHSPTPQQSNRTRKS		2												1	0.968942	1.32514	1.62781	1.54769	1.8652	0.899747	0.842339	0.818382	0.830762	0.757393
K.KGGS#WIQEINVAEK.N	S4026	sp|P78527|PRKDC_HUMAN	DNA-dependent protein kinase catalytic subunit OS=Homo sapiens GN=PRKDC PE=1 SV=3	3	3.514	0.6363	1.20337	1	VKEPSFDWKNFEQKMLKKGGSWIQEINVAEKNWYPRQKICY		1												1	0.804651	0.540487	0.336078	0.337623	0.297077	0.949213	0.939983	0.963915	1.04399	0.904411
K.EYVSNDAAQS#DDEEK.L	S403	sp|Q5JSH3|WDR44_HUMAN	WD repeat-containing protein 44 OS=Homo sapiens GN=WDR44 PE=1 SV=1	2,3	3.931	0.708	0.218223	1	PLTLHIMRRTKEYVSNDAAQSDDEEKLQSQPTDTDGGRLKQ	1	2	1	0.953194	0.91386	0.98251	0.912577	0.941806	0.938578	0.89408	0.915471	0.997493	0.827571	1	1.09882	1.12839	1.29498	1.24561	1.22312	1.18786	1.11408	1.17233	1.21431	1.183
K.DEEEDM*S#LD.-	S405	sp|Q16186|ADRM1_HUMAN	Proteasomal ubiquitin receptor ADRM1 OS=Homo sapiens GN=ADRM1 PE=1 SV=2	2	1.03	0.666	1.03614	1	AKPEQKEGDTKDKKDEEEDMSLD------------------		1												1	1.10039	1.71012	1.60053	1.40799	1.89353	1.39246	1.47613	1.2001	1.32538	0.954253
K.DKKDEEEDM*S#LD.-	S405	sp|Q16186|ADRM1_HUMAN	Proteasomal ubiquitin receptor ADRM1 OS=Homo sapiens GN=ADRM1 PE=1 SV=2	3	1.736	0.4816	0.291625	1	AKPEQKEGDTKDKKDEEEDMSLD------------------		1												1	0.99124	1.05624	1.03184	1.00357	1.0538	0.900296	0.908701	0.980503	1.00082	0.994759
K.TAPTLS#PEHWK.A	S405	sp|Q96JM3|CHAP1_HUMAN	Chromosome alignment-maintaining phosphoprotein 1 OS=Homo sapiens GN=CHAMP1 PE=1 SV=2	2,3	2.56	0.5664	1.21743	1	ASPESWKSGPPELRKTAPTLSPEHWKAVPPVSPELRKPGPP		3												1	0.969394	1.02553	1.01167	1.01828	1.06523	0.946934	0.93191	1.0143	0.978353	0.976695
K.LNFDM*TAS#PK.I	S406	sp|Q9ULU4|PKCB1_HUMAN	Protein kinase C-binding protein 1 OS=Homo sapiens GN=ZMYND8 PE=1 SV=2	2,3	3.056	0.5151	0.432928	1	AGTAKIDKQEKVKLNFDMTASPKILMSKPVLSGGTGRRISL	5	4	1	1.08208	1.02327	1.0633	1.06007	1.02898	1.03084	1.02303	1.03273	1.00699	1.00684	1	0.996406	1.04869	1.05619	1.04014	1.07874	1.02125	0.987719	1.00564	0.968279	1.02259
K.APAPPVLS#PK.T	S408	sp|Q8NDI1|EHBP1_HUMAN	EH domain-binding protein 1 OS=Homo sapiens GN=EHBP1 PE=1 SV=3	2	1.097	0.2106	1.21949	1	VQELETERRVKRKAPAPPVLSPKTGVLNENTVSAGKDLSTS	1	1	1	1.08625	0.944371	1.16669	1.00855	1.07784	1.0159	1.07055	1.07051	1.06669	0.914883	1	0.965527	0.945982	1.07322	1.05558	1.11103	0.95975	1.01114	1.0836	0.924382	0.861941
K.AAGPAS#PPEEDPERTK.H	S409	sp|Q96KM6|Z512B_HUMAN	Zinc finger protein 512B OS=Homo sapiens GN=ZNF512B PE=1 SV=1	3	2.919	0.6999	0.680056	1	LSPGSRPSGGMEALKAAGPASPPEEDPERTKHRRKQKTPKK	2	2	1	1.04987	1.04631	1.10033	1.14002	1.05869	1.05656	1.09082	1.12193	1.0584	1.0521	1	1.08243	1.09896	1.1768	1.15347	1.16457	1.05367	1.14734	1.07946	1.16722	1.05333
K.SEPLDES#DNDF.-	S409	sp|Q96AJ1|CLUA1_HUMAN	Clusterin-associated protein 1 OS=Homo sapiens GN=CLUAP1 PE=1 SV=4	2	2.618	0.755	0.979548	1	ISLSPTKPNRRVRKSEPLDESDNDF----------------	2	4	1	1.21242	1.17251	1.13997	1.21524	1.15279	1.18447	1.21979	0.872367	1.10548	1.11525	1	0.990368	1.00796	1.02075	0.969671	1.03343	1.10415	1.04692	1.03392	1.12725	1.07213
K.NAEEES#ESEAEEGD.-	S411	sp|Q7L1Q6|BZW1_HUMAN	Basic leucine zipper and W2 domain-containing protein 1 OS=Homo sapiens GN=BZW1 PE=1 SV=1	2	3.565	0.8654	0.787152	1	SVFLEQMKKFVEWLKNAEEESESEAEEGD------------	3	2	1	0.978974	1.00115	0.915118	0.849163	0.987621	1.0999	0.871433	0.921469	0.900621	0.8428	1	1.11994	1.05709	1.22056	1.24694	1.2568	1.04512	1.09023	0.975509	1.03582	1.05301
K.NAEEES#ES#EAEEGD.-	S411:S413	sp|Q7L1Q6|BZW1_HUMAN	Basic leucine zipper and W2 domain-containing protein 1 OS=Homo sapiens GN=BZW1 PE=1 SV=1	2	1.587	0.765	0.597489	1	SVFLEQMKKFVEWLKNAEEESESEAEEGD------------,FLEQMKKFVEWLKNAEEESESEAEEGD--------------		3												1	1.19836	0.947524	1.29726	1.64927	1.46893	1.41305	0.939593	1.28088	1.10102	0.956454
K.QPLEQNQTIS#PLSTYEESK.V	S412	sp|Q9UQR1|ZN148_HUMAN	Zinc finger protein 148 OS=Homo sapiens GN=ZNF148 PE=1 SV=2	3	3.942	0.6289	1.5633	1	LKKINSKRSLKQPLEQNQTISPLSTYEESKVSKYAFELVDK	1	1	1	1.32742	1.12805	1.29596	1.17717	1.11998	1.2166	1.01888	1.14215	1.23833	1.00797	1	1.29588	1.18107	0.991359	1.25448	1.08635	1.25124	1.10136	1.04533	1.4394	1.09305
K.NAEEESES#EAEEGD.-	S413	sp|Q7L1Q6|BZW1_HUMAN	Basic leucine zipper and W2 domain-containing protein 1 OS=Homo sapiens GN=BZW1 PE=1 SV=1	2	3.01	0.7906	0.318148	1	FLEQMKKFVEWLKNAEEESESEAEEGD--------------	3	2	1	0.809672	1.12289	0.962719	0.718121	0.933886	0.959674	0.888594	0.881233	0.92064	0.783552	1	1.04823	1.15014	1.02001	1.37207	1.21065	1.04856	1.09914	1.25559	1.00246	1.19061
K.TVEDEDQDS#EEEK.D	S415	sp|Q9Y5T5|UBP16_HUMAN	Ubiquitin carboxyl-terminal hydrolase 16 OS=Homo sapiens GN=USP16 PE=1 SV=1	2,3	2.879	0.6215	0.120225	1	GKKSVNDKNLKKTVEDEDQDSEEEKDNDSYIKERSDIPSGT	7	5	1	0.920193	0.938747	0.819906	0.942073	0.96653	0.93231	0.889485	0.867341	0.84037	0.911829	1	1.04381	1.10876	1.15113	1.12139	1.19122	1.06305	1.13428	1.02418	1.00732	1.0564
K.KTVEDEDQDS#EEEK.D	S415	sp|Q9Y5T5|UBP16_HUMAN	Ubiquitin carboxyl-terminal hydrolase 16 OS=Homo sapiens GN=USP16 PE=1 SV=1	3	2.163	0.5871	0.178248	1	GKKSVNDKNLKKTVEDEDQDSEEEKDNDSYIKERSDIPSGT		1												1	1.00035	1.19043	1.14219	1.09345	1.18069	1.09405	1.0672	1.08342	1.01681	1.19757
K.RQSAYERSLGGQQGS#PK.H	S417	sp|Q6DN90|IQEC1_HUMAN	IQ motif and SEC7 domain-containing protein 1 OS=Homo sapiens GN=IQSEC1 PE=1 SV=1	4	1.428	0.25	0.784334	1	ERGSLKRQSAYERSLGGQQGSPKHGPHSGAPKSLPREEPEL		1												1	0.922114	0.870655	0.553972	0.58183	0.348857	0.917536	1.04512	1.112	1.07089	1.13342
K.EVENEDEDDDDS#DK.E	S42	sp|Q9P287|BCCIP_HUMAN	BRCA2 and CDKN1A-interacting protein OS=Homo sapiens GN=BCCIP PE=1 SV=1	2	1.998	0.5871	0.113774	1	VQRDEEEEKEVENEDEDDDDSDKEKDEEDEVIDEEVNIEFE		2												1	0.919964	1.08459	1.30874	1.22728	1.33179	1.19023	1.12852	1.16882	1.05738	1.247
K.LVPS#QEETK.L	S421	sp|P49321|NASP_HUMAN	Nuclear autoantigenic sperm protein OS=Homo sapiens GN=NASP PE=1 SV=2	2	1.736	0.4551	1.68939	1	LTETKDGSGLEEKVRAKLVPSQEETKLSVEESEAAGDGVDT		1												1	0.943357	1.01049	0.912261	0.980583	1.01282	0.946118	0.999038	0.89912	0.876986	0.865656
K.RIACEEEFS#DS#EEEGEGGRK.N	S421:S423	sp|Q13547|HDAC1_HUMAN	Histone deacetylase 1 OS=Homo sapiens GN=HDAC1 PE=1 SV=1	3	2.539	0.7003	0.661397	1	PDKRISICSSDKRIACEEEFSDSEEEGEGGRKNSSNFKKAK,KRISICSSDKRIACEEEFSDSEEEGEGGRKNSSNFKKAKRV		12												1	1.04501	1.07408	1.16748	1.10104	1.0281	1.03487	1.09984	1.02466	1.04524	1.04614
K.ELPPELSHLDPNS#PM*REEK.K	S422	sp|Q9BXF3|CECR2_HUMAN	Cat eye syndrome critical region protein 2 OS=Homo sapiens GN=CECR2 PE=1 SV=2	4	3.318	0.6432	0.27896	1	AWLLAQGKELPPELSHLDPNSPMREEKKTKDLFELDDDFTA	1	1	1	0.931242	0.984888	0.793732	0.874298	0.807911	0.958936	0.801191	0.836305	0.944112	0.850113	1	1.05617	0.822545	0.982331	1.10239	0.871898	1.03793	1.03025	0.901287	1.03459	0.997062
K.GS#PVFLPRK.E	S423	sp|Q9NYV4|CDK12_HUMAN	Cyclin-dependent kinase 12 OS=Homo sapiens GN=CDK12 PE=1 SV=2	2	1.721	0.5078	0.60523	1	KKERAAAAAAAKMDGKESKGSPVFLPRKENSSVEAKDSGLE	1	1	1	0.988713	1.02792	0.935667	0.862219	0.845479	0.976677	0.929955	0.938431	0.926413	1.08409	1	1.12857	1.04451	1.10397	1.02388	0.775708	1.01695	1.15167	1.11007	1.10828	1.1628
K.DGSS#PPLLEK.Q	S423	sp|Q6W2J9|BCOR_HUMAN	BCL-6 corepressor OS=Homo sapiens GN=BCOR PE=1 SV=1	2,3	2.37	0.5392	0.348158	1	AQPVPGHARKTAVQDRKDGSSPPLLEKQTVTKDVTDKPLDL	4	3	1	1.00251	1.01994	1.12755	1.02425	0.968103	0.972641	0.99544	0.970634	1.02776	1.00479	1	1.02857	1.05014	1.10435	1.09161	1.11097	0.973638	1.02795	0.981469	0.981378	0.962949
K.VDPEDTNLNQDS#AK.E	S423	sp|Q5F1R6|DJC21_HUMAN	DnaJ homolog subfamily C member 21 OS=Homo sapiens GN=DNAJC21 PE=1 SV=2	2,3	3.172	0.5704	1.1974	1	VNGPGEGVKVDPEDTNLNQDSAKELEDSPQENVSVTEIIKP		2												1	0.960642	0.976722	0.80882	0.881855	0.906908	1.00775	1.14906	1.10231	1.19636	0.90992
K.LPQSSSSESSPPS#PQPTK.V	S424	sp|Q9UQ35|SRRM2_HUMAN	Serine/arginine repetitive matrix protein 2 OS=Homo sapiens GN=SRRM2 PE=1 SV=2	3	3.546	0.652	0.818507	1	SPPKSPEKLPQSSSSESSPPSPQPTKVSRHASSSPESPKPA	1	1	1	0.942717	1.06792	1.16495	1.20179	0.894091	1.08344	0.910333	1.03739	0.963555	0.921133	1	0.84626	0.889826	1.03886	1.05515	1.09921	0.849289	0.889636	0.843044	0.883818	0.830395
K.NEVNGTSEDIKS#EGDTQSN.-	S425	sp|O95232|LC7L3_HUMAN	Luc7-like protein 3 OS=Homo sapiens GN=LUC7L3 PE=1 SV=2	3	4.408	0.7593	1.07385	1	TESKESDTKNEVNGTSEDIKSEGDTQSN-------------	1	1	1	1.04658	1.01359	1.02432	1.08746	1.04027	0.996497	1.01642	1.1955	1.07667	0.989635	1	1.03664	0.965725	1.21553	1.13103	1.07191	1.15667	1.09557	1.03871	0.959826	1.08532
K.SLDSEPSVPSAAKPPS#PEK.T	S425	sp|Q7Z3K3|POGZ_HUMAN	Pogo transposable element with ZNF domain OS=Homo sapiens GN=POGZ PE=1 SV=2	3,4	3.138	0.6308	0.155879	1	QKKGKSLDSEPSVPSAAKPPSPEKTAPVASTPSSTPIPALS	3	3	1	1.08999	1.04672	1.11679	1.04443	1.08042	1.13313	1.10796	1.09128	1.01267	1.07865	1	1.04982	1.09887	1.07577	1.10929	1.11156	1.02748	1.05277	1.05717	1.07524	1.04229
K.SQEPIPDDQKVS#DDDK.E	S426	sp|Q86UE4|LYRIC_HUMAN	Protein LYRIC OS=Homo sapiens GN=MTDH PE=1 SV=2	3,4	2.884	0.6286	0.502996	1	DEERASLLKSQEPIPDDQKVSDDDKEKGEGALPTGKSKKKK	6	16	1	1.04652	1.04973	1.10741	1.06401	1.03335	1.02773	1.00911	1.06035	1.08537	1.063	1	1.00384	1.05151	1.10364	1.056	1.12365	0.990226	1.00746	1.00168	0.991363	0.994018
K.AAESETPGKS#PEK.K	S427	sp|O76021|RL1D1_HUMAN	Ribosomal L1 domain-containing protein 1 OS=Homo sapiens GN=RSL1D1 PE=1 SV=3	3	2.404	0.4673	0.747046	1	RKALPASETPKAAESETPGKSPEKKPKIKEEAVKEKSPSLG	1	1	1	1.10119	1.07921	1.22444	1.11468	1.09	1.09472	1.11355	1.12127	1.06981	1.21531	1	1.07574	1.02957	1.02341	1.16217	1.04505	1.03905	1.03011	1.01048	1.00294	1.08466
K.AVPVES#PVQKV.-	S427	sp|Q8TB61|S35B2_HUMAN	Adenosine 3'-phospho 5'-phosphosulfate transporter 1 OS=Homo sapiens GN=SLC35B2 PE=1 SV=1	2,3	2.121	0.5343	0.688593	1	LRVYARGRLKQRGKKAVPVESPVQKV---------------	2	1	1	1.05401	1.14402	1.08368	1.12602	1.16672	1.09879	1.11185	1.02854	1.05067	1.02598	1	0.893109	0.944041	0.900785	0.900399	0.90415	0.986192	0.9691	0.957093	0.946721	0.985221
K.S#PTAALNESLVECPK.C	S428	sp|Q53EZ4|CEP55_HUMAN	Centrosomal protein of 55 kDa OS=Homo sapiens GN=CEP55 PE=1 SV=3	2,3	4.751	0.717	1.18351	1	PLVTFQGETENREKVAASPKSPTAALNESLVECPKCNIQYP	2	1	1	1.10021	0.952951	1.08369	1.08554	1.07194	1.0627	1.02201	1.11242	1.08913	1.08173	1	0.890055	1.05265	1.26222	1.04168	1.05898	1.03376	0.888224	0.882733	0.969097	0.935758
K.GKLS#AEENPDDSEVPSSSGINSTK.S	S43	sp|Q9Y5Q9|TF3C3_HUMAN	General transcription factor 3C polypeptide 3 OS=Homo sapiens GN=GTF3C3 PE=1 SV=1	3,4	3.889	0.6868	0.753634	1	RRREERKTREKKSLQEKGKLSAEENPDDSEVPSSSGINSTK	1	2	1	0.79706	0.914182	0.940486	0.929482	0.79862	0.836236	0.832	0.956656	1.0448	0.912741	1	1.07863	1.02106	1.08004	1.08062	1.08576	1.02488	1.03292	1.06213	1.03225	1.1385
K.AVVLPGGTATS#PK.M	S433	sp|Q8N1G0|ZN687_HUMAN	Zinc finger protein 687 OS=Homo sapiens GN=ZNF687 PE=1 SV=1	2,3	3.55	0.6414	0.724883	1	MLMAASVARKAVVLPGGTATSPKMIAKNVLGLVPQALPKAD	3	1	1	1.04071	1.04413	1.05249	1.07715	1.01733	1.06144	1.04047	0.946823	1.00817	1.02155	1	0.964075	0.97256	0.981187	0.926972	1.04487	0.930278	0.928265	0.927131	0.910281	0.878482
K.QVTRDYDEEEQGYDS#EK.E	S434	sp|Q05519|SRS11_HUMAN	Serine/arginine-rich splicing factor 11 OS=Homo sapiens GN=SRSF11 PE=1 SV=1	3,4	2.898	0.6577	0.276658	1	SDKDVKQVTRDYDEEEQGYDSEKEKKEEKKPIETGSPKTKE		4												1	1.04432	1.00799	0.941318	0.92637	0.957676	1.04375	0.954795	0.965088	1.02082	1.09653
R.DYDEEEQGYDS#EK.E	S434	sp|Q05519|SRS11_HUMAN	Serine/arginine-rich splicing factor 11 OS=Homo sapiens GN=SRSF11 PE=1 SV=1	3	3.936	0.6898	1.49489	1	SDKDVKQVTRDYDEEEQGYDSEKEKKEEKKPIETGSPKTKE		2												1	1.45035	2.07481	3.6477	3.66858	11.7263	1.44198	0.987877	0.838171	0.888651	0.989876
K.SLANS#GGWVPIK.E	S435	sp|Q9Y6R9|CCD61_HUMAN	Coiled-coil domain-containing protein 61 OS=Homo sapiens GN=CCDC61 PE=1 SV=2	2	1.723	0.4353	0.804987	1	GSNMKSPPVERSHHQKSLANSGGWVPIKEYSSEHQAADMAE		1												1	1.08893	0.894655	0.810677	0.901242	0.669576	1.02574	1.06473	0.956948	0.996352	1.04478
K.NVAEALGHS#PK.D	S436	sp|Q8IU81|I2BP1_HUMAN	Interferon regulatory factor 2-binding protein 1 OS=Homo sapiens GN=IRF2BP1 PE=1 SV=1	2,3	2.574	0.5738	1.33807	1	TPGVPSPIAALKNVAEALGHSPKDPGGGGGPVRAGGASPAA	3	1	1	1.00322	1.03385	1.02346	1.0946	1.03386	0.994913	1.0075	1.05683	1.0394	0.995637	1	1.03164	0.981927	1.05862	1.09224	1.08562	0.960662	1.00232	1.0124	0.960588	0.917482
K.SALARERS#LK.K	S436	sp|Q3KQU3|MA7D1_HUMAN	MAP7 domain-containing protein 1 OS=Homo sapiens GN=MAP7D1 PE=1 SV=1	3	1.295	0.2131	0.854055	1	EKKDKERENEKEKSALARERSLKKRQSLPASPRARLSASTA		2												1	0.969482	0.771567	0.490555	0.516229	0.224487	1.01695	1.0446	1.04446	1.08328	1.03773
K.TIAS#DSEEEAGK.E	S438	sp|Q96ST2|IWS1_HUMAN	Protein IWS1 homolog OS=Homo sapiens GN=IWS1 PE=1 SV=2	2	2.556	0.5579	0.767039	1	DDSDSDAVSDKSGKREKTIASDSEEEAGKELSDKKNEEKDL	1	1	1	0.957894	1.03367	1.0329	1.07729	0.953759	1.03395	1.01359	0.919071	0.951362	1.03999	1	0.920982	1.03478	1.06865	1.08322	1.20023	0.944225	1.03321	1.00672	0.982043	0.962409
K.S#PEILSSTK.A	S438	sp|Q4KMZ1|IQCC_HUMAN	IQ domain-containing protein C OS=Homo sapiens GN=IQCC PE=2 SV=2	2	1.54	0.4591	0.885031	1	SNEPSHEGQKKQRTIPWRSKSPEILSSTKAGCTGEEQWRGR	1		1	0.939833	0.933859	1.15487	1.16229	1.0936	1.14314	0.937937	1.061	1.1162	1.04004
K.QVAEQGGDLS#PAANR.S	S438	sp|O94804|STK10_HUMAN	Serine/threonine-protein kinase 10 OS=Homo sapiens GN=STK10 PE=1 SV=1	2	1.057	0.4342	1.15397	1	MDARIQVAQEKQVAEQGGDLSPAANRSQKASQSRPNSSALE	1		1	1.12217	1.32217	1.68589	2.307	3.58338	1.07454	1.28794	0.67114	1.29022	0.597936
K.FGS#ADNIAHLK.D	S438,S216	sp|O75069|TMCC2_HUMAN,sp|Q9ULS5|TMCC3_HUMAN	Transmembrane and coiled-coil domains protein 2 OS=Homo sapiens GN=TMCC2 PE=1 SV=3,Transmembrane and coiled-coil domains protein 3 OS=Homo sapiens GN=TMCC3 PE=2 SV=3	2,3	2.841	0.6099	0.57419	1	HTAVVSKPREFASLIRNKFGSADNIAHLKDPLEDGPPEEAA	3	3	1	1.0024	0.930199	0.98661	1.00026	0.986989	1.01455	1.03742	0.999344	1.09144	1.04045	1	0.938703	0.919491	0.892437	0.946227	0.943212	0.959392	0.972319	0.938904	0.994347	0.977596
K.DYEEVGADS#ADGEDEGEEY.-	S439	sp|Q9BQE3|TBA1C_HUMAN	Tubulin alpha-1C chain OS=Homo sapiens GN=TUBA1C PE=1 SV=1	2	2.943	0.8536	0.294144	1	SEAREDMAALEKDYEEVGADSADGEDEGEEY----------		1												1	1.42249	1.38793	1.01686	1.74244	1.46237	1.50101	1.58865	1.36075	1.55728	1.69097
K.RKGS#AVDASVQEESPVTK.E	S44	sp|O95613|PCNT_HUMAN	Pericentrin OS=Homo sapiens GN=PCNT PE=1 SV=4	3	1.51	0.551	1.93278	1	QRKTKGDSSHSEKKTAKRKGSAVDASVQEESPVTKEDSALC	1		1	0.942163	1.01628	0.942639	0.747811	0.884646	0.995412	1.10249	1.17923	1.05566	1.21475
K.QPPVSPGTALVGS#QK.E	S44	sp|P17096|HMGA1_HUMAN	High mobility group protein HMG-I/HMG-Y OS=Homo sapiens GN=HMGA1 PE=1 SV=3	3	2.87	0.3571	0.316043	1	RGRGRPRKQPPVSPGTALVGSQKEPSEVPTPKRPRGRPKGS	1		1	1.03987	0.956188	1.02241	0.928091	0.972478	0.996146	1.04578	0.932519	1.0584	1.03113
K.QQQEPTGEPS#PK.R	S44	sp|P52926|HMGA2_HUMAN	High mobility group protein HMGI-C OS=Homo sapiens GN=HMGA2 PE=1 SV=1	2,3	2.678	0.66	0.214268	1	PQKRGRGRPRKQQQEPTGEPSPKRPRGRPKGSKNKSPSKAA	4	3	1	1.05073	1.01085	1.05788	1.0459	1.01693	1.06991	1.02639	0.971026	1.00204	0.974931	1	0.968767	0.923672	1.00229	0.907264	0.981922	0.94835	1.0075	0.986383	1.00522	0.881942
K.YLS#PLGK.T	S44	sp|Q96QE3|ATAD5_HUMAN	ATPase family AAA domain-containing protein 5 OS=Homo sapiens GN=ATAD5 PE=1 SV=4	2	1.646	0.4107	1.71795	1	CKKRKKDDDTSTCKTITKYLSPLGKTRDRVFAPPKPSNILD		1												1	1.02667	1.04228	1.03384	1.08264	1.07991	1.02658	0.970788	1.07601	1.03489	1.0578
K.TIASDS#EEEAGK.E	S440	sp|Q96ST2|IWS1_HUMAN	Protein IWS1 homolog OS=Homo sapiens GN=IWS1 PE=1 SV=2	2	3.147	0.6727	0.79521	1	SDSDAVSDKSGKREKTIASDSEEEAGKELSDKKNEEKDLFG	1	1	1	1.2848	1.35311	1.34292	1.08781	1.48984	1.4984	1.46283	1.16204	1.45917	1.3399	1	1.0159	0.940283	0.95926	1.1067	1.18988	1.0146	1.0256	0.879785	0.914792	0.947988
K.ESM*EAS#PEAM*VK.A	S441	sp|Q8IWC1|MA7D3_HUMAN	MAP7 domain-containing protein 3 OS=Homo sapiens GN=MAP7D3 PE=1 SV=2	2,3	2.768	0.6579	0.393525	1	SAEVAPKESVKGSPKESMEASPEAMVKASPKTSLEASMEAS	3	2	1	1.13372	1.2069	1.21695	1.20958	1.19685	1.21396	1.30714	1.15412	1.15501	1.16686	1	0.987884	1.11596	1.14316	1.12577	1.2385	1.03787	1.06791	1.07218	0.978966	1.03787
K.VPFS#PRTAEFK.S	S442	sp|O94854|K0754_HUMAN	Uncharacterized protein KIAA0754 OS=Homo sapiens GN=KIAA0754 PE=1 SV=4	3	0.996	0.1817	1.15157	1	VDIMRDTSTVSKEECEKVPFSPRTAEFKSRQPADLDSLEKL	1		1	0.913065	0.884657	0.92563	0.797876	0.833147	0.933861	1.17968	1.00519	1.13361	1.22629
K.GSEDS#PPK.H	S442	sp|P48651|PTSS1_HUMAN	Phosphatidylserine synthase 1 OS=Homo sapiens GN=PTDSS1 PE=1 SV=1	2	1.129	0.3463	0.651364	1	GTYSPEISWHHRKGTKGSEDSPPKHAGNNESHSSRRRNRHS	1		1	1.06128	1.09232	1.17094	1.14402	1.18459	0.920979	1.02525	1.17669	1.00963	0.983284
K.S#LAEQRQHEEANK.T	S443	sp|O75475|PSIP1_HUMAN	PC4 and SFRS1-interacting protein OS=Homo sapiens GN=PSIP1 PE=1 SV=1	3	0.905	0.2541	0.747521	1	FKNMFLVGEGDSVITQVLNKSLAEQRQHEEANKTKDQGKKG	1		1	1.15697	1.03626	0.842192	1.09154	1.02256	0.982363	0.925456	1.13003	0.947081	1.25913
K.S#PVKTVPR.A	S444	sp|Q5VWN6|F208B_HUMAN	Protein FAM208B OS=Homo sapiens GN=FAM208B PE=1 SV=1	2	0.845	0.3716	1.09815	1	PISKDVPVPTNAKRARKQEKSPVKTVPRAKPPVKKSPQKQR	1		1	1.03777	1.03775	1.18907	1.11207	1.02793	0.965561	1.13493	1.04625	1.01686	1.05348
K.EGM*NPSYDEYADS#DEDQHDAYLER.M	S444	sp|Q08945|SSRP1_HUMAN	FACT complex subunit SSRP1 OS=Homo sapiens GN=SSRP1 PE=1 SV=1	3	4.093	0.7872	0.890098	1	NIKNRGLKEGMNPSYDEYADSDEDQHDAYLERMKEEGKIRE		1												1	0.850638	1.3662	1.80847	2.21177	6.92152	0.885752	0.478383	0.465531	0.464087	0.618963
K.EGM*NPSYDEYADS#DEDQHDAYLERM*K.E	S444	sp|Q08945|SSRP1_HUMAN	FACT complex subunit SSRP1 OS=Homo sapiens GN=SSRP1 PE=1 SV=1	4	4.555	0.6773	0.161853	1	NIKNRGLKEGMNPSYDEYADSDEDQHDAYLERMKEEGKIRE		5												1	0.979012	1.00532	1.04819	0.935343	0.930545	1.01291	0.887607	0.917408	1.20795	1.00362
K.LAPS#EDELTCFSK.T	S445	sp|Q6VMQ6|MCAF1_HUMAN	Activating transcription factor 7-interacting protein 1 OS=Homo sapiens GN=ATF7IP PE=1 SV=3	2,3	3.354	0.6192	0.65228	1	ENTDSMETDEIIPILEKLAPSEDELTCFSKTSLLPIDETNP	2	2	1	0.896338	1.01346	1.11425	0.981332	0.99385	0.902186	0.947404	0.96117	0.965993	1.05047	1	0.994027	0.983491	0.989831	0.934422	1.027	0.932141	0.973806	1.04881	1.05293	0.980396
K.S#LENETLNK.E	S445	sp|P23588|IF4B_HUMAN	Eukaryotic translation initiation factor 4B OS=Homo sapiens GN=EIF4B PE=1 SV=2	2,3	2.992	0.4839	0.702714	1	SQTGTSTTSSRNARRRESEKSLENETLNKEEDCHSPTSKPP	4	5	1	0.999847	1.01328	1.05982	1.00603	1.02741	0.951286	0.967898	1.02367	1.04802	1.03271	1	1.00416	0.953852	0.997531	1.05304	1.06534	0.942991	0.915238	0.956902	0.91582	0.934882
K.RSELSQDAEPAGS#QETK.D	S445	sp|Q9BVJ6|UT14A_HUMAN	U3 small nucleolar RNA-associated protein 14 homolog A OS=Homo sapiens GN=UTP14A PE=1 SV=1	3	3.562	0.6291	0.657646	1	EERRSLRKRSELSQDAEPAGSQETKDSGSQEVLSELRVLSQ	1	1	1	1.10474	1.00496	1.10871	1.02658	1.07564	1.1271	1.12722	1.04462	1.05676	1.15002	1	1.1019	1.16089	1.37464	1.12577	1.34687	1.11019	1.14758	1.1065	1.19375	1.14217
K.TAPVASTPSSTPIPALS#PPTK.V	S445	sp|Q7Z3K3|POGZ_HUMAN	Pogo transposable element with ZNF domain OS=Homo sapiens GN=POGZ PE=1 SV=2	3,4	3.576	0.6834	0.559876	1	SPEKTAPVASTPSSTPIPALSPPTKVPEPNENVGDAVQTKL	3	4	1	1.05607	1.13055	1.1494	1.08878	1.13858	1.12625	1.10057	1.03542	1.19047	1.15245	1	1.0123	1.24506	1.18268	1.14614	1.26388	1.08322	1.08837	1.1025	1.07731	1.0483
K.TEDGGEFEEGAS#ENNAK.E	S445	sp|O43719|HTSF1_HUMAN	HIV Tat-specific factor 1 OS=Homo sapiens GN=HTATSF1 PE=1 SV=1	3	4.121	0.5285	0.995419	1	PIDEKKFEKTEDGGEFEEGASENNAKESSPEKEAEEGCPEK		1												1	0.963339	1.11045	0.921133	0.996287	0.997039	1.08292	1.04022	1.00469	0.956177	1.00499
K.TPEPRRS#PLGQK.R	S445,S59	sp|P54278|PMS2_HUMAN,sp|Q68D20|PMS2L_HUMAN	Mismatch repair endonuclease PMS2 OS=Homo sapiens GN=PMS2 PE=1 SV=2,Protein PMS2CL OS=Homo sapiens GN=PMS2CL PE=1 SV=1	3,4	2.445	0.555	0.455544	1	SLRHTTENKPHSPKTPEPRRSPLGQKRGMLSSSTSGAISDK	1	2	1	0.96731	1.16858	0.951998	1.03717	0.894033	1.10943	1.14443	0.978653	0.95927	1.07532	1	1.0654	1.01771	1.09024	1.12438	1.07753	1.0114	0.972536	1.01627	1.05283	0.997097
K.APQVRAASAPAKES#PRK.G	S446	sp|Q13428|TCOF_HUMAN	Treacle protein OS=Homo sapiens GN=TCOF1 PE=1 SV=3	4	1.5	0.1567	1.45663	1	QAKPSGKAPQVRAASAPAKESPRKGAAPAPPRKTGPAAAQV	1		1	0.999284	0.719872	0.407236	0.20155	0.171837	1.10874	1.16862	1.25306	1.18972	1.28457
K.IVPQSQVPNPES#PGK.S	S447	sp|Q9ULM3|YETS2_HUMAN	YEATS domain-containing protein 2 OS=Homo sapiens GN=YEATS2 PE=1 SV=2	3	3.515	0.5941	1.09279	1	FQPIASSCKIVPQSQVPNPESPGKSFQPITMSCKIVSGSPI	2	3	1	1.00376	1.05573	0.961376	1.03322	0.945996	1.04657	1.04751	1.0038	1.06814	1.02429	1	1.07856	1.04345	1.0371	1.09994	1.11739	1.03537	1.0943	1.0774	1.07366	1.01885
K.S#FDGNTLLNRGHAIK.I	S449	sp|Q05209|PTN12_HUMAN	Tyrosine-protein phosphatase non-receptor type 12 OS=Homo sapiens GN=PTPN12 PE=1 SV=3	3	1.706	0.364	1.26235	1	KLERNLSFEIKKVPLQEGPKSFDGNTLLNRGHAIKIKSASP		2												1	1.04608	0.924462	0.944323	0.930916	0.840695	0.957139	1.03456	1.15205	1.12824	1.08707
K.ENVS#ALDM*EK.E	S450	sp|Q9H307|PININ_HUMAN	Pinin OS=Homo sapiens GN=PNN PE=1 SV=4	2	2.426	0.6005	0.81629	1	EFEIEPDKECKSLSPGKENVSALDMEKESEEKEEKESEPQP	2	1	1	0.98185	0.895821	0.773057	0.814511	0.781946	0.992597	1.01181	1.06291	1.06452	1.06059	1	0.90066	0.701335	0.471765	0.567377	0.574025	0.896113	0.91828	1.03669	0.994783	0.970303
K.GNRES#DGFREEK.N	S450	sp|Q9NYF8|BCLF1_HUMAN	Bcl-2-associated transcription factor 1 OS=Homo sapiens GN=BCLAF1 PE=1 SV=2	3	1.232	0.2573	0.744352	1	NTEEEGLKYKSKVSLKGNRESDGFREEKNYKLKETGYVVER	1	1	1	1.11171	1.15359	1.21026	1.24113	1.35818	1.17061	1.07262	1.13827	1.04488	1.10063	1	1.00776	1.02307	0.880465	0.922093	0.925768	0.975217	0.999921	0.868668	0.82354	0.889455
K.VAQGATEKS#PEDK.V	S451	sp|P49321|NASP_HUMAN	Nuclear autoantigenic sperm protein OS=Homo sapiens GN=NASP PE=1 SV=2	3	2.248	0.4991	0.708175	1	ESEAAGDGVDTKVAQGATEKSPEDKVQIAANEETQEREEQM	2	1	1	1.09537	1.16234	1.12037	1.06101	1.0759	1.06143	1.108	1.10936	1.15957	1.05382	1	0.977697	1.01073	1.07416	1.00848	1.03381	0.936452	0.948082	0.952896	1.06656	0.984262
K.ESDFSDTLS#PSK.E	S452	sp|Q14BN4|SLMAP_HUMAN	Sarcolemmal membrane-associated protein OS=Homo sapiens GN=SLMAP PE=1 SV=1	2,3	2.769	0.4908	0.821975	1	TKLSKENQTRAKESDFSDTLSPSKEKSSDDTTDAQMDEQDL	2	1	1	1.11231	1.16144	1.20419	1.05393	1.14681	1.07749	1.12857	1.08469	1.06593	1.12544	1	1.05499	1.08242	0.956947	1.10852	1.03712	1.11341	1.06202	1.03659	1.00694	1.02112
K.AFLAELEQNS#PK.I	S4521	sp|Q9UPN3|MACF1_HUMAN	Microtubule-actin cross-linking factor 1, isoforms 1/2/3/5 OS=Homo sapiens GN=MACF1 PE=1 SV=4	3	3.515	0.6055	0.796493	1	ETVKAQAESNKAFLAELEQNSPKIQKVKEALAGLLVTYPNS	2	3	1	0.925969	1.06207	1.09188	1.00963	1.03465	1.05028	0.946159	0.995392	0.992624	1.04809	1	0.866	0.965374	0.992787	0.982798	0.964376	0.868114	0.901202	0.921779	1.02964	0.944874
K.VPAS#PLPGLERKK.T	S456	sp|Q7KZI7|MARK2_HUMAN	Serine/threonine-protein kinase MARK2 OS=Homo sapiens GN=MARK2 PE=1 SV=2	3,4	1.407	0.462	0.8185	1	RPEEDRESGRKASSTAKVPASPLPGLERKKTTPTPSTNSVL	1	2	1	0.961469	0.848206	0.761949	0.650847	0.47774	0.89394	1.11046	1.00613	1.12668	1.08615	1	0.925885	0.600915	0.3958	0.421561	0.197044	0.911622	0.989246	1.10885	1.00948	0.944565
K.VPAS#PLPGLERK.K	S456	sp|Q7KZI7|MARK2_HUMAN	Serine/threonine-protein kinase MARK2 OS=Homo sapiens GN=MARK2 PE=1 SV=2	3	1.37	0.5141	0.833713	1	RPEEDRESGRKASSTAKVPASPLPGLERKKTTPTPSTNSVL	1	1	1	1.09598	1.13725	1.12345	1.05122	1.05147	1.07299	1.11175	1.04093	1.09584	1.08035	1	1.01108	0.78562	0.589181	0.603565	0.516089	1.07025	1.05844	1.1149	1.05874	1.03317
K.VPAS#PLPGLER.K	S456	sp|Q7KZI7|MARK2_HUMAN	Serine/threonine-protein kinase MARK2 OS=Homo sapiens GN=MARK2 PE=1 SV=2	2	1.464	0.4734	1.54099	1	RPEEDRESGRKASSTAKVPASPLPGLERKKTTPTPSTNSVL	1	1	1	1.29047	1.74257	3.34064	5.96912	7.19484	1.03762	0.933657	0.612175	0.751932	0.84547	1	1.0424	1.21401	1.71999	1.55994	2.93148	0.866257	0.722444	0.749725	0.845758	0.738541
K.RFVS#EGDGGR.L	S457	sp|Q53EL6|PDCD4_HUMAN	Programmed cell death protein 4 OS=Homo sapiens GN=PDCD4 PE=1 SV=2	2	1.211	0.365	1.51901	1	GIISKQLRDLCPSRGRKRFVSEGDGGRLKPESY--------	1		1	2.56361	4.92803	12.4132	23.4837	34.4241	1.95064	0.730422	0.664103	0.455086	0.643942
K.RFVS#EGDGGRLKPESY.-	S457	sp|Q53EL6|PDCD4_HUMAN	Programmed cell death protein 4 OS=Homo sapiens GN=PDCD4 PE=1 SV=2	3	1.089	0.4463	1.32425	1	GIISKQLRDLCPSRGRKRFVSEGDGGRLKPESY--------		1												1	0.987181	0.898444	0.798539	0.787406	0.684481	0.83533	0.834441	0.935692	0.920013	0.949501
K.S#VDFDSLTVRTSK.E	S458	sp|Q9Y5K6|CD2AP_HUMAN	CD2-associated protein OS=Homo sapiens GN=CD2AP PE=1 SV=1	3	1.591	0.3614	0.889786	1	ETEPVSKLKLDSEQLPLRPKSVDFDSLTVRTSKETDVVNFD	1		1	0.982267	1.15638	0.967502	0.910721	0.651816	1.21319	0.992168	1.11534	1.20614	1.28525
K.S#PLPGPSEEK.T	S458	sp|Q13112|CAF1B_HUMAN	Chromatin assembly factor 1 subunit B OS=Homo sapiens GN=CHAF1B PE=1 SV=1	2	1.797	0.4435	0.7223	1	RQAPAPTVIRDPPSITPAVKSPLPGPSEEKTLQPSSQNTKA	1		1	0.972514	1.04242	1.11875	1.10918	0.999681	1.07739	1.09944	1.18142	1.04544	0.983074
R.DGQVINETS#QHHDDLE.-	S459	sp|P08670|VIME_HUMAN	Vimentin OS=Homo sapiens GN=VIM PE=1 SV=4	3	3.125	0.6611	1.32221	1	KRTLLIKTVETRDGQVINETSQHHDDLE-------------	1		1	1.41303	1.36717	2.33869	1.94453	1.83137	0.641661	0.64303	2.02696	1.96924	2.01171
K.VNGDAS#PAAAESGAK.E	S46	sp|P29966|MARCS_HUMAN	Myristoylated alanine-rich C-kinase substrate OS=Homo sapiens GN=MARCKS PE=1 SV=4	2,3	4.267	0.693	0.814358	1	SSPSKANGQENGHVKVNGDASPAAAESGAKEELQANGSAPA	2	2	1	1.08763	1.10972	1.03661	1.07893	1.02531	0.978955	0.978512	1.03908	0.969661	1.05996	1	1.0092	1.06695	1.0956	1.08479	1.0311	1.07278	1.09236	1.0969	0.993053	1.05718
K.DLS#LEEIQK.K	S46,S80	sp|P16949|STMN1_HUMAN,sp|Q93045|STMN2_HUMAN	Stathmin OS=Homo sapiens GN=STMN1 PE=1 SV=3,Stathmin-2 OS=Homo sapiens GN=STMN2 PE=1 SV=3	2	2.676	0.5022	0.871359	1	PRSKESVPEFPLSPPKKKDLSLEEIQKKLEAAEERRKSHEA	2	3	1	0.952698	0.902045	0.994413	0.993806	0.931557	0.883949	0.916558	0.961141	0.997906	0.947701	1	0.937353	0.951173	0.974048	0.950289	0.993523	0.917606	0.968911	0.911773	0.968759	0.960272
K.VDS#PTVTTTLK.N	S460	sp|Q07866|KLC1_HUMAN	Kinesin light chain 1 OS=Homo sapiens GN=KLC1 PE=1 SV=2	2	1.839	0.3075	0.429065	1	QKDGTSFGEYGGWYKACKVDSPTVTTTLKNLGALYRRQGKF	2	1	1	1.02456	0.976454	0.994286	1.01099	1.01572	1.022	1.0301	1.028	0.990998	1.05318	1	1.03152	1.02748	1.03732	0.960648	1.14856	0.952819	1.00257	0.961103	0.944494	1.03141
K.QSM*DM*S#PIK.I	S460	sp|Q14562|DHX8_HUMAN	ATP-dependent RNA helicase DHX8 OS=Homo sapiens GN=DHX8 PE=1 SV=1	2,3	2.213	0.4948	0.331337	1	ELVEEEPPFLRGHTKQSMDMSPIKIVKNPDGSLSQAAMMQS	4	4	1	1.0184	1.06934	1.04626	1.09244	1.09533	1.04535	1.07301	1.04668	1.07275	1.00254	1	0.954865	1.01482	1.0084	1.02326	1.06364	0.99727	0.983001	0.945646	0.929805	0.967255
K.TSLEASM*EAS#PK.A	S461	sp|Q8IWC1|MA7D3_HUMAN	MAP7 domain-containing protein 3 OS=Homo sapiens GN=MAP7D3 PE=1 SV=2	3	3.131	0.625	0.979777	1	SPEAMVKASPKTSLEASMEASPKAKARDAPKKSEMDKQALI	2	1	1	1.12008	1.14871	1.25539	1.36686	1.32223	1.05144	1.04143	1.04468	1.00441	1.0354	1	0.960257	0.950732	0.939679	0.98198	0.977868	0.909056	0.958767	0.946667	0.925458	0.866038
K.AEPEAIPERRQS#PK.R	S462	sp|Q969F9|HPS3_HUMAN	Hermansky-Pudlak syndrome 3 protein OS=Homo sapiens GN=HPS3 PE=1 SV=1	3,4	2.399	0.5669	0.842619	1	KNHIILLTKAEPEAIPERRQSPKRLLSRKDTSVKIKIPPVA	2	2	1	1.11457	1.14834	1.27472	1.15498	1.19667	1.11852	1.15473	1.18005	1.18945	1.1695	1	0.990275	0.984877	1.08591	0.996826	1.12619	1.00557	1.13332	1.06767	0.989718	0.916345
K.VELS#ESEEDK.G	S463	sp|Q8IYB3|SRRM1_HUMAN	Serine/arginine repetitive matrix protein 1 OS=Homo sapiens GN=SRRM1 PE=1 SV=2	2,3	2.272	0.5547	0.509966	1	KGTEKRESPSPAPKPRKVELSESEEDKGGKMAAADSVQQRR	12	4	1	0.974066	1.00053	1.01438	0.974771	1.01557	0.973837	0.990386	0.95162	0.968874	0.971224	1	0.987767	1.0243	1.01689	1.02089	1.10967	1.02584	0.969989	1.01815	0.966173	0.929632
K.IAQEIASLS#K.E	S463	sp|Q15311|RBP1_HUMAN	RalA-binding protein 1 OS=Homo sapiens GN=RALBP1 PE=1 SV=3	2	1.954	0.3741	0.723063	1	LREAKRQECETKIAQEIASLSKEDVSKEEMNENEEVINILL	2	2	1	0.981617	0.974636	0.932391	1.03599	1.02609	1.01601	1.01605	0.958536	1.02977	1.0026	1	0.937587	0.955048	0.887686	0.974241	0.940099	0.929804	0.941193	0.939791	0.995565	0.915858
K.VELS#ES#EEDK.G	S463:S465	sp|Q8IYB3|SRRM1_HUMAN	Serine/arginine repetitive matrix protein 1 OS=Homo sapiens GN=SRRM1 PE=1 SV=2	2	2.605	0.6334	0.632931	1	KGTEKRESPSPAPKPRKVELSESEEDKGGKMAAADSVQQRR,TEKRESPSPAPKPRKVELSESEEDKGGKMAAADSVQQRRQY		12												1	1.0097	1.02488	1.04291	1.05449	1.11823	1.00948	1.02372	0.95672	0.930951	0.96659
K.TGS#PGPELLFHEGQQK.R	S464	sp|Q14202|ZMYM3_HUMAN	Zinc finger MYM-type protein 3 OS=Homo sapiens GN=ZMYM3 PE=1 SV=2	3	3.899	0.7369	1.47113	1	KGLKTNCCDQCGAYIYTKTGSPGPELLFHEGQQKRFCNTTC	1	1	1	1.02624	1.14002	1.07302	0.96515	1.04481	1.077	0.984258	1.12532	1.06805	1.03118	1	1.05728	0.929506	0.92835	1.03014	1.03322	0.966531	0.890097	0.997318	0.886525	0.848862
K.DNS#PLREK.F	S464	sp|Q5VUA4|ZN318_HUMAN	Zinc finger protein 318 OS=Homo sapiens GN=ZNF318 PE=1 SV=2	2	1.536	0.2819	0.881475	1	KEPQGNLYQWGPLPGIPKDNSPLREKFGSFLCHKDNLDLKA	1	1	1	1.03008	1.13246	1.14149	1.20421	1.04555	0.949076	1.2117	1.19352	1.00222	1.16905	1	1.20839	1.15768	1.42731	1.16119	1.35141	1.30111	1.29889	1.23071	1.27419	1.30395
K.SSQDGDTPAQAS#PPEEK.V	S466	sp|Q6ZUM4|RHG27_HUMAN	Rho GTPase-activating protein 27 OS=Homo sapiens GN=ARHGAP27 PE=1 SV=3	3	1.661	0.4467	0.312165	1	VPAPRSIHKSSQDGDTPAQASPPEEKVPAELDEVGSWEEVS	1		1	1.06812	0.998054	0.868544	1.173	1.48768	0.774093	1.21665	1.26443	1.25068	1.24855
K.GIAPAS#PM*LGNASNPNK.A	S469	sp|P27448|MARK3_HUMAN	MAP/microtubule affinity-regulating kinase 3 OS=Homo sapiens GN=MARK3 PE=1 SV=4	2,3	4.792	0.6774	0.246399	1	GISSRKSSGSAVGGKGIAPASPMLGNASNPNKADIPERKKS	3	2	1	1.04251	0.960386	1.00798	0.901397	0.912989	0.984641	1.09619	0.993873	1.00571	0.988334	1	0.991973	0.966727	0.944607	0.996589	0.929861	1.01727	0.977852	1.13525	1.08177	1.11537
K.DEPPS#EGEAEEEEK.D	S472	sp|P07196|NFL_HUMAN	Neurofilament light polypeptide OS=Homo sapiens GN=NEFL PE=1 SV=3	2,3	3.808	0.6449	0.159201	1	IEVEETIEAAKAEEAKDEPPSEGEAEEEEKDKEEAEEEEAA	6	4	1	0.937609	0.98714	0.926845	0.952442	1.01225	0.908396	0.949323	0.900139	0.946021	0.962274	1	1.03343	1.11103	1.11389	1.05827	1.1487	1.03598	0.998322	1.06042	1.03757	1.09712
K.AEEAKDEPPS#EGEAEEEEK.D	S472	sp|P07196|NFL_HUMAN	Neurofilament light polypeptide OS=Homo sapiens GN=NEFL PE=1 SV=3	3	2.994	0.5334	0.712591	1	IEVEETIEAAKAEEAKDEPPSEGEAEEEEKDKEEAEEEEAA	4	2	1	1.00951	1.02766	0.987924	0.965616	1.07188	1.03449	1.00698	1.08835	1.01344	1.0084	1	1.05435	1.02302	1.19188	1.12516	1.2323	1.08275	1.06191	0.990824	1.00826	1.01753
K.QVIEEQTTSHES#Q.-	S472	sp|Q8IW41|MAPK5_HUMAN	MAP kinase-activated protein kinase 5 OS=Homo sapiens GN=MAPKAPK5 PE=1 SV=2	2	2.77	0.73	0.727951	1	RLKLAEIVKQVIEEQTTSHESQ-------------------	1	1	1	1.08861	1.04359	1.26969	1.26984	1.12223	1.34334	1.10033	1.17661	0.811675	0.859228	1	0.910535	1.30949	1.23744	0.95284	1.22237	1.03456	0.987323	0.97544	1.01921	0.885521
K.S#GGSGERNSTPLK.S	S473	sp|P48382|RFX5_HUMAN	DNA-binding protein RFX5 OS=Homo sapiens GN=RFX5 PE=1 SV=1	3	1.872	0.6042	0.800017	1	QDIEDTASDAKRKRGRPRKKSGGSGERNSTPLKSAAAMESA	1	1	1	0.99467	0.930334	1.02513	0.924484	0.854477	0.995884	0.992783	1.07962	0.929615	1.02008	1	1.21792	1.18188	1.18013	1.22547	1.10905	1.15379	1.21868	1.18325	1.15965	1.21506
K.TAPS#PLVEAK.D	S473	sp|Q8TEH3|DEN1A_HUMAN	DENN domain-containing protein 1A OS=Homo sapiens GN=DENND1A PE=1 SV=2	2	1.829	0.4401	0.349084	1	DIAENGCAPTPEEQLPKTAPSPLVEAKDPKLREDRRPITVH	1		1	1.22827	1.26215	1.20107	1.20996	1.05172	1.01556	1.06559	1.10409	1.02862	1.22061
K.GRGS#RDALVSGALESTK.A	S473	sp|P11274|BCR_HUMAN	Breakpoint cluster region protein OS=Homo sapiens GN=BCR PE=1 SV=2	3	2.013	0.622	0.955037	1	LPYIDDSPSSSPHLSSKGRGSRDALVSGALESTKASELDLE		1												1	0.98066	1.04226	0.916695	0.970862	0.95464	0.985166	0.976929	1.10092	1.09041	1.06968
K.SPPREGS#QGELTPANSQSRM*STNM*.-	S474	sp|Q13098|CSN1_HUMAN	COP9 signalosome complex subunit 1 OS=Homo sapiens GN=GPS1 PE=1 SV=4	3	2.551	0.5837	0.718627	1	MLRAAVLRNQIHVKSPPREGSQGELTPANSQSRMSTNM---	1	1	1	1.05525	0.973439	0.720808	0.459322	0.247109	1.08214	1.13457	1.17294	1.37405	1.26051	1	0.929236	0.911238	0.488952	0.593051	0.178271	0.836285	1.01011	0.961593	0.979171	0.966616
K.EEPPS#PIEATPPQSLLEK.V	S474	sp|O75151|PHF2_HUMAN	Lysine-specific demethylase PHF2 OS=Homo sapiens GN=PHF2 PE=1 SV=4	3	3.998	0.6448	0.715267	1	NTVASSDEVCDGDREKEEPPSPIEATPPQSLLEKVSKKKTP	2	2	1	0.902042	1.17209	1.14134	1.16545	0.990323	1.04048	1.20408	1.12291	1.04461	1.14116	1	0.9092	1.1904	1.13159	1.18362	1.12907	1.07768	1.17591	1.04839	1.17369	1.09012
K.RQDS#M*EALQM*DRSGSGK.T	S476	sp|Q8TDR0|MIPT3_HUMAN	TRAF3-interacting protein 1 OS=Homo sapiens GN=TRAF3IP1 PE=1 SV=1	3,4	2.635	0.6064	0.727603	1	RRIPRPGSARPAPPRVKRQDSMEALQMDRSGSGKTVSNVIT	4	3	1	1.0259	0.967526	0.890297	0.709608	0.574095	1.02767	1.14275	1.04545	1.07385	1.18991	1	0.974509	0.903597	0.85299	0.818312	0.509177	1.00988	1.0479	1.02697	1.05637	1.04014
K.SSRGGS#PDLWK.S	S476	sp|Q96JM3|CHAP1_HUMAN	Chromosome alignment-maintaining phosphoprotein 1 OS=Homo sapiens GN=CHAMP1 PE=1 SV=2	2,3	1.759	0.5651	0.65767	1	RKTSPASLDFPESQKSSRGGSPDLWKSSFFIEPQKPVFPET		3												1	0.954035	0.970192	0.890526	0.930304	0.530793	0.9807	0.95553	0.934443	0.90122	0.941471
K.M*ESSFGS#PSK.Q	S477	sp|Q6VMQ6|MCAF1_HUMAN	Activating transcription factor 7-interacting protein 1 OS=Homo sapiens GN=ATF7IP PE=1 SV=3	2,3	1.616	0.4889	0.838974	1	LLPIDETNPDLEEKMESSFGSPSKQESSESLPKEAFLVLSD	2	2	1	1.05377	1.02885	1.04954	1.11081	1.04762	0.990403	1.027	1.0009	0.95894	0.94931	1	1.07528	1.06609	1.17464	1.1286	1.20274	1.05412	1.08312	1.05655	1.07656	1.04408
K.STSAPQM*SPGSSDNQSSS#PQPAQQK.L	S477	sp|Q14157|UBP2L_HUMAN	Ubiquitin-associated protein 2-like OS=Homo sapiens GN=UBAP2L PE=1 SV=2	3,4	4.778	0.7363	0.034545	1	PSKSTSAPQMSPGSSDNQSSSPQPAQQKLKQQKKKASLTSK	2	2	1	1.30091	1.56398	1.48983	1.67011	1.36551	1.60156	1.52142	1.66913	1.12507	1.17827	1	1.37101	1.524	1.56096	1.55003	1.85398	1.49001	1.52689	1.57787	1.5624	1.45238
K.S#M*DDDFGVVK.E	S48	sp|Q92997|DVL3_HUMAN	Segment polarity protein dishevelled homolog DVL-3 OS=Homo sapiens GN=DVL3 PE=1 SV=2	2	2.515	0.6072	0.020171	1	VTLADFKGVLQRPSYKFFFKSMDDDFGVVKEEISDDNAKLP	7	4	1	1.01451	1.0532	1.03456	1.01825	0.999472	1.01794	1.05752	0.976968	1.06008	1.04069	1	0.931689	1.00031	0.999305	0.979618	0.984574	1.01087	0.982292	1.00381	0.999406	1.01025
K.SSM*GSM*FRQQS#IEDK.E	S480	sp|Q5JSZ5|PRC2B_HUMAN	Protein PRRC2B OS=Homo sapiens GN=PRRC2B PE=1 SV=2	3	1.938	0.2384	0.728089	1	GWAPGPDYQKSSMGSMFRQQSIEDKEDKPPPRQKFIQSEMS	2	2	1	1.03007	0.967446	0.95581	0.921731	0.845837	1.0591	1.05195	1.01779	1.0603	1.04662	1	0.96518	0.99144	0.983491	0.948881	0.809264	0.99076	0.996845	1.01506	0.989799	1.00263
K.QGQSQAASSSSVTS#PIK.M	S480	sp|O60583|CCNT2_HUMAN	Cyclin-T2 OS=Homo sapiens GN=CCNT2 PE=1 SV=2	3	4.582	0.6971	1.0192	1	QVEQQHKQGQSQAASSSSVTSPIKMKIPIANTEKYMADKKE	1	1	1	1.06901	1.04119	0.933053	1.08974	1.10158	1.17297	1.05898	1.06041	1.09456	1.03537	1	0.951413	1.02007	1.062	1.00214	1.05145	0.935657	1.03619	0.987957	0.955945	1.07455
K.EGEETEGS#EEDDK.E	S480	sp|P49321|NASP_HUMAN	Nuclear autoantigenic sperm protein OS=Homo sapiens GN=NASP PE=1 SV=2	2,3	2.698	0.5263	0.495713	1	ANEETQEREEQMKEGEETEGSEEDDKENDKTEEMPNDSVLE	2	1	1	1.00188	1.08727	0.998227	0.989455	1.11652	1.0355	1.01283	1.00038	1.00945	0.996242	1	0.927683	1.18382	1.35205	1.28526	1.26754	0.986666	1.00887	1.09054	1.1218	1.17927
K.LFIIRGS#PQQIDHAK.Q	S480	sp|Q92945|FUBP2_HUMAN	Far upstream element-binding protein 2 OS=Homo sapiens GN=KHSRP PE=1 SV=4	3,4	2.587	0.5733	1.25124	1	ISRQLPPNGDPNFKLFIIRGSPQQIDHAKQLIEEKIEGPLC		2												1	1.04508	0.996379	0.979792	1.08852	1.12029	0.991554	1.07399	1.05918	1.07703	1.00384
K.DNTRPGANS#PEM*WSEAIK.I	S481	sp|Q92499|DDX1_HUMAN	ATP-dependent RNA helicase DDX1 OS=Homo sapiens GN=DDX1 PE=1 SV=2	3	2.285	0.5015	1.44664	1	KSHIRTDDVHAKDNTRPGANSPEMWSEAIKILKGEYAVRAI		1												1	0.828409	0.777073	0.825054	0.829169	0.972016	0.85596	0.850049	0.877351	0.947553	0.954349
K.VNGDDHHEEDM*DM*S#D.-	S483	sp|Q05519|SRS11_HUMAN	Serine/arginine-rich splicing factor 11 OS=Homo sapiens GN=SRSF11 PE=1 SV=1	2,3	2.869	0.8606	0.441545	1	DSLRESKVNGDDHHEEDMDMSD-------------------	13	12	1	0.86194	0.894811	0.780078	0.774948	0.887434	0.841624	0.8448	0.836333	0.850618	0.818639	1	0.996653	1.14428	1.28867	1.04486	1.21624	1.02354	1.01238	1.00838	0.896344	0.967079
K.DADLS#PVNASIIK.E	S483	sp|O75970|MPDZ_HUMAN	Multiple PDZ domain protein OS=Homo sapiens GN=MPDZ PE=1 SV=2	2,3	2.64	0.6029	0.545653	1	GMKQEAELMSREDVTKDADLSPVNASIIKENYEKDEDFLSS	5	3	1	1.00008	0.988678	1.02382	0.918468	0.99473	1.02469	0.996211	0.97573	1.04463	1.00454	1	0.891728	0.88549	1.09602	1.03022	0.933675	0.933197	1.00422	1.01978	0.998807	0.952583
K.TNNNQILEVKS#PIK.Q	S483	sp|P42568|AF9_HUMAN	Protein AF-9 OS=Homo sapiens GN=MLLT3 PE=1 SV=2	3	1.386	0.1926	2.01382	1	HHEPPPPLLKTNNNQILEVKSPIKQSKSDKQIKNGECDKAY	1	1	1	0.991134	1.04306	1.08487	1.03861	1.10402	1.06574	1.00817	0.990947	0.996102	1.10366	1	0.92913	0.996455	0.982081	0.931088	1.01335	0.996153	1.02428	1.01409	1.19103	1.02431
K.VNGDDHHEEDM*DMS#D.-	S483	sp|Q05519|SRS11_HUMAN	Serine/arginine-rich splicing factor 11 OS=Homo sapiens GN=SRSF11 PE=1 SV=1	3	1.942	0.7472	1.3287	1	DSLRESKVNGDDHHEEDMDMSD-------------------		2												1	0.919658	0.787869	1.22324	0.97362	1.04073	0.737665	0.797273	0.903019	0.701987	0.723577
K.VNGDDHHEEDMDM*S#D.-	S483	sp|Q05519|SRS11_HUMAN	Serine/arginine-rich splicing factor 11 OS=Homo sapiens GN=SRSF11 PE=1 SV=1	2,3	2.534	0.7923	0.811976	1	DSLRESKVNGDDHHEEDMDMSD-------------------		5												1	0.862188	0.85528	1.11093	0.957502	1.06668	0.846803	0.909498	0.987086	0.723508	0.838447
K.TQS#LPVTEK.V	S485	sp|Q9NQW6|ANLN_HUMAN	Actin-binding protein anillin OS=Homo sapiens GN=ANLN PE=1 SV=2	2	1.496	0.4044	0.919227	1	QETHCQSTPLKKHQGVSKTQSLPVTEKVTENQIPAKNSSTE	1	1	1	0.981862	0.74357	0.614734	0.680147	0.711665	0.942032	1.01703	1.0297	0.96246	0.966193	1	0.949541	0.654479	0.406214	0.493665	0.413722	0.951414	0.943	0.955175	0.923501	0.917531
K.RTCPSLS#PTSPLNNK.G	S485	sp|O75925|PIAS1_HUMAN	E3 SUMO-protein ligase PIAS1 OS=Homo sapiens GN=PIAS1 PE=1 SV=2	3	2.437	0.419	1.12227	1	DSSSDEEEEEPSAKRTCPSLSPTSPLNNKGILSLPHQASPV	1	1	1	1.02469	1.02916	1.13803	1.00154	0.997317	1.022	0.997221	1.0681	1.12633	0.998941	1	0.941725	1.09321	1.05762	1.09127	1.10759	0.990493	1.03244	0.94502	1.07953	0.993825
K.DITTS#ADQIAEVK.T	S487	sp|Q76I76|SSH2_HUMAN	Protein phosphatase Slingshot homolog 2 OS=Homo sapiens GN=SSH2 PE=1 SV=1	2	4.24	0.6366	0.36308	1	DHHEPICKPGLELNKKDITTSADQIAEVKTMESHPPIPPVF	1	1	1	0.937163	0.968865	0.924128	0.818049	0.864608	0.986801	0.84952	1.01336	0.999186	1.00931	1	0.941576	0.847491	0.780362	1.08856	0.947302	0.888333	0.813562	0.964693	0.909599	0.920019
K.IGLSLAPRRGS#LPDQK.D	S488	sp|Q6P3S6|FBX42_HUMAN	F-box only protein 42 OS=Homo sapiens GN=FBXO42 PE=1 SV=1	3,4	1.303	0.4367	1.20305	1	PSAPEGYDLKIGLSLAPRRGSLPDQKDLRLGSIDLNWDLKP		2												1	0.934734	0.787803	0.504343	0.603759	0.240733	1.00881	1.06045	1.00683	1.01367	1.03543
K.SLEPEES#PGK.R	S488	sp|Q9BVI0|PHF20_HUMAN	PHD finger protein 20 OS=Homo sapiens GN=PHF20 PE=1 SV=2	2	1.198	0.3664	0.155438	1	LLHYHMKYFHGMEKSLEPEESPGKRHVQTRGPSASDKPSQE		1												1	0.969643	0.820464	0.971725	0.973138	0.790591	1.04568	1.07543	1.1045	0.91696	0.973223
K.EQRDRICS#DEEEDEEK.G	S493	sp|Q9NPG3|UBN1_HUMAN	Ubinuclein-1 OS=Homo sapiens GN=UBN1 PE=1 SV=2	3,4	2.716	0.4744	0.4078	1	AKVAKMLEEEKDKEQRDRICSDEEEDEEKGGRRIMGPRKKF	1	3	1	0.884307	0.908336	0.737362	0.749588	0.570007	0.869356	0.812217	0.844322	0.826823	0.816356	1	1.08805	1.0444	1.11495	1.1062	0.776841	1.03899	1.17978	1.03972	1.09325	0.996179
K.AGLESGAEPGDGDS#DTTK.K	S494	sp|O60832|DKC1_HUMAN	H/ACA ribonucleoprotein complex subunit 4 OS=Homo sapiens GN=DKC1 PE=1 SV=3	2,3	3.587	0.7889	0.089807	1	KKDKKAKAGLESGAEPGDGDSDTTKKKKKKKKAKEVELVSE	22	8	1	1.02039	1.03356	1.09695	1.02451	1.08594	1.05448	1.0701	1.0089	0.991631	1.05248	1	0.999588	1.04184	1.11163	1.03765	1.09205	1.02007	1.01423	0.957811	0.99818	1.02526
K.DGDKS#PM*SSLQISNEK.N	S495	sp|Q9UER7|DAXX_HUMAN	Death domain-associated protein 6 OS=Homo sapiens GN=DAXX PE=1 SV=2	3	3.406	0.5642	0.865879	1	EDDEEEDEEEEAAAGKDGDKSPMSSLQISNEKNLEPGKQIS	4	2	1	1.03175	1.03584	1.09014	1.07089	1.02184	1.05444	1.07253	1.06274	1.04577	1.06404	1	0.943573	1.00717	0.93725	1.06367	0.991	0.981501	0.931767	1.01307	1.01883	0.992729
K.S#LDEM*EK.Q	S496	sp|P23246|SFPQ_HUMAN	Splicing factor, proline- and glutamine-rich OS=Homo sapiens GN=SFPQ PE=1 SV=2	2	1.092	0.3205	1.11291	1	TPPRFAQHGTFEYEYSQRWKSLDEMEKQQREQVEKNMKDAK	1		1	1.05163	1.30377	1.14221	1.1706	0.995917	0.996421	0.967822	1.04061	0.94396	1.08778
K.KETQS#PEQVK.S	S496	sp|Q9NYF8|BCLF1_HUMAN	Bcl-2-associated transcription factor 1 OS=Homo sapiens GN=BCLAF1 PE=1 SV=2	3	1.929	0.4795	0.885792	1	DKHKEEDKNSERITVKKETQSPEQVKSEKLKDLFDYSPPLH	1	1	1	1.01942	1.01278	1.09375	1.02929	1.03749	1.00755	1.04491	1.05859	1.02209	1.00954	1	1.20509	1.25304	1.28876	1.27734	1.30913	1.17182	1.14852	1.28435	1.1928	1.20959
K.ETQS#PEQVK.S	S496	sp|Q9NYF8|BCLF1_HUMAN	Bcl-2-associated transcription factor 1 OS=Homo sapiens GN=BCLAF1 PE=1 SV=2	2,3	2.265	0.4519	0.476308	1	DKHKEEDKNSERITVKKETQSPEQVKSEKLKDLFDYSPPLH	3	3	1	1.05222	1.09218	1.17723	1.09285	1.12502	1.06685	1.16466	1.11235	1.14058	1.10198	1	0.981212	1.03599	1.11551	1.07951	1.10775	0.998273	1.02699	1.00669	0.928872	1.01078
K.ENDKTEEM*PNDS#VLENK.S	S497	sp|P49321|NASP_HUMAN	Nuclear autoantigenic sperm protein OS=Homo sapiens GN=NASP PE=1 SV=2	3	2.71	0.6125	0.406214	1	TEGSEEDDKENDKTEEMPNDSVLENKSLQENEEEEIGNLEL	1		1	0.892363	0.77092	0.649219	0.642926	0.566255	0.9242	0.914012	0.897997	1.12236	1.00364
K.TEEM*PNDS#VLENK.S	S497	sp|P49321|NASP_HUMAN	Nuclear autoantigenic sperm protein OS=Homo sapiens GN=NASP PE=1 SV=2	2,3	3.272	0.5955	0.101642	1	TEGSEEDDKENDKTEEMPNDSVLENKSLQENEEEEIGNLEL	3	4	1	1.06131	0.856452	0.722967	0.86878	0.697865	1.06822	1.11251	1.06448	1.12802	1.05132	1	0.830783	0.259523	0.1196	0.145037	0.162422	0.973222	0.943234	1.00505	1.00833	1.0476
K.S#ELPQDPHTK.K	S497	sp|Q13362|2A5G_HUMAN	Serine/threonine-protein phosphatase 2A 56 kDa regulatory subunit gamma isoform OS=Homo sapiens GN=PPP2R5C PE=1 SV=3	3	1.86	0.4661	1.037	1	DEAHQAQKDPKKDRPLARRKSELPQDPHTKKALEAHCRADE	1	1	1	1.05338	0.924945	0.932237	0.993187	0.861853	1.05981	1.00707	1.19111	1.2383	1.16584	1	0.913936	0.410309	0.478546	0.319426	0.316054	0.9184	1.03776	1.23892	1.06312	1.22334
K.ASSVGVLS#PQK.K	S497	sp|Q9UGU5|HMGX4_HUMAN	HMG domain-containing protein 4 OS=Homo sapiens GN=HMGXB4 PE=2 SV=2	2,3	2.501	0.571	0.79731	1	RKASSSEGSMKVKASSVGVLSPQKKSPPTTMLLPASPAKAP	2	2	1	1.01413	1.1101	1.05075	1.03466	1.03354	1.03286	1.06577	1.06561	1.03927	1.0431	1	0.941433	0.996055	1.01287	0.991159	1.04598	0.92155	0.89982	0.912468	0.913434	0.895425
K.DS#PFKPK.L	S497	sp|Q15291|RBBP5_HUMAN	Retinoblastoma-binding protein 5 OS=Homo sapiens GN=RBBP5 PE=1 SV=2	3	1.274	0.208	1.58042	1	GKSKKKQAGRPKGSKGKEKDSPFKPKLYKGDRGLPLEGSAK	1		1	1.03482	0.995301	1.23471	1.03822	1.12809	1.21217	1.30871	1.13597	1.18555	1.09033
K.ASSVGVLS#PQKK.S	S497	sp|Q9UGU5|HMGX4_HUMAN	HMG domain-containing protein 4 OS=Homo sapiens GN=HMGXB4 PE=2 SV=2	3	1.67	0.3587	1.42742	1	RKASSSEGSMKVKASSVGVLSPQKKSPPTTMLLPASPAKAP		1												1	0.989826	0.994924	1.12071	1.03974	0.968805	0.960405	0.946583	0.978075	0.96438	1.02273
K.ESEEGNPVRGSEEDS#PKK.E	S498	sp|O43719|HTSF1_HUMAN	HIV Tat-specific factor 1 OS=Homo sapiens GN=HTATSF1 PE=1 SV=1	3,4,5	3.824	0.6729	0.158542	1	GSCSQKESEEGNPVRGSEEDSPKKESKKKTLKNDCEENGLA	3	1	1	1.11581	1.05258	1.03831	1.04971	0.996132	1.02793	1.00297	0.996708	0.961098	1.0133	1	1.11572	1.02619	1.2456	1.03954	1.11996	1.04855	1.01768	1.14131	1.13457	1.11908
K.DTDGGPKEEES#PV.-	S498	sp|P53985|MOT1_HUMAN	Monocarboxylate transporter 1 OS=Homo sapiens GN=SLC16A1 PE=1 SV=3	2	1.548	0.5588	0.895408	1	TKAAESPDQKDTDGGPKEEESPV------------------	1	2	1	1.24412	1.22802	1.17096	1.23775	1.22385	1.20493	0.977648	1.14311	1.05119	1.11249	1	0.992304	0.982267	1.09914	1.03051	1.119	0.985448	0.943434	0.983606	0.887013	1.03474
K.RS#PQQTVPYVVPLSPK.L	S499	sp|Q9UQR0|SCML2_HUMAN	Sex comb on midleg-like protein 2 OS=Homo sapiens GN=SCML2 PE=1 SV=1	3	3.698	0.6958	1.1564	1	EHDKNQSAKEDVTERQSTKRSPQQTVPYVVPLSPKLPKTKE	1	1	1	0.959975	0.771208	0.934786	0.947241	0.871173	1.0533	0.752254	1.06145	1.03055	1.19181	1	0.861497	0.759536	0.575309	0.710182	0.715509	0.903992	0.895578	0.978965	0.87182	0.906451
K.CIFM*SETQSS#PTK.G	S499	sp|O75928|PIAS2_HUMAN	E3 SUMO-protein ligase PIAS2 OS=Homo sapiens GN=PIAS2 PE=1 SV=3	2,3	4.093	0.5895	0.580869	1	DEEEDPPAKRKCIFMSETQSSPTKGVLMYQPSSVRVPSVTS	1	2	1	0.894673	0.872604	1.08975	1.04182	0.934328	0.889283	0.945106	0.882062	0.917573	0.90101	1	0.925762	0.945056	0.941774	1.06996	1.12589	0.998046	0.937801	0.908782	0.865982	0.965657
K.RS#PQQTVPYVVPLS#PK.L	S499:S511	sp|Q9UQR0|SCML2_HUMAN	Sex comb on midleg-like protein 2 OS=Homo sapiens GN=SCML2 PE=1 SV=1	3	3.594	0.6953	0.857147	1	EHDKNQSAKEDVTERQSTKRSPQQTVPYVVPLSPKLPKTKE,TERQSTKRSPQQTVPYVVPLSPKLPKTKEYASEGEPLFAGG	2	2	1	0.922397	0.995044	0.839277	0.916218	0.883896	0.900999	0.935793	0.818598	1.02377	0.957963	1	1.01362	1.15404	1.03714	1.09381	1.15714	1.10056	1.07573	1.11817	1.08986	1.13694
K.S#VEAAAELSAK.D	S5	sp|P20962|PTMS_HUMAN	Parathymosin OS=Homo sapiens GN=PTMS PE=1 SV=2	2,3	3.117	0.5871	0.65333	1	----------------MSEKSVEAAAELSAKDLKEKKEKVE	2	2	1	0.98877	1.05602	1.11585	1.05033	1.07811	0.974457	1.06665	1.00614	1.14007	1.1291	1	1.08369	1.01644	1.0342	1.01961	1.02547	0.951871	1.0044	1.02864	0.944105	0.952093
-.M*HRDS#CPLDCK.V	S5	sp|P84103|SRSF3_HUMAN	Serine/arginine-rich splicing factor 3 OS=Homo sapiens GN=SRSF3 PE=1 SV=1	3	1.243	0.3307	0.688018	1	----------------MHRDSCPLDCKVYVGNLGNNGNKTE		1												1	0.921019	0.699582	0.479455	0.600751	0.385507	0.951746	0.999254	1.08027	0.960645	0.846054
K.VGNES#PVQELK.Q	S50	sp|Q5JSH3|WDR44_HUMAN	WD repeat-containing protein 44 OS=Homo sapiens GN=WDR44 PE=1 SV=1	2	2.884	0.4101	0.447305	1	KVGLSTFKETENTAYKVGNESPVQELKQDVSKKIIESIIEE	1	1	1	1.00365	0.962835	1.01248	0.910914	1.0154	0.954768	0.980627	0.927193	1.02411	0.997001	1	1.07079	1.02233	0.939401	1.0222	1.04965	1.01985	1.03007	0.897556	0.941621	0.904154
K.NS#PEDLGLSLTGDSCK.L	S500	sp|Q12888|TP53B_HUMAN	Tumor suppressor p53-binding protein 1 OS=Homo sapiens GN=TP53BP1 PE=1 SV=2	3	4.054	0.7178	0.182146	1	MHSSSLTVECSKTSEIEPKNSPEDLGLSLTGDSCKLMLSTS	2	3	1	1.07766	1.02766	1.02941	0.863149	1.05918	1.15807	1.09416	0.925655	1.09285	1.14734	1	1.08463	1.16301	1.2072	1.01572	1.14787	1.08007	0.939052	1.0496	1.06859	1.08633
K.APRTLSASTQDLS#PH.-	S502	sp|Q6P597|KLC3_HUMAN	Kinesin light chain 3 OS=Homo sapiens GN=KLC3 PE=1 SV=2	3	1.074	0.202	1.60449	1	FPSWHLDKAPRTLSASTQDLSPH------------------	1		1	0.896615	0.695479	0.589125	0.491183	0.508674	1.06898	1.075	1.01602	1.14253	1.13717
K.FPEFCSSPS#PPVEVK.I	S502	sp|Q68E01|INT3_HUMAN	Integrator complex subunit 3 OS=Homo sapiens GN=INTS3 PE=1 SV=1	3	2.489	0.7063	0.911041	1	LDKELRAMLREKFPEFCSSPSPPVEVKIEEPVSMEMDNHMS	1	1	1	0.77063	1.22408	1.15973	0.770384	1.04696	1.03749	0.926837	0.871303	0.938837	0.909695	1	0.940508	1.055	0.802396	0.880121	1.08358	1.02177	0.946682	0.970944	1.08509	0.942987
K.HIKEEPLS#EEEPCTSTAIASPEK.K	S502	sp|Q9Y2X3|NOP58_HUMAN	Nucleolar protein 58 OS=Homo sapiens GN=NOP58 PE=1 SV=1	3,4	4.283	0.6573	0.106762	1	TSVKKKKKRGKKKHIKEEPLSEEEPCTSTAIASPEKKKKKK	3	4	1	1.0165	1.06286	1.04435	1.04031	1.06668	0.977469	1.09165	1.10698	1.03917	1.07967	1	1.18899	1.07496	1.20556	1.19177	1.17364	1.12483	1.08473	1.1392	1.13982	1.17049
K.EEPLS#EEEPCTSTAIASPEK.K	S502	sp|Q9Y2X3|NOP58_HUMAN	Nucleolar protein 58 OS=Homo sapiens GN=NOP58 PE=1 SV=1	3,4	4.53	0.6913	0.361516	1	TSVKKKKKRGKKKHIKEEPLSEEEPCTSTAIASPEKKKKKK	2	4	1	1.13998	1.13402	1.238	1.11632	1.21658	1.1163	1.06286	1.06159	1.10015	1.18914	1	1.00561	1.11164	1.16175	1.0528	1.0741	1.00062	1.05125	0.953485	0.967141	0.996526
K.S#PPTTM*LLPAS#PAK.A	S502:S512	sp|Q9UGU5|HMGX4_HUMAN	HMG domain-containing protein 4 OS=Homo sapiens GN=HMGXB4 PE=2 SV=2	2,3	2.824	0.5263	0.426705	1	SEGSMKVKASSVGVLSPQKKSPPTTMLLPASPAKAPETEPI,SVGVLSPQKKSPPTTMLLPASPAKAPETEPIDVAAHLQLLG	4	4	1	0.94368	0.965217	0.975389	1.0593	0.98534	1.02209	0.974092	0.985087	1.00446	1.07331	1	0.973051	0.916258	0.833849	0.788894	0.822064	1.06084	1.01983	1.01599	1.00142	0.983057
K.KS#PPTTM*LLPAS#PAK.A	S502:S512	sp|Q9UGU5|HMGX4_HUMAN	HMG domain-containing protein 4 OS=Homo sapiens GN=HMGXB4 PE=2 SV=2	3,4	2.692	0.5054	0.908463	1	SEGSMKVKASSVGVLSPQKKSPPTTMLLPASPAKAPETEPI,SVGVLSPQKKSPPTTMLLPASPAKAPETEPIDVAAHLQLLG	2	1	1	1.0733	1.03851	1.00158	1.00049	1.03492	1.08032	1.06358	1.06322	1.05661	1.06132	1	0.945647	0.920626	0.717541	0.868701	0.788903	0.862079	0.887612	0.957915	0.921623	0.903379
K.EEPLS#EEEPCTSTAIAS#PEK.K	S502:S514	sp|Q9Y2X3|NOP58_HUMAN	Nucleolar protein 58 OS=Homo sapiens GN=NOP58 PE=1 SV=1	3	3.858	0.686	0.386706	1	TSVKKKKKRGKKKHIKEEPLSEEEPCTSTAIASPEKKKKKK,KHIKEEPLSEEEPCTSTAIASPEKKKKKKKKRENED-----		3												1	0.866223	0.87186	1.01945	0.972782	0.987904	0.88448	0.87414	0.819768	0.843002	0.925188
K.EEPLS#EEEPCTSTAIAS#PEKK.K	S502:S514	sp|Q9Y2X3|NOP58_HUMAN	Nucleolar protein 58 OS=Homo sapiens GN=NOP58 PE=1 SV=1	3,4	2.601	0.6436	1.64377	1	TSVKKKKKRGKKKHIKEEPLSEEEPCTSTAIASPEKKKKKK,KHIKEEPLSEEEPCTSTAIASPEKKKKKKKKRENED-----		2												1	0.886848	0.983896	0.916392	0.985858	0.940071	1.03317	0.987728	0.880615	0.88444	0.84695
K.RSSNPPARSQSSDTEQQS#PTSGGGK.V	S504	sp|P23588|IF4B_HUMAN	Eukaryotic translation initiation factor 4B OS=Homo sapiens GN=EIF4B PE=1 SV=2	3,4	3.069	0.6015	0.49259	1	WVKRSSNPPARSQSSDTEQQSPTSGGGKVAPAQPSEEGPGR	3	2	1	1.1233	1.24458	1.04925	0.771958	0.737608	1.26646	1.33898	1.18439	1.27063	1.34619	1	1.05495	1.26766	1.16251	1.01835	0.716211	1.14465	1.17085	1.15953	1.16911	1.11868
K.S#M*PVLGSVSSVTK.T	S506	sp|A0MZ66|SHOT1_HUMAN	Shootin-1 OS=Homo sapiens GN=KIAA1598 PE=1 SV=4	2,3	2.694	0.63	0.660018	1	VTAEADSSSPTGILATSESKSMPVLGSVSSVTKTALNKKTL	5	3	1	1.02329	0.921133	0.830541	0.937703	0.873507	1.0537	1.02334	1.03833	1.04396	1.07169	1	0.920127	0.653785	0.336398	0.492802	0.359497	0.917783	0.904958	1.01875	1.04638	1.09499
K.DM*S#PLSETEM*ALGK.D	S507	sp|P27816|MAP4_HUMAN	Microtubule-associated protein 4 OS=Homo sapiens GN=MAP4 PE=1 SV=3	2,3	3.188	0.6206	0.395088	1	APAKDVAPSTVKEVGLLKDMSPLSETEMALGKDVTPPPETE	5	6	1	1.00052	0.97949	0.95565	1.00171	0.976941	0.976076	0.990119	0.902073	0.997351	1.00161	1	0.957453	0.991999	0.955109	0.97824	0.963664	0.905474	0.974188	0.959952	1.06537	1.04054
K.EM*EVEES#PEK.I	S508	sp|Q8N3X1|FNBP4_HUMAN	Formin-binding protein 4 OS=Homo sapiens GN=FNBP4 PE=1 SV=3	2,3	2.369	0.5644	0.434108	1	GAENSEKIDENSDKEMEVEESPEKIKVQTTPKVEEEQDLKF	3	3	1	1.02309	1.07498	1.04091	1.05649	1.06799	1.05711	1.05805	1.02939	0.986711	1.10625	1	0.99493	1.04183	1.04638	1.08041	1.10818	1.00669	1.04605	0.995069	0.947788	1.00245
K.ASPVTSPAAAFPTAS#PANK.D	S509	sp|Q9UIF9|BAZ2A_HUMAN	Bromodomain adjacent to zinc finger domain protein 2A OS=Homo sapiens GN=BAZ2A PE=1 SV=4	3	4.144	0.6733	2.3693	1	SVTSPKASPVTSPAAAFPTASPANKDVSSFLETTADVEEIT		1												1	0.867113	0.765094	0.571218	0.635896	0.516502	1.00849	0.842393	0.906828	0.931082	1.0368
K.IPGTPGAGGRLS#PENNQVLTK.K	S51	sp|Q16514|TAF12_HUMAN	Transcription initiation factor TFIID subunit 12 OS=Homo sapiens GN=TAF12 PE=1 SV=1	3,4	3.206	0.6191	0.467543	1	MANSTAVVKIPGTPGAGGRLSPENNQVLTKKKLQDLVREVD	2	2	1	1.10845	1.06653	1.10323	1.13281	1.04245	1.04499	1.12895	1.07118	1.05024	1.0561	1	0.98608	1.06089	1.12909	1.24012	1.19429	1.02264	0.983194	1.04451	1.05987	1.01163
K.EWNGVVSESDS#PVK.R	S51	sp|P18858|DNLI1_HUMAN	DNA ligase 1 OS=Homo sapiens GN=LIG1 PE=1 SV=1	2,3	3.757	0.6764	0.846146	1	TEPPPKAALKEWNGVVSESDSPVKRPGRKAARVLGSEGEEE		7												1	0.953447	0.977813	0.938031	0.969123	1.01105	0.934377	0.941313	0.935451	0.937246	0.974732
K.HQAS#INELK.R	S510	sp|Q9H4G0|E41L1_HUMAN	Band 4.1-like protein 1 OS=Homo sapiens GN=EPB41L1 PE=1 SV=2	3	1.614	0.329	1.26019	1	PRHKQEFLDKPEDVLLKHQASINELKRTLKEPNSKLIHRDR	1		1	0.975435	0.80049	0.767894	0.729924	0.70649	0.93366	1.02623	1.08559	1.0547	0.954502
K.SSDPDLRRS#LDK.Q	S510	sp|O60293|ZC3H1_HUMAN	Zinc finger C3H1 domain-containing protein OS=Homo sapiens GN=ZFC3H1 PE=1 SV=3	3,4	1.608	0.4664	0.517061	1	KLVGGKRRSRSKSSDPDLRRSLDKQPTDSGGGIYQYDNYEE	2	3	1	1.07354	1.0603	1.11497	1.16986	1.02237	1.08259	1.08951	0.947938	1.00002	1.10771	1	0.992775	1.0452	1.02141	1.00625	0.931759	0.987748	1.0371	0.952148	0.95118	0.975996
K.S#TIIISGISK.T	S511	sp|Q9Y426|CU025_HUMAN	C2 domain-containing protein 2 OS=Homo sapiens GN=C2CD2 PE=1 SV=2	2	2.17	0.4982	0.726685	1	VAIRQLSESSKLKLKSPRKKSTIIISGISKTSLSQDHDAAL	1		1	1.00681	0.827846	0.662225	0.797131	0.678243	0.875314	0.958163	1.00705	1.03574	0.953926
K.RSPQQTVPYVVPLS#PK.L	S511	sp|Q9UQR0|SCML2_HUMAN	Sex comb on midleg-like protein 2 OS=Homo sapiens GN=SCML2 PE=1 SV=1	3,4	3.355	0.6778	1.27207	1	TERQSTKRSPQQTVPYVVPLSPKLPKTKEYASEGEPLFAGG	1	2	1	1.09383	0.931068	0.98902	1.0315	0.923254	1.0956	0.858123	0.963339	1.16283	0.985371	1	0.97786	0.934931	0.941426	0.984138	1.03113	0.94026	0.903282	0.960236	1.07559	0.989698
K.ISM*QDVDLSLGS#PK.L	S511	sp|Q09666|AHNK_HUMAN	Neuroblast differentiation-associated protein AHNAK OS=Homo sapiens GN=AHNAK PE=1 SV=2	3	3.222	0.5782	1.23059	1	PEMIIQKPKISMQDVDLSLGSPKLKGDIKVSAPGVQGDVKG	1	1	1	1.1455	1.12169	1.079	1.20828	1.30242	1.11513	1.06563	1.09303	1.09109	1.11921	1	0.978266	1.10226	0.982284	0.909296	0.842983	0.992937	1.05141	1.12837	0.99205	1.07062
K.AEAPLPS#PK.L	S5110	sp|Q09666|AHNK_HUMAN	Neuroblast differentiation-associated protein AHNAK OS=Homo sapiens GN=AHNAK PE=1 SV=2	2	1.37	0.4416	1.23179	1	FPDVEFDIKSPKFKAEAPLPSPKLEGELQAPDLELSLPAIH	1	1	1	1.11768	0.935392	1.04408	0.988995	1.01962	0.948909	1.00385	1.00511	0.958451	1.05587	1	0.966312	1.01961	0.970037	0.974121	0.942805	0.915038	0.970584	0.98147	0.878213	0.902397
K.KSPPTTM*LLPAS#PAK.A	S512	sp|Q9UGU5|HMGX4_HUMAN	HMG domain-containing protein 4 OS=Homo sapiens GN=HMGXB4 PE=2 SV=2	3	2.437	0.4653	1.31007	1	SVGVLSPQKKSPPTTMLLPASPAKAPETEPIDVAAHLQLLG	1	1	1	1.03699	0.858375	0.889492	0.955817	0.893024	0.923582	1.04001	1.01087	0.991235	0.993966	1	0.951751	0.854629	0.744393	0.842421	0.704121	0.91545	0.961474	0.900986	0.948767	0.857416
K.SPPTTM*LLPAS#PAK.A	S512	sp|Q9UGU5|HMGX4_HUMAN	HMG domain-containing protein 4 OS=Homo sapiens GN=HMGXB4 PE=2 SV=2	2,3	2.85	0.5604	1.15894	1	SVGVLSPQKKSPPTTMLLPASPAKAPETEPIDVAAHLQLLG	1	1	1	1.11392	1.12476	1.14314	1.13127	0.99698	1.04171	1.14873	1.12311	1.05391	1.10409	1	0.868788	0.716844	0.839102	0.80614	0.736027	0.862315	0.943652	0.890907	0.989562	0.954165
K.EEPLSEEEPCTSTAIAS#PEK.K	S514	sp|Q9Y2X3|NOP58_HUMAN	Nucleolar protein 58 OS=Homo sapiens GN=NOP58 PE=1 SV=1	3	5.655	0.7496	0.580312	1	KHIKEEPLSEEEPCTSTAIASPEKKKKKKKKRENED-----	1	2	1	1.03459	1.00723	1.09778	1.0605	1.07497	1.06624	1.08851	0.931063	1.03833	1.0371	1	0.943852	1.1064	1.0903	1.07815	1.16459	1.02746	0.958638	0.992786	1.04956	1.01557
K.EEPLSEEEPCTSTAIAS#PEKK.K	S514	sp|Q9Y2X3|NOP58_HUMAN	Nucleolar protein 58 OS=Homo sapiens GN=NOP58 PE=1 SV=1	3	3.718	0.649	1.18288	1	KHIKEEPLSEEEPCTSTAIASPEKKKKKKKKRENED-----		1												1	0.916859	1.13881	1.18295	1.26708	1.17881	1.04645	1.04623	1.03162	0.988895	1.02523
K.RLS#DEHEPEQRK.K	S514	sp|Q9UK59|DBR1_HUMAN	Lariat debranching enzyme OS=Homo sapiens GN=DBR1 PE=1 SV=2	4	1.237	0.45	0.935177	1	GGTVESGNGEDLTKVPLKRLSDEHEPEQRKKIKRRNQAIYA		2												1	1.16836	1.08495	1.31813	1.18622	1.16819	1.05768	1.00406	1.15597	1.08628	1.07338
K.AAS#EELLEK.S	S515	sp|Q6ZV73|FGD6_HUMAN	FYVE, RhoGEF and PH domain-containing protein 6 OS=Homo sapiens GN=FGD6 PE=1 SV=2	2	1.927	0.3849	0.661981	1	VPKKPQRHSLPATGVLKKAASEELLEKSSYPSSEEKSSEKS	2	2	1	1.10396	1.09878	1.17768	1.17667	1.17156	1.28392	1.16489	1.11641	1.17111	1.21279	1	0.978605	1.04304	1.08107	0.99759	1.01011	1.08408	0.987875	0.975881	0.966987	1.06417
K.ETES#APGS#PRAVTPVPTK.T	S517:S521	sp|Q6PKG0|LARP1_HUMAN	La-related protein 1 OS=Homo sapiens GN=LARP1 PE=1 SV=2	2,3,4	2.075	0.638	0.733918	1	SQLLNCPEFVPRQHYQKETESAPGSPRAVTPVPTKTEEVSN,NCPEFVPRQHYQKETESAPGSPRAVTPVPTKTEEVSNLKTL	7	7	1	1.09825	1.009	1.06035	1.00139	0.958955	1.09393	1.04527	1.13502	1.11278	1.11962	1	1.05126	1.10504	1.10512	1.08203	0.940817	1.0856	1.0448	1.11898	1.10732	1.12441
K.RLS#M*EIEK.E	S518	sp|P35240|MERL_HUMAN	Merlin OS=Homo sapiens GN=NF2 PE=1 SV=1	2	1.284	0.2812	0.86316	1	FNLIGDSLSFDFKDTDMKRLSMEIEKEKVEYMEKSKHLQEQ	1		1	0.922383	1.0288	0.986	0.928186	0.958599	0.92663	0.967024	1.04305	1.01693	1.02278
K.DESEVISQNETCS#PAEVESNEK.D	S518	sp|Q6VMQ6|MCAF1_HUMAN	Activating transcription factor 7-interacting protein 1 OS=Homo sapiens GN=ATF7IP PE=1 SV=3	3	5.83	0.7854	1.02286	1	EEDISGEKDESEVISQNETCSPAEVESNEKDNKPEEEEQVI		1												1	0.973072	0.999773	1.04195	1.15413	1.06833	0.972344	0.966966	0.962899	0.828558	0.925225
K.YSISLS#PPEQQK.K	S521	sp|Q15057|ACAP2_HUMAN	Arf-GAP with coiled-coil, ANK repeat and PH domain-containing protein 2 OS=Homo sapiens GN=ACAP2 PE=1 SV=3	2,3	3.298	0.705	0.985056	1	AYIRAKYVERKFVDKYSISLSPPEQQKKFVSKSSEEKRLSI	3	4	1	0.989777	0.916514	1.02726	0.961795	0.966249	0.995134	0.906535	0.940368	0.988627	1.03712	1	0.903669	0.977786	0.975252	1.0462	1.07088	0.899052	0.877537	0.929813	0.987989	0.943485
K.VPDS#PENELK.S	S522	sp|Q8NI35|INADL_HUMAN	InaD-like protein OS=Homo sapiens GN=INADL PE=1 SV=3	2	1.877	0.5484	0.281766	1	IDTLKNDNIQALEKLEKVPDSPENELKSRWENLLGPDYEVM	4		1	1.08353	1.04661	1.04143	1.01512	1.11451	0.977555	1.04079	0.997018	1.05768	1.0508
K.VQM*TSPSSTGS#PM*FK.F	S522	sp|P49790|NU153_HUMAN	Nuclear pore complex protein Nup153 OS=Homo sapiens GN=NUP153 PE=1 SV=2	3	2.608	0.5749	0.976965	1	INSSQALTNKVQMTSPSSTGSPMFKFSSPIVKSTEANVLPP	1	2	1	1.16656	1.172	1.11977	1.23837	1.26563	1.27825	1.15651	1.17843	1.30995	1.14364	1	1.01641	0.997141	0.971388	1.06933	1.02683	1.03728	0.987646	0.972422	1.02237	1.0042
K.SES#M*PVQLNK.G	S522	sp|Q92609|TBCD5_HUMAN	TBC1 domain family member 5 OS=Homo sapiens GN=TBC1D5 PE=1 SV=1	2	2.118	0.5675	0.610237	1	EAPSHHLQQQQQQQRLMKSESMPVQLNKGLSSKNISSSPSV		2												1	0.937818	0.563773	0.311951	0.355953	0.316628	1.03675	1.02936	1.0629	1.10629	1.02633
K.EPLIPAS#PK.A	S523	sp|Q9Y613|FHOD1_HUMAN	FH1/FH2 domain-containing protein 1 OS=Homo sapiens GN=FHOD1 PE=1 SV=3	2	1.538	0.4656	0.747314	1	VLLRAQRSLAPEPKEPLIPASPKAEPIWELPTRAPRLSIGD	3	2	1	1.04797	1.06003	1.11882	1.05183	1.05835	1.00414	0.996674	1.12002	1.09159	1.0321	1	1.04543	1.02084	1.02755	1.04924	0.98218	1.0067	0.989261	1.01673	1.06417	0.937571
K.NCPPS#PLPLISK.Q	S524	sp|Q8IWC1|MA7D3_HUMAN	MAP7 domain-containing protein 3 OS=Homo sapiens GN=MAP7D3 PE=1 SV=2	2,3	2.298	0.5218	1.21138	1	ACGLPSPISTNRQIQKNCPPSPLPLISKQSPQTSFPYKIMP	1	1	1	1.06272	1.00767	1.14482	1.03432	1.07412	1.02093	1.12069	1.10852	1.1706	1.0683	1	0.868644	0.768234	0.662849	0.686691	0.459635	0.858061	0.972084	0.990125	0.923723	0.911456
K.HSDS#KEDDGQEIA.-	S525	sp|Q5ZPR3|CD276_HUMAN	CD276 antigen OS=Homo sapiens GN=CD276 PE=1 SV=1	2,3	1.864	0.5581	0.376546	1	DQDGEGEGSKTALQPLKHSDSKEDDGQEIA-----------	2	2	1	0.925583	1.01199	0.939556	0.954854	0.959908	0.966934	1.06314	0.875948	0.94295	0.989701	1	1.0495	1.00169	1.10016	0.974294	1.03454	1.04215	1.06193	1.04071	1.00342	1.02349
K.LM*LSTSEYSQS#PK.M	S525	sp|Q12888|TP53B_HUMAN	Tumor suppressor p53-binding protein 1 OS=Homo sapiens GN=TP53BP1 PE=1 SV=2	3	3.674	0.692	1.33648	1	GLSLTGDSCKLMLSTSEYSQSPKMESLSSHRIDEDGENTQI	1	1	1	0.798868	0.919607	1.18381	0.89631	1.23259	0.936091	0.867546	1.02233	0.962429	1.0641	1	1.1331	1.08281	1.24306	1.12928	1.23832	1.07918	1.07197	1.07587	1.21324	1.30161
K.S#QNPLRSFK.H	S526	sp|Q9NY93|DDX56_HUMAN	Probable ATP-dependent RNA helicase DDX56 OS=Homo sapiens GN=DDX56 PE=1 SV=1	3	1.11	0.3429	1.30869	1	RPHKKRKKLSSSCRKAKRAKSQNPLRSFKHKGKKFRPTAKP	1	1	1	0.996012	0.90603	0.723406	0.863496	0.604934	1.01807	1.09268	0.998451	1.12021	1.01309	1	0.875716	0.623445	0.251798	0.364941	0.292948	0.893741	1.01115	1.05246	1.14938	1.002
K.RRGS#M*EQAPAVALPPTHK.K	S526	sp|Q8WUF5|IASPP_HUMAN	RelA-associated inhibitor OS=Homo sapiens GN=PPP1R13L PE=1 SV=4	4	2.057	0.3486	0.875638	1	ELEEVARVLAEIPRPLKRRGSMEQAPAVALPPTHKKQYQQI		1												1	0.854437	0.809744	0.800413	0.867745	0.80337	0.851519	0.878937	0.882669	1.02671	0.896767
K.DSDQVAQS#DGEESPAAEEQLLGEHIK.E	S527	sp|O94979|SC31A_HUMAN	Protein transport protein Sec31A OS=Homo sapiens GN=SEC31A PE=1 SV=3	3	3.796	0.6657	1.62364	1	ALNKVDGANVALKDSDQVAQSDGEESPAAEEQLLGEHIKEE		1												1	1.12701	1.00748	1.02031	1.14373	1.23559	0.882282	0.971722	0.98188	0.971897	1.03852
K.HDRRRS#QS#IEQESQEK.Q	S527:S529	sp|Q5VTL8|PR38B_HUMAN	Pre-mRNA-splicing factor 38B OS=Homo sapiens GN=PRPF38B PE=1 SV=1	4	2.991	0.6209	0.835111	1	SHKRDHSDSKDQSDKHDRRRSQSIEQESQEKQHKNKDETV-,KRDHSDSKDQSDKHDRRRSQSIEQESQEKQHKNKDETV---		2												1	0.970726	0.96666	0.975463	0.939894	0.627708	0.979527	0.995383	1.12671	1.10402	1.14417
K.ITVQAS#PNLDK.R	S528	sp|Q5TCX8|M3KL4_HUMAN	Mitogen-activated protein kinase kinase kinase MLK4 OS=Homo sapiens GN=MLK4 PE=1 SV=1	2,3	2.774	0.6377	0.43063	1	KDGHRISLPSDFQHKITVQASPNLDKRRSLNSSSSSPPSSP	3	2	1	1.10029	1.03374	1.10542	1.11736	1.0571	1.10632	1.08182	1.04413	1.08877	1.07923	1	0.964613	0.952418	0.908737	0.987629	1.07415	0.995662	0.964382	0.978845	0.930638	0.921496
K.VFGS#LERGLDK.V	S529	sp|Q14680|MELK_HUMAN	Maternal embryonic leucine zipper kinase OS=Homo sapiens GN=MELK PE=1 SV=3	3	1.254	0.2544	0.839919	1	DLNQAHMEETPKRKGAKVFGSLERGLDKVITVLTRSKRKGS		1												1	0.947361	0.914679	0.885953	0.887769	0.828026	1.03744	0.901347	0.980822	1.0301	1.08624
K.M*RDAGDPS#PPNK.M	S53	sp|Q9BTA9|WAC_HUMAN	WW domain-containing adapter protein with coiled-coil OS=Homo sapiens GN=WAC PE=1 SV=3	3	1.793	0.6379	0.829513	1	KSHPSSGDHRHEKMRDAGDPSPPNKMLRRSDSPENKYSDST	2	2	1	1.05706	1.02395	1.07091	0.903665	0.814708	0.993426	1.09868	1.04356	1.03257	1.06494	1	0.963879	0.987761	1.05571	1.07049	0.828683	0.976066	0.955992	0.990858	0.977973	0.970756
K.STFREES#PLRIK.M	S531	sp|Q9NYF8|BCLF1_HUMAN	Bcl-2-associated transcription factor 1 OS=Homo sapiens GN=BCLAF1 PE=1 SV=2	2,3,4	2.136	0.51	0.773267	1	YSPPLHKNLDAREKSTFREESPLRIKMIASDSHRPEVKLKM	6	9	1	1.05456	1.0401	1.06404	1.03239	1.03302	1.02445	1.13772	1.02917	1.00955	1.16817	1	0.947457	0.902442	0.773818	0.914156	0.781811	0.956304	0.940628	0.913392	0.899274	0.914253
K.EHSLQVS#PSLEK.G	S532	sp|O95235|KI20A_HUMAN	Kinesin-like protein KIF20A OS=Homo sapiens GN=KIF20A PE=1 SV=1	3	2.945	0.5121	0.647666	1	PMQLGFPSLHSFIKEHSLQVSPSLEKGAKADTGLDDDIENE	1	1	1	1.11637	1.05136	1.26055	1.08998	1.16188	1.1695	1.15005	1.15973	1.16924	1.17664	1	0.95789	0.957365	1.06551	1.05423	1.1246	0.95815	1.03845	1.00785	1.04488	0.974684
K.EM*AEDDDDS#FP.-	S532	sp|O43242|PSMD3_HUMAN	26S proteasome non-ATPase regulatory subunit 3 OS=Homo sapiens GN=PSMD3 PE=1 SV=2	2	1.954	0.675	1.02558	1	REREQQDLEFAKEMAEDDDDSFP------------------		2												1	1.03332	0.952843	0.947619	0.886857	0.996705	1.1253	1.16663	1.15752	1.07828	1.0852
K.HS#PDLRVVQK.Y	S534	sp|Q8IWI9|MGAP_HUMAN	MAX gene-associated protein OS=Homo sapiens GN=MGA PE=1 SV=2	3	1.631	0.5518	1.04568	1	NSNETAFCLGKESENGLRKHSPDLRVVQKYPLLKEPQWKYP		1												1	0.9989	1.07388	0.971673	0.959607	0.769998	1.14697	1.08104	1.00535	0.980548	1.08845
K.ISTASQVSQGTGS#PVPK.I	S536	sp|Q9ULM3|YETS2_HUMAN	YEATS domain-containing protein 2 OS=Homo sapiens GN=YEATS2 PE=1 SV=2	3	2.938	0.6954	1.61097	1	STGSPTNKISTASQVSQGTGSPVPKIHGSSFVTSTVKQEDS	1		1	1.12293	1.10764	1.16909	1.08193	1.06476	1.06055	1.14792	1.04481	1.04352	1.12001
K.EVQSSCRVVPEDGS#PEK.R	S537	sp|Q02040|AK17A_HUMAN	A-kinase anchor protein 17A OS=Homo sapiens GN=AKAP17A PE=1 SV=2	3	3.195	0.6228	1.27495	1	AEEAPCKEVQSSCRVVPEDGSPEKRCPGGVLSCIPDNNQQP	2	1	1	1.10954	0.931152	0.944354	0.764244	0.577869	1.14761	1.16193	1.08261	1.18061	1.18841	1	1.01533	1.11476	0.994185	0.9731	0.487952	1.10676	1.02118	1.01199	1.00492	0.958457
K.S#QILAPGEK.I	S537	sp|Q70EK8|UBP53_HUMAN	Inactive ubiquitin carboxyl-terminal hydrolase 53 OS=Homo sapiens GN=USP53 PE=2 SV=2	2	1.269	0.2569	0.706623	1	KHDRVVPQSRASAQIISSSKSQILAPGEKITGKVKSDNGTG	2	2	1	0.939341	0.899368	0.935527	0.964139	0.924519	0.905708	0.952892	0.947498	0.945981	0.981024	1	0.869622	0.811759	0.663819	0.758839	0.671666	0.903206	0.811465	0.933865	0.848557	0.955261
K.GKGS#PRPQAPK.A	S538	sp|Q14978|NOLC1_HUMAN	Nucleolar and coiled-body phosphoprotein 1 OS=Homo sapiens GN=NOLC1 PE=1 SV=2	3,4	1.053	0.2821	0.895924	1	NSSSSDDSSEEEEEKLKGKGSPRPQAPKANGTSALTAQNGK	2		1	1.06448	1.00796	1.07181	1.0638	0.991829	1.02353	1.00892	1.06975	0.991664	1.08063
K.TDTPPSSVPTSVISTPSTEEIQSETPGDAQGS#PPELK.R	S538	sp|Q13112|CAF1B_HUMAN	Chromatin assembly factor 1 subunit B OS=Homo sapiens GN=CHAF1B PE=1 SV=1	4	4.567	0.6852	1.24977	1	VISTPSTEEIQSETPGDAQGSPPELKRPRLDENKGGTESLD	1	1	1	1.04676	1.05447	1.21207	1.19892	1.07495	1.14726	1.01025	1.15905	1.1742	1.2114	1	1.20217	1.13092	1.50483	1.59802	1.45279	1.00365	1.05708	1.03542	1.2215	1.14177
K.GS#PRPQAPK.A	S538	sp|Q14978|NOLC1_HUMAN	Nucleolar and coiled-body phosphoprotein 1 OS=Homo sapiens GN=NOLC1 PE=1 SV=2	2	1.227	0.5896	0.56537	1	NSSSSDDSSEEEEEKLKGKGSPRPQAPKANGTSALTAQNGK	2	2	1	1.08753	1.09021	1.07744	1.16152	1.09042	1.01537	1.08999	1.0632	1.04082	1.02695	1	0.950215	0.942984	0.977135	1.08969	1.04694	0.939442	1.02232	0.990889	0.972975	0.934814
K.M*EPQS#PGEVK.K	S538	sp|Q03112|EVI1_HUMAN	MDS1 and EVI1 complex locus protein EVI1 OS=Homo sapiens GN=MECOM PE=1 SV=2	2,3	1.559	0.3888	0.682674	1	SMYPFPDRDLRSLPLKMEPQSPGEVKKLQKGSSESPFDLTT	1	2	1	0.940748	1.12553	1.12327	1.20372	1.1082	1.07883	1.20423	0.978864	1.13924	1.01456	1	0.960537	0.939838	1.13121	1.06452	1.20053	1.01341	0.970947	1.00731	1.03731	0.97282
K.S#LVM*HTPPVLK.K	S538	sp|P46013|KI67_HUMAN	Antigen KI-67 OS=Homo sapiens GN=MKI67 PE=1 SV=2	3	2.35	0.5626	0.94335	1	DENLPPNTPLKRGEAPTKRKSLVMHTPPVLKKIIKEQPQPS	1	1	1	1.01583	0.945501	1.11827	0.993161	1.13792	0.975164	1.03357	1.18517	1.25523	1.27013	1	0.945957	0.732493	0.44793	0.545763	0.458037	0.92307	1.03444	1.00685	0.976325	0.982578
K.TAPPAS#PEARK.R	S542	sp|Q96JM3|CHAP1_HUMAN	Chromosome alignment-maintaining phosphoprotein 1 OS=Homo sapiens GN=CHAMP1 PE=1 SV=2	2,3	1.213	0.3429	0.614818	1	DTEPRKPALFPEPAKTAPPASPEARKRALFPEPRKHALFPE	3	1	1	1.16637	1.10665	1.16772	1.20466	1.0247	1.17005	1.1698	1.13565	1.12527	1.06476	1	1.4	1.4722	1.38672	1.95187	1.18001	1.21625	1.22025	1.05533	1.17314	1.14616
K.ERTESEVPPRPAS#PK.V	S544	sp|Q9Y3L3|3BP1_HUMAN	SH3 domain-binding protein 1 OS=Homo sapiens GN=SH3BP1 PE=1 SV=3	3,4	2.445	0.555	0.139025	1	ALASAATKERTESEVPPRPASPKVTRSPPETAAPVEDMARR	7	9	1	1.07657	1.07247	1.15689	1.07425	1.00847	1.0559	1.09519	1.08327	1.08526	1.11576	1	1.05762	1.05693	1.18723	1.11607	1.10575	1.03878	1.0736	1.06356	1.08768	1.04937
K.GPRIS#APNVDFNLEGPK.V	S5448	sp|Q09666|AHNK_HUMAN	Neuroblast differentiation-associated protein AHNAK OS=Homo sapiens GN=AHNAK PE=1 SV=2	3	2.446	0.5666	1.42062	1	QVSGELKGPGVDVNLKGPRISAPNVDFNLEGPKVKGSLGAT	1		1	0.679378	0.783637	0.718314	0.747199	0.639947	0.931449	0.82029	0.859444	0.682288	0.832156
K.GLAGPPAS#PGK.A	S545	sp|Q9P206|K1522_HUMAN	Uncharacterized protein KIAA1522 OS=Homo sapiens GN=KIAA1522 PE=1 SV=2	2	1.952	0.4636	0.846667	1	YSSQSGTPTLPPKGLAGPPASPGKAQPPKPERVTSLRSPGA	2	1	1	1.0456	1.05613	1.06179	0.990436	1.03109	0.986792	0.995134	1.01397	1.01952	1.05103	1	1.04171	1.01408	1.07808	1.06218	1.04842	1.00746	1.07342	0.984212	0.960943	0.930013
K.ELSESVQQQSTPVPLIS#PK.R	S547	sp|Q9ULU4|PKCB1_HUMAN	Protein kinase C-binding protein 1 OS=Homo sapiens GN=ZMYND8 PE=1 SV=2	3	4.199	0.7445	1.01727	1	MDLKELSESVQQQSTPVPLISPKRQIRSRFQLNLDKTIESC	1	1	1	1.00908	0.811074	0.927881	0.738836	0.742562	0.897656	1.05459	0.996752	1.15711	0.960585	1	0.9302	1.07793	0.941013	0.911375	0.884893	1.05558	0.893504	1.00158	0.940796	0.963943
K.RKAS#PEPPDSAEGALK.L	S547	sp|Q9H1B7|I2BPL_HUMAN	Interferon regulatory factor 2-binding protein-like OS=Homo sapiens GN=IRF2BPL PE=1 SV=1	4	3.697	0.4352	0.554217	1	LPPAAPSGRGAAASLRKRKASPEPPDSAEGALKLGEEQQRQ	1	2	1	1.10714	1.03397	1.14674	1.09707	1.06468	1.05355	1.13759	1.10528	1.10639	1.11808	1	1.00791	1.02773	1.08576	1.02492	1.1045	1.04011	1.05245	1.04782	0.991182	0.94641
K.EAEEGPTGASESQDS#PRK.L	S547	sp|Q5TCZ1|SPD2A_HUMAN	SH3 and PX domain-containing protein 2A OS=Homo sapiens GN=SH3PXD2A PE=1 SV=1	3	2.569	0.5683	0.969439	1	PPSKPKEAEEGPTGASESQDSPRKLKYEEPEYDIPAFGFDS	1	1	1	1.12946	1.17355	1.03245	1.16831	1.06602	1.07452	1.09066	1.02333	1.01138	1.08886	1	1.23645	1.276	1.25083	1.43397	1.49717	1.24664	1.26111	1.20142	1.13462	1.15095
K.AS#PEPPDSAEGALK.L	S547	sp|Q9H1B7|I2BPL_HUMAN	Interferon regulatory factor 2-binding protein-like OS=Homo sapiens GN=IRF2BPL PE=1 SV=1	2,3	3.202	0.6453	0.66356	1	LPPAAPSGRGAAASLRKRKASPEPPDSAEGALKLGEEQQRQ	2	2	1	1.09682	1.04863	1.14317	1.07192	1.10946	1.04976	1.03746	0.996026	1.02874	1.04671	1	1.09255	1.10217	1.17616	1.14425	1.19848	1.12896	1.16019	1.06692	1.14724	1.10337
K.LTRPAAS#PAVGEK.L	S547	sp|Q8N2M8|CLASR_HUMAN	CLK4-associating serine/arginine rich protein OS=Homo sapiens GN=CLASRP PE=1 SV=4	3	2.093	0.4677	1.07922	1	SRSQSPSPSPAREKLTRPAASPAVGEKLKKTEPAAGKETGA	1	1	1	1.1133	1.08395	1.06433	1.13918	1.11367	1.06094	1.11197	1.11296	1.15619	1.17647	1	1.02273	0.847259	0.659717	0.713933	0.593676	1.00712	1.04046	1.04292	1.07901	1.0406
K.S#PGHM*VILDQTK.G	S553	sp|Q9NWH9|SLTM_HUMAN	SAFB-like transcription modulator OS=Homo sapiens GN=SLTM PE=1 SV=2	2,3	4.506	0.6812	0.537975	1	SGQTSESIKKSEEKKRISSKSPGHMVILDQTKGDHCRPSRR	5	5	1	1.00721	1.05843	1.08827	1.02982	1.04884	1.00189	1.02287	1.02694	1.05127	1.06392	1	1.08002	1.076	1.16182	1.15262	1.19057	1.01438	1.02953	1.08263	1.0801	1.13729
K.QKS#DAEEDGGTVSQEEEDRKPK.A	S554	sp|P27824|CALX_HUMAN	Calnexin OS=Homo sapiens GN=CANX PE=1 SV=2	4,5	3.387	0.6856	1.12566	1	EKDKGDEEEEGEEKLEEKQKSDAEEDGGTVSQEEEDRKPKA	2	2	1	0.998263	1.10048	1.19881	1.15779	1.19022	0.965591	1.08106	1.09886	1.1383	1.13654	1	0.977335	0.8577	1.07057	0.980407	1.02691	0.880823	1.02948	1.00319	0.919623	0.989465
K.S#DAEEDGGTVSQEEEDRKPK.A	S554	sp|P27824|CALX_HUMAN	Calnexin OS=Homo sapiens GN=CANX PE=1 SV=2	3,4	3.458	0.7059	0.780708	1	EKDKGDEEEEGEEKLEEKQKSDAEEDGGTVSQEEEDRKPKA	2	2	1	1.16951	1.05493	1.32937	1.25755	1.24185	1.23425	1.1921	1.3085	1.26579	1.21939	1	0.960088	1.01153	1.04879	0.992163	0.977799	0.998434	0.864471	0.954867	0.914872	0.981515
K.RRRS#M*NEIK.N	S554	sp|Q5VWQ0|RSBN1_HUMAN	Round spermatid basic protein 1 OS=Homo sapiens GN=RSBN1 PE=2 SV=2	4	1.652	0.3214	0.991648	1	PGEQMIPTADMPKSPFKRRRSMNEIKNLQYLPRTSEPREVL		1												1	0.94552	0.767322	0.716081	0.768991	0.553906	1.05775	0.99124	0.944607	0.946377	0.891942
K.SQFCENS#NDTVK.L	S554	sp|Q14207|NPAT_HUMAN	Protein NPAT OS=Homo sapiens GN=NPAT PE=1 SV=3	2	1.593	0.5367	0.195424	1	LSQDTSLTGKPSKKSQFCENSNDTVKLKINFHGSKSSDSSE		1												1	0.915948	0.879868	0.91235	0.909106	0.988666	0.963935	0.891327	0.914002	0.879701	0.956978
K.EVPWS#PSAEK.A	S556	sp|Q5JSZ5|PRC2B_HUMAN	Protein PRRC2B OS=Homo sapiens GN=PRRC2B PE=1 SV=2	2,3	2.192	0.5592	1.05488	1	CKQARKAGEARKQAEKEVPWSPSAEKASPQENGPAVHKGSP		2												1	1.00009	0.992679	1.02145	1.06411	1.05103	1.07159	1.00424	1.00184	1.05447	1.06531
K.NVQQDNSEAGTQPQVQTDAQQTSQSPPS#PELTSEENK.I	S557	sp|Q92598|HS105_HUMAN	Heat shock protein 105 kDa OS=Homo sapiens GN=HSPH1 PE=1 SV=1	4	7.498	0.7599	0.585167	1	EAGTQPQVQTDAQQTSQSPPSPELTSEENKIPDADKANEKK	1	1	1	1.72282	1.97513	1.66781	1.39774	1.5429	1.87514	1.74012	1.61493	1.78357	2.04886	1	1.52826	1.65872	1.67789	1.61716	1.83021	1.31447	1.60097	1.40477	1.65308	1.7026
K.TASPFQCSS#P.-	S558	sp|Q6PGQ7|BORA_HUMAN	Protein aurora borealis OS=Homo sapiens GN=BORA PE=1 SV=2	2	2.987	0.7439	0.85171	1	KQDHTTQRCWMKTASPFQCSSP-------------------	1	2	1	1.15578	1.18963	1.11777	1.19045	1.19685	1.14371	1.14302	1.01247	1.13953	1.08583	1	1.0329	1.00173	1.17544	1.0747	1.16155	1.04622	1.11708	1.0027	0.976398	1.09723
K.AQQQEEQGS#VNDVKEEEK.E	S560	sp|Q9Y4W2|LAS1L_HUMAN	Ribosomal biogenesis protein LAS1L OS=Homo sapiens GN=LAS1L PE=1 SV=2	3,4	5.066	0.7357	0.465584	1	KPASSSFGSEAKAQQQEEQGSVNDVKEEEKEEKEVLPDQVE	2	3	1	1.03415	1.02223	1.04455	0.973487	0.974406	1.04524	1.07198	0.968903	1.08862	0.998318	1	0.959529	0.910581	0.92427	0.952809	0.862373	1.01159	0.977159	1.00706	1.02449	1.01783
K.ENES#PDVRR.D	S560	sp|Q96FV9|THOC1_HUMAN	THO complex subunit 1 OS=Homo sapiens GN=THOC1 PE=1 SV=1	2	0.782	0.2609	1.60094	1	IKTGEDEDEEDNDALLKENESPDVRRDKPVTGEQIEVFANK	1		1	1.57915	2.5279	4.81236	7.85192	9.97841	1.21626	0.923315	1.0361	1.09102	0.532906
K.LNLGTDSDSS#PQK.S	S562	sp|Q16512|PKN1_HUMAN	Serine/threonine-protein kinase N1 OS=Homo sapiens GN=PKN1 PE=1 SV=2	2,3	3.545	0.6519	0.772853	1	ARTTGDISVEKLNLGTDSDSSPQKSSRDPPSSPSSLSSPIQ	4	3	1	1.02753	0.981009	1.06569	1.04577	1.02357	0.9984	1.01044	1.00762	1.04875	1.01042	1	1.01949	1.04389	1.04679	1.07555	1.10342	0.999514	0.99164	0.985796	1.00814	0.944908
K.AAKNS#EEEEEEK.K	S563	sp|Q14978|NOLC1_HUMAN	Nucleolar and coiled-body phosphoprotein 1 OS=Homo sapiens GN=NOLC1 PE=1 SV=2	3	2.096	0.5207	0.159893	1	APKANGTSALTAQNGKAAKNSEEEEEEKKKAAVVVSKSGSL	2	2	1	0.986917	1.11899	0.966489	1.0332	1.06751	0.962381	1.01286	0.968868	0.964693	0.966024	1	1.07662	1.07363	1.22595	1.08919	1.17263	1.04986	1.12931	1.08722	1.08539	1.08403
K.NS#EEEEEEK.K	S563	sp|Q14978|NOLC1_HUMAN	Nucleolar and coiled-body phosphoprotein 1 OS=Homo sapiens GN=NOLC1 PE=1 SV=2	2	2.03	0.4019	0.440997	1	APKANGTSALTAQNGKAAKNSEEEEEEKKKAAVVVSKSGSL	2	2	1	1.06333	1.073	1.22908	1.10535	1.08008	1.11069	1.08404	0.967072	1.09813	1.1385	1	1.09057	1.22826	1.24841	1.12809	1.28533	1.1049	1.11259	1.06661	1.00158	0.965955
K.QGGSQPSSFS#PGQSQVTPQDQEK.A	S563	sp|Q9H0L4|CSTFT_HUMAN	Cleavage stimulation factor subunit 2 tau variant OS=Homo sapiens GN=CSTF2T PE=1 SV=1	3	5.906	0.6925	0.935082	1	IQGGGIQGASKQGGSQPSSFSPGQSQVTPQDQEKAALIMQV	1	1	1	1.16712	1.09516	1.25126	1.07431	1.27409	1.08674	1.24237	1.24545	1.32981	1.24654	1	1.00186	1.0302	0.993357	1.14631	1.06084	1.00603	1.03483	1.05692	0.967322	0.977652
K.S#GS#RGM*ERTVVM*DK.S	S563:S565	sp|Q14151|SAFB2_HUMAN	Scaffold attachment factor B2 OS=Homo sapiens GN=SAFB2 PE=1 SV=1	3	1.172	0.2398	0.307026	1	EEKDQDELKPGPTNRSRVTKSGSRGMERTVVMDKSKGEPVI,KDQDELKPGPTNRSRVTKSGSRGMERTVVMDKSKGEPVISV	2		1	1.04714	0.9524	0.761506	0.575164	0.453585	1.06117	1.05228	1.09617	1.12622	1.1555
K.HQRQLS#LPLTQSK.S	S564	sp|Q9C0I1|MTMRC_HUMAN	Myotubularin-related protein 12 OS=Homo sapiens GN=MTMR12 PE=1 SV=2	3	2.376	0.5391	1.18862	1	KPKLDKGQRKGMRFKHQRQLSLPLTQSKSSPKRGFFREETD		1												1	0.856794	0.527244	0.236218	0.294906	0.180261	0.900396	0.954039	1.01169	1.01107	1.00212
K.VDEDS#AEDTQSNDGK.E	S565	sp|Q9H2G2|SLK_HUMAN	STE20-like serine/threonine-protein kinase OS=Homo sapiens GN=SLK PE=1 SV=1	2	1.924	0.6195	0.259961	1	TSDVIGTCEAADVAQKVDEDSAEDTQSNDGKEVVEVGQKLI		1												1	1.07853	1.15695	1.6201	1.54191	1.19449	1.22853	1.07621	1.00003	1.18851	0.868351
K.RAM*S#GLEGPLTK.K	S566	sp|Q9P2N5|RBM27_HUMAN	RNA-binding protein 27 OS=Homo sapiens GN=RBM27 PE=1 SV=2	3	2.196	0.5451	1.41534	1	SINSNITRVVLEPDSRKRAMSGLEGPLTKKPWLGKQGNNNQ	1	1	1	1.04626	0.912109	0.811504	0.84172	0.76555	1.09183	1.15735	1.13883	1.0911	1.09146	1	0.767747	0.48653	0.325785	0.361289	0.376789	0.967803	1.01128	1.04804	1.05418	1.03078
K.NQQGFS#PK.A	S568	sp|Q9NS87|KIF15_HUMAN	Kinesin-like protein KIF15 OS=Homo sapiens GN=KIF15 PE=1 SV=1	2	1.443	0.4165	0.86607	1	EKAFSEISGMEKSDKNQQGFSPKAQKEPCLFANTEKLKAQL	1	1	1	1.10627	1.16676	1.17109	1.19806	1.15938	1.08976	1.18802	1.05544	1.07084	1.0759	1	1.1091	1.08678	1.09575	1.09016	1.17977	1.02169	1.0595	1.01541	1.03503	0.991415
K.SETSWES#PK.Q	S568	sp|Q86UE4|LYRIC_HUMAN	Protein LYRIC OS=Homo sapiens GN=MTDH PE=1 SV=2	2,3	2.581	0.413	0.601335	1	SNTKQNSVPPSQTKSETSWESPKQIKKKKKARRET------		2												1	0.989291	1.07023	1.08201	1.09727	1.08312	1.0526	0.983245	0.936048	0.977226	0.998062
K.VVS#PPEPEK.E	S569	sp|Q8N163|K1967_HUMAN	DBIRD complex subunit KIAA1967 OS=Homo sapiens GN=KIAA1967 PE=1 SV=2	2	1.911	0.4678	0.1529	1	QRDFGYRVYKMLLSLPEKVVSPPEPEKEEAAKEEATKEEEA	1		1	1.04716	1.03896	0.962715	1.08926	1.0617	1.06009	1.01657	1.0249	0.976013	0.966001
K.VKPPPQIS#PSK.S	S570	sp|Q9H6U6|BCAS3_HUMAN	Breast carcinoma-amplified sequence 3 OS=Homo sapiens GN=BCAS3 PE=1 SV=3	3	2.397	0.5449	0.998062	1	FGAGCFSIKAPCKVKPPPQISPSKSMGGEFCVAAIFGTSRS	1	1	1	1.09585	1.03684	1.04446	1.09679	1.01094	1.07189	1.09185	1.14007	1.01196	1.0383	1	0.970941	0.954393	0.977724	1.01552	0.946497	0.988234	0.995095	1.0244	0.977558	1.06491
K.EEPVSS#GPEEAVGK.S	S570	sp|O00567|NOP56_HUMAN	Nucleolar protein 56 OS=Homo sapiens GN=NOP56 PE=1 SV=4	2,3	3.153	0.6229	0.790789	1	AGHRSGSKKKRKFSKEEPVSSGPEEAVGKSSSKKKKKFHKA	10	3	1	1.04178	1.09422	1.07536	1.06522	1.05188	1.03623	1.06674	1.04288	1.03531	1.07831	1	1.06195	0.993203	1.07429	1.08421	1.06216	1.01543	0.976167	1.01832	1.00137	1.01993
K.VDEDSAEDTQS#NDGK.E	S571	sp|Q9H2G2|SLK_HUMAN	STE20-like serine/threonine-protein kinase OS=Homo sapiens GN=SLK PE=1 SV=1	2,3	3.662	0.6872	0.171504	1	TCEAADVAQKVDEDSAEDTQSNDGKEVVEVGQKLINKPMVG	2	1	1	1.17163	1.06421	1.178	1.12405	1.039	1.16698	1.05849	1.07763	0.932355	1.05755	1	1.09619	1.1482	1.18393	1.08704	1.26162	1.05482	1.08973	1.11145	0.990398	1.12772
K.RTS#PQVLGSILK.S	S572	sp|Q7Z417|NUFP2_HUMAN	Nuclear fragile X mental retardation-interacting protein 2 OS=Homo sapiens GN=NUFIP2 PE=1 SV=1	2,3	3.069	0.6031	1.24403	1	IPSGTEHPVFPKAYELEKRTSPQVLGSILKSGTTSESGALS	3	1	1	1.00775	0.944245	0.97551	1.02341	0.977004	1.0129	0.981202	0.973077	1.0915	0.992074	1	0.958087	0.939313	1.0219	0.999126	0.992481	1.07207	1.02656	1.01852	1.03264	1.04053
K.S#ELPQDVYTIK.A	S573	sp|Q14738|2A5D_HUMAN	Serine/threonine-protein phosphatase 2A 56 kDa regulatory subunit delta isoform OS=Homo sapiens GN=PPP2R5D PE=1 SV=1	2,3	2.852	0.5035	0.302234	1	TEAVQMLKDIKKEKVLLRRKSELPQDVYTIKALEAHKRAEE	2	3	1	0.86929	0.63498	0.552094	0.606848	0.590439	0.968016	0.872728	0.878281	0.928583	1.03065	1	0.810216	0.318369	0.221201	0.22701	0.248025	0.950646	0.876451	1.04334	1.05483	1.03837
K.GGVTGS#PEASISGSK.G	S5731	sp|Q09666|AHNK_HUMAN	Neuroblast differentiation-associated protein AHNAK OS=Homo sapiens GN=AHNAK PE=1 SV=2	2,3	2.365	0.6101	0.851721	1	KIKMPKFNFSKPKGKGGVTGSPEASISGSKGDLKSSKASLG	1	2	1	1.11853	1.04677	1.0894	0.956539	0.970277	1.00133	1.11863	1.08486	1.07522	0.992427	1	1.03916	1.10641	1.04143	1.03707	1.144	1.01624	1.01329	0.975094	1.02917	0.949915
K.VQS#PKPITGGLGAFTK.V	S575	sp|Q9ULM3|YETS2_HUMAN	YEATS domain-containing protein 2 OS=Homo sapiens GN=YEATS2 PE=1 SV=2	3	2.779	0.6524	0.761869	1	DSLFASMPPLCPIGSHPKVQSPKPITGGLGAFTKVIIKQEP	1	1	1	1.13396	1.07313	1.27321	1.0513	0.952734	0.971302	1.06033	1.07853	1.14239	1.12056	1	0.909332	1.00495	0.969116	0.892618	0.94632	0.941149	0.896626	1.02017	1.04613	1.00633
K.LPDS#PALAK.K	S575	sp|Q13586|STIM1_HUMAN	Stromal interaction molecule 1 OS=Homo sapiens GN=STIM1 PE=1 SV=3	2	1.815	0.3873	0.285127	1	GSHRLIEGVHPGSLVEKLPDSPALAKKALLALNHGLDKAHS	2	1	1	0.964566	0.943446	1.05109	1.01574	0.957838	1.0307	1.03173	0.996539	0.97207	0.974113	1	0.962705	1.01542	0.826435	0.855548	0.788452	1.01489	1.0058	0.955803	0.999501	0.988256
K.VAPVINNGS#PTILGK.R	S576	sp|Q13330|MTA1_HUMAN	Metastasis-associated protein MTA1 OS=Homo sapiens GN=MTA1 PE=1 SV=2	2,3	3.704	0.6852	0.025082	1	VSSVLSSLTPAKVAPVINNGSPTILGKRSYEQHNGVDGNMK	3	2	1	1.08639	0.998616	1.00932	1.0164	1.00396	0.943143	1.0111	0.983831	0.940992	1.02696	1	1.00161	1.05391	0.955259	1.0204	1.07133	0.972466	1.00485	0.898831	0.95298	0.967366
K.NHSVNEEEQEEQGEGS#EDEWEQVGPRNK.T	S576	sp|Q14694|UBP10_HUMAN	Ubiquitin carboxyl-terminal hydrolase 10 OS=Homo sapiens GN=USP10 PE=1 SV=2	4	5.215	0.7164	0.722325	1	SNGPKNHSVNEEEQEEQGEGSEDEWEQVGPRNKTSVTRQAD		2												1	1.13999	1.13805	1.2113	0.962686	0.505002	1.15762	1.17004	1.12371	1.14257	1.23074
K.QRIDEFES#M*.-	S576	sp|P26038|MOES_HUMAN	Moesin OS=Homo sapiens GN=MSN PE=1 SV=3	2	1.006	0.4821	1.22488	1	YKTLRQIRQGNTKQRIDEFESM-------------------		1												1	0.99392	1.12972	1.02289	1.13827	0.918396	1.06711	1.05822	0.975431	1.09874	1.09606
K.EAGS#EPAPEQESTEATPAE.-	S579	sp|Q6UN15|FIP1_HUMAN	Pre-mRNA 3'-end-processing factor FIP1 OS=Homo sapiens GN=FIP1L1 PE=1 SV=1	2	2.729	0.7923	0.037687	1	SHRRHKHKKSKRSKEGKEAGSEPAPEQESTEATPAE-----	1	1	1	0.978704	1.14679	1.4781	0.783401	0.51596	1.00602	1.42524	0.760077	0.77254	0.730771	1	0.986718	0.896694	0.863314	0.788592	0.942861	1.15074	1.02667	1.1348	1.11919	1.16077
K.DLDEEGS#EK.E	S579	sp|O43719|HTSF1_HUMAN	HIV Tat-specific factor 1 OS=Homo sapiens GN=HTATSF1 PE=1 SV=1	2	1.725	0.447	1.08954	1	DGSEREFEENGLEKDLDEEGSEKELHENVLDKELEENDSEN	4	3	1	1.02988	1.03526	1.04667	0.984497	0.996058	0.994361	0.985541	1.02592	0.98421	0.989603	1	0.977058	1.07374	1.08894	1.07833	1.07137	0.966678	1.06543	1.01121	0.938083	1.00337
K.NSQEDS#EDSEDK.D	S58	sp|Q9H1E3|NUCKS_HUMAN	Nuclear ubiquitous casein and cyclin-dependent kinase substrate 1 OS=Homo sapiens GN=NUCKS1 PE=1 SV=1	2	2.214	0.5876	0.508837	1	RSSPREAKNKRRSGKNSQEDSEDSEDKDVKTKKDDSHSAED	2	2	1	1.146	1.03378	1.13628	1.09947	1.14925	1.0398	1.11149	1.18543	0.979392	1.06709	1	0.977589	1.04125	1.24671	1.06885	1.17103	1.04061	1.09557	0.991902	1.17645	1.2269
K.M*NGRKQS#LGELIGTLNAAK.V	S58	sp|P60174|TPIS_HUMAN	Triosephosphate isomerase OS=Homo sapiens GN=TPI1 PE=1 SV=3	3,4	3.831	0.5335	0.82828	1	MAPSRKFFVGGNWKMNGRKQSLGELIGTLNAAKVPADTEVV		2												1	0.977748	0.767852	0.515731	0.570439	0.265707	1.1464	0.993218	1.11238	1.13292	1.11877
K.S#TELLIRK.L	S58,S58,S58,S58,S57	sp|P68431|H31_HUMAN,sp|Q16695|H31T_HUMAN,sp|Q71DI3|H32_HUMAN,sp|P84243|H33_HUMAN,sp|Q6NXT2|H3C_HUMAN	Histone H3.1 OS=Homo sapiens GN=HIST1H3A PE=1 SV=2,Histone H3.1t OS=Homo sapiens GN=HIST3H3 PE=1 SV=3,Histone H3.2 OS=Homo sapiens GN=HIST2H3A PE=1 SV=3,Histone H3.3 OS=Homo sapiens GN=H3F3A PE=1 SV=2,Histone H3.3C OS=Homo sapiens GN=H3F3C PE=1 SV=3	2	0.745	0.1691	0.87549	1	KPHRYRPGTVALREIRRYQKSTELLIRKLPFQRLVREIAQD	1		1	0.91922	0.893843	0.948225	0.978296	0.877197	0.915158	0.879562	0.918056	0.828802	0.8853
K.GLS#EDTTEETLK.E	S580	sp|P19338|NUCL_HUMAN	Nucleolin OS=Homo sapiens GN=NCL PE=1 SV=3	2	1.727	0.4853	0.44407	1	PRGSPNARSQPSKTLFVKGLSEDTTEETLKESFDGSVRARI	1	1	1	0.957584	0.860244	1.01841	0.870795	0.914467	0.954509	0.978405	0.877532	0.762526	0.868379	1	0.998255	1.01304	1.02387	0.973936	0.974297	1.12596	0.958154	1.01704	1.003	0.874624
K.S#PEFPSVSEK.M	S581	sp|Q8WW38|FOG2_HUMAN	Zinc finger protein ZFPM2 OS=Homo sapiens GN=ZFPM2 PE=1 SV=3	2	1.849	0.3943	1.06113	1	DNYLVHKKHYCSSRWQQMAKSPEFPSVSEKMPEALSPNTGQ	1		1	0.777071	0.909164	0.901153	0.8986	0.786795	0.833949	0.88861	0.811168	0.754492	0.872457
K.RASS#LNFLNK.S	S582	sp|Q9H0B6|KLC2_HUMAN	Kinesin light chain 2 OS=Homo sapiens GN=KLC2 PE=1 SV=1	3	2.224	0.5191	0.442187	1	KKLQGGTPQEPPNPRMKRASSLNFLNKSVEEPTQPGGTGLS	4	3	1	0.957042	0.79385	0.764015	0.804751	0.788925	1.00138	1.01263	0.985748	0.998531	1.0445	1	0.91345	0.638728	0.413257	0.488113	0.416286	1.00552	1.01134	1.03539	1.03834	1.00744
K.QEPES#EEEEEEK.Q	S583	sp|P49756|RBM25_HUMAN	RNA-binding protein 25 OS=Homo sapiens GN=RBM25 PE=1 SV=3	2,3	3.757	0.6005	0.026297	1	QRMEQEAERRRQPQIKQEPESEEEEEEKQEKEEKREEPMEE	13	6	1	0.926204	0.963598	0.839826	0.910907	0.936215	0.954589	0.897176	0.899039	0.918581	0.892042	1	1.05601	1.11303	1.16449	1.10076	1.16257	1.11192	1.08295	0.994418	0.943976	1.05294
K.AEEDEILNRS#PR.N	S583	sp|P27824|CALX_HUMAN	Calnexin OS=Homo sapiens GN=CANX PE=1 SV=2	2,3	2.338	0.6196	0.828259	1	VSQEEEDRKPKAEEDEILNRSPRNRKPRRE-----------	5	5	1	2.89651	5.07316	12.1827	19.0615	29.3907	2.12888	1.09777	0.639113	0.492585	0.698464	1	1.83172	3.00207	6.63543	6.44673	25.4461	1.60905	0.731338	0.61657	0.570549	0.590353
K.FGTFGGLGS#K.S	S5830	sp|Q09666|AHNK_HUMAN	Neuroblast differentiation-associated protein AHNAK OS=Homo sapiens GN=AHNAK PE=1 SV=2	2	1.32	0.3646	0.796916	1	GGKVKGKHGKLKFGTFGGLGSKSKGHYEVTGSDDETGKLQG	1	1	1	0.947599	0.973447	0.88827	1.03321	1.01181	1.03764	0.962944	0.959685	1.05772	0.973531	1	0.876481	0.914228	0.775863	0.845676	0.833853	0.883836	0.867176	0.930122	0.88842	0.829665
K.AQSLVISPPAPS#PRK.T	S584	sp|P46013|KI67_HUMAN	Antigen KI-67 OS=Homo sapiens GN=MKI67 PE=1 SV=2	3,4	3.596	0.6763	0.190482	1	GSEIHVEVKAQSLVISPPAPSPRKTPVASDQRRRSCKTAPA	3	2	1	0.998406	1.05289	1.07131	1.03619	0.991977	0.990229	1.06599	0.945995	1.0871	1.07481	1	0.866719	0.705102	0.577925	0.646919	0.474286	0.878706	0.873403	0.918594	0.920991	0.912273
K.GHYEVTGS#DDETGK.L	S5841	sp|Q09666|AHNK_HUMAN	Neuroblast differentiation-associated protein AHNAK OS=Homo sapiens GN=AHNAK PE=1 SV=2	3	2.674	0.6604	0.566366	1	KFGTFGGLGSKSKGHYEVTGSDDETGKLQGSGVSLASKKSR	1		1	1.0403	1.00255	1.49056	1.22703	1.41542	0.920859	1.07295	1.02318	1.40312	1.4004
K.QKGS#EENLDEAREQK.E	S586	sp|P35611|ADDA_HUMAN	Alpha-adducin OS=Homo sapiens GN=ADD1 PE=1 SV=2	3,4	1.662	0.3628	0.392509	1	TLTDRELEEYRREVERKQKGSEENLDEAREQKEKSPPDQPA	2	1	1	1.10977	1.10929	1.20974	1.15894	1.11277	1.12634	1.1157	1.0957	1.15446	1.12686	1	1.12901	1.30643	1.38987	1.0512	1.15751	1.16246	1.2549	1.23386	1.31741	1.18014
K.S#PNLSEIK.F	S587	sp|Q9H792|PEAK1_HUMAN	Pseudopodium-enriched atypical kinase 1 OS=Homo sapiens GN=PEAK1 PE=1 SV=4	2	1.731	0.3218	1.00113	1	KSAPTSPTATNISSKTIPVKSPNLSEIKFNSYNNAGMPPFP	1	1	1	1.06392	1.06461	1.01776	1.10324	1.00156	1.09593	1.01458	1.09672	1.03028	1.13054	1	1.21532	1.09859	1.13426	1.10634	1.27364	1.077	0.975378	1.12014	1.07896	1.1939
K.EHEADTANM*S#DK.E	S588	sp|Q9BXJ9|NAA15_HUMAN	N-alpha-acetyltransferase 15, NatA auxiliary subunit OS=Homo sapiens GN=NAA15 PE=1 SV=1	3	3.226	0.6784	0.635902	1	LHDNPLTDENKEHEADTANMSDKELKKLRNKQRRAQKKAQI	1	1	1	1.21429	0.904863	1.14428	1.27285	1.3222	1.11249	0.974005	0.817792	1.09134	1.02161	1	0.71151	0.874619	1.05638	1.03698	0.950299	0.843905	0.94881	0.898594	0.827022	0.913135
K.ETAPEEPGS#PAK.S	S592	sp|P35612|ADDB_HUMAN	Beta-adducin OS=Homo sapiens GN=ADD2 PE=1 SV=3	3	2.371	0.6558	0.638187	1	VERKKLELDGEKETAPEEPGSPAKSAPASPVQSPAKEAETK	2	1	1	1.0644	1.10248	1.21162	1.13732	1.11053	1.08708	1.09732	1.04232	1.00908	1.1698	1	0.950163	0.977282	1.13382	1.08976	1.21167	1.02212	1.0067	1.01848	1.02404	1.05652
K.EVDGLLTSEPM*GS#PVSSK.T	S594	sp|Q8WWM7|ATX2L_HUMAN	Ataxin-2-like protein OS=Homo sapiens GN=ATXN2L PE=1 SV=2	2,3	4.66	0.733	0.886141	1	EEPKGKEKEVDGLLTSEPMGSPVSSKTESVSDKEDKPPLAP	3	2	1	0.952656	0.873126	0.853638	0.962576	0.949058	0.937138	0.934842	0.874662	0.886534	0.942449	1	1.09518	1.01873	1.13575	1.18088	1.24302	1.13321	1.16314	1.03719	1.07425	1.101
K.S#APASPVQSPAK.E	S596	sp|P35612|ADDB_HUMAN	Beta-adducin OS=Homo sapiens GN=ADD2 PE=1 SV=3	2,3	2.515	0.5459	0.595018	1	KLELDGEKETAPEEPGSPAKSAPASPVQSPAKEAETKSPLV	1	1	1	1.03217	0.892981	0.899577	0.902563	0.967119	0.86021	0.957062	0.99826	0.973583	0.955665	1	0.951854	1.08658	1.13456	1.09575	1.18227	0.995959	1.05354	0.950302	1.066	0.93362
K.S#APAS#PVQSPAK.E	S596:S600	sp|P35612|ADDB_HUMAN	Beta-adducin OS=Homo sapiens GN=ADD2 PE=1 SV=3	2,3	3.231	0.5995	0.272137	1	KLELDGEKETAPEEPGSPAKSAPASPVQSPAKEAETKSPLV,DGEKETAPEEPGSPAKSAPASPVQSPAKEAETKSPLVSPSK		2												1	0.941934	0.964475	0.996689	1.01511	0.911584	1.02427	1.07443	1.03798	1.01239	1.02392
K.YAALS#VDGEDENEGEDYAE.-	S597	sp|P23588|IF4B_HUMAN	Eukaryotic translation initiation factor 4B OS=Homo sapiens GN=EIF4B PE=1 SV=2	2	4.742	0.7942	0.560758	1	KKPEENPASKFSSASKYAALSVDGEDENEGEDYAE------		4												1	1.03702	1.11134	0.986361	1.09715	1.0886	1.07064	0.934514	1.12688	1.14597	1.08382
K.RSYS#PDGK.E	S598	sp|P43243|MATR3_HUMAN	Matrin-3 OS=Homo sapiens GN=MATR3 PE=1 SV=2	2	1.552	0.3621	0.48723	1	RIPNRGIDLLKKDKSRKRSYSPDGKESPSDKKSKTDGSQKT	1	1	1	0.934417	0.967009	1.02419	1.00257	0.952929	0.957116	0.859046	0.978779	0.916907	1.06909	1	0.940334	0.973113	1.02878	1.04618	1.07123	0.873685	0.886971	0.936217	0.96463	0.957652
K.LTPVSLSNS#PIK.G	S598	sp|P46100|ATRX_HUMAN	Transcriptional regulator ATRX OS=Homo sapiens GN=ATRX PE=1 SV=5	2,3	3.517	0.4219	0.380922	1	TTAKVTKELYVKLTPVSLSNSPIKGADCQEVPQDKDGYKSC	4	3	1	1.01544	0.990783	1.06661	1.08693	1.04777	0.978919	1.0334	0.92293	0.959956	0.980868	1	1.00288	1.03066	1.02438	1.09527	1.05795	0.931941	0.933964	0.902013	0.92573	0.902546
K.LHPDGS#PDVAGEK.G	S599	sp|Q7Z2Z1|TICRR_HUMAN	Treslin OS=Homo sapiens GN=TICRR PE=1 SV=2	2,3	3.096	0.6764	0.556139	1	LKMLNVARLNVKAQKLHPDGSPDVAGEKGIQKIPSGRTVDK	3	2	1	1.11906	1.02956	1.13133	1.09297	1.05991	1.10018	1.06117	1.08444	1.09387	1.11701	1	1.04317	1.06552	1.07081	1.09024	1.08138	1.00764	0.994917	1.02988	0.94344	1.04365
-.MGARAS#GGPLAR.A	S6	sp|Q8WY22|BRI3B_HUMAN	BRI3-binding protein OS=Homo sapiens GN=BRI3BP PE=1 SV=1	2	0.918	0.3126	1.34118	1	---------------MGARASGGPLARAGLLLLLLLLLLLG	1		1	1.11559	0.792841	1.40389	1.03875	0.861876	1.10298	0.826718	1.08531	1.20385	1.25672
K.SES#PKEPEQLRK.L	S6	sp|P09651|ROA1_HUMAN	Heterogeneous nuclear ribonucleoprotein A1 OS=Homo sapiens GN=HNRNPA1 PE=1 SV=5	3,4	1.973	0.5378	0.213821	1	---------------MSKSESPKEPEQLRKLFIGGLSFETT	6	13	1	1.05622	1.11173	1.02398	1.08312	0.991865	1.0064	1.02745	0.995694	0.970609	0.97686	1	1.11978	1.18963	1.21348	1.1962	1.22887	1.09088	1.1127	1.18127	1.13068	1.10614
K.RKS#PENTEGK.D	S6	sp|Q15651|HMGN3_HUMAN	High mobility group nucleosome-binding domain-containing protein 3 OS=Homo sapiens GN=HMGN3 PE=1 SV=2	3	1.263	0.4574	1.02579	1	---------------MPKRKSPENTEGKDGSKVTKQEPTRR	1	1	1	1.06025	1.08152	1.21292	1.06973	1.11777	0.936474	0.950994	1.15338	0.994931	1.09016	1	0.994736	1.0724	1.11358	1.05365	1.21772	1.08751	1.04476	0.994905	1.10154	0.990792
K.S#LNANTDITSLARK.V	S60	sp|Q92845|KIFA3_HUMAN	Kinesin-associated protein 3 OS=Homo sapiens GN=KIFAP3 PE=1 SV=2	3	2.237	0.5432	1.02364	1	EMGDPMLGERKECQKIIRLKSLNANTDITSLARKVVEECKL	1	1	1	1.01623	0.806916	0.932007	0.879601	0.82937	1.01756	1.06731	0.974547	1.06934	1.1746	1	0.999454	0.816503	0.869232	0.805943	0.638382	0.981689	0.987641	1.09616	1.0633	1.05296
K.LNGPGENVS#EDEAQSSNQRK.R	S60	sp|Q659C4|LAR1B_HUMAN	La-related protein 1B OS=Homo sapiens GN=LARP1B PE=1 SV=2	3	2.095	0.5928	0.94813	1	SNSDSKENRETKLNGPGENVSEDEAQSSNQRKRANKHKWVP		1												1	1.09568	1.23412	1.09191	1.07906	1.01687	1.06906	1.08784	1.07508	0.948299	1.17567
K.SAPAS#PVQSPAK.E	S600	sp|P35612|ADDB_HUMAN	Beta-adducin OS=Homo sapiens GN=ADD2 PE=1 SV=3	2	1.801	0.6074	0.773814	1	DGEKETAPEEPGSPAKSAPASPVQSPAKEAETKSPLVSPSK	1		1	1.04922	1.11486	1.14397	1.09194	1.08232	0.959118	0.959244	1.05615	0.986657	1.08069
K.EGTQASEGYFSQS#QEEEFAQSEELCAK.A	S601	sp|Q16643|DREB_HUMAN	Drebrin OS=Homo sapiens GN=DBN1 PE=1 SV=4	3	6.052	0.7738	0.772368	1	TNGETTQKEGTQASEGYFSQSQEEEFAQSEELCAKAPPPVF	1	1	1	0.875865	0.943166	1.11454	1.03051	0.817196	0.967183	1.09185	0.9819	1.22319	1.04241	1	0.723436	0.912504	0.894072	0.814947	0.791335	0.892177	0.710973	0.973971	0.827324	0.754998
K.SKPPPTYES#EEEDK.C	S601	sp|O60885|BRD4_HUMAN	Bromodomain-containing protein 4 OS=Homo sapiens GN=BRD4 PE=1 SV=2	3	3.05	0.6311	0.492836	1	SNVSKKEPAPMKSKPPPTYESEEEDKCKPMSYEEKRQLSLD	5	2	1	0.941432	0.85139	0.946598	0.93601	0.938625	0.912119	0.904253	0.915785	0.895575	0.932128	1	1.09101	1.07103	1.08439	1.04175	1.035	0.964109	0.995682	0.972537	1.03779	0.97742
K.NREEFEDQS#LEK.D	S601	sp|Q12830|BPTF_HUMAN	Nucleosome-remodeling factor subunit BPTF OS=Homo sapiens GN=BPTF PE=1 SV=3	3	1.766	0.3686	0.885737	1	NETENDSKDAEKNREEFEDQSLEKDSDDKTPDDDPEQGKSE		1												1	0.821608	0.903503	0.88124	0.813732	0.873814	0.897112	0.913885	0.845825	0.891779	0.875581
K.CDILVQEELLAS#PKK.L	S603	sp|Q96JM3|CHAP1_HUMAN	Chromosome alignment-maintaining phosphoprotein 1 OS=Homo sapiens GN=CHAMP1 PE=1 SV=2	3,4	3.953	0.6938	0.5419	1	QIDAIDDQKCDILVQEELLASPKKLLEDTLFPSSKKLKKDN	2	2	1	0.976132	0.928373	1.01869	0.984176	1.00228	0.992065	0.969138	0.93645	1.03759	0.999175	1	0.968732	0.990506	0.990064	1.03739	1.03488	1.02207	0.994036	1.01877	1.00553	1.01655
K.RDPLQNS#PGSEGK.T	S603	sp|Q6IE81|JADE1_HUMAN	Protein Jade-1 OS=Homo sapiens GN=PHF17 PE=1 SV=1	3	2.249	0.474	1.16818	1	MGTSLVHSLKKPHKRDPLQNSPGSEGKTLLKQPDLCGRREG	1	1	1	1.19075	1.16039	1.15849	1.28772	1.17443	1.15215	1.14935	1.14991	1.27679	1.04265	1	0.875286	0.891009	1.11555	1.01893	1.02953	0.965009	0.981728	0.969561	0.915685	0.986077
K.RSVVS#FDK.V	S604	sp|Q15424|SAFB1_HUMAN	Scaffold attachment factor B1 OS=Homo sapiens GN=SAFB PE=1 SV=4	2	1.35	0.349	0.360062	1	ERASKSQDRKSASREKRSVVSFDKVKEPRKSRDSESHSRVR	3	2	1	0.94764	0.909296	0.878366	0.817548	0.754239	0.981996	1.00182	0.989958	1.0175	1.03129	1	0.939305	0.875172	0.802619	0.841415	0.642417	0.972443	0.949623	0.967406	0.974053	0.956926
K.DAQRLS#PIPEEVPK.S	S604	sp|Q96T23|RSF1_HUMAN	Remodeling and spacing factor 1 OS=Homo sapiens GN=RSF1 PE=1 SV=2	2,3,4	2.623	0.5387	0.445119	1	CLEKLEKSKKTFLDKDAQRLSPIPEEVPKSTLESEKPGSPE	3	2	1	1.17479	1.14759	1.12074	1.1125	1.06627	1.1014	1.16243	1.02467	1.08213	1.19774	1	1.00197	1.04727	1.17509	1.13452	1.14367	1.08204	1.08022	1.06827	1.07384	1.03347
K.LDDDS#DDDEESK.E	S604	sp|Q12872|SFSWA_HUMAN	Splicing factor, suppressor of white-apricot homolog OS=Homo sapiens GN=SFSWAP PE=1 SV=3	2	3.36	0.7497	0.170044	1	KAKENDLLPLEKNRVKLDDDSDDDEESKEGQESSSSAANTN		3												1	0.99689	1.08938	1.1409	1.03182	1.12885	1.00031	0.940183	0.984573	1.00033	0.96403
K.ELVPEVPEEQGS#K.D	S605	sp|P78559|MAP1A_HUMAN	Microtubule-associated protein 1A OS=Homo sapiens GN=MAP1A PE=1 SV=6	3	2.227	0.4639	1.30387	1	QEEHVMKEKELVPEVPEEQGSKDRGLDSGAETEEEKDTWEE	1		1	0.842853	0.904736	1.0295	0.849338	0.739817	0.905361	1.02479	0.876065	0.870201	1.28857
K.S#LSAM*DVEK.C	S605	sp|Q6ZV73|FGD6_HUMAN	FYVE, RhoGEF and PH domain-containing protein 6 OS=Homo sapiens GN=FGD6 PE=1 SV=2	2	1.89	0.3984	1.11972	1	SVTVSSNSEPSTALTKPRAKSLSAMDVEKCTKPCKDSTKKN	2		1	0.99694	0.925342	0.95778	0.989284	0.986907	1.00532	0.999408	1.01784	1.05178	1.0912
K.DRGLDS#GAETEEEK.D	S612	sp|P78559|MAP1A_HUMAN	Microtubule-associated protein 1A OS=Homo sapiens GN=MAP1A PE=1 SV=6	2,3	2.87	0.6672	0.043212	1	EKELVPEVPEEQGSKDRGLDSGAETEEEKDTWEEKKQREAE	3	2	1	1.01762	1.01522	1.02728	0.979782	0.928334	1.08186	1.09963	1.07029	1.02004	1.06413	1	0.947984	0.95965	0.857743	0.825405	0.705756	1.00762	1.04268	1.07225	0.980114	1.01937
K.DRGLDS#GAET#EEEK.D	S612:T616	sp|P78559|MAP1A_HUMAN	Microtubule-associated protein 1A OS=Homo sapiens GN=MAP1A PE=1 SV=6	3	2.48	0.5706	0.427301	1	EKELVPEVPEEQGSKDRGLDSGAETEEEKDTWEEKKQREAE,VPEVPEEQGSKDRGLDSGAETEEEKDTWEEKKQREAERLPD		1												1	0.975002	0.94726	0.939048	0.861655	0.718492	1.02863	1.04179	1.03469	1.0837	1.00384
K.EVPSKEEPS#PVK.A	S614	sp|P46821|MAP1B_HUMAN	Microtubule-associated protein 1B OS=Homo sapiens GN=MAP1B PE=1 SV=2	3,4	2.457	0.4925	0.553892	1	IKTETKPSVTEKEVPSKEEPSPVKAEVAEKQATDVKPKAAK	2	3	1	1.03535	1.00154	1.16668	1.13984	1.08941	1.0374	1.07872	1.13315	1.14558	1.0987	1	1.00385	0.976003	1.01358	1.0079	1.00569	0.978355	0.971632	0.950164	0.941107	0.971612
K.ASIGQS#PGLPSTTFK.L	S614	sp|Q5VT52|RPRD2_HUMAN	Regulation of nuclear pre-mRNA domain-containing protein 2 OS=Homo sapiens GN=RPRD2 PE=1 SV=1	2	2.391	0.6495	1.02479	1	PNSSTSEVSSTSASKASIGQSPGLPSTTFKLPSNSLGFTAT	1	1	1	1.05969	1.10458	1.04186	1.09737	1.12966	1.09265	1.08333	1.04644	1.01511	1.19399	1	1.10397	1.00608	0.866259	0.913344	0.85913	1.08302	0.97481	1.11807	1.17557	1.07378
K.S#PGFASPK.I	S614	sp|P49790|NU153_HUMAN	Nuclear pore complex protein Nup153 OS=Homo sapiens GN=NUP153 PE=1 SV=2	2	1.846	0.4079	1.0419	1	EGPFRPAEILKEGSVLDILKSPGFASPKIDSVAAQPTATSP	1		1	1.1225	1.18169	1.23835	1.23065	1.14273	1.00021	1.13528	1.12902	1.23499	1.14426
K.EEPS#PVK.A	S614	sp|P46821|MAP1B_HUMAN	Microtubule-associated protein 1B OS=Homo sapiens GN=MAP1B PE=1 SV=2	2	1.468	0.2418	1.12895	1	IKTETKPSVTEKEVPSKEEPSPVKAEVAEKQATDVKPKAAK	1	1	1	0.94768	1.18921	1.13794	1.15152	1.25024	1.14124	1.09705	1.13657	1.16441	1.27334	1	0.940597	0.981033	0.933943	1.01197	0.993054	0.985983	0.978413	1.03412	0.899808	0.953725
K.SKPIPIM*PAS#PQK.G	S616	sp|O00429|DNM1L_HUMAN	Dynamin-1-like protein OS=Homo sapiens GN=DNM1L PE=1 SV=2	3,4	3.427	0.6223	0.504943	1	SKAEELLAEEKSKPIPIMPASPQKGHAVNLLDVPVPVARKL	4	5	1	1.09558	1.0037	1.14869	1.05807	1.05049	1.03863	1.09426	1.05672	1.13698	1.12399	1	0.971425	0.990737	0.997278	1.01036	1.05104	0.970375	0.965945	1.00069	0.981517	0.97188
K.S#REDLSAQPVQTK.F	S617	sp|Q07157|ZO1_HUMAN	Tight junction protein ZO-1 OS=Homo sapiens GN=TJP1 PE=1 SV=3	3	3.506	0.579	1.01218	1	DRADFWRFRGLRSSKRNLRKSREDLSAQPVQTKFPAYERVV	1	1	1	1.01317	1.06781	1.08302	1.0809	1.01618	1.06507	1.06569	1.03237	1.08622	1.0701	1	1.01864	0.985331	0.994702	1.13195	1.09926	0.990531	0.971642	0.947131	0.934449	0.953879
K.ETVQTTQS#PTPVEK.E	S617	sp|Q9UPN6|SCAF8_HUMAN	Protein SCAF8 OS=Homo sapiens GN=SCAF8 PE=1 SV=1	2,3	3.364	0.6546	0.190766	1	TEWETVKSSEPVKETVQTTQSPTPVEKETVVTTQAEVFPPP	3	3	1	1.13049	1.09771	1.18897	1.09586	1.09224	1.06837	1.13122	1.11643	1.06991	1.10208	1	1.06687	1.04616	1.08588	1.11337	1.12802	1.08724	1.07163	1.05157	1.00688	1.0448
K.ERIQQFDDGGS#DEEDIWEEK.H	S617	sp|Q5H9R7|PP6R3_HUMAN	Serine/threonine-protein phosphatase 6 regulatory subunit 3 OS=Homo sapiens GN=PPP6R3 PE=1 SV=2	3	3.713	0.6248	0.618688	1	NIALFEACCKERIQQFDDGGSDEEDIWEEKHIAFTPESQRR		3												1	1.0549	0.906901	0.814735	0.884686	0.445945	1.06912	1.09157	1.11141	1.0746	1.0796
K.GDDDEES#DEEAVK.K	S619	sp|O43395|PRPF3_HUMAN	U4/U6 small nuclear ribonucleoprotein Prp3 OS=Homo sapiens GN=PRPF3 PE=1 SV=2	2,3	3.462	0.7057	0.024101	1	LHRIKWDEQTSNTKGDDDEESDEEAVKKTNKCVLVWEGTAK	7	4	1	0.905652	1.00958	0.911307	0.947135	0.985587	0.963734	0.896231	0.966491	0.925531	0.922342	1	1.01478	1.081	1.13399	1.10226	1.21351	1.0569	1.07275	1.02564	0.951725	1.04891
K.GDDDEES#DEEAVKK.T	S619	sp|O43395|PRPF3_HUMAN	U4/U6 small nuclear ribonucleoprotein Prp3 OS=Homo sapiens GN=PRPF3 PE=1 SV=2	3	2.786	0.6744	1.12656	1	LHRIKWDEQTSNTKGDDDEESDEEAVKKTNKCVLVWEGTAK	3		1	1.04597	0.964922	1.02694	1.0477	1.0025	1.03715	0.98904	1.01196	0.994022	0.991924
K.ELS#PAGSISK.N	S619	sp|O95453|PARN_HUMAN	Poly(A)-specific ribonuclease PARN OS=Homo sapiens GN=PARN PE=1 SV=1	2	2.138	0.3467	0.842521	1	EPLSEGRKKAKKLKRMKKELSPAGSISKNSPATLFEVPDTW	2	2	1	1.09047	1.11417	1.11432	1.15789	1.06344	1.00934	1.04966	1.05091	1.04391	1.00695	1	1.00004	1.01506	1.026	0.98974	1.04262	0.985688	0.981552	0.994683	0.924719	0.986137
K.DTSATSQSVNGS#PQAEQPSLESTSK.E	S62	sp|Q86WB0|NIPA_HUMAN	Nuclear-interacting partner of ALK OS=Homo sapiens GN=ZC3HC1 PE=1 SV=1	3	5.499	0.6765	0.695856	1	PEEGGVDAKDTSATSQSVNGSPQAEQPSLESTSKEAFFSRV	1	1	1	1.26044	1.04023	1.11762	1.0316	0.98351	1.08774	1.13876	1.02105	1.2075	0.942005	1	1.02583	0.951085	1.24932	1.19758	1.3129	1.15593	1.17068	1.00402	0.899245	1.13251
K.GSSEQAES#DNM*DVPPEDDSK.E	S62	sp|Q12906|ILF3_HUMAN	Interleukin enhancer-binding factor 3 OS=Homo sapiens GN=ILF3 PE=1 SV=3	3,4	3.929	0.7015	0.39477	1	LKAVSDWIDEQEKGSSEQAESDNMDVPPEDDSKEGAGEQKT	7	7	1	1.01906	1.07375	1.10859	1.01626	1.0054	1.00426	1.032	1.00063	1.00778	1.04809	1	1.12511	1.01518	1.09839	1.08032	1.15477	1.09741	1.09952	1.08006	0.998913	1.05862
K.S#VEM*TEDDK.V	S62	sp|Q9BYP7|WNK3_HUMAN	Serine/threonine-protein kinase WNK3 OS=Homo sapiens GN=WNK3 PE=1 SV=3	2	1.94	0.4706	0.725484	1	KNSTFSASGETVERKRFFRKSVEMTEDDKVAESSPKDERIK		1												1	1.11703	1.07759	1.22647	1.23556	1.24855	1.19972	1.10517	1.22912	1.0702	1.10006
K.YFDS#GDYNM*AK.A	S62,S67	sp|P56211|ARP19_HUMAN,sp|O43768|ENSA_HUMAN	cAMP-regulated phosphoprotein 19 OS=Homo sapiens GN=ARPP19 PE=1 SV=2,Alpha-endosulfine OS=Homo sapiens GN=ENSA PE=1 SV=1	2,3	3.328	0.7141	0.253847	1	KPGGSDFLRKRLQKGQKYFDSGDYNMAKAKMKNKQLPTAAP	4	3	1	0.835517	0.849354	0.863347	0.832393	0.879676	0.859896	0.791751	0.840906	0.820014	0.892471	1	0.909498	0.74405	0.54307	0.601458	0.601372	0.861405	0.840855	0.932078	0.870505	0.948943
K.SPVPKS#PVEEK.G	S620	sp|P07197|NFM_HUMAN	Neurofilament medium polypeptide OS=Homo sapiens GN=NEFM PE=1 SV=3	3	1.346	0.4635	0.914095	1	ELVADAKVEKPEKAKSPVPKSPVEEKGKSPVPKSPVEEKGK	1	1	1	0.977379	0.941538	1.07909	1.00725	0.979557	1.02983	1.05259	1.00218	1.04512	1.07865	1	1.06048	1.1447	1.16478	1.16607	1.20159	1.01838	1.02466	1.14058	1.00288	0.996013
K.RM*SSEGPPRM*S#PK.A	S624	sp|Q99700|ATX2_HUMAN	Ataxin-2 OS=Homo sapiens GN=ATXN2 PE=1 SV=2	3,4	1.784	0.426	0.957332	1	SPAPVSTMPKRMSSEGPPRMSPKAQRHPRNHRVSAGRGSIS	1	3	1	1.21895	1.31044	1.32126	1.24507	1.03982	1.25938	1.24513	1.21628	1.24058	1.21829	1	1.06113	1.05636	1.07798	1.03219	0.994831	0.9877	1.00957	1.04467	0.997733	1.00271
K.SQM*TQEAS#DEAEDM*K.E	S624	sp|Q9P0K7|RAI14_HUMAN	Ankycorbin OS=Homo sapiens GN=RAI14 PE=1 SV=2	3	2.653	0.6204	0.723087	1	AQEEIMKLKDTLKSQMTQEASDEAEDMKEAMNRMIDELNKQ		1												1	1.39089	1.22828	1.34365	1.44256	1.17304	1.28395	1.45675	1.18781	1.34324	1.3535
K.DSPDS#PEPPNK.K	S626	sp|Q9NVM9|ASUN_HUMAN	Protein asunder homolog OS=Homo sapiens GN=Asun PE=1 SV=2	2,3	2.792	0.6176	0.376204	1	ILERGKEELAEAEIIKDSPDSPEPPNKKPLVEMDETPQVEK	5	4	1	1.14148	1.05971	1.1072	1.11136	1.06054	1.01329	1.0519	1.13335	1.02622	1.05702	1	1.01885	1.06709	1.12422	1.14841	1.14531	1.03723	1.0408	1.02168	0.973169	1.04818
K.RRAS#PS#PPPK.R	S626:S628	sp|Q8IYB3|SRRM1_HUMAN	Serine/arginine repetitive matrix protein 1 OS=Homo sapiens GN=SRRM1 PE=1 SV=2	2,3,4	2.046	0.6006	0.108938	1	PSPPPKRRTASPPPPPKRRASPSPPPKRRVSHSPPPKQRSS,PPPKRRTASPPPPPKRRASPSPPPKRRVSHSPPPKQRSSPV	3	8	1	1.08423	1.07388	1.11796	1.05161	1.02126	1.06015	1.14265	1.0828	1.09136	1.03887	1	1.03716	1.04763	1.15885	1.11663	1.03648	1.04194	1.06517	1.04275	1.0111	1.00528
K.GGHM*IAVS#PQK.Q	S627	sp|Q9ULM3|YETS2_HUMAN	YEATS domain-containing protein 2 OS=Homo sapiens GN=YEATS2 PE=1 SV=2	3	3.34	0.6379	1.02651	1	ASQSPLPQYVTVKGGHMIAVSPQKQVITPGEGIAQSAKVQP	2	2	1	1.02971	1.028	1.10475	1.05014	1.08037	1.0712	1.10629	1.00665	1.09969	1.07033	1	1.06323	1.04458	1.17638	1.10667	1.16326	0.989407	1.11548	1.0505	0.976876	1.05557
K.LGNS#CEFRLLSK.E	S629	sp|P55265|DSRAD_HUMAN	Double-stranded RNA-specific adenosine deaminase OS=Homo sapiens GN=ADAR PE=1 SV=4	3	1.735	0.5061	0.362574	1	FFSGKSPVTTLLECMHKLGNSCEFRLLSKEGPAHEPKFQYC	1	1	1	0.885675	0.748201	0.717403	0.772661	0.512079	0.982531	0.823081	0.946126	0.90609	0.936843	1	0.812748	0.80521	0.569598	0.62244	0.445823	0.913383	0.867692	0.899789	0.968708	0.877872
K.S#HEAEVLK.Q	S63	sp|P16949|STMN1_HUMAN	Stathmin OS=Homo sapiens GN=STMN1 PE=1 SV=3	2	2.346	0.4762	0.500686	1	KDLSLEEIQKKLEAAEERRKSHEAEVLKQLAEKREHEKEVL	3	2	1	1.09385	1.07105	1.05806	1.13417	1.08731	1.09504	1.08394	1.10016	1.03494	1.11406	1	0.933487	1.02172	0.937019	1.05164	1.09948	0.919243	0.977363	0.998069	0.942362	0.993058
K.SLDSDES#EDEEDDYQQK.R	S63	sp|Q13442|HAP28_HUMAN	28 kDa heat- and acid-stable phosphoprotein OS=Homo sapiens GN=PDAP1 PE=1 SV=1	3	4.781	0.772	0.770166	1	GGDGAAGDPKKEKKSLDSDESEDEEDDYQQKRKGVEGLIDI		3												1	0.849552	0.838829	1.03407	1.00962	1.07845	0.886243	0.83242	0.876051	0.797894	0.886876
K.ESVNS#PVFGK.A	S630	sp|Q9UPS8|ANR26_HUMAN	Ankyrin repeat domain-containing protein 26 OS=Homo sapiens GN=ANKRD26 PE=1 SV=3	2,3	2.843	0.6413	0.715043	1	QMKEVKSTEKEKRTSKESVNSPVFGKASLLTGGLLQVDDDS	3	2	1	1.01231	1.04895	1.05182	1.06042	0.964894	0.969351	0.992468	1.04517	0.906193	0.991383	1	0.969319	0.99624	0.979453	1.02389	0.996867	0.99242	0.932186	0.951622	0.886629	0.971676
K.GGS#GSGPTIEEVD.-	S631	sp|P08107|HSP71_HUMAN	Heat shock 70 kDa protein 1A/1B OS=Homo sapiens GN=HSPA1A PE=1 SV=5	2	2.494	0.7568	0.769247	1	YQGAGGPGPGGFGAQGPKGGSGSGPTIEEVD----------	5	5	1	0.9634	1.06097	1.02596	0.996253	0.999249	0.935496	0.995603	0.993986	0.927831	0.952807	1	0.960496	1.04122	1.03574	0.994695	1.05731	0.979372	0.964883	0.978057	0.902519	0.997442
K.GGSGS#GPTIEEVD.-	S633	sp|P08107|HSP71_HUMAN	Heat shock 70 kDa protein 1A/1B OS=Homo sapiens GN=HSPA1A PE=1 SV=5	2	2.482	0.7655	0.557839	1	GAGGPGPGGFGAQGPKGGSGSGPTIEEVD------------	6	5	1	1.0664	1.0399	1.08392	0.972157	1.11791	1.10902	1.01953	1.07238	1.0229	1.05954	1	0.988755	0.960707	1.0537	1.06548	1.0539	0.95617	0.980658	0.959756	0.976775	0.969013
K.EEEPVFTRQDS#NRS#EK.E	S633:S636	sp|Q9Y520|PRC2C_HUMAN	Protein PRRC2C OS=Homo sapiens GN=PRRC2C PE=1 SV=4	3	1.32	0.2417	0.614353	1	KQESENSCNKEEEPVFTRQDSNRSEKEATPVVHETEPESGS,SENSCNKEEEPVFTRQDSNRSEKEATPVVHETEPESGSQPR		2												1	0.916298	0.783773	0.682178	0.691821	0.561125	0.964799	0.948014	1.00041	0.913445	0.976738
K.NFEES#PERK.T	S635	sp|Q6MZP7|LIN54_HUMAN	Protein lin-54 homolog OS=Homo sapiens GN=LIN54 PE=1 SV=3	3	1.387	0.3814	0.766135	1	EAKIMCSSICKCIGCKNFEESPERKTLMHLADAAEVRVQQQ	1	1	1	1.00359	1.00275	1.008	0.986601	0.935344	0.887689	0.995303	0.86673	0.933758	1.00507	1	1.10263	1.11175	1.1267	1.13464	1.21043	1.11647	1.08093	1.08136	1.08035	1.0236
K.KCS#LPAEEDSVLEK.L	S636	sp|P27816|MAP4_HUMAN	Microtubule-associated protein 4 OS=Homo sapiens GN=MAP4 PE=1 SV=3	3	3.554	0.6286	0.491679	1	SAAPTFMISPETVTGTGKKCSLPAEEDSVLEKLGERKPCNS	1	2	1	1.10872	0.879594	0.781553	0.972452	0.875801	1.00143	1.03772	1.06734	0.977032	1.17288	1	0.93771	0.813204	0.737913	0.775679	0.686729	0.950024	0.904887	0.891917	0.902648	0.936356
K.RRVS#HS#PPPK.Q	S636:S638	sp|Q8IYB3|SRRM1_HUMAN	Serine/arginine repetitive matrix protein 1 OS=Homo sapiens GN=SRRM1 PE=1 SV=2	3,4	1.944	0.4985	0.474658	1	SPPPPPKRRASPSPPPKRRVSHSPPPKQRSSPVTKRRSPSL,PPPPKRRASPSPPPKRRVSHSPPPKQRSSPVTKRRSPSLSS		5												1	1.04195	1.04417	1.10197	1.04784	1.00452	0.971679	1.0175	1.00919	0.997463	0.992287
K.TM*FAQVES#DDEEAK.N	S638	sp|Q9NW82|WDR70_HUMAN	WD repeat-containing protein 70 OS=Homo sapiens GN=WDR70 PE=1 SV=1	2,3	3.864	0.7342	0.184951	1	YWVSPAYSKTQPKTMFAQVESDDEEAKNEPEWKKRKI----	19	8	1	0.964405	1.03223	1.00975	0.99137	1.02955	1.01986	0.969225	0.958725	0.982874	0.954298	1	0.964855	1.01952	1.08494	1.06188	1.1167	0.991737	1.00822	0.984677	0.991201	1.00372
K.VRLIRGGS#LPPVK.R	S639	sp|Q13330|MTA1_HUMAN	Metastasis-associated protein MTA1 OS=Homo sapiens GN=MTA1 PE=1 SV=2	4	1.65	0.277	1.19335	1	RNLLLNGKSYPTKVRLIRGGSLPPVKRRRMNWIDAPDDVFY		1												1	0.815709	0.33364	0.0980756	0.104011	0.119568	1.16383	1.19901	1.15098	1.25037	1.05995
K.YQEDS#DPERSDYEEQQLQK.E	S64	sp|Q6P6C2|ALKB5_HUMAN	RNA demethylase ALKBH5 OS=Homo sapiens GN=ALKBH5 PE=1 SV=2	3,4	3.814	0.7297	1.15317	1	AAAAAEPYPVSGAKRKYQEDSDPERSDYEEQQLQKEEEARK		3												1	0.984448	1.09567	1.10951	1.23929	1.33923	0.982357	0.839751	0.932671	0.920348	1.0156
K.ENPFNRKPS#PAASPATK.K	S640	sp|Q8N3F8|MILK1_HUMAN	MICAL-like protein 1 OS=Homo sapiens GN=MICALL1 PE=1 SV=2	4	2.413	0.4509	0.875546	1	SSPQLQVKSSCKENPFNRKPSPAASPATKKATKGSKPVRPP	1	1	1	1.06871	0.988977	1.14896	0.959614	1.11748	1.01136	1.02382	1.08314	1.0547	0.997715	1	1.01458	0.91623	0.876875	0.908619	0.790245	1.0024	0.954772	1.01724	0.998212	0.942508
K.ENPFNRKPS#PAAS#PATK.K	S640:S644	sp|Q8N3F8|MILK1_HUMAN	MICAL-like protein 1 OS=Homo sapiens GN=MICALL1 PE=1 SV=2	4	2.544	0.375	0.544635	1	SSPQLQVKSSCKENPFNRKPSPAASPATKKATKGSKPVRPP,LQVKSSCKENPFNRKPSPAASPATKKATKGSKPVRPPAPGH	1		1	1.08377	0.972099	0.897004	0.905308	0.898153	0.932385	0.982905	1.04888	1.06894	1.0164
K.VFDDES#DEK.E	S642	sp|O43719|HTSF1_HUMAN	HIV Tat-specific factor 1 OS=Homo sapiens GN=HTATSF1 PE=1 SV=1	2	2.515	0.4215	1.51712	1	EDSDEKEEEEDTYEKVFDDESDEKEDEEYADEKGLEAADKK		1												1	0.945635	0.980832	1.02399	0.94648	1.07601	0.990906	0.94756	0.959056	0.994953	1.01135
K.DGS#FGEGLTM*K.K	S647	sp|Q9ULT0|TTC7A_HUMAN	Tetratricopeptide repeat protein 7A OS=Homo sapiens GN=TTC7A PE=1 SV=3	2	0.866	0.2263	0.993852	1	LRLWQTLYSFSQLGGLEKDGSFGEGLTMKKQSGMHLTLPDA	1		1	1.1872	1.18895	1.24101	1.18582	1.30372	1.19631	1.17368	1.11685	1.01144	1.08911
K.RSHS#PSIDGTPK.R	S648	sp|Q9BWT3|PAPOG_HUMAN	Poly(A) polymerase gamma OS=Homo sapiens GN=PAPOLG PE=1 SV=2	3	1.912	0.602	0.556818	1	QPHLNGMSNITKTVTPKRSHSPSIDGTPKRLKDVEKFIRLE	1	1	1	1.20521	1.25445	1.53503	1.16437	1.29043	1.17964	1.34394	1.25311	1.26532	1.48119	1	0.932203	0.874482	0.862654	1.04762	0.996732	0.902175	0.95501	1.0075	0.969602	1.01212
K.S#PLRNPLQAK.H	S65	sp|P15822|ZEP1_HUMAN	Zinc finger protein 40 OS=Homo sapiens GN=HIVEP1 PE=1 SV=3	3	2.384	0.6233	0.422624	1	LKGVKRKKIVAENHLKKIPKSPLRNPLQAKHKQNTEESSFA	1	1	1	1.00986	0.913373	0.951156	1.10762	0.986117	1.03106	0.911532	0.963092	0.927652	1.07512	1	0.969119	0.927977	0.968264	0.984875	0.914706	0.942364	0.932188	1.01093	1.04582	0.948577
K.FLM*ECRNS#PVTK.T	S65	sp|Q13541|4EBP1_HUMAN	Eukaryotic translation initiation factor 4E-binding protein 1 OS=Homo sapiens GN=EIF4EBP1 PE=1 SV=3	2,3	1.913	0.4624	1.04684	1	TTPGGTRIIYDRKFLMECRNSPVTKTPPRDLPTIPGVTSPS	2	4	1	0.97466	0.983846	1.00853	1.00879	1.03305	0.974851	1.0015	0.898719	0.974112	0.966134	1	1.07028	1.09596	1.15647	1.0686	1.00781	1.02771	1.03361	1.07713	1.08723	1.04948
R.TYHQVVVHS#RVHK.R	S650	sp|O15090|ZN536_HUMAN	Zinc finger protein 536 OS=Homo sapiens GN=ZNF536 PE=1 SV=3	3	1.468	0.2275	1.6744	1	PTECPDCGRVFRTYHQVVVHSRVHKRDRKGEEDGLHVGLDE	1	2	1	1.16657	1.04138	1.03926	1.04972	1.00219	0.896409	1.0729	1.09966	1.04552	0.866193	1	0.950409	0.990556	0.943806	1.02705	1.01655	0.954298	1.0128	1.00594	0.945786	0.952835
K.QEAGDS#PPPAPGTPK.A	S653	sp|P49848|TAF6_HUMAN	Transcription initiation factor TFIID subunit 6 OS=Homo sapiens GN=TAF6 PE=1 SV=1	2,3	3.306	0.6594	0.605628	1	SSPSPLSGSALCGGKQEAGDSPPPAPGTPKANGSQPNSGSP	2	1	1	1.22884	1.08983	1.35463	1.47385	1.51138	1.15721	1.17381	1.03246	1.1727	1.17767	1	1.09036	1.15818	1.56544	1.44987	1.85619	0.950315	1.21183	1.0305	0.990875	0.929825
K.QEAGDS#PPPAPGT#PK.A	S653:T660	sp|P49848|TAF6_HUMAN	Transcription initiation factor TFIID subunit 6 OS=Homo sapiens GN=TAF6 PE=1 SV=1	3	3.333	0.6475	0.417705	1	SSPSPLSGSALCGGKQEAGDSPPPAPGTPKANGSQPNSGSP,GSALCGGKQEAGDSPPPAPGTPKANGSQPNSGSPQPAP---	1	1	1	0.847746	0.97716	0.9312	0.821696	0.776914	0.998268	1.04006	0.972825	0.966531	1.00408	1	1.06394	0.957462	0.770005	0.894284	0.822638	1.19206	1.11825	1.06167	1.20294	1.02474
K.IHS#PIPDM*SK.F	S658	sp|Q6NZY4|ZCHC8_HUMAN	Zinc finger CCHC domain-containing protein 8 OS=Homo sapiens GN=ZCCHC8 PE=1 SV=2	3	1.943	0.402	0.84008	1	GGSQKLFPADTSPSTATKIHSPIPDMSKFATGITPFEFENM	1	2	1	1.11442	1.22423	1.07517	1.09077	1.09027	1.12765	1.10469	1.05117	1.12389	1.10508	1	1.02454	0.965471	0.983677	1.00634	0.982988	1.07818	1.01504	0.909089	0.966316	0.952122
K.KYVIS#DEEEEDDD.-	S658	sp|Q8WVC0|LEO1_HUMAN	RNA polymerase-associated protein LEO1 OS=Homo sapiens GN=LEO1 PE=1 SV=1	2,3	3.056	0.7376	0.239358	1	GKRKAEDDDKANKKHKKYVISDEEEEDDD------------		7												1	0.991053	1.03384	1.08548	1.08731	1.07004	0.980069	0.968546	0.997559	0.962284	0.982073
K.YVIS#DEEEEDDD.-	S658	sp|Q8WVC0|LEO1_HUMAN	RNA polymerase-associated protein LEO1 OS=Homo sapiens GN=LEO1 PE=1 SV=1	2	3.183	0.7983	1.14474	1	GKRKAEDDDKANKKHKKYVISDEEEEDDD------------		4												1	0.973667	1.01304	1.04957	1.01535	1.06121	0.972182	0.947959	0.95062	0.926966	0.972758
K.SSSRQLSES#FK.S	S659	sp|Q08945|SSRP1_HUMAN	FACT complex subunit SSRP1 OS=Homo sapiens GN=SSRP1 PE=1 SV=1	3	1.301	0.3797	0.96458	1	KKSTPSRGSSSKSSSRQLSESFKSKEFVSSDESSSGENKSK	1	1	1	0.935126	0.528571	0.27031	0.115176	0.160246	1.09681	1.13239	1.11746	1.1416	1.15306	1	0.888528	0.471498	0.168459	0.201972	0.134836	0.975153	1.03581	1.00663	1.00739	1.02713
K.ELEELS#LEAQGIK.A	S66	sp|O60841|IF2P_HUMAN	Eukaryotic translation initiation factor 5B OS=Homo sapiens GN=EIF5B PE=1 SV=4	2	1.77	0.5384	1.38222	1	KEKKKQDFDEDDILKELEELSLEAQGIKADRETVAVKPTEN	1		1	0.949438	0.871643	0.903939	0.834762	0.97573	0.879813	0.946017	0.904907	1.00587	0.934795
K.DALFAS#QEK.F	S66	sp|P40855|PEX19_HUMAN	Peroxisomal biogenesis factor 19 OS=Homo sapiens GN=PEX19 PE=1 SV=1	2	1.632	0.4277	1.52922	1	DASGPQKRSPGDTAKDALFASQEKFFQELFDSELASQATAE	1		1	0.886565	1.01044	0.854206	0.973091	1.0182	0.954643	0.972707	1.05684	1.02657	0.98392
K.RSHVLPEGRS#PGPPALK.H	S66	sp|Q8IU81|I2BP1_HUMAN	Interferon regulatory factor 2-binding protein 1 OS=Homo sapiens GN=IRF2BP1 PE=1 SV=1	4	3.385	0.5001	1.34417	1	ELLIDAARQLKRSHVLPEGRSPGPPALKHPATKDLAAAAAQ		1												1	1.06603	0.912795	0.817419	0.9814	0.749517	1.03058	0.950349	1.00274	1.01049	1.01879
K.ELGLGCS#PPAETLADAK.L	S660	sp|O60303|K0556_HUMAN	Uncharacterized protein KIAA0556 OS=Homo sapiens GN=KIAA0556 PE=1 SV=4	3	3.089	0.5597	1.20742	1	SKGTHEMAGASGDKELGLGCSPPAETLADAKLSSQGNVSGK	1		1	0.971738	0.967308	0.877448	1.03552	0.896241	1.0215	0.984782	0.924966	0.963205	0.906622
K.EGSCIFPEELS#PK.R	S660	sp|Q86YC2|PALB2_HUMAN	Partner and localizer of BRCA2 OS=Homo sapiens GN=PALB2 PE=1 SV=1	3	2.437	0.4686	0.626482	1	SKMFGERHLKEGSCIFPEELSPKRMDTEMEDLEEDLIVLPG	1		1	1.11157	1.15275	1.26326	1.26274	1.05047	1.15136	1.10525	1.27015	1.19968	1.13979
K.CNSLVSSAS#P.-	S664	sp|Q96M89|CC138_HUMAN	Coiled-coil domain-containing protein 138 OS=Homo sapiens GN=CCDC138 PE=1 SV=1	2	2.009	0.6516	1.56651	1	LNSTLFNLGLTKCNSLVSSASP-------------------	1		1	0.967047	0.990705	1.03722	1.02356	0.917539	1.00746	0.971627	0.939624	0.926425	0.896278
K.SEDPPGQEAGS#EEEGSSASGLAK.V	S664	sp|O75153|CLU_HUMAN	Clustered mitochondria protein homolog OS=Homo sapiens GN=CLUH PE=1 SV=2	3	4.368	0.7083	1.48858	1	NGGPSSLESKSEDPPGQEAGSEEEGSSASGLAKVKELAETI		1												1	1.21271	1.13917	1.45561	1.43752	1.25319	1.48884	1.07071	1.32704	0.864381	1.03953
K.RPIS#DDDCPSASK.V	S667	sp|Q96PU4|UHRF2_HUMAN	E3 ubiquitin-protein ligase UHRF2 OS=Homo sapiens GN=UHRF2 PE=1 SV=1	3	2.662	0.654	0.16787	1	GKKPKGQSKKQPSGTTKRPISDDDCPSASKVYKASDSAEAI	1	1	1	0.870778	0.749903	0.636402	0.550333	0.516239	1.03371	1.01397	1.07039	0.94331	1.02534	1	0.956824	0.982172	0.927562	0.907094	0.944734	1.05131	1.01315	0.944372	1.10299	0.999021
K.VVTQRS#EIGEK.Q	S667	sp|Q5SW79|CE170_HUMAN	Centrosomal protein of 170 kDa OS=Homo sapiens GN=CEP170 PE=1 SV=1	3	2.458	0.5614	1.15214	1	QLPNEEKSLESHRAKVVTQRSEIGEKQDTELQEKETPTQVY	1	1	1	1.0074	0.727659	0.613622	0.639717	0.608307	1.06823	1.1094	1.09522	1.03278	1.04867	1	0.812971	0.544114	0.315338	0.375608	0.252016	0.858032	0.954402	0.965115	0.955971	0.973761
K.AELEEM*EEVHPS#DEEEEDATK.A	S667	sp|P78559|MAP1A_HUMAN	Microtubule-associated protein 1A OS=Homo sapiens GN=MAP1A PE=1 SV=6	3	4.699	0.804	0.861708	1	EVKEDVIEKAELEEMEEVHPSDEEEEDATKAEGFYQKHMQE		2												1	1.05834	1.12849	1.16992	1.18607	1.2087	1.08484	1.04197	1.14214	1.12035	1.15738
K.SLAS#IEAK.C	S668	sp|P28290|SSFA2_HUMAN	Sperm-specific antigen 2 OS=Homo sapiens GN=SSFA2 PE=1 SV=3	2	1.886	0.4353	0.606875	1	KSSESEFTQYTTHHILKSLASIEAKCSDMSSENTTGPPSSM	1		1	1.09722	1.06021	1.13324	1.07074	1.08429	1.05831	1.08366	1.07935	1.11251	1.13201
K.KVVVS#PTK.K	S67	sp|P19338|NUCL_HUMAN	Nucleolin OS=Homo sapiens GN=NCL PE=1 SV=3	3	1.761	0.5068	0.951003	1	VIPQKKGKKAAATSAKKVVVSPTKKVAVATPAKKAAVTPGK	2	2	1	1.06891	1.01028	1.13039	1.09844	1.16028	1.0832	1.08969	1.13105	1.07744	1.09926	1	0.988069	1.04051	1.07924	1.02511	1.04147	0.956056	0.968808	0.944865	0.932662	0.933138
K.STLAM*S#PRQRK.K	S67	sp|Q13522|PPR1A_HUMAN	Protein phosphatase 1 regulatory subunit 1A OS=Homo sapiens GN=PPP1R1A PE=1 SV=2	4	1.926	0.5665	0.951007	1	SPEIDEDRIPNPHLKSTLAMSPRQRKKMTRITPTMKELQMM		1												1	0.988416	0.951072	1.00459	1.00431	0.663852	0.87797	1.12646	1.06521	1.02507	1.04852
K.NKPRS#PVVELSK.V	S670	sp|P25098|ARBK1_HUMAN	Beta-adrenergic receptor kinase 1 OS=Homo sapiens GN=ADRBK1 PE=1 SV=2	3	1.483	0.3109	0.820925	1	AYREAQQLVQRVPKMKNKPRSPVVELSKVPLVQRGSANGL-		1												1	1.00867	0.9001	0.931428	0.971901	0.920949	1.01171	1.04072	1.07716	0.962325	1.03068
K.RSEDES#ETEDEEEK.S	S672	sp|P25205|MCM3_HUMAN	DNA replication licensing factor MCM3 OS=Homo sapiens GN=MCM3 PE=1 SV=3	2,3	3.043	0.5893	0.658844	1	AYFKKVLEKEKKRKKRSEDESETEDEEEKSQEDQEQKRKRR	3	3	1	0.878453	0.986976	0.75397	0.871581	0.907258	0.90834	0.901331	0.929633	0.866346	0.937645	1	1.09435	1.11639	1.20921	1.18236	1.22386	1.14524	1.07388	1.07083	1.07254	1.08977
K.RSEDES#ET#EDEEEK.S	S672:T674	sp|P25205|MCM3_HUMAN	DNA replication licensing factor MCM3 OS=Homo sapiens GN=MCM3 PE=1 SV=3	2,3	3.521	0.6961	0.533225	1	AYFKKVLEKEKKRKKRSEDESETEDEEEKSQEDQEQKRKRR,FKKVLEKEKKRKKRSEDESETEDEEEKSQEDQEQKRKRRKT	3	7	1	0.685429	0.67767	0.5894	0.679111	0.76965	0.770177	0.667348	0.666538	0.768409	0.624134	1	0.977939	1.06871	1.12232	1.05815	1.08221	0.992885	1.08056	1.02	0.98462	1.05058
K.KRSEDES#ET#EDEEEK.S	S672:T674	sp|P25205|MCM3_HUMAN	DNA replication licensing factor MCM3 OS=Homo sapiens GN=MCM3 PE=1 SV=3	3,4	2.365	0.4727	0.140436	1	AYFKKVLEKEKKRKKRSEDESETEDEEEKSQEDQEQKRKRR,FKKVLEKEKKRKKRSEDESETEDEEEKSQEDQEQKRKRRKT		6												1	1.05729	1.05742	1.06878	1.01879	0.903038	0.998415	1.04524	1.05818	1.00792	1.07056
K.IGS#LDNITHVPGGGNK.K	S673	sp|P10636|TAU_HUMAN	Microtubule-associated protein tau OS=Homo sapiens GN=MAPT PE=1 SV=5	3	2.818	0.4881	0.703495	1	QVEVKSEKLDFKDRVQSKIGSLDNITHVPGGGNKKIETHKL	1	1	1	1.08572	0.914234	0.893	0.901349	0.903743	1.04833	0.966778	0.99731	1.00126	0.987511	1	0.983357	0.878748	0.766709	0.841662	0.838111	0.963984	0.924329	0.862928	1.02719	1.03796
K.RHEHPPNPPVS#PGK.T	S673	sp|Q6VMQ6|MCAF1_HUMAN	Activating transcription factor 7-interacting protein 1 OS=Homo sapiens GN=ATF7IP PE=1 SV=3	4	1.801	0.4581	0.397385	1	FEAAKEDLKKRHEHPPNPPVSPGKTVNDVNSNNNMSYRNAG		2												1	0.974817	0.962281	1.00977	1.04754	1.04935	0.913074	0.944287	1.03883	1.03024	1.02515
K.TLHCEGTEINS#DDEQESK.E	S674	sp|Q9BPX3|CND3_HUMAN	Condensin complex subunit 3 OS=Homo sapiens GN=NCAPG PE=1 SV=1	3	5.115	0.7445	0.411905	1	IEPFKTKKIKTLHCEGTEINSDDEQESKEVEETATAKNVLK	6	1	1	0.93628	0.975991	0.968221	0.926992	0.961405	0.985556	0.978924	0.929981	0.990324	0.941083	1	0.854088	0.904323	0.993277	0.859632	0.948143	0.839338	0.823127	1.02309	0.997972	1.02008
K.LM*PS#PLK.G	S674	sp|Q8NI77|KI18A_HUMAN	Kinesin-like protein KIF18A OS=Homo sapiens GN=KIF18A PE=1 SV=2	2	1.025	0.1424	1.60283	1	GGTNLVKIPTEKRTRRKLMPSPLKGQHTLKSPPSQSVQLND		1												1	0.952726	1.10954	0.770069	0.977927	0.861143	1.01826	1.06983	1.0731	1.19846	1.14938
K.LFEES#DDKEDEDADGK.E	S676	sp|O43719|HTSF1_HUMAN	HIV Tat-specific factor 1 OS=Homo sapiens GN=HTATSF1 PE=1 SV=1	3	2.991	0.5844	0.569283	1	LEAADKKAEEGDADEKLFEESDDKEDEDADGKEVEDADEKL		3												1	1.02304	1.04061	1.08802	1.03336	1.12309	0.934746	1.04254	1.09145	1.03069	1.0196
K.RAS#LTLEEK.Q	S677	sp|Q6P3W7|SCYL2_HUMAN	SCY1-like protein 2 OS=Homo sapiens GN=SCYL2 PE=1 SV=1	3	2.124	0.165	1.23314	1	LTGSESENKEDGLQNKHKRASLTLEEKQKLAKEQEQAQKLK	1	1	1	0.953847	0.999023	0.993181	1.10219	1.01598	0.960324	0.967279	1.02311	1.02421	0.9604	1	0.920622	0.951101	0.989244	0.979543	0.892557	0.932313	1.02376	0.940214	0.940268	0.924608
K.IEEVLSPEGS#PSK.S	S677	sp|Q9UEY8|ADDG_HUMAN	Gamma-adducin OS=Homo sapiens GN=ADD3 PE=1 SV=1	2,3	3.288	0.6189	0.903867	1	NIEITIKSPEKIEEVLSPEGSPSKSPSKKKKKFRTPSFLKK	2	2	1	0.948927	0.943665	0.972754	1.01937	1.02954	0.996075	0.97178	0.96468	1.06206	0.970085	1	0.998847	0.957558	0.910271	0.971887	0.959043	0.981327	1.05499	0.984446	1.00719	0.951851
K.LGASNS#PGQPNSVK.R	S677	sp|P49756|RBM25_HUMAN	RNA-binding protein 25 OS=Homo sapiens GN=RBM25 PE=1 SV=3	2,3	3.439	0.6159	0.550892	1	QQPEEHRPKIGLSLKLGASNSPGQPNSVKRKKLPVDSVFNK	4	4	1	1.13842	1.09339	1.10296	1.16726	1.10255	1.12506	1.09886	1.07041	1.04309	1.12716	1	1.00186	0.921206	0.956055	0.964911	0.943696	0.953886	0.981252	0.957937	0.862433	0.876932
K.SPRITPPAAKPGS#PQAK.S	S678	sp|P35658|NU214_HUMAN	Nuclear pore complex protein Nup214 OS=Homo sapiens GN=NUP214 PE=1 SV=2	4	1.925	0.5304	0.317914	1	PVPSMVQKSPRITPPAAKPGSPQAKSLQPAVAEKQGHQWKD	1	1	1	0.846725	0.572261	0.378287	0.267064	0.266121	1.06918	1.14612	1.21054	1.17953	1.19296	1	0.93818	0.554142	0.199549	0.320209	0.158132	1.14648	1.21809	1.21324	1.16928	1.12169
K.NNDQPQSANANEPQDSTVNLQS#PLK.M	S679	sp|P37275|ZEB1_HUMAN	Zinc finger E-box-binding homeobox 1 OS=Homo sapiens GN=ZEB1 PE=1 SV=2	3	3.079	0.6827	0.646756	1	NDQPQSANANEPQDSTVNLQSPLKMTNSPVLPVGSTTNGSR	1		1	1.48327	1.50611	0.710284	1.39242	0.927498	1.46179	1.57175	1.4723	1.74258	1.66609
K.ENQEPLRS#PEVGDEEALRPLTK.E	S680	sp|P48681|NEST_HUMAN	Nestin OS=Homo sapiens GN=NES PE=1 SV=2	4	2.169	0.5893	0.47163	1	LQENLESLTALEKENQEPLRSPEVGDEEALRPLTKENQEPL	1	1	1	0.851667	0.990535	0.986376	0.9639	1.04768	1.04423	0.878677	0.831763	0.93173	1.06267	1	0.891994	1.04005	1.06369	1.12556	1.05	0.951746	0.96451	0.98036	0.951737	1.02184
K.LQRNES#EPSEM*K.A	S682	sp|A7KAX9|RHG32_HUMAN	Rho GTPase-activating protein 32 OS=Homo sapiens GN=ARHGAP32 PE=1 SV=1	3	1.386	0.3514	0.581117	1	SFFNLGKSSSVSKRKLQRNESEPSEMKAMALKGGRAEGTLR	1		1	1.06871	1.05054	0.988248	0.972816	0.862534	1.08118	0.993979	1.04056	0.957179	1.14909
K.EEHLDVAS#PDK.A	S683	sp|Q969R5|LMBL2_HUMAN	Lethal(3)malignant brain tumor-like protein 2 OS=Homo sapiens GN=L3MBTL2 PE=1 SV=1	2,3	3.198	0.6164	0.678551	1	EPVPGEIIAVRVKEEHLDVASPDKASSPELPVSVENIKQET	2	1	1	0.997398	1.0457	1.02079	1.05178	1.06515	1.00639	1.01934	1.01026	0.996412	1.0449	1	1.03436	1.18953	1.03654	1.16649	1.10458	1.06997	1.08728	0.91497	0.983185	1.08372
K.EEDGSLS#LDGADSTGVVAK.L	S683	sp|Q13263|TIF1B_HUMAN	Transcription intermediary factor 1-beta OS=Homo sapiens GN=TRIM28 PE=1 SV=5	2,3	3.702	0.7596	0.27736	1	EWSCSLCHVLPDLKEEDGSLSLDGADSTGVVAKLSPANQRK	4	4	1	1.05694	1.06213	1.08743	1.03708	1.10686	1.04088	1.01898	1.0336	1.15344	1.16032	1	0.996463	0.844238	1.0014	0.934062	0.973548	0.994525	0.926644	0.941346	1.09863	1.09685
K.S#PEAATPVGK.V	S685	sp|Q5VWN6|F208B_HUMAN	Protein FAM208B OS=Homo sapiens GN=FAM208B PE=1 SV=1	2	1.443	0.49	1.11144	1	KKHLQEREILSPLFPRNGTKSPEAATPVGKVMPFRHQPGLL	1		1	0.969938	0.944459	1.152	1.1151	1.04311	1.022	1.04284	1.08374	1.10194	0.859669
K.IPSEM*PS#PNFGK.N	S687	sp|Q9H2J7|S6A15_HUMAN	Sodium-dependent neutral amino acid transporter B(0)AT2 OS=Homo sapiens GN=SLC6A15 PE=1 SV=1	2,3	2.47	0.6206	0.62079	1	VNLEGDDTSLIHGKIPSEMPSPNFGKNIYRKQSGSPTLDTA	4	4	1	0.977681	0.991033	0.966537	0.99464	0.9626	0.947033	0.955125	0.929093	0.94627	0.96467	1	0.994302	0.966044	0.999886	0.955659	0.942624	0.948584	0.95012	0.979363	0.942314	0.960465
K.KADRDQS#PFSK.I	S687	sp|Q13427|PPIG_HUMAN	Peptidyl-prolyl cis-trans isomerase G OS=Homo sapiens GN=PPIG PE=1 SV=2	3,4	1.831	0.4561	0.262148	1	KSRDHNSSNNSREKKADRDQSPFSKIKQSSQDNELKSSMLK	3	3	1	1.01103	0.976002	1.05732	1.05919	1.00548	0.984936	1.07811	1.08864	1.01524	1.04825	1	1.00152	0.916366	0.717022	0.768439	0.634624	1.01948	1.01066	1.06104	1.02951	0.985464
K.SDS#NQYIGELK.D	S689	sp|O60447|EVI5_HUMAN	Ecotropic viral integration site 5 protein homolog OS=Homo sapiens GN=EVI5 PE=1 SV=3	2	2.916	0.5744	0.472338	1	AELEIQKEEGKLQGQLNKSDSNQYIGELKDQIAELNHELRC	2	2	1	0.936987	0.830743	0.988218	0.846711	0.868496	0.90955	0.863517	0.914819	1.06432	0.960735	1	0.77088	0.717462	0.496519	0.491156	0.420911	0.906887	0.866531	0.927518	0.901056	0.922692
K.RPNEDS#DEDEEK.G	S691	sp|Q12996|CSTF3_HUMAN	Cleavage stimulation factor subunit 3 OS=Homo sapiens GN=CSTF3 PE=1 SV=1	2,3	2.786	0.6762	0.050168	1	NGPVESNAVLTKAVKRPNEDSDEDEEKGAVVPPVHDIYRAR	8	7	1	0.99086	1.12695	0.987442	1.09845	1.11674	1.04837	1.03203	1.02522	1.05032	1.03415	1	1.00762	1.09018	1.22603	1.11538	1.19986	1.04454	1.0243	1.02848	1.03521	1.0497
K.M*EES#DEEAVQAK.V	S692	sp|Q9Y2K7|KDM2A_HUMAN	Lysine-specific demethylase 2A OS=Homo sapiens GN=KDM2A PE=1 SV=3	2	1.763	0.4657	0.128332	1	CPKCYQEDSSEKAQKRKMEESDEEAVQAKVLRPLRSCDEPL		1												1	1.1579	1.19992	1.29431	1.0391	1.25649	1.14484	1.26126	1.08531	0.993618	1.14708
K.TESVTSGPM*S#PEGS#PSK.S	S693:S697	sp|P35612|ADDB_HUMAN	Beta-adducin OS=Homo sapiens GN=ADD2 PE=1 SV=3	3	2.537	0.4974	1.04298	1	ADTDVDTSKDKTESVTSGPMSPEGSPSKSPSKKKKKFRTPS,VDTSKDKTESVTSGPMSPEGSPSKSPSKKKKKFRTPSFLKK		1												1	1.02622	0.956374	1.02625	0.930019	1.01396	1.02094	1.05973	1.00235	1.05385	1.00948
K.S#QLELQQLK.Q	S694	sp|P56945|BCAR1_HUMAN	Breast cancer anti-estrogen resistance protein 1 OS=Homo sapiens GN=BCAR1 PE=1 SV=2	2	2.252	0.3313	1.38739	1	EFEKTQKELLEKGSITRQGKSQLELQQLKQFERLEQEVSRP	1		1	1.08269	1.0355	0.985865	0.978633	0.936543	1.0459	1.09457	1.04977	1.21601	1.40893
K.S#VGGDSDTEDM*RSK.T	S694	sp|Q9UK61|F208A_HUMAN	Protein FAM208A OS=Homo sapiens GN=FAM208A PE=1 SV=3	3	1.925	0.6705	0.638582	1	LDYDKDRVKELINLIQCRKKSVGGDSDTEDMRSKTVLKRKL	3	2	1	1.16863	1.37346	1.62389	2.08215	2.18069	1.13276	1.13709	1.10231	1.05799	1.21341	1	1.1227	1.26059	1.29221	1.32057	1.75062	1.1181	1.07703	1.0228	1.07233	1.04292
K.RDS#LGNEESVDK.T	S695	sp|Q9UPZ3|HPS5_HUMAN	Hermansky-Pudlak syndrome 5 protein OS=Homo sapiens GN=HPS5 PE=1 SV=2	3	2.674	0.5954	1.87468	1	LVNESKKGILDEDNEKEKRDSLGNEESVDKTACECVRSPRE	1		1	1.13798	1.1105	1.03734	1.11352	1.04204	1.16504	1.10129	1.05288	1.12827	1.16431
K.ELPPS#PEK.K	S696	sp|P27816|MAP4_HUMAN	Microtubule-associated protein 4 OS=Homo sapiens GN=MAP4 PE=1 SV=3	2	1.805	0.2544	0.821305	1	PVVSGTGNDITTPPNKELPPSPEKKTKPLATTQPAKTSTSK	1	3	1	0.966232	0.968633	1.0219	0.897901	0.915535	0.942316	0.905509	0.952928	0.959919	0.957074	1	0.980952	1.06882	1.10354	1.04907	1.07662	0.96599	0.980434	0.996645	0.968965	0.965565
K.ELPPS#PEKK.T	S696	sp|P27816|MAP4_HUMAN	Microtubule-associated protein 4 OS=Homo sapiens GN=MAP4 PE=1 SV=3	3	1.558	0.2695	1.11236	1	PVVSGTGNDITTPPNKELPPSPEKKTKPLATTQPAKTSTSK	2	1	1	1.05211	1.01846	1.15181	1.09409	1.04612	1.01114	1.04617	1.1142	1.02899	1.09043	1	0.936051	0.874255	0.903145	0.988258	0.971707	0.949449	0.916494	0.989302	0.978831	0.999714
K.RQS#PLPPQK.K	S7	sp|Q01105|SET_HUMAN	Protein SET OS=Homo sapiens GN=SET PE=1 SV=3	3	1.905	0.2236	0.515061	1	--------------MAPKRQSPLPPQKKKPRPPPALGPEET	3	2	1	1.13012	1.13305	1.25108	1.13841	1.1274	1.09023	1.15556	1.13005	1.12163	1.03529	1	1.07787	1.12737	1.17358	1.04938	1.0918	1.11548	1.10418	1.03881	1.10303	1.0164
K.REDS#PGPEVQPM*DK.Q	S7	sp|O75382|TRIM3_HUMAN	Tripartite motif-containing protein 3 OS=Homo sapiens GN=TRIM3 PE=1 SV=2	3	4.855	0.6729	0.6271	1	--------------MAKREDSPGPEVQPMDKQFLVCSICLD	2	2	1	1.10489	1.13187	1.16018	1.05884	1.13044	1.14827	1.08663	1.0842	1.06841	0.991581	1	0.976719	1.01094	1.03944	1.12764	1.13623	1.05013	1.02299	0.985378	1.06239	1.05016
K.DELHIVEAEAM*NYEGS#PIK.V	S70	sp|P06748|NPM_HUMAN	Nucleophosmin OS=Homo sapiens GN=NPM1 PE=1 SV=2	3,4	4.1	0.6601	1.48423	1	GAGAKDELHIVEAEAMNYEGSPIKVTLATLKMSVQPTVSLG		3												1	1.04905	0.886933	0.928492	1.00826	0.996344	1.0069	1.04777	1.07937	1.12883	1.0191
K.LFEDDDS#NEK.L	S702	sp|O43719|HTSF1_HUMAN	HIV Tat-specific factor 1 OS=Homo sapiens GN=HTATSF1 PE=1 SV=1	2,3	2.747	0.5931	0.467128	1	EDADGKEVEDADEKLFEDDDSNEKLFDEEEDSSEKLFDDSD	41	47	1	0.905696	0.923473	0.820813	0.916932	0.950187	0.925363	0.87277	0.906626	0.910746	0.817821	1	0.976196	1.01551	1.0507	1.02816	1.09035	0.984529	0.97277	0.962874	0.965004	0.960952
K.S#FDEQNVPK.R	S707	sp|O95425|SVIL_HUMAN	Supervillin OS=Homo sapiens GN=SVIL PE=1 SV=2	2,3	2.937	0.5558	0.212649	1	DERAKLSVAAKRLLFREMEKSFDEQNVPKRRSRNTAVEQRL	4	3	1	1.08045	1.0616	1.10864	1.16782	1.06314	1.02632	1.04172	1.15407	1.06798	1.0915	1	1.01268	1.06242	1.13627	1.09381	1.138	0.98399	0.986486	1.05626	1.03105	1.099
K.DDAS#DVQEDSAM*EDK.F	S707	sp|Q86Y13|DZIP3_HUMAN	E3 ubiquitin-protein ligase DZIP3 OS=Homo sapiens GN=DZIP3 PE=1 SV=2	2,3	4.099	0.6953	0.498152	1	QLRKEQANPHSVSRLIKDDASDVQEDSAMEDKFYSLDELHI		2												1	0.928288	1.02459	0.974062	1.01624	1.08976	1.11255	1.09297	1.07613	0.969473	1.07015
K.S#EDELRPEVDEHTQK.T	S709	sp|Q96D71|REPS1_HUMAN	RalBP1-associated Eps domain-containing protein 1 OS=Homo sapiens GN=REPS1 PE=1 SV=3	3	3.378	0.6972	0.662252	1	VSKGTTPLAPPPKPVRRRLKSEDELRPEVDEHTQKTGVLAA	1	2	1	0.999279	0.897445	1.01003	1.02657	1.07212	0.964918	1.09277	0.994691	1.01097	1.09031	1	1.02385	1.05314	1.00003	1.19183	1.14097	0.941367	0.992595	1.05839	0.939647	1.00973
K.NS#PPFLK.S	S709	sp|Q5VUA4|ZN318_HUMAN	Zinc finger protein 318 OS=Homo sapiens GN=ZNF318 PE=1 SV=2	2	1.322	0.2935	1.03628	1	PEVSHPHPPSPVDPYLLTKNSPPFLKSDHPVGHISGPEVVG	1	1	1	1.07911	1.08695	1.23669	1.05252	1.10905	1.04348	1.1493	1.03893	1.05237	1.01876	1	0.941752	1.00623	1.16948	1.0272	1.10276	0.966978	0.988776	0.957787	0.965438	0.969819
K.VDSPFGPGS#PSK.G	S71	sp|Q9UGJ0|AAKG2_HUMAN	5'-AMP-activated protein kinase subunit gamma-2 OS=Homo sapiens GN=PRKAG2 PE=1 SV=1	2,3	1.958	0.576	0.632495	1	DLEGSGKHSSRKVDSPFGPGSPSKGFFSRGPQPRPSSPMSA	1	1	1	1.01817	1.10655	1.14343	1.02661	0.965527	1.06521	0.958254	0.978633	1.10442	1.15365	1	1.04362	1.00498	0.966617	1.14678	1.09592	1.02199	1.05503	1.04488	1.01487	1.00611
K.AEPSEVDM*NS#PK.S	S71	sp|Q9NR30|DDX21_HUMAN	Nucleolar RNA helicase 2 OS=Homo sapiens GN=DDX21 PE=1 SV=5	2,3	2.834	0.7022	0.824804	1	VFPKAKQVKKKAEPSEVDMNSPKSKKAKKKEEPSQNDISPK	2	1	1	1.14571	1.03602	1.13648	1.1014	1.06573	1.20298	0.965216	1.19088	1.2168	1.0814	1	0.958711	1.0927	1.16574	0.993174	1.17986	1.06295	1.05248	0.987551	1.02758	1.09484
K.KAEPSEVDM*NS#PK.S	S71	sp|Q9NR30|DDX21_HUMAN	Nucleolar RNA helicase 2 OS=Homo sapiens GN=DDX21 PE=1 SV=5	3	2.398	0.654	0.617292	1	VFPKAKQVKKKAEPSEVDMNSPKSKKAKKKEEPSQNDISPK	2	2	1	1.11549	1.13315	1.13232	1.12657	1.1568	0.997514	1.0948	1.1087	1.11459	1.16126	1	1.06682	0.986445	1.09058	1.08111	1.09562	1.00271	1.05718	1.10169	1.04052	1.07868
K.RRPAS#GDDLSAK.K	S71	sp|Q92564|DCNL4_HUMAN	DCN1-like protein 4 OS=Homo sapiens GN=DCUN1D4 PE=1 SV=2	3	1.695	0.4206	1.2051	1	CSSSDCFNKVMPPRKKRRPASGDDLSAKKSRHDSMYRKYDS	1	1	1	1.32858	1.25208	1.31104	1.16498	1.26921	1.23811	1.28625	1.30388	1.16851	1.13087	1	1.13856	1.16894	1.15114	1.07153	1.15709	1.03166	1.1061	1.1302	1.03161	0.973725
K.GVGHEFQKVS#VDK.S	S711	sp|Q6GYQ0|RGPA1_HUMAN	Ral GTPase-activating protein subunit alpha-1 OS=Homo sapiens GN=RALGAPA1 PE=1 SV=1	4	2.9	0.5669	2.15291	1	SEQKQKKHKGKGVGHEFQKVSVDKSFSRGWSRDQPGQAPMR		1												1	1.10703	0.760174	0.762437	0.662642	0.672352	1.03863	1.20594	1.24969	1.13932	1.08939
K.YQES#PGIQM*K.T	S714	sp|Q9UHI6|DDX20_HUMAN	Probable ATP-dependent RNA helicase DDX20 OS=Homo sapiens GN=DDX20 PE=1 SV=2	2,3	1.779	0.489	0.403135	1	ISLEQPPNGSDTPNPEKYQESPGIQMKTRLKEGASQRAKQS	1	2	1	0.867068	0.933935	0.936411	0.957774	0.914711	0.935281	1.04786	0.90638	1.07267	1.05035	1	0.920386	0.548005	0.278262	0.365614	0.336029	0.957686	0.922414	0.98	0.926471	0.926206
K.LFDEEEDSS#EK.L	S714	sp|O43719|HTSF1_HUMAN	HIV Tat-specific factor 1 OS=Homo sapiens GN=HTATSF1 PE=1 SV=1	2	2.539	0.6121	0.563487	1	EKLFEDDDSNEKLFDEEEDSSEKLFDDSDERGTLGGFGSVE	3	1	1	0.88549	0.940899	0.85121	0.946675	0.946302	0.949865	0.892907	0.900482	0.900245	0.874915	1	0.875835	0.984024	0.983362	0.909375	0.974835	0.906993	0.901597	0.863987	0.960468	0.888981
K.EADDDEEVDDNIPEM*PS#PK.K	S714	sp|P26358|DNMT1_HUMAN	DNA (cytosine-5)-methyltransferase 1 OS=Homo sapiens GN=DNMT1 PE=1 SV=2	3	3.368	0.6633	0.800387	1	MAMKEADDDEEVDDNIPEMPSPKKMHQGKKKKQNKNRISWV		1												1	0.859756	1.0675	1.10435	1.03212	0.898185	1.06335	0.880406	0.850133	0.89781	0.982622
K.EADDDEEVDDNIPEM*PS#PKK.M	S714	sp|P26358|DNMT1_HUMAN	DNA (cytosine-5)-methyltransferase 1 OS=Homo sapiens GN=DNMT1 PE=1 SV=2	3,4	3.961	0.7177	0.842612	1	MAMKEADDDEEVDDNIPEMPSPKKMHQGKKKKQNKNRISWV		2												1	1.07333	1.0252	1.21069	1.00055	1.19242	1.04664	1.05625	1.05976	1.08478	1.02541
K.EHAPLAS#PVENK.E	S714	sp|Q9ULJ3|ZN295_HUMAN	Zinc finger protein 295 OS=Homo sapiens GN=ZNF295 PE=1 SV=2	3	2.431	0.5068	0.849955	1	GEKPLGVNKVAKPKEHAPLASPVENKEVYQCRLCNAKLSSL		1												1	1.04678	1.05473	1.03755	1.03832	1.04768	0.980837	0.968769	1.07122	1.0145	0.998198
K.EIS#PGSGPGEIRK.V	S715	sp|O43491|E41L2_HUMAN	Band 4.1-like protein 2 OS=Homo sapiens GN=EPB41L2 PE=1 SV=1	3	1.318	0.412	1.0238	1	RAEVGKDERVITEEMNGKEISPGSGPGEIRKVEPVTQKDST	1	1	1	1.10962	1.04083	1.07469	1.06927	0.998834	0.970685	0.943142	1.04004	1.11504	1.05004	1	1.00566	0.923293	0.803016	0.891872	0.755189	1.01563	0.95651	1.00013	0.971248	0.960414
K.LGGPSRAALS#PK.C	S719	sp|Q9P266|JCAD_HUMAN	Junctional protein associated with coronary artery disease OS=Homo sapiens GN=KIAA1462 PE=1 SV=3	3	1.773	0.3976	1.28099	1	PQSSQLLPGAKLGGPSRAALSPKCSDPAASEAQTHTAFPTG	1		1	1.11419	0.973072	0.862437	0.622325	0.517903	1.0458	1.11236	1.0824	1.14049	1.17238
K.IQSSLSSAS#PSK.A	S719	sp|Q5W0B1|RN219_HUMAN	RING finger protein 219 OS=Homo sapiens GN=RNF219 PE=1 SV=1	2,3	2.622	0.5645	0.799103	1	RNKNVNQSTKRKIQSSLSSASPSKATKS-------------	1	2	1	0.971963	0.996618	1.02647	1.15202	0.995091	0.928098	1.05391	1.07695	1.10186	1.00791	1	0.920036	1.00666	1.02577	0.961235	1.07081	0.995839	1.00407	0.999685	0.96477	0.930796
K.VHNQDS#EDEL.-	S719	sp|Q8TAM1|BBS10_HUMAN	Bardet-Biedl syndrome 10 protein OS=Homo sapiens GN=BBS10 PE=1 SV=2	2	1.798	0.3587	0.734884	1	LTIDMVITVKRHPQKVHNQDSEDEL----------------		1												1	1.07251	1.28698	1.17264	1.05836	1.12479	1.06093	1.15015	1.10192	1.03705	1.05223
K.EQYVPPRS#PK.-	S722	sp|Q71RC2|LARP4_HUMAN	La-related protein 4 OS=Homo sapiens GN=LARP4 PE=1 SV=3	3	2.386	0.5263	0.202642	1	RAIPQGVTRRNGKEQYVPPRSPK------------------	5	5	1	1.06202	1.03474	1.09977	1.04987	1.03568	1.01011	1.03163	1.07649	0.990174	1.06655	1	1.04372	1.05114	1.05228	1.1406	1.13175	1.04822	1.01159	1.08379	1.02845	1.01673
K.VEHS#PGPPPVDK.Q	S724	sp|Q9H869|YYAP1_HUMAN	YY1-associated protein 1 OS=Homo sapiens GN=YY1AP1 PE=1 SV=2	3	2.858	0.5802	0.846653	1	KLEPQELSPLSATVFPKVEHSPGPPPVDKQCQEGLSENSAY	1	1	1	0.92867	1.10635	1.04026	1.0368	1.06274	0.980021	1.08372	0.942759	0.973712	0.927963	1	0.941537	0.933892	0.989038	0.891084	0.873053	0.980848	0.963333	1.148	1.05657	1.0638
K.RKPEEES#PRK.D	S726	sp|P49321|NASP_HUMAN	Nuclear autoantigenic sperm protein OS=Homo sapiens GN=NASP PE=1 SV=2	3,4	1.7	0.4576	0.553785	1	SNCVTDISHLVRKKRKPEEESPRKDDAKKAKQEPEVNGGSG	2	2	1	1.16084	1.03488	1.1123	1.13496	1.09491	1.06855	1.07694	1.07988	1.02736	1.10996	1	1.04468	0.998598	1.1126	1.01187	1.02736	1.01548	1.0942	1.1463	1.06581	1.09676
K.LTVENS#PKQEAGISEGQGTAGEEEEK.K	S73	sp|O43583|DENR_HUMAN	Density-regulated protein OS=Homo sapiens GN=DENR PE=1 SV=2	3	4.383	0.7456	0.823702	1	CRQWLEKNFPNEFAKLTVENSPKQEAGISEGQGTAGEEEEK	1	1	1	0.932536	1.06046	0.869963	1.01945	0.916447	0.844961	1.13553	0.842453	0.878289	1.06423	1	0.932551	1.07691	1.03476	1.06445	1.10481	0.949272	0.901212	0.970331	0.990796	0.877834
K.QLVAGNS#PK.K	S73	sp|Q96EU6|RRP36_HUMAN	Ribosomal RNA processing protein 36 homolog OS=Homo sapiens GN=RRP36 PE=1 SV=1	2	1.507	0.42	2.11556	1	LLELQSQVGTKTYKQLVAGNSPKKQASRPPIQNACVADKHR	1		1	0.959636	0.886433	1.02922	0.965849	0.94907	0.914232	0.929636	0.997489	1.0419	0.903955
K.QLVAGNS#PKK.Q	S73	sp|Q96EU6|RRP36_HUMAN	Ribosomal RNA processing protein 36 homolog OS=Homo sapiens GN=RRP36 PE=1 SV=1	3	1.271	0.4162	0.683438	1	LLELQSQVGTKTYKQLVAGNSPKKQASRPPIQNACVADKHR	1	1	1	1.01339	1.01869	1.06435	1.07241	1.02199	0.998054	0.974404	1.0181	0.870965	0.909777	1	1.06517	1.17463	1.16721	1.11242	1.10888	1.03794	1.06515	1.05455	0.988871	1.00873
K.GSSEQAESDNM*DVPPEDDS#K.E	S73	sp|Q12906|ILF3_HUMAN	Interleukin enhancer-binding factor 3 OS=Homo sapiens GN=ILF3 PE=1 SV=3	3	3.008	0.6443	0.47652	1	EKGSSEQAESDNMDVPPEDDSKEGAGEQKTEHMTRTLRGVM		1												1	0.988341	0.937097	1.06742	0.834011	0.900404	0.958622	0.85969	0.926594	0.917992	0.928109
K.GSSEQAESDNM*DVPPEDDS#KEGAGEQK.T	S73	sp|Q12906|ILF3_HUMAN	Interleukin enhancer-binding factor 3 OS=Homo sapiens GN=ILF3 PE=1 SV=3	4	1.884	0.3885	1.5837	1	EKGSSEQAESDNMDVPPEDDSKEGAGEQKTEHMTRTLRGVM		1												1	1.17024	1.08609	1.42961	1.24196	1.22176	1.0371	1.27185	1.18652	1.2913	1.47726
K.LTVENS#PK.Q	S73	sp|O43583|DENR_HUMAN	Density-regulated protein OS=Homo sapiens GN=DENR PE=1 SV=2	2	1.668	0.304	1.16945	1	CRQWLEKNFPNEFAKLTVENSPKQEAGISEGQGTAGEEEEK		1												1	0.925683	0.959815	0.848297	0.943493	0.986329	0.900298	0.907977	0.856562	0.757732	0.852071
K.GTDTQTPAVLS#PSK.T	S732	sp|P46087|NOP2_HUMAN	Putative ribosomal RNA methyltransferase NOP2 OS=Homo sapiens GN=NOP2 PE=1 SV=2	2,3	3.518	0.6654	0.729057	1	AFLRQNAPPKGTDTQTPAVLSPSKTQATLKPKDHHQPLGRA	3	4	1	1.04634	0.998809	1.06754	1.07403	1.03458	1.04276	1.08138	1.0214	1.02505	1.07307	1	1.01208	1.07902	1.07882	1.07465	1.13383	1.04537	1.04776	1.09702	1.03386	0.994611
K.REVLYDS#EGLS#GEERGGK.S	S734:S738	sp|Q9H7N4|SFR19_HUMAN	Splicing factor, arginine/serine-rich 19 OS=Homo sapiens GN=SCAF1 PE=1 SV=3	3	2.095	0.5572	1.01122	1	DPRGPSPAPASSPKREVLYDSEGLSGEERGGKSSQKDRRRS,PSPAPASSPKREVLYDSEGLSGEERGGKSSQKDRRRSGAAS		4												1	0.954726	0.901199	0.881423	0.947252	1.01847	1.00761	1.00571	0.981561	1.00774	0.991711
K.QEPVS#PK.K	S736	sp|Q15596|NCOA2_HUMAN	Nuclear receptor coactivator 2 OS=Homo sapiens GN=NCOA2 PE=1 SV=2	2	1.206	0.2695	0.392663	1	SQESSSTAPGSEVTIKQEPVSPKKKENALLRYLLDKDDTKD	1	1	1	1.0964	1.22401	1.13362	1.05446	1.05684	1.10876	1.09715	0.970058	1.14134	1.03812	1	0.963563	0.993524	1.02572	1.04129	1.03401	1.05727	0.92578	0.975797	0.989897	0.92577
K.RLSREQSTPPKS#PQ.-	S736	sp|Q92615|LAR4B_HUMAN	La-related protein 4B OS=Homo sapiens GN=LARP4B PE=1 SV=3	4	1.709	0.5114	0.580871	1	RPSPSAMGKRLSREQSTPPKSPQ------------------		2												1	1.01142	1.0425	0.895771	0.914199	0.324709	0.973865	0.93598	1.05918	0.981241	1.04537
K.TTNSS#LEEIM*DK.A	S737	sp|Q709C8|VP13C_HUMAN	Vacuolar protein sorting-associated protein 13C OS=Homo sapiens GN=VPS13C PE=1 SV=1	2,3	3.149	0.6297	1.04134	1	DFGTFQLNSKDQGLQKTTNSSLEEIMDKAYDKFDVEIKNVQ	2	3	1	1.00037	1.01683	1.07139	1.06383	1.03349	0.981714	0.993985	0.95742	1.01163	0.987555	1	1.03501	0.858845	0.872238	0.786136	0.882746	1.10323	1.10793	1.06834	1.05914	1.07823
K.ARFLPS#PVVIK.K	S737	sp|Q13618|CUL3_HUMAN	Cullin-3 OS=Homo sapiens GN=CUL3 PE=1 SV=2	3	1.433	0.4934	0.588866	1	MQHNVLVAEVTQQLKARFLPSPVVIKKRIEGLIEREYLART		1												1	0.723097	0.149561	0.115978	0.0531491	0.137445	1.63209	1.77853	1.94022	1.82804	1.69414
K.SSDQPLTVPVS#PK.F	S738	sp|Q9ULW0|TPX2_HUMAN	Targeting protein for Xklp2 OS=Homo sapiens GN=TPX2 PE=1 SV=2	2,3	2.255	0.587	0.742932	1	IRKYQGLEIKSSDQPLTVPVSPKFSTRFHC-----------	3	2	1	1.07395	1.00458	1.07004	0.913237	0.976416	1.0529	1.01977	1.04934	0.998357	1.1099	1	1.08035	1.00841	1.16043	1.11907	1.05189	1.04299	1.02161	1.0518	1.00135	1.07489
K.TSQPPVPQGEAEEDS#QGK.E	S739	sp|Q12789|TF3C1_HUMAN	General transcription factor 3C polypeptide 1 OS=Homo sapiens GN=GTF3C1 PE=1 SV=4	2,3	4.849	0.7921	0.592605	1	TANRVKTSQPPVPQGEAEEDSQGKEGPSGSGDSQLSASSRS	5	3	1	1.09647	1.15257	1.18278	1.09185	1.11088	1.09176	1.14969	1.0846	1.12729	1.12562	1	1.07147	1.03492	1.12997	1.16418	1.1158	1.04884	1.16486	1.0912	1.05795	1.00174
K.LS#NPDIFSSTGK.V	S74	sp|Q6P0Q8|MAST2_HUMAN	Microtubule-associated serine/threonine-protein kinase 2 OS=Homo sapiens GN=MAST2 PE=1 SV=2	2,3	2.173	0.6139	1.06566	1	PEGKEQDVVTGVSPLLFRKLSNPDIFSSTGKVKLQRQLSQD	1	2	1	0.975049	0.936851	0.840333	0.948314	0.825478	0.847636	0.881883	0.922823	0.936872	0.839626	1	0.882857	0.689362	0.577494	0.63032	0.622959	1.05546	1.06936	0.95076	0.93282	0.965256
K.S#QGGEEEGPLSDK.C	S75	sp|Q9H063|MAF1_HUMAN	Repressor of RNA polymerase III transcription MAF1 homolog OS=Homo sapiens GN=MAF1 PE=1 SV=2	2	2.58	0.662	0.023721	1	VLEALSPPQTSGLSPSRLSKSQGGEEEGPLSDKCSRKTLFY	1	1	1	0.930612	0.993204	1.05743	1.10691	0.93344	0.898021	1.10973	1.0654	1.12596	0.974823	1	0.983621	1.13733	1.10265	1.12503	1.19375	1.05754	1.09602	1.09652	1.11707	1.03876
K.TTEINRLPSANQGS#PFK.S	S75	sp|Q56NI9|ESCO2_HUMAN	N-acetyltransferase ESCO2 OS=Homo sapiens GN=ESCO2 PE=1 SV=1	3	2.153	0.4645	0.2862	1	FVLSALKTTEINRLPSANQGSPFKSALSTVSFYNQNKWYLN	1	1	1	1.02381	0.998881	1.09914	1.06776	1.09971	1.08049	1.06406	1.06025	1.09337	1.02914	1	0.966297	1.01325	0.877745	0.939707	0.869197	0.991393	1.02364	0.900426	0.98339	1.01564
K.S#YTSDLQK.K	S751	sp|Q8WWI1|LMO7_HUMAN	LIM domain only protein 7 OS=Homo sapiens GN=LMO7 PE=1 SV=3	2	2.119	0.4497	1.13288	1	LKEQDQKWQDDLAKWKDRRKSYTSDLQKKKEEREEIEKQAL	1	1	1	1.08646	1.09658	1.19894	1.13434	0.997123	0.947398	1.11945	1.11193	1.0952	1.24127	1	0.905356	0.920063	0.78957	0.93415	0.822912	1.04949	0.797017	1.02283	0.859914	0.906707
K.AVEARS#PGLQK.E	S753	sp|Q3KQU3|MA7D1_HUMAN	MAP7 domain-containing protein 1 OS=Homo sapiens GN=MAP7D1 PE=1 SV=1	3	1.809	0.4947	0.974875	1	SKEANANGSSPEPVKAVEARSPGLQKEAVQKEEPIPQEPQW	1		1	1.10626	1.15749	1.1833	1.09753	1.02077	1.1173	1.17137	1.13053	1.09924	0.964207
K.VPS#GIFDVNSRK.S	S753	sp|Q5VZ89|DEN4C_HUMAN	DENN domain-containing protein 4C OS=Homo sapiens GN=DENND4C PE=1 SV=2	3	1.451	0.1799	1.0449	1	PEPHSPTEPPAWGSSIVKVPSGIFDVNSRKSSTGSISNVLF		1												1	0.649518	0.0668525	0.0625506	0.0791735	0.11149	1.01437	1.03198	1.06342	1.04039	1.11625
K.IS#PDLNIK.C	S756	sp|Q69YH5|CDCA2_HUMAN	Cell division cycle-associated protein 2 OS=Homo sapiens GN=CDCA2 PE=1 SV=2	2	1.867	0.2946	0.690897	1	GQEFSAGGQNAENLCQFFKISPDLNIKCERKDDFLGAAEGK	1		1	1.08273	0.975982	0.905356	1.15698	1.07789	1.016	1.11731	1.15738	1.05994	1.20224
K.DSRLQDQRQNS#PAGNK.E	S758	sp|Q99700|ATX2_HUMAN	Ataxin-2 OS=Homo sapiens GN=ATXN2 PE=1 SV=2	3,4	1.717	0.4327	0.721194	1	RAVTPSSEAKDSRLQDQRQNSPAGNKENIKPNETSPSFSKA	1	2	1	1.25529	1.09287	1.17453	0.877502	0.601407	1.15621	1.35702	1.22217	1.23767	1.35982	1	1.06547	0.989976	0.857173	0.959686	0.532803	1.03374	1.11343	1.02919	0.9772	1.14835
K.SGS#PDLSEDQYFVK.K	S759	sp|Q9H706|GAREM_HUMAN	GRB2-associated and regulator of MAPK protein OS=Homo sapiens GN=GAREM PE=1 SV=2	2	2.486	0.7261	0.918657	1	SETSPLPLKIDGAEEDPKSGSPDLSEDQYFVKKGMQDIFSA	1	1	1	0.99097	0.9384	1.03003	0.928976	1.00285	1.0412	0.966298	0.973708	0.903829	1.04863	1	0.946994	0.938661	0.878853	0.875338	0.967499	0.981149	0.8047	0.834972	0.869426	0.854701
K.AARVLGSEGEEEDEALS#PAK.G	S76	sp|P18858|DNLI1_HUMAN	DNA ligase 1 OS=Homo sapiens GN=LIG1 PE=1 SV=1	3	2.71	0.673	0.355654	1	PGRKAARVLGSEGEEEDEALSPAKGQKPALDCSQVSPPRPA	6	7	1	0.850558	0.57685	0.348182	0.212066	0.202357	1.07755	1.00994	1.087	1.17275	1.07567	1	0.948698	0.72928	0.401433	0.481424	0.260079	1.06886	1.10625	1.10585	1.12879	1.14518
K.ADEPSS#EESDLEIDK.E	S76,S72	sp|P50502|F10A1_HUMAN,sp|Q8IZP2|ST134_HUMAN	Hsc70-interacting protein OS=Homo sapiens GN=ST13 PE=1 SV=2,Putative protein FAM10A4 OS=Homo sapiens GN=ST13P4 PE=5 SV=1	2,3	3.826	0.6438	0.241316	1	KEEKPDSKKVEEDLKADEPSSEESDLEIDKEGVIEPDTDAP	6	5	1	0.933081	1.04357	0.98204	1.01807	1.01405	0.971756	0.938044	0.966666	0.92393	0.931737	1	1.10957	1.33469	1.68997	1.67571	1.8879	1.13403	1.05359	1.09719	1.07587	1.09718
K.SNGELSES#PGAGK.G	S763	sp|Q12830|BPTF_HUMAN	Nucleosome-remodeling factor subunit BPTF OS=Homo sapiens GN=BPTF PE=1 SV=3	3	2.05	0.5268	0.672202	1	IQEEIVGDFKSEKSNGELSESPGAGKGASGSTRIITRLRNP	1		1	1.18581	1.13793	1.18796	0.992688	1.21567	1.11414	1.1065	1.11779	1.06694	1.06623
K.SYS#EPEK.M	S764,S1021	sp|Q13796|SHRM2_HUMAN,sp|Q8TF72|SHRM3_HUMAN	Protein Shroom2 OS=Homo sapiens GN=SHROOM2 PE=1 SV=1,Protein Shroom3 OS=Homo sapiens GN=SHROOM3 PE=1 SV=2	2	1.435	0.4174	1.47595	1	HPPRIGGRRRFTAEQKLKSYSEPEKMNEVGLTRGYSPHQHP		1												1	0.97382	0.966602	0.897434	0.97222	0.968583	1.00619	0.957809	0.949429	1.05932	0.95674
K.EPS#PRVDVSCEPLEGVEK.C	S765	sp|Q12888|TP53B_HUMAN	Tumor suppressor p53-binding protein 1 OS=Homo sapiens GN=TP53BP1 PE=1 SV=2	3	3.913	0.6788	0.681169	1	AWEEATSEDSSVVIVDVKEPSPRVDVSCEPLEGVEKCSDSQ	1	1	1	1.1001	1.20323	1.3882	1.16977	0.975343	1.29872	1.03799	1.04076	1.20195	1.18903	1	0.902927	0.909481	0.730988	0.898639	0.7076	0.971383	0.915861	0.939417	0.87316	0.859653
K.VKPAS#PVAQPK.E	S765	sp|Q96EV2|RBM33_HUMAN	RNA-binding protein 33 OS=Homo sapiens GN=RBM33 PE=1 SV=3	3	1.702	0.6824	0.80269	1	RAVAGSRSSQGKTEVKVKPASPVAQPKEEAKTETEFPDEDE	2	1	1	0.988786	0.961651	1.02244	0.986146	0.991934	1.00117	1.05719	1.03852	1.07165	1.02563	1	1.00705	0.992474	0.98483	1.00108	1.0087	0.968372	0.988389	1.09058	1.00311	0.957505
K.S#PDSDVAATLK.K	S767	sp|O60841|IF2P_HUMAN	Eukaryotic translation initiation factor 5B OS=Homo sapiens GN=EIF5B PE=1 SV=4	2	1.524	0.5098	1.52229	1	KKCPFIVALNKIDRLYDWKKSPDSDVAATLKKQKKNTKDEF	1		1	1.08744	1.22017	1.40491	1.18352	1.36998	0.920933	1.40838	1.12966	1.33696	1.21936
K.NTSRQES#FEAEK.D	S78	sp|Q92610|ZN592_HUMAN	Zinc finger protein 592 OS=Homo sapiens GN=ZNF592 PE=1 SV=2	2,3	1.634	0.3811	0.288388	1	GSAPDVPAVSVIVKNTSRQESFEAEKDHITPSLLHNGFRGS	2	3	1	1.10719	1.15537	1.10603	1.05131	1.10406	1.14283	1.20858	1.06158	1.10789	1.08701	1	0.994259	1.04927	1.1119	1.00951	1.07963	1.02466	1.02348	0.939965	1.02322	0.987581
K.EGTAPS#ENGETK.A	S78	sp|Q15651|HMGN3_HUMAN	High mobility group nucleosome-binding domain-containing protein 3 OS=Homo sapiens GN=HMGN3 PE=1 SV=2	2	1.425	0.4814	0.145281	1	RGAKGKKEEKQEAGKEGTAPSENGETKAEEAQKTESVDNEG	1	1	1	1.19343	1.14633	1.39378	1.16813	1.28704	1.17203	1.1465	1.27655	1.13339	1.27989	1	0.97535	0.967311	0.887516	0.790188	0.909257	1.03121	0.932236	1.0254	0.836465	1.01884
K.M*GS#DGESDQASATSSDEVQSPVRVR.M	S78	sp|Q00536|CDK16_HUMAN	Cyclin-dependent kinase 16 OS=Homo sapiens GN=CDK16 PE=1 SV=1	3	1.078	0.4555	2.35264	1	SARGPLSSAPEIVHEDLKMGSDGESDQASATSSDEVQSPVR		1												1	1.30225	2.74243	2.37546	2.45566	2.74802	1.55395	1.52637	1.04214	1.15048	1.12541
K.LCRANS#RDGEAGRAGAAPVAPEK.Q	S782	sp|Q92974|ARHG2_HUMAN	Rho guanine nucleotide exchange factor 2 OS=Homo sapiens GN=ARHGEF2 PE=1 SV=4	4	2.975	0.5291	0.501606	1	LMEARFPEGPERREKLCRANSRDGEAGRAGAAPVAPEKQAT	1	1	1	1.03968	0.950455	0.974138	0.717438	0.561789	1.0924	1.00588	1.17693	1.01003	1.16463	1	0.985979	0.931189	0.956449	0.829719	0.474546	0.974169	0.998741	0.990066	1.04886	0.881069
K.S#PQRPSDWSK.K	S782	sp|Q5UIP0|RIF1_HUMAN	Telomere-associated protein RIF1 OS=Homo sapiens GN=RIF1 PE=1 SV=2	3	1.654	0.3821	1.06925	1	VMVDCIDFSPYNIKYQPKVKSPQRPSDWSKKKNEPLGKLTS		1												1	0.911622	1.06916	1.11262	1.02259	1.07069	0.893457	0.934009	0.955516	0.898562	0.970248
K.AS#ISYFK.N	S79	sp|Q9H4L7|SMRCD_HUMAN	SWI/SNF-related matrix-associated actin-dependent regulator of chromatin subfamily A containing DEAD/H box 1 OS=Homo sapiens GN=SMARCAD1 PE=1 SV=2	2	1.834	0.4004	0.735291	1	ITEKTEDSSVPETPDNERKASISYFKNQRGIQYIDLSSDSE	1	1	1	0.616164	0.274825	0.227393	0.183812	0.20137	0.90655	0.890679	0.939595	0.958791	1.01834	1	0.606278	0.105791	0.0567887	0.0563064	0.0955887	0.891092	0.846405	0.985038	0.946356	0.940894
K.DDSHSAEDS#EDEKEDHK.N	S79	sp|Q9H1E3|NUCKS_HUMAN	Nuclear ubiquitous casein and cyclin-dependent kinase substrate 1 OS=Homo sapiens GN=NUCKS1 PE=1 SV=1	4,5	4.413	0.7092	0.851895	1	EDSEDKDVKTKKDDSHSAEDSEDEKEDHKNVRQQRQAASKA	2	3	1	0.975272	0.994149	0.691419	0.965216	0.97112	0.969479	0.835974	1.0189	0.944701	0.944157	1	1.06318	1.01178	1.02968	1.20963	1.22774	1.01603	1.0294	1.02611	1.03994	1.10124
K.DDSHSAEDS#EDEK.E	S79	sp|Q9H1E3|NUCKS_HUMAN	Nuclear ubiquitous casein and cyclin-dependent kinase substrate 1 OS=Homo sapiens GN=NUCKS1 PE=1 SV=1	2,3	3.365	0.6938	0.754499	1	EDSEDKDVKTKKDDSHSAEDSEDEKEDHKNVRQQRQAASKA	3	1	1	0.938374	1.01922	0.966445	0.920528	0.987925	0.936224	0.946394	0.976553	0.991393	0.862197	1	1.06393	1.06975	1.16536	1.09618	1.22439	0.993729	1.08492	1.08152	1.0293	1.12041
K.KDDSHSAEDS#EDEK.E	S79	sp|Q9H1E3|NUCKS_HUMAN	Nuclear ubiquitous casein and cyclin-dependent kinase substrate 1 OS=Homo sapiens GN=NUCKS1 PE=1 SV=1	3	2.04	0.6549	1.0069	1	EDSEDKDVKTKKDDSHSAEDSEDEKEDHKNVRQQRQAASKA	1	1	1	1.09897	1.14783	1.27707	1.13895	1.25541	0.906404	1.03227	1.26836	1.1003	1.06307	1	1.10605	1.46753	1.37229	1.35302	1.24586	1.1231	1.20663	1.19843	1.20124	1.23433
K.EEHGGLIRS#PRHEK.K	S79	sp|P26368|U2AF2_HUMAN	Splicing factor U2AF 65 kDa subunit OS=Homo sapiens GN=U2AF2 PE=1 SV=4	3,4,5	3.056	0.5939	0.486169	1	RRRSKPLTRGAKEEHGGLIRSPRHEKKKKVRKYWDVPPPGF		5												1	1.05811	1.0493	1.11792	1.11857	1.10518	1.04248	1.0222	1.0756	1.03083	1.06899
K.ADEPSSEES#DLEIDK.E	S79,S75	sp|P50502|F10A1_HUMAN,sp|Q8IZP2|ST134_HUMAN	Hsc70-interacting protein OS=Homo sapiens GN=ST13 PE=1 SV=2,Putative protein FAM10A4 OS=Homo sapiens GN=ST13P4 PE=5 SV=1	2,3	3.45	0.6465	0.02208	1	KPDSKKVEEDLKADEPSSEESDLEIDKEGVIEPDTDAPQEM	16	35	1	0.992373	0.979932	0.963125	1.01027	1.0109	1.0237	0.99316	0.999922	1.00044	0.967364	1	1.0023	1.02817	1.07386	1.04887	1.08951	0.997118	1.01219	0.996485	1.01832	1.02313
K.ALSSRAEEPPS#PPVPK.A	S794	sp|Q96JK2|DCAF5_HUMAN	DDB1- and CUL4-associated factor 5 OS=Homo sapiens GN=DCAF5 PE=1 SV=2	3	2.384	0.5793	0.606942	1	PFETKKLNGKALSSRAEEPPSPPVPKASGSTLNSGSGNCPR	2	2	1	1.12092	1.14956	1.18141	1.06653	0.988426	1.10046	1.10191	1.21933	1.08451	1.07511	1	1.01239	1.08897	1.13632	1.01179	1.00836	1.00846	1.06442	1.01329	1.05468	1.0922
K.AAS#PGRCLPK.S	S795	sp|Q5T8P6|RBM26_HUMAN	RNA-binding protein 26 OS=Homo sapiens GN=RBM26 PE=1 SV=3	2,3	1.594	0.5021	0.868656	1	KTLEVLTKNITKLKDEVKAASPGRCLPKSIKTKTQMQKELL	3	3	1	1.0838	1.06214	1.16302	1.06962	1.00573	1.12578	1.08579	1.1567	1.02591	1.04779	1	0.994007	0.998704	1.0104	1.02302	0.957956	1.01229	0.965328	0.942285	0.90922	0.9082
K.LDS#PDPFK.L	S796	sp|P42566|EPS15_HUMAN	Epidermal growth factor receptor substrate 15 OS=Homo sapiens GN=EPS15 PE=1 SV=2	2	2.055	0.5105	0.561785	1	GTPTRPCPLPPGKRSINKLDSPDPFKLNDPFQPFPGNDSPK	11	7	1	0.977325	1.02082	1.02415	1.0383	1.00096	0.969192	1.00834	0.958452	1.01919	1.00421	1	0.972662	0.979883	0.975772	0.995921	1.01741	0.975712	0.953917	0.944766	0.92958	0.914013
K.S#FDDEESVDGNRPSSAASAFK.V	S8	sp|O75122|CLAP2_HUMAN	CLIP-associating protein 2 OS=Homo sapiens GN=CLASP2 PE=1 SV=2	3	1.883	0.5422	1.29449	1	-------------MAMGDDKSFDDEESVDGNRPSSAASAFK		1												1	1.00721	0.988521	0.949298	0.930522	0.953268	0.971461	1.13142	1.06204	1.03495	1.03617
K.RSVLPPDGNGS#PVLPDK.R	S80	sp|Q8N6S5|AR6P6_HUMAN	ADP-ribosylation factor-like protein 6-interacting protein 6 OS=Homo sapiens GN=ARL6IP6 PE=1 SV=1	3	2.847	0.5321	0.865348	1	SAGAWSEPRKRSVLPPDGNGSPVLPDKRNGIFPAAAGSRAQ	3	2	1	0.950161	0.881579	0.885998	0.7988	0.78004	0.988674	1.05156	1.04439	1.05337	1.06082	1	1.05537	0.966252	0.924575	0.992245	0.860828	1.00399	1.04404	1.03252	1.00574	1.07319
K.EM*LAS#DDEEDVSSK.V	S80	sp|Q0ZGT2|NEXN_HUMAN	Nexilin OS=Homo sapiens GN=NEXN PE=1 SV=1	2,3	2.954	0.7493	0.634624	1	QYIREREWNRRKQEIKEMLASDDEEDVSSKVEKAYVPKLTG	3	2	1	0.989358	1.10546	1.06487	0.961953	0.966365	0.947563	0.93731	0.982857	0.892078	1.09842	1	1.03603	1.0729	1.10329	1.03035	1.08023	0.926591	1.06844	0.96181	1.04342	1.03343
K.LRTGDLGIPPNPEDRS#PS#PEPIYNSEGK.R	S80:S82	sp|Q15637|SF01_HUMAN	Splicing factor 1 OS=Homo sapiens GN=SF1 PE=1 SV=4	3,4	4.168	0.679	0.64136	1	DLTRKLRTGDLGIPPNPEDRSPSPEPIYNSEGKRLNTREFR,TRKLRTGDLGIPPNPEDRSPSPEPIYNSEGKRLNTREFRTR		9												1	0.922426	0.878443	0.790894	0.778359	0.385284	0.951556	0.980449	1.06375	1.01718	1.01682
K.S#QSRGNSQLLLS.-	S801	sp|P46087|NOP2_HUMAN	Putative ribosomal RNA methyltransferase NOP2 OS=Homo sapiens GN=NOP2 PE=1 SV=2	2	1.773	0.3153	0.99848	1	QPPTVSPIRSSRPPPAKRKKSQSRGNSQLLLS---------	1	1	1	1.13909	1.23446	1.10675	1.12912	0.955421	1.28066	1.23898	1.28833	1.30656	1.24437	1	0.924999	0.880439	0.663373	0.681613	0.635877	1.04713	1.01324	1.02316	0.872335	0.874232
K.VAS#LPGDFK.Q	S805	sp|Q7Z5J4|RAI1_HUMAN	Retinoic acid-induced protein 1 OS=Homo sapiens GN=RAI1 PE=1 SV=2	2	2.037	0.46	1.15055	1	HEASACLGFQEEDPPGEKVASLPGDFKQEEVGGVKEEAGGL	1	1	1	0.9161	0.829754	0.784451	0.854625	0.760745	0.964676	1.02944	0.963503	1.02964	1.00215	1	0.915482	0.612233	0.437691	0.47193	0.40678	0.944636	0.908189	0.897019	0.864116	0.983363
K.IES#PKLERTPNGPNIDK.K	S809	sp|Q92598|HS105_HUMAN	Heat shock protein 105 kDa OS=Homo sapiens GN=HSPH1 PE=1 SV=1	3,4	2.628	0.5628	0.352229	1	IKELNNTCEPVVTQPKPKIESPKLERTPNGPNIDKKEEDLE	4	4	1	1.09911	1.01454	1.06814	1.02652	1.01667	1.04384	1.07026	1.13654	1.07561	1.08179	1	1.03311	1.09509	1.12577	1.11216	1.06334	1.07154	1.07441	1.13889	1.08636	1.05869
K.EEPAAAGSGAAS#PSAAEK.G	S81	sp|P29966|MARCS_HUMAN	Myristoylated alanine-rich C-kinase substrate OS=Homo sapiens GN=MARCKS PE=1 SV=4	3	4.494	0.607	1.00717	1	NGSAPAADKEEPAAAGSGAASPSAAEKGEPAAAAAPEAGAS	1		1	1.01334	1.06997	1.10697	1.0657	1.01992	1.07243	1.15246	0.943869	0.988136	1.08409
K.M*DNFS#PK.A	S81	sp|Q9NS56|TOPRS_HUMAN	E3 ubiquitin-protein ligase Topors OS=Homo sapiens GN=TOPORS PE=1 SV=1	2	1.065	0.3822	0.408842	1	APASSEIMASAAKEFKMDNFSPKAGTSKLQQTVPADASPDS	1	1	1	1.04623	1.03139	1.20455	1.18941	1.11178	1.05074	1.06032	1.1018	1.08399	1.10074	1	1.00845	0.99119	0.96926	1.03314	1.09716	1.02351	0.913093	0.926235	0.940013	0.953715
R.LLDS#PGPPK.G	S81	sp|O75764|TCEA3_HUMAN	Transcription elongation factor A protein 3 OS=Homo sapiens GN=TCEA3 PE=2 SV=2	2	1.087	0.2929	0.98055	1	DKEVVSLAKVLIKNWKRLLDSPGPPKGEKGEEREKAKKKEK	2		1	1.10204	1.06224	1.22277	1.25778	1.14201	1.12321	1.11429	0.994228	1.15167	1.0623
K.S#PLHVGETRK.E	S811	sp|O15164|TIF1A_HUMAN	Transcription intermediary factor 1-alpha OS=Homo sapiens GN=TRIM24 PE=1 SV=3	3	1.046	0.1845	1.65254	1	GLHQDNSSNGKSEWLDPSQKSPLHVGETRKEDDPNEDWCAV	1		1	1.11234	0.874469	1.08481	1.01721	1.06028	1.03411	0.961272	0.962615	1.03249	0.95682
K.S#LDLPSIGGSSVGK.E	S812	sp|Q9UMZ2|SYNRG_HUMAN	Synergin gamma OS=Homo sapiens GN=SYNRG PE=1 SV=2	2,3	2.239	0.581	0.359235	1	SLGEKAVAFRHTKEDSASVKSLDLPSIGGSSVGKEDSEDAL	2	3	1	0.84921	0.879611	0.888968	0.902778	0.926533	0.912211	0.911688	0.95704	0.931377	0.950818	1	1.06844	1.06843	1.08407	1.06583	1.07119	1.18413	1.05017	1.06797	1.10412	1.08547
K.LNDPFQPFPGNDS#PK.E	S814	sp|P42566|EPS15_HUMAN	Epidermal growth factor receptor substrate 15 OS=Homo sapiens GN=EPS15 PE=1 SV=2	2,3	3.814	0.7159	0.075248	1	LDSPDPFKLNDPFQPFPGNDSPKEKDPEIFCDPFTSATTTT	8	3	1	0.909477	1.00709	0.97568	0.980494	0.946448	0.915923	0.980679	0.961579	0.981073	0.944226	1	1.01681	0.978125	0.9759	1.02369	1.06025	0.925758	0.926501	0.93345	0.920995	0.980044
K.DLLPS#PAGPVPSK.D	S814	sp|Q9UHB7|AFF4_HUMAN	AF4/FMR2 family member 4 OS=Homo sapiens GN=AFF4 PE=1 SV=1	2,3	3.272	0.5034	0.800318	1	PSSNRESSKQSAAKEKDLLPSPAGPVPSKDPKTEHGSRKRT	2	1	1	1.05321	0.97561	1.07935	1.11201	1.12437	1.0351	1.06303	0.994817	1.08181	1.06704	1	1.04174	0.904539	0.85964	0.850648	0.742847	0.961363	0.974474	1.0187	1.03596	1.05871
K.AQAVS#EEEEEEEGK.S	S82	sp|Q9GZR7|DDX24_HUMAN	ATP-dependent RNA helicase DDX24 OS=Homo sapiens GN=DDX24 PE=1 SV=1	2,3	3.406	0.6755	0.243287	1	AKNPSSLFSKEAPKRKAQAVSEEEEEEEGKSSSPKKKIKLK		2												1	0.993066	1.04181	0.971054	1.05859	1.1376	0.929837	0.961287	1.02909	0.905809	0.907406
K.KPALPVS#PAAR.S	S82	sp|Q9BWU0|NADAP_HUMAN	Kanadaptin OS=Homo sapiens GN=SLC4A1AP PE=1 SV=1	3	2.261	0.4175	2.19968	1	SETLASQDLSGDFKKPALPVSPAARSKAPASSSSNPEEVQK		1												1	1.27203	2.12116	3.99665	4.01621	8.2041	1.03784	0.850614	0.616006	0.688958	0.673287
K.REREVDEDS#EPEREVR.A	S82	sp|Q53GS9|SNUT2_HUMAN	U4/U6.U5 tri-snRNP-associated protein 2 OS=Homo sapiens GN=USP39 PE=1 SV=2	4	1.236	0.3176	1.399	1	APASVVPFVRVKREREVDEDSEPEREVRAKNGRVDSEDRRS		2												1	1.55707	2.81148	6.18621	4.6216	13.6362	1.26912	0.98532	0.576777	0.560516	0.647411
K.GFGS#VEELCTNSSLGM*EK.S	S820	sp|Q2NKX8|ERC6L_HUMAN	DNA excision repair protein ERCC-6-like OS=Homo sapiens GN=ERCC6L PE=1 SV=1	3	4.481	0.7201	0.76241	1	QDGKGTGSADSIATLPKGFGSVEELCTNSSLGMEKSFATKN	2	1	1	0.81453	0.919689	0.886806	0.962937	0.889434	0.881354	0.816259	0.745449	0.975585	0.88004	1	1.16128	0.893142	1.05814	1.16525	1.10916	0.960081	0.954213	1.0885	1.11218	1.04291
K.VAASM*PLS#PGGQM*EEVAGAVK.Q	S821	sp|Q9UMN6|MLL4_HUMAN	Histone-lysine N-methyltransferase MLL4 OS=Homo sapiens GN=WBP7 PE=1 SV=1	3	3.474	0.5348	0.915011	1	VQLFKIDQQQQQKVAASMPLSPGGQMEEVAGAVKQISDRGP	1		1	0.766376	0.774572	0.712188	0.841086	0.781109	0.825466	0.88349	0.804559	0.756508	0.74833
K.LQRLNS#CETK.S	S827	sp|Q5T5Y3|CAMP1_HUMAN	Calmodulin-regulated spectrin-associated protein 1 OS=Homo sapiens GN=CAMSAP1 PE=1 SV=2	3	1.019	0.2336	0.921346	1	MASGSVKMTSFAERKLQRLNSCETKSSTSSSQKTTPDASES	1		1	1.10178	1.08848	0.966737	0.959189	0.864884	1.07148	1.03398	1.01752	0.918612	1.1146
K.TDNSVASSPSSAISTATPS#PK.S	S829	sp|O15550|KDM6A_HUMAN	Lysine-specific demethylase 6A OS=Homo sapiens GN=KDM6A PE=1 SV=2	3	3.476	0.7005	2.16823	1	TKTDNSVASSPSSAISTATPSPKSTEQTTTNSVTSLNSPHS	1		1	1.08288	1.0168	0.973532	0.946833	1.00646	0.85281	1.01013	0.917368	1.0206	0.955237
K.AGTRTDSREDEIS#PPPPNPVVK.G	S83	sp|P10644|KAP0_HUMAN	cAMP-dependent protein kinase type I-alpha regulatory subunit OS=Homo sapiens GN=PRKAR1A PE=1 SV=1	3,4,5	3.827	0.6378	0.886877	1	KQIQNLQKAGTRTDSREDEISPPPPNPVVKGRRRRGAISAE	3	6	1	1.08945	1.01618	1.10399	0.910266	0.833496	1.08047	1.083	1.0871	1.1171	1.1426	1	1.05031	0.909876	1.28729	1.17863	0.981619	1.05018	1.14324	1.20263	1.13217	1.07181
K.TTYDS#AEEENK.E	S83	sp|Q9HAW4|CLSPN_HUMAN	Claspin OS=Homo sapiens GN=CLSPN PE=1 SV=3	2,3	2.583	0.556	0.326814	1	QDSDSETEDTNASPEKTTYDSAEEENKENLYAGKNTKIKRI	3	3	1	1.00789	0.98257	1.07608	0.978733	1.05487	1.05364	0.989339	0.95411	0.905633	0.99995	1	1.08823	1.11366	1.07947	1.06335	1.22401	1.05684	0.987205	1.03631	0.988487	1.01915
K.DRELQQAELPNRS#PGFGIK.K	S832	sp|Q6NWY9|PR40B_HUMAN	Pre-mRNA-processing factor 40 homolog B OS=Homo sapiens GN=PRPF40B PE=1 SV=1	4	1.659	0.2291	2.07743	1	EKEQEQDKDRELQQAELPNRSPGFGIKKEKTGWDTSESELS		1												1	1.25464	0.902104	0.774972	0.842012	0.758656	0.919984	1.24987	1.02731	1.10275	1.03512
K.AVVQS#PQVTEVL.-	S834	sp|Q3KQU3|MA7D1_HUMAN	MAP7 domain-containing protein 1 OS=Homo sapiens GN=MAP7D1 PE=1 SV=1	2	1.477	0.6066	1.05482	1	PETLLPFAEAEAFLKKAVVQSPQVTEVL-------------	1	1	1	0.766214	0.787465	0.751845	0.635906	0.802271	0.848115	0.93124	0.873465	0.727306	0.817558	1	0.916576	0.578112	0.844106	0.901846	0.702743	0.917397	0.721381	0.772731	0.727736	0.838721
[truncated: 1,949 more rows]

## Sheet: dephosphorylated sites
peptide sequence	phosphorylation site	protein reference	description	peptide charge state	maximum xcorr parameter	maximum dcn parameter	minimum part per million parameter	phosphorylation site localization probability	amino acid sequences surrounding phosphoryaltion site	total peptides (TP) [0]	total peptides (TP) [1]	0h_1	0.5h_B56_1	1h_B56_1	2h_B56_1	3h_B56_1	4h_B56_1	0.5h_B56_1 Caly	1h_B56_1 Caly	2h_B56_1 Caly	3h_B56_1 Caly	4h_B56_1 Caly	0h_2	0.5h_B56_2	1h_B56_2	2h_B56_2	3h_B56_2	4h_B56_2	0.5h_B56_2 Caly	1h_B56_2 Caly	2h_B56_2 Caly	3h_B56_2 Caly	4h_B56_2 Caly
[truncated: 144 more rows]
