# Supplementary material for: Mechanisms of site‐specific dephosphorylation and kinase opposition imposed by PP2A regulatory subunits
Source: EMBO J. 2020 May 13;39(13):e103695. doi: 10.15252/embj.2019103695 (PMC7327492; doi:10.15252/embj.2019103695)
Supplement: Supplementary file 6 — Table EV5 [file EMBJ-39-e103695-s006.xlsx]

## Sheet: Legend
Table EV5.
Quantitative phosphoproteomic analysis of lysate desphosphorylation

## Sheet: description
Column description
column A	protein name
column B	phosphorylation site
column C	protein description
column D	log2 ratio LxxIxE-AxxAxA 15min
column E	log2 ratio LxxIxE-AxxAxA 5min
column F	pvalue LxxIxE-AxxAxA 5min
column G	pvalue LxxIxE-AxxAxA 15min
column H	amino acid sequences surrounding phosphoryaltion site
column I	peptide charge state
column J	maximum xcorr parameter for protein identification
column K	maximum dcn parameter for protein identification
column L	minimum part per million parameter for protein identification
column M	phosphorylation site localization probability
column N	total peptides (TP)
column O	log2 TMT intensity [5min, LxxIxE_1]
column P	log2 TMT intensity [5min, LxxIxE_2]
column Q	log2 TMT intensity [5min, LxxIxE_3]
column R	log2 TMT intensity [15min, LxxIxE_1
column S	log2 TMT intensity [15min, LxxIxE_2]
column T	log2 TMT intensity [5min, AxxAxA_1]
column U	log2 TMT intensity [5min, AxxAxA_2]
column V	log2 TMT intensity [5min, AxxAxA_3]
column W	log2 TMT intensity [15min, AxxAxA_1]
column X	log2 TMT intensity [15min, AxxAxA_2]
column Y	log2 TMT intensity [15min, AxxAxA_3]

## Sheet: all sites
reference	phosphorylation site	description	log2 ratio LxxIxE-AxxAxA 15min	log2 ratio LxxIxE-AxxAxA 5min	pvalue LxxIxE-AxxAxA 5min	pvalue LxxIxE-AxxAxA 15min	amino acid sequences surrounding phosphoryaltion site	peptide charge state	maximum xcorr parameter	maximum dcn parameter	minimum part per million parameter	phosphorylation site localization probability	total peptides (TP)	log2 TMT intensity [5min, LxxIxE_1]	log2 TMT intensity [5min, LxxIxE_2]	log2 TMT intensity [5min, LxxIxE_3]	log2 TMT intensity [15min, LxxIxE_1	log2 TMT intensity [15min, LxxIxE_2]	log2 TMT intensity [5min, AxxAxA_1]	log2 TMT intensity [5min, AxxAxA_2]	log2 TMT intensity [5min, AxxAxA_3]	log2 TMT intensity [15min, AxxAxA_1]	log2 TMT intensity [15min, AxxAxA_2]	log2 TMT intensity [15min, AxxAxA_3]
sp|O95239|KIF4A_HUMAN	T799	Chromosome-associated kinesin KIF4A OS=Homo sapiens GN=KIF4A PE=1 SV=3	3.41418	1.39223	0.00451268	0.0392512	AQLKEKKESGENPPPKLRRRTFSLTEVRGQVSESEDSITKQ	3	1.648	0.3246	0.11207	0.99998	2	20.0703	20.6721	20.8983	17.9224	18.2957	17.2029	17.1066	17.0887	16.8127	16.8183	16.5195
sp|P02686|MBP_HUMAN	S96	Myelin basic protein OS=Homo sapiens GN=MBP PE=1 SV=3	3.02306	2.14596	0.000292406	0.00642408	AWQDAHPADPGSRPHLIRLFSRDAPGREDNTFKDRPSESDE	3	1.443	0.3985	0.762662	1	1	20.2011	20.6928	20.6254	18.2356	18.629	17.6855	17.6548	17.1098	16.7282	16.0048	16.126
sp|Q2VIQ3|KIF4B_HUMAN	S1038	Chromosome-associated kinesin KIF4B OS=Homo sapiens GN=KIF4B PE=1 SV=2	2.67659	2.25766	0.00164779	0.00738842	FEYIPPKPKPSRVKEKFLEQSMDIEDLKYCSEHSVNEHEDG	2,3	2.734	0.5823	0.325115	1	4	22.6529	23.2645	23.0917	20.7522	21.184	19.9468	20.8164	20.2161	18.9017	18.9626	18.2669
sp|O95239|KIF4A_HUMAN	S1038	Chromosome-associated kinesin KIF4A OS=Homo sapiens GN=KIF4A PE=1 SV=3	2.67659	2.25766	0.00164779	0.00738842	FEYVPPKPKPSRVKEKFLEQSMDIEDLKYCSEHSVNEHEDG	2,3	2.734	0.5823	0.325115	1	4	22.6529	23.2645	23.0917	20.7522	21.184	19.9468	20.8164	20.2161	18.9017	18.9626	18.2669
sp|P28290|SSFA2_HUMAN	S330	Sperm-specific antigen 2 OS=Homo sapiens GN=SSFA2 PE=1 SV=3	2.60188	2.13102	7.74752e-05	0.00021936	EKGESSSPSPSAEKGKILNVSVIEESGNKNDQKSQKIMKKK	3,4	3.468	0.6693	0.784867	1	2	21.6497	21.5502	21.8449	20.157	20.2485	19.0731	19.1695	18.9965	18.1818	18.1168	17.9165
sp|Q14676|MDC1_HUMAN	S1814:S1820	Mediator of DNA damage checkpoint protein 1 OS=Homo sapiens GN=MDC1 PE=1 SV=3	1.87916	2.53879	0.00183372	0.00108608	AGRSRFTPELQPKASQSRKRSLATMDSPPHQKQPQRGEVSQ,TPELQPKASQSRKRSLATMDSPPHQKQPQRGEVSQKTVIIK	3,4,5	2.094	0.5095	0.553982	0.99606	3	20.5221	21.0699	21.1122	20.506	20.3315	18.7925	19.3065	18.9677	17.7683	18.2002	17.6714
sp|Q5UIP0|RIF1_HUMAN	S1008	Telomere-associated protein RIF1 OS=Homo sapiens GN=RIF1 PE=1 SV=2	1.68335	1.23849	0.000913793	0.0336383	NSQLNVKISGMERKSNGKRDSFLAQTKNKKENMKPAAKLKL	3	2.523	0.6369	0.822004	1	1	18.9573	19.4431	19.2085	16.9099	17.2877	17.342	17.7619	17.4549	15.9335	16.2927	15.3547
sp|Q9BWE0|REPI1_HUMAN	T398	Replication initiator 1 OS=Homo sapiens GN=REPIN1 PE=1 SV=1	1.48901	0.941899	0.000794971	0.117335	DDCGRSFRLERFLRAHQRQHTGERPFTCAECGKNFGKKTHL	3	1.749	0.5929	0.565778	1	1	20.1412	20.0821	20.2152	18.0868	18.5318	18.4874	18.7396	18.7445	17.4841	17.3955	17.2227
sp|Q07002|CDK18_HUMAN	S130	Cyclin-dependent kinase 18 OS=Homo sapiens GN=CDK18 PE=1 SV=3	1.45169	1.42004	0.000829297	0.0118115	KLQMESPDLPKPLSRMSRRASLSDIGFGKLETYVKLDKLGE	2,3,4	2.729	0.6084	0.160145	1	4	22.6478	22.6541	22.5736	21.2538	21.2916	21.1229	21.3131	21.0844	20.0781	19.9398	19.5399
sp|Q8TD16|BICD2_HUMAN	S608:S615	Protein bicaudal D homolog 2 OS=Homo sapiens GN=BICD2 PE=1 SV=1	1.36791	0.704597	0.00621234	0.284162	KGLLAPEAGRADGGTGDSSPSPGSSLPSPLSDPRREPMNIY,AGRADGGTGDSSPSPGSSLPSPLSDPRREPMNIYNLIAIIR	3	3.339	0.2022	1.10542	0.98884	1	17.5748	18.2499	17.8729	16.5461	17.3399	16.4548	16.3221	16.817	16.1378	16.7195	15.8579
sp|Q9Y4B5|SOGA2_HUMAN	S87	Protein SOGA2 OS=Homo sapiens GN=SOGA2 PE=1 SV=5	1.36211	2.07839	0.00115688	9.0812e-06	GRAPAPAAPRSPNLAGKAPPSPGSLAAPGRLSRRSGGVPGA	2	1.94	0.6379	0.194638	0.99661	4	22.9995	23.2044	23.1751	22.3187	22.3479	21.5958	21.9654	21.7314	20.2339	20.2247	20.3062
sp|Q9Y3T9|NOC2L_HUMAN	S67	Nucleolar complex protein 2 homolog OS=Homo sapiens GN=NOC2L PE=1 SV=4	1.32626	1.96001	0.0184855	0.00791763	ARSPDKPGGSPSASRRKGRASEHKDQLSRLKDRDPEFYKFL	4	1.126	0.2621	0.944006	1	2	20.4514	20.8652	21.3663	20.212	19.9331	19.1836	19.6997	19.8207	17.9249	18.2462	18.1666
sp|Q08170|SRSF4_HUMAN	S458:S462:S464	Serine/arginine-rich splicing factor 4 OS=Homo sapiens GN=SRSF4 PE=1 SV=2	1.29007	0.714435	0.00195969	0.349772	QETRSRSRSNSKSKPNLPSESRSRSKSASKTRSRSKSRSRS,SRSRSNSKSKPNLPSESRSRSKSASKTRSRSKSRSRSASRS,SRSNSKSKPNLPSESRSRSKSASKTRSRSKSRSRSASRSPS	4	1.573	0.3058	1.72288	0.09998	1	19.7053	19.5427	19.6371	19.6898	18.7969	18.4904	18.1424	18.3821	18.4892	18.4231	18.6745
sp|Q00537|CDK17_HUMAN	S180	Cyclin-dependent kinase 17 OS=Homo sapiens GN=CDK17 PE=1 SV=2	1.28346	0.301713	0.0210832	0.34763	KLQINSPPFDQPMSRRSRRASLSEIGFGKMETYIKLEKLGE	3	2.77	0.6339	0.359604	1	1	21.3304	21.318	21.2963	19.7888	20.1693	20.4028	19.9194	19.7721	19.774	19.9351	19.3229
sp|Q96T23|RSF1_HUMAN	T430	Remodeling and spacing factor 1 OS=Homo sapiens GN=RSF1 PE=1 SV=2	1.26776	0.512517	0.000139304	0.0159351	TKEFLKDEIKQEEETCKRISTITALGHEGKQLVNGEVSDER	3	1.858	0.4774	0.142306	0.98784	1	19.0576	19.0405	19.2303	18.4495	18.5805	17.921	17.7727	17.8315	18.1548	17.9189	17.9337
sp|Q8N350|DOS_HUMAN	S641	Protein Dos OS=Homo sapiens GN=DOS PE=1 SV=2	1.23089	2.13032	0.000901709	0.00156459	TPAPPAGAARPARAPLRRGDSVDGPPDGRTLGGAGDDPAIP	2	1.978	0.6886	0.055561	1	4	20.4684	20.6526	20.3267	19.6599	19.8958	19.1371	19.4535	19.1645	17.9035	17.6196	17.4195
sp|Q8WYP5|ELYS_HUMAN	T2010	Protein ELYS OS=Homo sapiens GN=AHCTF1 PE=1 SV=3	1.22286	0.673807	0.00229112	0.08266	AVKEERSPKKKEAPSIRRRSTRNTPAKSENVDVGKPALGKS	4	2.759	0.6368	0.55259	0.33333	1	20.3868	20.5865	20.6777	18.6791	18.9868	19.0733	19.441	19.468	18.1672	18.0033	18.3069
sp|Q08170|SRSF4_HUMAN	S444:S446:S448	Serine/arginine-rich splicing factor 4 OS=Homo sapiens GN=SRSF4 PE=1 SV=2	1.19239	0.255555	0.0125902	0.796169	QREGRGESENAGTNQETRSRSRSNSKSKPNLPSESRSRSKS,EGRGESENAGTNQETRSRSRSNSKSKPNLPSESRSRSKSAS,RGESENAGTNQETRSRSRSNSKSKPNLPSESRSRSKSASKT	3	1.425	0.3569	0.473903	0.97629	2	20.9297	20.4691	20.4889	20.6265	19.0923	19.2572	19.1969	19.8564	19.233	19.8708	19.7077
sp|Q14674|ESPL1_HUMAN	S1475	Separin OS=Homo sapiens GN=ESPL1 PE=1 SV=3	1.18547	0.977376	0.0582166	0.000618689	SRRAKKVASRHCEERRPQRASDQARPGPEIMRTIPEEELTD	3,4	1.846	0.5775	0.060424	1	2	17.0529	17.0104	18.0927	16.3387	16.416	15.9502	16.0693	16.5801	15.4534	15.299	15.4476
sp|Q9H334|FOXP1_HUMAN	Y439	Forkhead box protein P1 OS=Homo sapiens GN=FOXP1 PE=1 SV=1	1.11758	1.61044	0.0408606	6.40298e-05	QGPSVITTTSMHTVGPIRRRYSDKYNVPISSADIAQNQEFY	4	4.684	0.6424	1.11376	0.49835	1	19.416	19.428	20.2021	18.4956	18.462	18.1738	18.4359	19.0837	16.9364	16.8475	16.8212
sp|O75152|ZC11A_HUMAN	S759	Zinc finger CCCH domain-containing protein 11A OS=Homo sapiens GN=ZC3H11A PE=1 SV=3	1.10918	1.18357	0.0015146	0.0160366	PPEVSGPSSSQMSMKTRRLSSASTGKPPLSVEDDFEKLIWE	5	2.219	0.3402	2.35123	0.49512	1	17.9541	18.1477	18.2684	17.0597	17.0206	16.9489	16.9803	17.1135	16.1429	15.8259	15.6008
sp|O75152|ZC11A_HUMAN	S290	Zinc finger CCCH domain-containing protein 11A OS=Homo sapiens GN=ZC3H11A PE=1 SV=3	1.07389	1.02867	0.0303238	0.035885	QGEEPLVRLSLTERLGKRKFSAGGDSDPPLKRSLAQRLGKK	3	1.39	0.418	0.389962	0.99995	1	20.689	21.079	20.6736	18.8072	19.1604	19.9563	20.017	19.2465	18.3616	17.8816	17.6222
sp|Q01518|CAP1_HUMAN	T307:S308	Adenylyl cyclase-associated protein 1 OS=Homo sapiens GN=CAP1 PE=1 SV=5	1.06956	-0.545359	0.0053009	0.511024	KAQSGPVRSGPKPFSAPKPQTSPSPKRATKKEPAVLELEGK,AQSGPVRSGPKPFSAPKPQTSPSPKRATKKEPAVLELEGKK	3	1.612	0.5217	0.669763	0.98338	1	19.1405	18.6764	19.0476	18.6452	17.4968	17.6793	17.8471	18.1294	18.8686	18.3283	18.6522
sp|Q6ZRS2|SRCAP_HUMAN	S2725	Helicase SRCAP OS=Homo sapiens GN=SRCAP PE=1 SV=3	1.05832	1.72175	0.00406209	0.0275277	SSATSSPEGPSPARPPRRRTSADVEIRGQGTGRPGQPPGPK	2	1.102	0.2931	1.15187	0.5	1	15.2738	15.499	15.1354	15.6434	15.6428	14.3837	14.3725	13.977	14.4635	13.837	13.4636
sp|Q66K89|E4F1_HUMAN	T570	Transcription factor E4F1 OS=Homo sapiens GN=E4F1 PE=1 SV=2	1.04493	0.569819	0.0369917	0.045295	QFCSRGFREKGSLVRHVRHHTGEKPFKCYKCGRGFAEHGTL	4	2.138	0.4682	0.254533	1	1	17.9227	17.4536	18.3665	16.0235	16.1881	16.8324	16.5655	17.2101	15.5987	15.2567	15.7525
sp|Q8NG31|CASC5_HUMAN	S60	Protein CASC5 OS=Homo sapiens GN=CASC5 PE=1 SV=3	1.02679	0.687619	0.021611	0.109329	GNERVQESNALRNKKNSRRVSFADTIKVFQTESHMKIVRKS	3	1.681	0.5098	0.746334	1	1	20.6476	20.9036	20.6471	18.9237	19.2532	19.3937	20.0708	19.6535	18.394	18.5224	18.286
sp|Q08170|SRSF4_HUMAN	S444:S446:S450	Serine/arginine-rich splicing factor 4 OS=Homo sapiens GN=SRSF4 PE=1 SV=2	1.02044	0.28102	0.0169388	0.707734	QREGRGESENAGTNQETRSRSRSNSKSKPNLPSESRSRSKS,EGRGESENAGTNQETRSRSRSNSKSKPNLPSESRSRSKSAS,ESENAGTNQETRSRSRSNSKSKPNLPSESRSRSKSASKTRS	4	1.566	0.2165	0.205343	0.2479	1	20.235	19.909	19.8837	19.9602	18.8231	18.7261	18.8742	19.366	18.9296	19.2323	19.17
sp|Q08170|SRSF4_HUMAN	S442:S448:S450	Serine/arginine-rich splicing factor 4 OS=Homo sapiens GN=SRSF4 PE=1 SV=2	1.01364	0.293623	0.0163344	0.744139	SSQREGRGESENAGTNQETRSRSRSNSKSKPNLPSESRSRS,RGESENAGTNQETRSRSRSNSKSKPNLPSESRSRSKSASKT,ESENAGTNQETRSRSRSNSKSKPNLPSESRSRSKSASKTRS	4	1.385	0.2267	0.501073	0.33149	1	20.9348	20.3449	20.3776	20.633	19.2518	19.4518	19.3146	19.85	19.4791	19.7213	19.7458
sp|Q00537|CDK17_HUMAN	S137	Cyclin-dependent kinase 17 OS=Homo sapiens GN=CDK17 PE=1 SV=2	1.00528	0.488014	0.0113845	0.0839937	SDEVQSPTGVCLRNRIHRRISMEDLNKRLSLPADIRIPDGY	3	1.845	0.458	0.840062	1	2	20.911	20.8075	20.5693	19.46	19.646	20.0016	19.8339	19.4365	19.1382	19.0216	19.0353
sp|O60825|F262_HUMAN	S466	6-phosphofructo-2-kinase/fructose-2,6-bisphosphatase 2 OS=Homo sapiens GN=PFKFB2 PE=1 SV=2	0.98078	1.39275	0.0153449	0.0309765	RDKPTNNFPKNQTPVRMRRNSFTPLSSSNTIRRPRNYSVGS	2,3	2.111	0.6618	0.85041	1	2	21.1813	21.267	21.2857	19.129	19.411	20.3619	20.4384	19.9913	18.2306	18.1293	17.2718
sp|P78536|ADA17_HUMAN	T735	Disintegrin and metalloproteinase domain-containing protein 17 OS=Homo sapiens GN=ADAM17 PE=1 SV=1	0.980603	0.91206	0.00222795	0.00458359	MLSSMDSASVRIIKPFPAPQTPGRLQPAPVIPSAPAAPKLD	3	2.183	0.63	0.678724	1	2	23.5059	23.4121	23.296	21.8708	21.9407	22.4443	22.5824	22.2454	21.162	20.957	20.8621
sp|Q9H0H5|RGAP1_HUMAN	S203	Rac GTPase-activating protein 1 OS=Homo sapiens GN=RACGAP1 PE=1 SV=1	0.966923	1.49	0.029663	0.0167196	RRSTSRQFVDGPPGPVKKTRSIGSAVDQGNESIVAKTTVTV	2,3	3.941	0.6826	0.229701	1	4	22.7104	22.9137	22.5014	21.8177	22.1858	21.7855	22.1006	21.3387	20.4139	20.8192	20.3021
sp|O75152|ZC11A_HUMAN	S758	Zinc finger CCCH domain-containing protein 11A OS=Homo sapiens GN=ZC3H11A PE=1 SV=3	0.915967	1.0589	0.0112079	0.00452713	SPPEVSGPSSSQMSMKTRRLSSASTGKPPLSVEDDFEKLIW	4	5.217	0.6741	0.655297	0.99998	3	22.3404	22.4748	22.8108	21.4575	21.4389	21.5613	21.5599	21.7569	20.539	20.3297	20.2993
sp|Q9UQ35|SRRM2_HUMAN	S506:S508:S510	Serine/arginine repetitive matrix protein 2 OS=Homo sapiens GN=SRRM2 PE=1 SV=2	0.913768	0.138311	0.0364243	0.858243	SPATAKRGRSRSRTPTKRGHSRSRSPQWRRSRSAQRWGRSR,ATAKRGRSRSRTPTKRGHSRSRSPQWRRSRSAQRWGRSRSP,AKRGRSRSRTPTKRGHSRSRSPQWRRSRSAQRWGRSRSPQR	2,3	1.555	0.4792	0.154371	1	5	21.5031	21.2157	21.386	20.9484	19.7372	20.3386	20.1577	20.8672	19.9178	20.1889	20.5068
sp|Q01518|CAP1_HUMAN	S308:S310	Adenylyl cyclase-associated protein 1 OS=Homo sapiens GN=CAP1 PE=1 SV=5	0.896295	-0.731381	0.0111563	0.382305	AQSGPVRSGPKPFSAPKPQTSPSPKRATKKEPAVLELEGKK,SGPVRSGPKPFSAPKPQTSPSPKRATKKEPAVLELEGKKWR	3,4,5	2.759	0.6289	0.002614	0.49846	10	24.873	24.6712	24.9989	24.3281	23.2767	23.6655	24.0151	24.1736	24.7637	24.2119	24.6258
sp|P27448|MARK3_HUMAN	T507	MAP/microtubule affinity-regulating kinase 3 OS=Homo sapiens GN=MARK3 PE=1 SV=4	0.892824	0.606755	0.00895867	0.219077	KKSSTVPSSNTASGGMTRRNTYVCSERTTADRHSVIQNGKE	2	1.447	0.4872	0.702548	0.99825	1	18.2922	18.2186	18.1647	16.5207	17.0673	17.2197	17.5518	17.2255	16.455	16.1819	15.9249
sp|O14641|DVL2_HUMAN	S651	Segment polarity protein dishevelled homolog DVL-2 OS=Homo sapiens GN=DVL2 PE=1 SV=1	0.892433	0.827913	0.00033213	0.00298659	LRRGGEASGTSDGGPPPSRGSTGGAPNLRAHPGLHPYGPPP	3,4	2.538	0.5362	0.000934	0.49819	3	19.1709	19.0806	19.0076	18.6378	18.7481	18.2032	18.288	18.0907	17.7714	17.8112	18.0124
sp|Q07002|CDK18_HUMAN	S115	Cyclin-dependent kinase 18 OS=Homo sapiens GN=CDK18 PE=1 SV=3	0.871659	1.40702	0.00451635	0.0169899	LSLPMDIRLPQEFLQKLQMESPDLPKPLSRMSRRASLSDIG	3	1.14	0.4482	0.267132	1	1	21.3515	21.4845	21.2148	19.8424	20.0444	20.4586	20.6819	20.2953	18.5422	18.6195	18.4475
sp|Q9ULW0|TPX2_HUMAN	S125	Targeting protein for Xklp2 OS=Homo sapiens GN=TPX2 PE=1 SV=2	0.85694	1.12102	0.0811788	0.0163174	VEAAISRKTPAQPQRRSLRLSAQKDLEQKEKHHVKMKAKRC	4	1.796	0.387	0.765724	0.99301	1	20.5453	20.8572	21.5421	20.1739	20.4659	20.4298	19.9075	20.0366	18.9704	19.127	19.4993
sp|Q92797|SYMPK_HUMAN	S494	Symplekin OS=Homo sapiens GN=SYMPK PE=1 SV=2	0.855872	1.99891	0.114649	0.00976484	EEPKEEKVVKTESVLIKRRLSAQGQAISVVGSLSSMSPLEE	3,4	4.597	0.6069	0.624255	1	3	18.82	19.2483	18.697	18.8863	19.3116	18.3294	18.4851	17.3831	17.0936	17.4816	16.725
sp|Q9Y2H5|PKHA6_HUMAN	S842	Pleckstrin homology domain-containing family A member 6 OS=Homo sapiens GN=PLEKHA6 PE=1 SV=4	0.841671	0.240287	0.00139749	0.655703	EEQIDRMRRHQSGSMREKRRSLQLPASPAPDPSPRPAYKVV	3	1.764	0.449	1.06167	1	1	17.6899	17.9638	17.8331	16.3093	17.1031	17.0743	17.031	16.8565	16.7969	16.4394	16.1614
sp|Q9BWN1|PRR14_HUMAN	S42	Proline-rich protein 14 OS=Homo sapiens GN=PRR14 PE=1 SV=1	0.826505	1.01277	0.038828	0.00170037	RALWGARSPKRPRLQLPGAPSPLEKASRRVLAVVLEDVMAV	2	2.153	0.5569	0.543409	1	1	19.1447	19.0812	19.0652	18.6196	18.5264	18.5755	17.9766	18.2595	17.6879	17.4191	17.5736
sp|Q9BWE0|REPI1_HUMAN	T510	Replication initiator 1 OS=Homo sapiens GN=REPIN1 PE=1 SV=1	0.822902	0.709035	0.00463651	0.0254154	PDCGKAFSQKSNLVSHRRIHTGERPYACPDCDRSFSQKSNL	3,4	1.292	0.3525	0.047024	1	2	18.1669	18.2608	18.4662	17.6754	17.8914	17.4042	17.54	17.481	17.27	16.979	16.9742
sp|A1X283|SPD2B_HUMAN	S649	SH3 and PX domain-containing protein 2B OS=Homo sapiens GN=SH3PXD2B PE=1 SV=3	0.811767	0.636467	0.0314664	0.33695	ATPQNPFLKSRPQVRPKPAPSPKTEPPQGEDQVDICNLRSK	4	1.327	0.3399	0.556307	0.99996	1	21.3409	20.8696	21.4668	18.602	19.4173	20.7465	20.1784	20.3171	18.6947	18.324	18.101
sp|P52732|KIF11_HUMAN	S1033	Kinesin-like protein KIF11 OS=Homo sapiens GN=KIF11 PE=1 SV=2	0.553254	2.03054	0.350651	0.0405372	QHKKSHGKDKENRGINTLERSKVEETTEHLVTKSRLPLRAQ	3	1.956	0.4714	0.586524	1	1	21.3454	21.9488	21.2045	20.0222	19.6548	20.4662	21.8376	20.5352	18.5712	17.944	16.9087
sp|P04920|B3A2_HUMAN	T98	Anion exchange protein 2 OS=Homo sapiens GN=SLC4A2 PE=1 SV=4	0.616672	1.67987	0.114372	0.0347537	SHHIHHPLSTHLPPDARRRKTPQGPGRKPRRRPGASPTGET	4	1.098	0.224	0.344407	1	1	16.8124	16.2046	17.0197	17.3011	16.7401	15.844	15.9587	16.3841	14.9179	15.4302	15.674
sp|O60825|F262_HUMAN	S483:S493	6-phosphofructo-2-kinase/fructose-2,6-bisphosphatase 2 OS=Homo sapiens GN=PFKFB2 PE=1 SV=2	0.771627	1.36797	0.00104453	0.0286692	RRNSFTPLSSSNTIRRPRNYSVGSRPLKPLSPLRAQDMQEG,SNTIRRPRNYSVGSRPLKPLSPLRAQDMQEGAD--------	3	1.222	0.4034	0.600838	0.16667	1	21.0717	20.9989	21.0098	19.0218	19.3544	20.1764	20.3456	20.2437	18.0353	18.1836	17.2415
sp|O43491|E41L2_HUMAN	S550	Band 4.1-like protein 2 OS=Homo sapiens GN=EPB41L2 PE=1 SV=1	0.230181	1.16935	0.560743	4.08614e-06	TLIDRPAPHFERTSSKRVSRSLDGAPIGVMDQSLMKDFPGA	2,3	4.622	0.6926	0.107244	1	2	20.1181	20.2688	19.752	20.4317	20.4221	20.1984	20.0611	19.1889	19.266	19.2527	19.2539
sp|Q8NFC6|BD1L1_HUMAN	S635	Biorientation of chromosomes in cell division protein 1-like 1 OS=Homo sapiens GN=BOD1L1 PE=1 SV=2	0.527483	1.14918	0.00971484	0.0494742	SKELKHVHAKSEPSKPARRLSESLHVVDENKNESKLEREHK	4	2.878	0.5817	0.695768	0.99344	1	19.7309	19.4507	19.6573	19.8084	19.3523	19.0541	19.0159	19.1865	18.1145	18.4384	18.7406
sp|P29803|ODPAT_HUMAN	S293	Pyruvate dehydrogenase E1 component subunit alpha, testis-specific form, mitochondrial OS=Homo sapiens GN=PDHA2 PE=1 SV=1	0.0921843	1.13946	0.738849	0.0471305	SGKGPILMELQTYRYHGHSMSDPGVSYRTREEIQEVRSKRD	4	2.658	0.5	0.106048	0.49941	2	16.4382	15.6981	16.2519	16.5906	16.8871	16.0512	15.8225	16.2379	15.2564	15.3483	16.1935
sp|P08559|ODPA_HUMAN	S295	Pyruvate dehydrogenase E1 component subunit alpha, somatic form, mitochondrial OS=Homo sapiens GN=PDHA1 PE=1 SV=3	0.0921843	1.13946	0.738849	0.0471305	SGKGPILMELQTYRYHGHSMSDPGVSYRTREEIQEVRSKSD	4	2.658	0.5	0.106048	0.49941	2	16.4382	15.6981	16.2519	16.5906	16.8871	16.0512	15.8225	16.2379	15.2564	15.3483	16.1935
sp|Q96T23|RSF1_HUMAN	S524	Remodeling and spacing factor 1 OS=Homo sapiens GN=RSF1 PE=1 SV=2	0.56667	1.13937	0.391007	0.0269023	KETAPLRKDADSSISVLEIHSQKAQIEEPDPPEMETSLDSS	3	4.017	0.5688	0.064427	1	1	20.8863	19.623	19.4968	19.3252	19.4815	20.1288	19.3848	18.7926	18.6933	18.1579	17.9408
sp|O60343|TBCD4_HUMAN	S341	TBC1 domain family member 4 OS=Homo sapiens GN=TBC1D4 PE=1 SV=2	0.556356	1.10104	0.0363841	0.079249	GVQRRVHEGSQKSQPRRRHASAPSHVQPSDSEKNRTMLFQV	3,4	3.53	0.6129	0.032331	0.99742	6	21.8651	21.5191	21.5558	21.0849	20.7903	21.0899	21.1014	21.0796	19.8012	19.8751	19.8334
sp|P60709|ACTB_HUMAN	S239	Actin, cytoplasmic 1 OS=Homo sapiens GN=ACTB PE=1 SV=1	0.625648	1.09359	0.218537	0.0015479	VALDFEQEMATAASSSSLEKSYELPDGQVITIGNERFRCPE	2	2.775	0.6695	0.662555	0.99999	1	18.1739	18.3615	18.0642	18.3252	18.3885	18.2815	17.1213	17.3198	17.1247	17.37	17.2952
sp|Q562R1|ACTBL_HUMAN	S240	Beta-actin-like protein 2 OS=Homo sapiens GN=ACTBL2 PE=1 SV=2	0.625648	1.09359	0.218537	0.0015479	VALDFEQEMVRAAASSSPERSYELPDGQVITIGNERFRCPE	2	2.775	0.6695	0.662555	0.99999	1	18.1739	18.3615	18.0642	18.3252	18.3885	18.2815	17.1213	17.3198	17.1247	17.37	17.2952
sp|Q9BYX7|ACTBM_HUMAN	S239	Putative beta-actin-like protein 3 OS=Homo sapiens GN=POTEKP PE=5 SV=1	0.625648	1.09359	0.218537	0.0015479	VALDSEQEMAMAASSSSVEKSYELPDGQVITIGNERFRCPE	2	2.775	0.6695	0.662555	0.99999	1	18.1739	18.3615	18.0642	18.3252	18.3885	18.2815	17.1213	17.3198	17.1247	17.37	17.2952
sp|A5A3E0|POTEF_HUMAN	S939	POTE ankyrin domain family member F OS=Homo sapiens GN=POTEF PE=1 SV=2	0.625648	1.09359	0.218537	0.0015479	VALDFEQEMATVASSSSLEKSYELPDGQVITIGNERFRCPE	2	2.775	0.6695	0.662555	0.99999	1	18.1739	18.3615	18.0642	18.3252	18.3885	18.2815	17.1213	17.3198	17.1247	17.37	17.2952
sp|P62736|ACTA_HUMAN	S241	Actin, aortic smooth muscle OS=Homo sapiens GN=ACTA2 PE=1 SV=1	0.625648	1.09359	0.218537	0.0015479	VALDFENEMATAASSSSLEKSYELPDGQVITIGNERFRCPE	2	2.775	0.6695	0.662555	0.99999	1	18.1739	18.3615	18.0642	18.3252	18.3885	18.2815	17.1213	17.3198	17.1247	17.37	17.2952
sp|P68133|ACTS_HUMAN	S241	Actin, alpha skeletal muscle OS=Homo sapiens GN=ACTA1 PE=1 SV=1	0.625648	1.09359	0.218537	0.0015479	VALDFENEMATAASSSSLEKSYELPDGQVITIGNERFRCPE	2	2.775	0.6695	0.662555	0.99999	1	18.1739	18.3615	18.0642	18.3252	18.3885	18.2815	17.1213	17.3198	17.1247	17.37	17.2952
sp|P63267|ACTH_HUMAN	S240	Actin, gamma-enteric smooth muscle OS=Homo sapiens GN=ACTG2 PE=1 SV=1	0.625648	1.09359	0.218537	0.0015479	VALDFENEMATAASSSSLEKSYELPDGQVITIGNERFRCPE	2	2.775	0.6695	0.662555	0.99999	1	18.1739	18.3615	18.0642	18.3252	18.3885	18.2815	17.1213	17.3198	17.1247	17.37	17.2952
sp|P68032|ACTC_HUMAN	S241	Actin, alpha cardiac muscle 1 OS=Homo sapiens GN=ACTC1 PE=1 SV=1	0.625648	1.09359	0.218537	0.0015479	VALDFENEMATAASSSSLEKSYELPDGQVITIGNERFRCPE	2	2.775	0.6695	0.662555	0.99999	1	18.1739	18.3615	18.0642	18.3252	18.3885	18.2815	17.1213	17.3198	17.1247	17.37	17.2952
sp|Q6S8J3|POTEE_HUMAN	S939	POTE ankyrin domain family member E OS=Homo sapiens GN=POTEE PE=1 SV=3	0.625648	1.09359	0.218537	0.0015479	VALDFEQEMATAASSSSLEKSYELPDGQVITIGNERFRCPE	2	2.775	0.6695	0.662555	0.99999	1	18.1739	18.3615	18.0642	18.3252	18.3885	18.2815	17.1213	17.3198	17.1247	17.37	17.2952
sp|P63261|ACTG_HUMAN	S239	Actin, cytoplasmic 2 OS=Homo sapiens GN=ACTG1 PE=1 SV=1	0.625648	1.09359	0.218537	0.0015479	VALDFEQEMATAASSSSLEKSYELPDGQVITIGNERFRCPE	2	2.775	0.6695	0.662555	0.99999	1	18.1739	18.3615	18.0642	18.3252	18.3885	18.2815	17.1213	17.3198	17.1247	17.37	17.2952
sp|Q5VZK9|LR16A_HUMAN	S1067	Leucine-rich repeat-containing protein 16A OS=Homo sapiens GN=LRRC16A PE=1 SV=1	0.496591	1.08619	0.0686728	0.00691681	SESHELNEGGDEKKKRDSRKSSGFLNLIKSRSKSERPPTIL	2,3	2.737	0.5222	0.131999	0.99886	4	21.4289	21.5902	21.9663	20.7964	20.8571	20.9881	21.1969	21.3106	19.5315	19.7845	19.9055
sp|Q14980|NUMA1_HUMAN	S1991	Nuclear mitotic apparatus protein 1 OS=Homo sapiens GN=NUMA1 PE=1 SV=2	0.745164	1.0859	0.002649	0.0119246	QPIQIAEGTGITTRQQRKRVSLEPHQGPGTPESKKATSCFP	3,4,5	4.189	0.6989	0.157732	1	15	24.2588	24.3779	24.5125	24.0918	24.0661	23.4726	23.7196	23.7215	22.7862	23.2122	22.9808
sp|P05783|K1C18_HUMAN	S42	Keratin, type I cytoskeletal 18 OS=Homo sapiens GN=KRT18 PE=1 SV=2	0.296531	1.0345	0.55257	0.0112666	PSYGARPVSSAASVYAGAGGSGSRISVSRSTSFRGGMGSGG	3	3.113	0.7151	0.577322	0.99367	1	21.4053	22.2483	22.5788	21.1742	21.313	21.4084	22.3617	21.5726	20.1645	19.9736	20.4891
sp|P27448|MARK3_HUMAN	S601	MAP/microtubule affinity-regulating kinase 3 OS=Homo sapiens GN=MARK3 PE=1 SV=4	0.782529	0.956017	0.000791528	0.10032	PASPSLSHEATPLSQTRSRGSTNLFSKLTSKLTRRNMSFRF	3	1.887	0.4054	0.337875	0.99827	1	20.6896	20.4778	20.63	19.103	19.569	19.8248	19.9063	19.7187	18.5718	18.3967	18.1714
sp|Q9Y4B5|SOGA2_HUMAN	S1730	Protein SOGA2 OS=Homo sapiens GN=SOGA2 PE=1 SV=5	0.238448	0.951397	0.213966	0.00290085	GSPKLQRKPLPKADQPNNRTSPGMAQKGYSESAWARSTTTR	3	2.322	0.5715	0.209022	0.99629	5	21.5429	21.5339	21.9414	21.9914	22.0078	21.4895	21.3868	21.4265	20.9377	21.0903	21.1167
sp|Q9NVD7|PARVA_HUMAN	S28	Alpha-parvin OS=Homo sapiens GN=PARVA PE=1 SV=1	0.307151	0.925238	0.107531	0.0100243	SPSVPKSPTPKSPPSRKKDDSFLGKLGGTLARRKKAKEVSE	2,3,4	2.147	0.4796	0.0533	1	10	25.2939	25.3435	25.3797	25.0153	24.9344	24.8053	25.1555	25.1349	23.8157	24.1932	24.14
sp|Q96II8|LRCH3_HUMAN	S352	Leucine-rich repeat and calponin homology domain-containing protein 3 OS=Homo sapiens GN=LRCH3 PE=1 SV=2	0.756206	0.913764	0.042193	0.182516	FSDLPLRVAEITKEQRLRRESQYQENRGSLVVTNGGVEHDL	3	1.599	0.4078	0.355942	0.5	1	17.6423	17.9416	18.1523	15.3549	16.0997	16.8551	17.5317	17.0808	15.2546	14.8646	14.3214
sp|Q14738|2A5D_HUMAN	S89:S90	Serine/threonine-protein phosphatase 2A 56 kDa regulatory subunit delta isoform OS=Homo sapiens GN=PPP2R5D PE=1 SV=1	0.189702	0.90789	0.342571	0.00784256	LSKIKYSGGPQIVKKERRQSSSRFNLSKNRELQKLPALKDS,SKIKYSGGPQIVKKERRQSSSRFNLSKNRELQKLPALKDSP	3	1.596	0.4987	0.662368	0.33333	1	19.7936	19.8948	19.6257	18.7951	18.9724	19.671	19.7842	19.2898	18.0514	18.0809	17.7953
sp|Q9BXP5|SRRT_HUMAN	Y23:S26	Serrate RNA effector molecule homolog OS=Homo sapiens GN=SRRT PE=1 SV=1	0.740484	0.907722	0.213994	0.00723665	DSDDEYDRRRRDKFRRERSDYDRSRERDERRRGDDWNDREW,DEYDRRRRDKFRRERSDYDRSRERDERRRGDDWNDREWDRG	3	1.315	0.2859	0.476578	0.49998	1	16.5905	17.0461	17.9211	16.1846	16.0132	16.065	16.2188	17.0525	15.0198	15.3	15.2538
sp|O95239|KIF4A_HUMAN	S1126	Chromosome-associated kinesin KIF4A OS=Homo sapiens GN=KIF4A PE=1 SV=3	0.42243	0.891713	0.0553275	0.0179254	CGVDCCCDPTKCRNRQQGKDSLGTVERTQDSEGSFKLEDPT	2,3,4	1.569	0.5804	0.268744	0.99999	4	22.9257	22.9972	23.0967	22.9179	23.1553	22.3575	22.7628	22.632	21.8804	22.3566	22.1976
sp|Q14241|ELOA1_HUMAN	S373	Transcription elongation factor B polypeptide 3 OS=Homo sapiens GN=TCEB3 PE=1 SV=2	0.238002	0.890743	0.396513	0.0278597	KPKHRDPEKAKLDKSKQGLDSFDTGKGAGDLLPKVKEKGSN	3	2.437	0.5474	0.303366	0.99992	1	17.6407	18.1512	18.3433	17.4161	17.5748	17.6368	18.0521	17.7323	16.6512	16.626	16.537
sp|Q15776|ZN192_HUMAN	S429	Zinc finger protein 192 OS=Homo sapiens GN=ZNF192 PE=1 SV=2	0.689117	0.858461	0.0886578	0.00260374	NQCGKAFSQSAGLILHQRIHSGERPYECNECGKAFSHSSHL	3	2.307	0.2523	1.18757	1	1	19.062	18.8811	19.3914	18.0843	18.1176	18.0348	18.3533	18.879	17.2711	17.3248	17.1314
sp|O75152|ZC11A_HUMAN	S758:S761	Zinc finger CCCH domain-containing protein 11A OS=Homo sapiens GN=ZC3H11A PE=1 SV=3	0.270324	0.854522	0.00300367	0.0115552	SPPEVSGPSSSQMSMKTRRLSSASTGKPPLSVEDDFEKLIW,EVSGPSSSQMSMKTRRLSSASTGKPPLSVEDDFEKLIWEIS	3	3.582	0.3104	0.783793	0.33164	1	22.0039	21.917	21.9176	20.7427	20.6604	21.6976	21.6874	21.6425	19.8879	20.0256	19.6276
sp|Q9P2Y4|ZN219_HUMAN	S114	Zinc finger protein 219 OS=Homo sapiens GN=ZNF219 PE=1 SV=2	0.0736871	0.85367	0.638684	0.0262227	AAQRALLRSHLRTHQPERPRSPAARLLLELEERALLREARL	4	1.872	0.3275	0.703882	1	1	16.1747	16.1437	16.3893	15.2336	15.396	15.9223	16.3055	16.2589	14.5669	14.6956	14.1207
sp|Q6T4R5|NHS_HUMAN	S1465	Nance-Horan syndrome protein OS=Homo sapiens GN=NHS PE=1 SV=1	0.474185	0.851177	0.156084	0.0345033	VRSKSRAPLSSSSSSASSITSPSSNVTTPNSQRSPGLIYRN	3	4.123	0.4654	0.123649	0.99998	2	18.3001	17.7823	18.5408	18.1581	17.8763	17.5955	17.6595	17.9458	17.0376	17.3865	17.0738
sp|Q12906|ILF3_HUMAN	S571	Interleukin enhancer-binding factor 3 OS=Homo sapiens GN=ILF3 PE=1 SV=3	0.294742	0.843301	0.574869	0.0483917	HDKRFVMEVEVDGQKFQGAGSNKKVAKAYAALAALEKLFPD	4	1.672	0.4318	0.958787	1	1	18.7295	19.5583	20.0757	20.4758	20.818	19.4799	19.3853	18.6141	19.5106	20.1291	19.7712
sp|Q9UQ35|SRRM2_HUMAN	S2727:S2729	Serine/arginine repetitive matrix protein 2 OS=Homo sapiens GN=SRRM2 PE=1 SV=2	-1.3545	0.831451	0.0321503	0.372125	PRDQQSSSSERGSRRGQRGDSRSPSHKRRRETPSPRPMRHR,DQQSSSSERGSRRGQRGDSRSPSHKRRRETPSPRPMRHRSS	3	1.258	0.4968	0.27417	1	1	17.0603	17.8163	17.4146	18.0734	19.2735	19.1329	19.0879	18.134	17.9616	18.352	17.2124
sp|Q6Y7W6|PERQ2_HUMAN	T188	PERQ amino acid-rich with GYF domain-containing protein 2 OS=Homo sapiens GN=GIGYF2 PE=1 SV=1	0.554452	0.82887	0.0333771	0.0980102	RFEKPGRKDVGRPNFEEGGPTSVGRKHEFIRSESENWRIFR	2	1.342	0.5328	0.059232	0.5	1	18.9368	19.238	19.0924	16.3724	16.8347	18.271	18.717	18.6159	16.0007	16.0379	15.2855
sp|Q9Y4B5|SOGA2_HUMAN	S1791	Protein SOGA2 OS=Homo sapiens GN=SOGA2 PE=1 SV=5	0.440199	0.828641	0.116498	0.0033473	HSPVVQDPFQKGLRAGSRSRSAEPRPELGPGQETGTNSRGR	3,4	4.738	0.7241	0.491091	1	4	20.2079	19.7271	19.657	20.0154	20.1077	19.5107	19.3353	19.4255	19.1669	19.3928	19.139
sp|O43719|HTSF1_HUMAN	S481:S494	HIV Tat-specific factor 1 OS=Homo sapiens GN=HTATSF1 PE=1 SV=1	0.241616	0.827559	0.147963	0.0485676	GCPEKESEEGCPKRGFEGSCSQKESEEGNPVRGSEEDSPKK,RGFEGSCSQKESEEGNPVRGSEEDSPKKESKKKTLKNDCEE	4	2.038	0.2831	0.872285	0.16484	1	17.6565	17.6918	18.0029	17.8599	18.1659	17.4618	17.5686	17.596	17.5974	16.9839	16.9748
sp|Q08AE8|SPIR1_HUMAN	S678	Protein spire homolog 1 OS=Homo sapiens GN=SPIRE1 PE=1 SV=3	0.507301	0.816898	0.0494774	0.0900539	PSTAHHRPLRSIARFSSKSKSMDKSDEELQFPKELMEDWST	4	3.062	0.4161	0.111316	0.5	2	21.2928	21.3709	21.1615	19.7678	20.1908	20.7809	20.9998	20.5226	19.3026	19.3073	18.8773
sp|Q92547|TOPB1_HUMAN	S998	DNA topoisomerase 2-binding protein 1 OS=Homo sapiens GN=TOPBP1 PE=1 SV=3	0.177558	0.81058	0.407101	0.0295218	AQECKHLPESLYPHTYNPKMSLDISAVQDGRLCNSRLLSAV	2	2.455	0.6281	0.654632	1	2	19.753	20.2005	19.8199	18.8621	19.124	19.5821	20.0074	19.6513	18.0202	18.407	18.1201
sp|Q99618|CDCA3_HUMAN	T177:S180	Cell division cycle-associated protein 3 OS=Homo sapiens GN=CDCA3 PE=1 SV=1	0.0854769	0.801066	0.73308	0.0270765	QPTETPVASQSSDKPSRDPETPRSSGSMRNRWKPNSSKVLG,ETPVASQSSDKPSRDPETPRSSGSMRNRWKPNSSKVLGRSP	4	2.738	0.3444	0.572943	0.33324	1	19.7314	20.3127	20.228	18.4944	18.7295	19.7135	20.1716	20.1305	17.6286	17.9222	17.8818
sp|Q8IYB3|SRRM1_HUMAN	T445:S450	Serine/arginine repetitive matrix protein 1 OS=Homo sapiens GN=SRRM1 PE=1 SV=2	0.716278	0.796351	0.090076	0.0414255	KSRVSVSPGRTSGKVTKHKGTEKRESPSPAPKPRKVELSES,VSPGRTSGKVTKHKGTEKRESPSPAPKPRKVELSESEEDKG	4,5	1.614	0.4919	0.189341	0.98768	3	21.1127	21.1588	21.8365	20.9285	20.7437	21.0727	20.5608	20.3256	20.4196	19.7612	19.9384
sp|P82970|HMGN5_HUMAN	S20:S24	High mobility group nucleosome-binding domain-containing protein 5 OS=Homo sapiens GN=HMGN5 PE=1 SV=1	0.782867	0.789071	0.0128794	0.130343	-MPKRKAAGQGDMRQEPKRRSARLSAMLVPVTPEVKPKRTS,RKAAGQGDMRQEPKRRSARLSAMLVPVTPEVKPKRTSSSRK	3	2.011	0.5639	1.26093	1	1	18.5618	18.8395	18.7842	16.9098	16.9644	18.0881	18.0767	17.6721	16.7283	16.0843	15.6314
sp|Q6AWC2|WWC2_HUMAN	S1006	Protein WWC2 OS=Homo sapiens GN=WWC2 PE=1 SV=2	0.474317	0.781568	0.07567	0.0254207	LSSRQHPFVRSSVIVRSQTFSPGERNQYICRLNRSDSDSST	2	0.907	0.2756	1.30645	0.99999	1	20.104	20.3974	20.5589	18.6477	18.8905	19.6059	20.1098	19.9217	17.8864	18.2365	17.8397
sp|Q13439|GOGA4_HUMAN	S78	Golgin subfamily A member 4 OS=Homo sapiens GN=GOLGA4 PE=1 SV=1	-0.186517	0.776279	0.384541	0.00754939	TQSFAQKLQLRVPSVESLFRSPIKESLFRSSSKESLVRTSS	3	1.625	0.4511	1.01916	0.99999	1	17.0964	17.2043	17.4311	15.3029	15.4282	17.1353	17.4775	17.6786	14.7893	14.5094	14.469
sp|Q2TAZ0|ATG2A_HUMAN	S403	Autophagy-related protein 2 homolog A OS=Homo sapiens GN=ATG2A PE=1 SV=3	0.21053	0.767329	0.156319	0.0337491	SLSDVDLASSVRSDMASRRLSAQAHPAGKMAPNPLLDTMRP	3	2.365	0.3696	0.758923	1	1	20.8237	21.0668	21.1374	20.2515	20.4934	20.6586	20.8892	20.8485	19.5954	19.7634	19.4565
sp|Q53F19|CQ085_HUMAN	S393	Uncharacterized protein C17orf85 OS=Homo sapiens GN=C17orf85 PE=1 SV=2	-0.175788	0.757346	0.350983	0.038819	YHEELPALKQPRERSASRRSSASSSDSDEMDYDLELKMIST	3	3.756	0.5945	0.17603	0.49999	1	17.2661	17.5409	17.2054	18.5659	18.5141	17.5807	17.696	17.263	17.5328	17.7348	18.0803
sp|P17096|HMGA1_HUMAN	T53	High mobility group protein HMG-I/HMG-Y OS=Homo sapiens GN=HMGA1 PE=1 SV=3	-0.189675	0.746022	0.625519	0.0174395	PPVSPGTALVGSQKEPSEVPTPKRPRGRPKGSKNKGAAKTR	2,4	4.953	0.7361	0.016208	1	8	24.4709	25.0852	24.7067	22.7741	22.9418	24.3493	25.3507	25.1319	22.0821	22.3515	21.9022
sp|O43683|BUB1_HUMAN	S511	Mitotic checkpoint serine/threonine-protein kinase BUB1 OS=Homo sapiens GN=BUB1 PE=1 SV=1	0.743321	0.600371	0.0157031	0.469783	QSLDQNEDAFEAQFQKNVRSSGAWGVNKIISSLSSAFHVFE	2	1.821	0.4937	0.388145	0.99883	1	20.3198	20.3581	20.3055	17.915	19.0424	19.395	19.7333	19.6253	17.832	18.2477	17.5553
sp|P02545|LMNA_HUMAN	S404	Prelamin-A/C OS=Homo sapiens GN=LMNA PE=1 SV=1	0.082555	0.731562	0.727875	0.0342913	EERLRLSPSPTSQRSRGRASSHSSQTQGGGSVTKKRKLEST	4	3.151	0.5357	0.052147	0.2	1	17.0682	17.4962	17.5564	17.7628	17.7765	17.042	17.2443	17.5868	16.7588	17.1784	17.1771
sp|Q9UMZ2|SYNRG_HUMAN	S1082	Synergin gamma OS=Homo sapiens GN=SYNRG PE=1 SV=2	0.157289	0.720738	0.54024	0.0323117	FDLSVQGSHKRSLSLGDKEISRSSPSPALEQPFRDRSNTLN	4	2.083	0.4129	0.847936	0.33219	1	19.1559	19.747	19.8413	18.1514	18.3937	19.4672	19.4136	19.3914	17.7805	17.5781	17.2969
sp|Q7Z6I8|CE024_HUMAN	S137	UPF0461 protein C5orf24 OS=Homo sapiens GN=C5orf24 PE=1 SV=1	0.232273	0.720201	0.259943	0.0351869	GFKTSPGRPLGTTKAAGYKVSPGRPPGSIKALSRLADLGYG	4	1.674	0.4008	0.186359	0.99999	2	22.2265	22.5822	22.7312	21.3257	21.384	22.2482	22.312	22.2828	20.9165	20.5673	20.4201
sp|Q5T5U3|RHG21_HUMAN	S742	Rho GTPase-activating protein 21 OS=Homo sapiens GN=ARHGAP21 PE=1 SV=1	0.170745	0.719412	0.0285011	0.140199	TEQSDTLDNKEAVILREKPPSGRQTPQPLRHQSYILAVNDQ	4	1.527	0.3903	1.42233	0.99742	1	19.4301	19.4967	19.4756	17.2166	17.7091	19.2238	19.3139	19.3525	17.0045	16.9583	16.2676
sp|Q9NYV4|CDK12_HUMAN	S332:S333:S334	Cyclin-dependent kinase 12 OS=Homo sapiens GN=CDK12 PE=1 SV=2	0.719354	0.365794	0.0493787	0.447236	SYERSGSYSGRSPSPYGRRRSSSPFLSKRSLSRSPLPSRKS,YERSGSYSGRSPSPYGRRRSSSPFLSKRSLSRSPLPSRKSM,ERSGSYSGRSPSPYGRRRSSSPFLSKRSLSRSPLPSRKSMK	3,4	1.473	0.4417	0.105806	1	2	20.6958	20.1468	20.1308	20.117	19.4728	19.5473	19.5419	19.726	19.189	19.5542	19.5441
sp|P29803|ODPAT_HUMAN	Y287	Pyruvate dehydrogenase E1 component subunit alpha, testis-specific form, mitochondrial OS=Homo sapiens GN=PDHA2 PE=1 SV=1	-0.447062	0.714681	0.0270942	0.144077	AANYCRSGKGPILMELQTYRYHGHSMSDPGVSYRTREEIQE	4	1.637	0.2987	0.62395	0.33333	1	14.4059	14.5225	14.7304	15.5848	15.1448	14.8251	15.1269	15.048	14.2467	14.4941	15.2096
sp|P08559|ODPA_HUMAN	Y289	Pyruvate dehydrogenase E1 component subunit alpha, somatic form, mitochondrial OS=Homo sapiens GN=PDHA1 PE=1 SV=3	-0.447062	0.714681	0.0270942	0.144077	AAAYCRSGKGPILMELQTYRYHGHSMSDPGVSYRTREEIQE	4	1.637	0.2987	0.62395	0.33333	1	14.4059	14.5225	14.7304	15.5848	15.1448	14.8251	15.1269	15.048	14.2467	14.4941	15.2096
sp|Q9Y5B9|SP16H_HUMAN	S1017	FACT complex subunit SPT16 OS=Homo sapiens GN=SUPT16H PE=1 SV=1	0.523112	0.714474	0.196744	0.0250437	ARKADRESRYEEEEEQSRSMSRKRKASVHSSGRGSNRGSRH	4	2.485	0.526	0.421619	0.49846	1	18.0283	18.3365	18.9798	18.2705	18.2835	18.0803	17.8771	17.818	17.5489	17.3688	17.7698
sp|P55211|CASP9_HUMAN	S302	Caspase-9 OS=Homo sapiens GN=CASP9 PE=1 SV=3	0.713955	0.280374	0.0336144	0.308371	FFIQACGGEQKDHGFEVASTSPEDESPGSNPEPDATPFQEG	3	4.672	0.7879	0.830396	0.33333	1		14.0757	14.1121	14.1615	13.8287	13.406	13.1286	13.6053	13.7863	13.5553	13.8026
sp|Q9Y4B5|SOGA2_HUMAN	S1678:S1683	Protein SOGA2 OS=Homo sapiens GN=SOGA2 PE=1 SV=5	0.71154	0.435561	0.00391366	0.121524	VTSSPHKCLTPKAGGGATPVSSPSRSLRSRQVAPAIEKVQA,HKCLTPKAGGGATPVSSPSRSLRSRQVAPAIEKVQAKFERT	3	1.157	0.3838	0.911849	0.49332	1	17.574	17.7935	17.8287	16.7129	16.9921	16.8845	17.1827	16.9944	16.1791	16.5396	16.5322
sp|Q9ULW0|TPX2_HUMAN	S486	Targeting protein for Xklp2 OS=Homo sapiens GN=TPX2 PE=1 SV=2	0.42758	0.707639	0.0222167	0.0510227	ILEDVVGVPEKKVLPITVPKSPAFALKNRIRMPTKEDEEED	4	2.883	0.606	1.14514	1	1	19.5501	19.73	19.8541	18.7205	18.5339	19.3222	19.1869	19.3425	18.2413	17.5787	17.9387
sp|Q9Y4B5|SOGA2_HUMAN	S77	Protein SOGA2 OS=Homo sapiens GN=SOGA2 PE=1 SV=5	0.373033	0.702339	0.0476203	0.0660437	AAPGPAVPSSGRAPAPAAPRSPNLAGKAPPSPGSLAAPGRL	2,3,4	3.817	0.7286	0.213375	1	7	22.9364	23.1597	23.2842	21.9255	22.1738	22.6569	22.8322	22.7722	21.2618	21.4607	21.3194
sp|Q8IYB3|SRRM1_HUMAN	S429:S431:T435	Serine/arginine repetitive matrix protein 1 OS=Homo sapiens GN=SRRM1 PE=1 SV=2	0.691397	0.404848	0.0311618	0.0687708	PKTRHSPTPQQSNRTRKSRVSVSPGRTSGKVTKHKGTEKRE,TRHSPTPQQSNRTRKSRVSVSPGRTSGKVTKHKGTEKRESP,PTPQQSNRTRKSRVSVSPGRTSGKVTKHKGTEKRESPSPAP	3	1.242	0.2101	0.427222	0.19865	1	19.4868	19.7783	19.9483	18.346	18.1608	19.0893	18.9906	19.0593	17.869	17.7225	17.9542
sp|Q86XK3|SFR1_HUMAN	S48	Swi5-dependent recombination DNA repair protein 1 homolog OS=Homo sapiens GN=SFR1 PE=1 SV=2	0.491879	0.677841	0.0336041	0.138171	PQASANPSSPYTNSSRKQPMSATLRERLRKTRFSFNSSYNV	3	1.317	0.2764	0.813682	0.9967	1	20.6669	20.9058	20.61	17.9869	18.4539	20.0466	20.4559	20.2045	17.8688	17.5444	17.2144
sp|Q6R327|RICTR_HUMAN	S1302	Rapamycin-insensitive companion of mTOR OS=Homo sapiens GN=RICTOR PE=1 SV=1	0.579932	0.675479	0.0133815	0.184419	SNSVSLVPPGSSHTLPRRAQSLKAPSIATIKSLADCNFSYT	3,4	2.991	0.541	0.027023	1	3	22.3199	22.5481	22.4051	20.5826	21.119	21.8629	22.0134	21.657	20.3582	20.2993	19.8683
sp|Q7KZI7|MARK2_HUMAN	S456	Serine/threonine-protein kinase MARK2 OS=Homo sapiens GN=MARK2 PE=1 SV=2	0.36102	0.666708	0.00497797	0.112216	RPEEDRESGRKASSTAKVPASPLPGLERKKTTPTPSTNSVL	2,3	1.602	0.5156	0.191296	1	5	22.9454	23.0077	23.0448	21.0463	21.3873	22.7076	22.6573	22.5501	20.6674	20.5818	20.4009
sp|P02545|LMNA_HUMAN	S403	Prelamin-A/C OS=Homo sapiens GN=LMNA PE=1 SV=1	0.239952	0.662	0.277686	0.0155002	EEERLRLSPSPTSQRSRGRASSHSSQTQGGGSVTKKRKLES	3	3.123	0.6699	0.567536	0.99689	2	19.4349	19.6982	19.7904	19.9708	19.8019	19.172	19.337	19.6947	19.0506	19.2863	19.3362
sp|O75376|NCOR1_HUMAN	S2202	Nuclear receptor corepressor 1 OS=Homo sapiens GN=NCOR1 PE=1 SV=2	0.101474	0.660353	0.379417	0.0340659	ARSPGSISYLPSFFTKLENTSPMVKSKKQEIFRKLNSSGGG	2	1.761	0.3612	0.290957	0.5	1	22.6859	22.8298	22.7091	20.699	20.7806	22.4906	22.7947	22.6352	20.3037	20.1119	19.8228
sp|Q6PJG2|EMSA1_HUMAN	T698	ELM2 and SANT domain-containing protein 1 OS=Homo sapiens GN=ELMSAN1 PE=1 SV=2	0.165546	0.65995	0.50377	0.0368444	STIPAPPPITPKSAHRTLLRTNSAEVTPPVLSVMGEATPVS	3	4.547	0.7455	0.446381	0.5	1	17.4363	17.4705	17.2624	18.1727	18.2167	17.575	17.2209	16.8767	17.3882	17.8057	17.4103
sp|P06400|RB_HUMAN	S919	Retinoblastoma-associated protein OS=Homo sapiens GN=RB1 PE=1 SV=2	-0.283533	0.656453	0.117825	0.0222898	QKLAEMTSTRTRMQKQKMNDSMDTSNKEEK-----------	3	1.863	0.5105	1.09334	0.99999	1	18.9999	19.3776	19.1637	17.4559	17.6379	19.2853	19.5552	19.5513	16.9826	16.9483	16.7405
sp|Q6Y7W6|PERQ2_HUMAN	S189	PERQ amino acid-rich with GYF domain-containing protein 2 OS=Homo sapiens GN=GIGYF2 PE=1 SV=1	0.601264	0.651549	0.0138262	0.0275443	FEKPGRKDVGRPNFEEGGPTSVGRKHEFIRSESENWRIFRE	3	1.217	0.2424	1.19222	0.5	1	21.1966	21.4706	21.3112	19.0399	19.2135	20.5294	20.9076	20.7375	18.359	18.7452	18.3212
sp|P08621|RU17_HUMAN	S266:S268	U1 small nuclear ribonucleoprotein 70 kDa OS=Homo sapiens GN=SNRNP70 PE=1 SV=2	-1.22235	0.64944	0.0412466	0.108662	RERDKERERRRSRSRDRRRRSRSRDKEERRRSRERSKDKDR,RDKERERRRSRSRDRRRRSRSRDKEERRRSRERSKDKDRDR	3	1.424	0.4738	0.125008	1	2	19.2839	20.3575	20.0505	21.6933	22.0358	21.3969	21.1843	20.7777	21.2659	21.5856	20.7937
sp|Q14676|MDC1_HUMAN	T1666:T1671	Mediator of DNA damage checkpoint protein 1 OS=Homo sapiens GN=MDC1 PE=1 SV=3	7.09976e-06	0.649087	0.999948	0.0169727	SVKTPKPVEPAASDLEPFTPTDQSVTPEAIAQGGQSKTLRS,KPVEPAASDLEPFTPTDQSVTPEAIAQGGQSKTLRSSTVRA	4	4.377	0.3841	0.416106	0.49999	1	18.7253	18.6727	18.8569	17.7537	17.8891	18.6162	18.7314	18.9072	17.08	17.2251	17.2119
sp|Q9H9B1|EHMT1_HUMAN	S448	Histone-lysine N-methyltransferase EHMT1 OS=Homo sapiens GN=EHMT1 PE=1 SV=4	0.646883	0.575543	0.109529	0.0317572	KRKGKTDSPWIKPARKRRRRSRKKPSGALGSESYKSSAGSA	4	2.717	0.5517	0.129031	0.99411	2	20.4751	20.4481	21.2237	20.5404	20.3948	20.298	19.897	20.0113	19.9491	19.6472	20.0799
sp|P19532|TFE3_HUMAN	S556	Transcription factor E3 OS=Homo sapiens GN=TFE3 PE=1 SV=4	0.0386063	0.644908	0.78963	0.0208417	LSGGALSPLRAASDPLLSSVSPAVSKASSRRSSFSMEEES-	3	2.962	0.5645	0.076619	1	1	17.7662	18.1464	18.1279	17.1461	17.1817	18.0159	18.0092	17.8997	16.6562	16.5779	16.323
sp|Q06546|GABPA_HUMAN	S303:S308	GA-binding protein alpha chain OS=Homo sapiens GN=GABPA PE=1 SV=1	0.54556	0.641845	0.0616307	0.0207512	TIKVINSSAKAAKVQRAPRISGEDRSSPGNRTGNNGQIQLW,NSSAKAAKVQRAPRISGEDRSSPGNRTGNNGQIQLWQFLLE	2	0.986	0.288	0.240647	0.49862	1	15.9131	15.979	16.4401	15.9691	16.1456	15.7998	15.4833	15.4123	15.4742	15.2007	15.5717
sp|Q6PKG0|LARP1_HUMAN	S1060:T1071	La-related protein 1 OS=Homo sapiens GN=LARP1 PE=1 SV=2	0.107018	0.641769	0.60008	0.039109	SVVAGGGGGEGRKRCPSQSSSRPAAMISQPPTPPTGQPVRE,RKRCPSQSSSRPAAMISQPPTPPTGQPVREDAKWTSQHSNT	4,5	2.225	0.3276	0.198694	0.24635	2	20.1338	20.4972	20.5277	20.2052	20.1677	20.0589	20.5367	20.2419	19.296	19.5793	19.7587
sp|Q9NXV6|CARF_HUMAN	T346	CDKN2A-interacting protein OS=Homo sapiens GN=CDKN2AIP PE=1 SV=3	0.0299567	0.641667	0.79328	0.0451705	EASVSSSVAKNSSSSGTSLLTPKSSSSTNTSLLTSKSTSQV	2,3	2.944	0.5555	0.258467	1	3	22.1734	22.3962	22.4939	20.6269	20.7788	22.2408	22.3775	22.3553	20.2819	20.1617	19.74
sp|P10070|GLI2_HUMAN	S970	Zinc finger protein GLI2 OS=Homo sapiens GN=GLI2 PE=1 SV=4	0.502549	0.638483	0.0234099	0.032979	HAGAAPAFPHEAPGGGARRASDPVRRPDALSLPRVQRFHST	4	3.445	0.5965	0.596358	1	1	17.245	17.2579	17.5613	17.4683	17.5583	16.9851	16.9031	16.6684	17.1398	16.6896	16.7951
sp|Q14160|SCRIB_HUMAN	S1378	Protein scribble homolog OS=Homo sapiens GN=SCRIB PE=1 SV=4	0.388777	0.636246	0.0273224	0.0336728	QKYFELEVRVPQAEGPPKRVSLVGADDLRKMQEEEARKLQQ	2,4	1.941	0.5152	0.288358	1	5	23.5653	23.4982	23.7409	22.7296	22.8976	23.1779	23.2254	23.2348	22.1196	22.1379	22.2745
sp|O94964|SOGA1_HUMAN	T1240	Protein SOGA1 OS=Homo sapiens GN=SOGA1 PE=1 SV=2	0.572971	0.634108	0.00475923	0.10064	RSLWNLHQGKQNGSAWARSTTTRDSPVLRNINDGLSSLFSV	2	1.146	0.301	1.42846	0.49809	1	18.4383	18.5865	18.6894	16.5987	16.8875	18.0086	18.0724	17.9143	16.1773	16.1638	15.9858
sp|Q9C0C2|TB182_HUMAN	S429:S435	182 kDa tankyrase-1-binding protein OS=Homo sapiens GN=TNKS1BP1 PE=1 SV=4	0.216662	0.632944	0.163414	0.0165635	EEEAKGDAHLRPTSLVQRRFSEGVLQSPSQDQEKLGGSLAA,DAHLRPTSLVQRRFSEGVLQSPSQDQEKLGGSLAALPQGQG	2,3	3.919	0.678	0.671129	1	3	21.3443	21.7076	21.5336	19.6588	19.8187	21.2166	21.3762	21.3426	19.1057	19.2305	18.9811
sp|O75369|FLNB_HUMAN	S2083	Filamin-B OS=Homo sapiens GN=FLNB PE=1 SV=2	-0.00645763	0.630882	0.991984	0.0499754	PTVPGVYIVSTKFADEHVPGSPFTVKISGEGRVKESITRTS	3	3.115	0.5185	0.838249	1	2	21.1414	22.1548	22.6887	20.2048	20.4242	21.2344	22.2009	22.5689	19.4001	19.9705	19.6803
sp|O60347|TBC12_HUMAN	S315	TBC1 domain family member 12 OS=Homo sapiens GN=TBC1D12 PE=1 SV=3	0.628685	0.297159	0.056108	0.0302416	PVPLPAAEQGPAGASARARRSGGFADFFTRNLFPKRTKELK	2	1.567	0.4639	0.344769	1	1	15.3293	15.8725	15.6209	14.1633	14.1739	14.9655	14.966	15.005	13.8175	13.979	13.8178
sp|Q7KZI7|MARK2_HUMAN	S479	Serine/threonine-protein kinase MARK2 OS=Homo sapiens GN=MARK2 PE=1 SV=2	0.181835	0.628335	0.0426547	0.0310727	PGLERKKTTPTPSTNSVLSTSTNRSRNSPLLERASLGQASI	2	2.077	0.6803	0.607514	0.5	1	18.0971	18.0437	18.0119	16.6347	16.61	17.9582	17.8537	17.7954	16.2139	15.8216	15.9464
sp|Q01167|FOXK2_HUMAN	T552	Forkhead box protein K2 OS=Homo sapiens GN=FOXK2 PE=1 SV=3	0.16788	0.625424	0.0164934	0.421918	PAIGHATLGTASRIIQTAQTTPVQTVTIVQQAPLGQHQLPI	4	6.052	0.7753	0.995746	0.33333	1	17.0596	17.1013	17.1433	13.9889	14.9658	16.8849	16.9946	16.9211	13.8354		13.8684
sp|Q7Z401|MYCPP_HUMAN	S1152	C-myc promoter-binding protein OS=Homo sapiens GN=DENND4A PE=1 SV=2	0.433158	0.624076	0.0130938	0.073834	VSKAGCVATQNPKRIQRMNSSFSVKPFEKTDVATGFDPLSL	3	1.369	0.3316	0.215472	0.49848	1	21.6845	21.801	21.8584	19.7124	19.9098	21.1975	21.4506	21.3964	19.5523	19.1415	18.8673
sp|Q01201|RELB_HUMAN	S116	Transcription factor RelB OS=Homo sapiens GN=RELB PE=1 SV=2	0.00432419	0.619713	0.988524	0.0167703	GPVAPPATPPPWGCPLGRLVSPAPGPGPQPHLVITEQPKQR	3,4	3.686	0.7734	0.00023	1	3	22.1992	22.7994	22.8467	21.1617	21.3038	22.2352	22.7411	22.8559	20.6087	20.7988	20.4316
sp|Q08170|SRSF4_HUMAN	S460:S462	Serine/arginine-rich splicing factor 4 OS=Homo sapiens GN=SRSF4 PE=1 SV=2	0.618799	0.395595	0.12137	0.022576	TRSRSRSNSKSKPNLPSESRSRSKSASKTRSRSKSRSRSAS,SRSRSNSKSKPNLPSESRSRSKSASKTRSRSKSRSRSASRS	4	1.176	0.3257	1.02029	0.99335	1	18.5395	18.72	18.8111	19.0115	19.1164	18.3567	18.2851	17.5725	18.7061	18.7743	18.5245
sp|Q9H425|CA198_HUMAN	S37	Uncharacterized protein C1orf198 OS=Homo sapiens GN=C1orf198 PE=1 SV=1	-0.0215091	0.617703	0.936171	0.0483288	SGNRPLDDRERKRFTYFSSLSPMARKIMQDKEKIREKYGPE	2	1.438	0.3825	0.300485	1	1	20.2536	20.9059	20.5607	18.2347	18.4456	20.5158	20.9165	20.3525	17.9303	17.8277	17.4095
sp|Q9H2G4|TSYL2_HUMAN	S18:S20	Testis-specific Y-encoded-like protein 2 OS=Homo sapiens GN=TSPYL2 PE=1 SV=1	-0.0486043	0.617471	0.876737	0.0243132	---MDRPDEGPPAKTRRLSSSESPQRDPPPPPPPPPLLRLP,-MDRPDEGPPAKTRRLSSSESPQRDPPPPPPPPPLLRLPLP	4	2.95	0.5858	0.854781	0.33022	1	15.8661	16.3574	15.7211	16.7579	16.5778	16.0089	16.4245	15.657	15.8949	16.2715	15.9847
sp|Q9Y4B5|SOGA2_HUMAN	S1616	Protein SOGA2 OS=Homo sapiens GN=SOGA2 PE=1 SV=5	0.356867	0.615116	0.0100638	0.210311	SKNLSDDMKEVAFSVRNAICSGPGELQVKDMACQTNGSRTM	3	3.121	0.3659	0.573726	1	1	17.3085	17.1886	17.3772	16.1967	16.747	16.8821	16.9847	16.9369	15.8491	16.1824	15.5388
sp|Q9NYV4|CDK12_HUMAN	S102:S105	Cyclin-dependent kinase 12 OS=Homo sapiens GN=CDK12 PE=1 SV=2	0.272002	0.612244	0.337939	0.0456299	TFSDDMAFKLDRRENDERRGSDRSDRLHKHRHHQHRRSRDL,DDMAFKLDRRENDERRGSDRSDRLHKHRHHQHRRSRDLLKA	4	1.065	0.2873	0.207912	1	1	16.1258	16.1722	16.802	15.6219	15.4754	16.0774	16.0261	16.1805	14.9355	15.2097	14.6641
sp|Q12888|TP53B_HUMAN	S1368:T1372	Tumor suppressor p53-binding protein 1 OS=Homo sapiens GN=TP53BP1 PE=1 SV=2	0.141456	0.611172	0.593397	0.0147248	DFALPSSRGGPGKLSPRKGVSQTGTPVCEEDGDAGLGIRQG,PSSRGGPGKLSPRKGVSQTGTPVCEEDGDAGLGIRQGGKAP	3	3.351	0.7284	0.360077	0.9933	2	21.3684	21.5851	21.7256	19.5332	19.6783	21.0151	21.5027	21.7369	18.8041	19.0869	19.0927
sp|P27448|MARK3_HUMAN	S377	MAP/microtubule affinity-regulating kinase 3 OS=Homo sapiens GN=MARK3 PE=1 SV=4	0.607402	-0.17839	0.0310233	0.112602	ITATYLLLGRKSSELDASDSSSSSNLSLAKVRPSSDLNNST	3	2.865	0.5616	0.2392	0.49397	1	17.434	17.5458	17.0683	16.3674	16.3464	16.917	16.7406	16.5683	16.6078	16.5959	16.4021
sp|Q9H9D4|ZN408_HUMAN	T322:S338:S346	Zinc finger protein 408 OS=Homo sapiens GN=ZNF408 PE=1 SV=1	0.0455704	0.60679	0.800932	0.0105437	HGYLAKKLHSPSDQCPPRAKTPEPGAQQSGFPTLSRSPPGP,PRAKTPEPGAQQSGFPTLSRSPPGPAGSSPKQGRRYRCGEC,GAQQSGFPTLSRSPPGPAGSSPKQGRRYRCGECGKAFLQLC	5	4.472	0.2632	1.21042	0.16665	1	18.9612	19.0213	19.3728	19.099	19.0262	19.1947	18.8538	19.1701	18.366	18.3768	18.6247
sp|Q8NFC6|BD1L1_HUMAN	S902	Biorientation of chromosomes in cell division protein 1-like 1 OS=Homo sapiens GN=BOD1L1 PE=1 SV=2	0.160019	0.604044	0.462339	0.0499904	NMDSNLKPEEVVHKEKRRTKSLLEEKLVLKSKSKTQGKQVK	3	1.053	0.3124	0.353132	0.99998	1	21.2018	21.2009	20.8387	19.7393	19.9731	21.0228	21.1212	20.6174	19.3121	19.3618	19.0825
sp|Q9Y2K7|KDM2A_HUMAN	S832	Lysine-specific demethylase 2A OS=Homo sapiens GN=KDM2A PE=1 SV=3	0.474007	0.600301	0.0987399	0.0245003	GTSIVPKLQAITASSANLRHSPRVLVQHCPARTPQRGDEEG	4	3.132	0.5396	0.031205	0.49926	1	16.176	16.1663	16.7017	15.7749	15.8248	15.732	16.0133	15.8767	15.0412	15.1584	15.3989
sp|Q08AE8|SPIR1_HUMAN	S523	Protein spire homolog 1 OS=Homo sapiens GN=SPIRE1 PE=1 SV=3	0.598212	0.478404	0.0435536	0.0678122	FLPISSTPQPERRQPPQRRHSIEKETPTNVRQFLPPSRQSS	4	2.021	0.5441	0.495638	1	2	21.5241	21.0881	21.5746	21.3575	21.1959	21.0413	20.7641	20.5867	21.0772	20.7351	20.5826
sp|O75592|MYCB2_HUMAN	T3470	Probable E3 ubiquitin-protein ligase MYCBP2 OS=Homo sapiens GN=MYCBP2 PE=1 SV=3	0.309195	0.593268	0.107901	0.0344819	HSILPARVKAIPRRRVNSGDTEVGSSLLRHPSPELSRLISA	2	1.522	0.5506	0.034956	0.5	1	20.8382	20.7092	20.5966	20.4995	20.6882	20.459	20.5829	20.1746	20.0463	20.0906	19.865
sp|P38159|RBMX_HUMAN	S189	RNA-binding motif protein, X chromosome OS=Homo sapiens GN=RBMX PE=1 SV=3	0.514513	0.593226	0.27728	0.0273538	GPVRSSSGMGGRAPVSRGRDSYGGPPRREPLPSRRDVYLSP	4	1.954	0.5095	0.543663	0.99189	3	20.588	20.7812	21.7204	19.9311	19.945	20.5725	20.3815	20.592	19.3152	19.1865	19.5329
sp|Q6ZP82|CC141_HUMAN	S321	Coiled-coil domain-containing protein 141 OS=Homo sapiens GN=CCDC141 PE=1 SV=1	-0.0172382	0.593194	0.91828	0.0135506	EEDSMKWRAKAEEYGRTLSRSVEYCAMRDEINELKDSFKDI	2	1.058	0.2665	0.493362	0.5	1	19.1186	19.143	18.7369	18.4943	18.6268	18.967	19.181	18.9023	17.9531	18.0705	17.8786
sp|Q9NV70|EXOC1_HUMAN	S499	Exocyst complex component 1 OS=Homo sapiens GN=EXOC1 PE=1 SV=4	-0.0114351	0.592482	0.936094	0.00704571	VQSSGNRRSQSSSLLDMGNMSASDLDVADRTKFDKIFEQVL	3	3.175	0.6142	0.681169	0.5	1	16.7191	16.7073	16.8062	16.6446	16.7532	16.817	16.9331	16.5168	16.1781	16.1755	15.9657
sp|Q9H4Q4|PRD12_HUMAN	T294	PR domain zinc finger protein 12 OS=Homo sapiens GN=PRDM12 PE=1 SV=2	0.293552	0.591936	0.0413711	0.132395	RFCNRRFSQSSTLRNHVRLHTGERPYKCQVCQSAYSQLAGL	4	1.175	0.2911	1.38106	1	1	19.1802	19.1689	19.0861	17.401	17.797	18.7076	18.9043	18.9426	17.0412	17.2498	16.7301
sp|P29966|MARCS_HUMAN	S134	Myristoylated alanine-rich C-kinase substrate OS=Homo sapiens GN=MARCKS PE=1 SV=4	-0.0867442	0.583646	0.443461	0.0412931	AEPGSPTAAEGEAASAASSTSSPKAEDGATPSPSNETPKKK	4	4.487	0.6109	1.03353	0.9675	1	19.0086	18.9755	18.7532	18.0138	18.2138	18.9206	18.9551	19.1219	17.3931	17.5682	17.6293
sp|Q8N122|RPTOR_HUMAN	S855:S863	Regulatory-associated protein of mTOR OS=Homo sapiens GN=RPTOR PE=1 SV=1	-0.014632	0.578163	0.924163	0.0225231	NSIAYKATVNARPQRVLDTSSLTQSAPASPTNKGVHIHQAG,VNARPQRVLDTSSLTQSAPASPTNKGVHIHQAGGSPPASST	3	3.452	0.3534	0.518391	0.33237	1	18.7654	18.8581	19.2023	17.1009	17.1546	18.8811	19.0052	18.9835	16.7476	16.432	16.4692
sp|Q96C19|EFHD2_HUMAN	S76	EF-hand domain-containing protein D2 OS=Homo sapiens GN=EFHD2 PE=1 SV=1	0.0953134	0.576401	0.389917	0.009096	SAKLLRRADLNQGIGEPQSPSRRVFNPYTEFKEFSRKQIKD	2	2.055	0.6344	0.598516	0.99779	2	21.7148	21.7879	21.9205	19.6067	19.6072	21.5707	21.7283	21.8381	19.0736	19.0973	18.9207
sp|Q9P0L2|MARK1_HUMAN	S403	Serine/threonine-protein kinase MARK1 OS=Homo sapiens GN=MARK1 PE=1 SV=2	0.389303	0.575558	0.0206975	0.0145317	SGNLCQRSRPSSDLNNSTLQSPAHLKVQRSISANQKQRRFS	3,4	3.355	0.5255	0.436769	1	2	21.2455	21.3663	21.5237	20.6546	20.7645	20.8795	21.0436	21.0446	20.0741	20.2024	20.1255
sp|O75665|OFD1_HUMAN	S735	Oral-facial-digital syndrome 1 protein OS=Homo sapiens GN=OFD1 PE=1 SV=1	0.246172	0.575548	0.0684798	0.0300067	EALTGSAASRLRGGTSSRRLSSTPLPKAKRSLESEMYLEGL	2	1.748	0.4079	0.449205	0.998	1	21.3605	21.5284	21.5924	19.5819	19.7336	21.1117	21.2776	21.3535	19.0046	19.1689	19.0732
sp|Q9BQ67|GRWD1_HUMAN	T13	Glutamate-rich WD repeat-containing protein 1 OS=Homo sapiens GN=GRWD1 PE=1 SV=1	-0.00876236	0.574628	0.968344	0.0394175	--------MAARKGRRRTCETGEPMEAESGDTSSEGPAQVY	3	3.577	0.7526	1.31754	0.99431	1	17.4702	17.6203	17.785	16.698	16.4848	17.4111	17.4969	17.9937	15.8097	16.0393	16.2013
sp|O43290|SNUT1_HUMAN	S265	U4/U6.U5 tri-snRNP-associated protein 1 OS=Homo sapiens GN=SART1 PE=1 SV=1	-0.275196	0.573796	0.016777	0.316176	RQDLYSARDLQGLTVEHAIDSFREGETMILTLKDKGVLQEE	3	2.051	0.4081	0.28228	1	1	18.4384	18.4235	18.502	16.8938	17.5502	18.64	18.7385	18.811	16.6134	16.8145	16.5168
sp|P78316|NOP14_HUMAN	T236	Nucleolar protein 14 OS=Homo sapiens GN=NOP14 PE=1 SV=3	-0.0521734	0.572234	0.85683	0.0201393	ELTEKLDQDWKEIQTLLSHKTPKSENRDKKEKPKPDAYDMM	3,4	4.065	0.4925	0.812753	1	2	21.2522	21.4284	21.8923	20.5073	20.5561	21.2099	21.8627	21.6567	19.9197	19.8218	20.1369
sp|Q7KZI7|MARK2_HUMAN	S390	Serine/threonine-protein kinase MARK2 OS=Homo sapiens GN=MARK2 PE=1 SV=2	0.174752	0.571278	0.372962	0.0234756	GDTITLKPRPSADLTNSSAPSPSHKVQRSVSANPKQRRFSD	4,5	3.129	0.6111	0.176508	1	3	22.6411	22.3352	22.7926	21.7838	21.6176	22.4533	22.2088	22.5825	21.1025	20.9677	21.3181
sp|Q6GYQ0|RGPA1_HUMAN	T754	Ral GTPase-activating protein subunit alpha-1 OS=Homo sapiens GN=RALGAPA1 PE=1 SV=1	0.382612	0.569246	0.010987	0.107095	SATTTGSPGTEKARSIVRQKTVDIDDAQILPRSTRVRHFSQ	2,3	2.906	0.6908	0.299801	1	2	21.8181	21.795	21.6834	19.7454	20.0857	21.4721	21.4178	21.2588	19.5432	19.454	19.0417
sp|Q9H2G4|TSYL2_HUMAN	S185	Testis-specific Y-encoded-like protein 2 OS=Homo sapiens GN=TSPYL2 PE=1 SV=1	-0.00844307	0.564953	0.958576	0.000526514	KEEAIIIVEDEDEDERESMRSSRRRRRRRRRKQRKVKRESR	5	3.402	0.6981	1.07743	0.49799	1	19.0572	18.7059	19.1362	18.5273	18.5044	19.0422	18.8337	19.0487	17.9353	17.9168	18.0005
sp|Q14738|2A5D_HUMAN	S88:S89	Serine/threonine-protein phosphatase 2A 56 kDa regulatory subunit delta isoform OS=Homo sapiens GN=PPP2R5D PE=1 SV=1	0.497627	0.564057	0.0117378	0.00692641	QLSKIKYSGGPQIVKKERRQSSSRFNLSKNRELQKLPALKD,LSKIKYSGGPQIVKKERRQSSSRFNLSKNRELQKLPALKDS	2,3,4	2.839	0.5185	0.040136	0.99782	10	25.2857	25.0828	25.2337	24.6969	24.8022	24.7754	24.8019	24.532	24.2669	24.2299	24.0597
sp|O95239|KIF4A_HUMAN	T1181:S1186	Chromosome-associated kinesin KIF4A OS=Homo sapiens GN=KIF4A PE=1 SV=3	0.562843	0.387673	0.0314634	0.580363	TPNSKILKEMCDVEQVLSKKTPPAPSPFDLPELKHVATEYQ,ILKEMCDVEQVLSKKTPPAPSPFDLPELKHVATEYQENKAP	4	1.884	0.4883	0.636507	0.5	1	14.5411	14.9706	14.893	12.1732	13.1839	14.2105	14.377	14.1286	12.1262	12.612	12.1344
sp|Q9NZJ0|DTL_HUMAN	T429	Denticleless protein homolog OS=Homo sapiens GN=DTL PE=1 SV=3	-0.220552	0.562583	0.504711	0.00446569	ASQKKKESRPGLVTVTSSQSTPAKAPRAKCNPSNSSPSSAA	3	2.498	0.5168	1.06425	0.5	1	17.6892	18.3551	17.9444	16.5478	16.5243	17.7721	18.5376	18.3406	16.0647	15.9364	15.9193
sp|Q8WWK9|CKAP2_HUMAN	T579	Cytoskeleton-associated protein 2 OS=Homo sapiens GN=CKAP2 PE=1 SV=1	0.196139	0.560308	0.237692	0.0373843	FQDCEKEQDNKTKDPTHDVKTPNTETRTSCLIKYNVSTTPY	3,4,5	2.592	0.5617	0.117889	0.99998	4	22.2335	22.3024	21.9575	21.1227	21.22	21.8722	22.1559	21.8769	20.7315	20.7482	20.3533
sp|Q8IVT2|CS021_HUMAN	S400	Uncharacterized protein C19orf21 OS=Homo sapiens GN=C19orf21 PE=1 SV=1	0.000672828	0.557081	0.997956	0.0324901	WVSEGPQPGLRRALSSDSILSPAPDARAADPAPEVRKVNRI	2	2.333	0.721	0.727172	0.99618	1	20.2525	20.7951	20.5864	18.9742	18.9469	20.1778	20.8088	20.6453	18.3046	18.615	18.2907
sp|P46531|NOTC1_HUMAN	T1844:S1856	Neurogenic locus notch homolog protein 1 OS=Homo sapiens GN=NOTCH1 PE=1 SV=4	-0.126431	0.556917	0.790247	0.00731082	RFEEPVVLPDLDDQTDHRQWTQQHLDAADLRMSAMAPTPPQ,DQTDHRQWTQQHLDAADLRMSAMAPTPPQGEVDADCMDVNV	4	1.131	0.2529	1.53751	0.99953	1	15.2394	14.9432	13.9306	14.935	14.9912	14.8	15.1385	14.554	14.4795	14.4659	14.2732
sp|Q9UHB7|AFF4_HUMAN	T674:S679	AF4/FMR2 family member 4 OS=Homo sapiens GN=AFF4 PE=1 SV=1	-0.0821085	0.556893	0.726	0.00899596	DESESLPPSSQTPKYPESNRTPVKPSSVEEEDSFFRQRMFS,LPPSSQTPKYPESNRTPVKPSSVEEEDSFFRQRMFSPMEEK	4	1.771	0.4404	1.29296	0.49614	1	19.6792	19.4507	19.9449	18.6673	18.7199	19.4697	19.8153	20.036	18.2764	18.063	18.0707
sp|Q5JSZ5|PRC2B_HUMAN	S939	Protein PRRC2B OS=Homo sapiens GN=PRRC2B PE=1 SV=2	0.300826	0.550714	0.095537	0.0025189	TPEPRSSSSQHPEQTGRTRRSGPIKKPVLKALKVEDKEKEL	3,4	1.508	0.4288	0.068036	1	5	23.717	23.8057	24.029	23.6263	23.5901	23.3722	23.5507	23.7263	23.0386	22.9939	23.1401
sp|P22307|NLTP_HUMAN	Y77:T83	Non-specific lipid-transfer protein OS=Homo sapiens GN=SCP2 PE=1 SV=2	-0.165017	0.550563	0.323024	0.00826713	VDQACVGYVFGDSTCGQRAIYHSLGMTGIPIINVNNNCATG,GYVFGDSTCGQRAIYHSLGMTGIPIINVNNNCATGSTALFM	5	1.427	0.2263	0.031276	0.41818	1	19.3587	19.4478	19.7219	18.193	18.2861	19.5955	19.8677	19.5603	17.6128	17.6179	17.8363
sp|Q86TU7|SETD3_HUMAN	S513	Histone-lysine N-methyltransferase setd3 OS=Homo sapiens GN=SETD3 PE=1 SV=1	-0.0219042	0.549749	0.884972	0.0269932	MEEKAPLPKYEESNLGLLESSVGDSRLPLVLRNLEEEAGVQ	2,3	4.379	0.6858	0.545	0.99836	2	18.909	19.1336	18.9205	17.8692	17.9124	18.7742	19.0887	19.1658	17.5166	17.3351	17.1714
sp|O60832|DKC1_HUMAN	T496	H/ACA ribonucleoprotein complex subunit 4 OS=Homo sapiens GN=DKC1 PE=1 SV=3	0.0942236	0.549677	0.484686	0.0413064	DKKAKAGLESGAEPGDGDSDTTKKKKKKKKAKEVELVSE--	4	3.561	0.7029	0.577245	0.49807	1	20.0964	19.961	20.2096	19.0855	19.2166	20.1905	19.8941	19.8998	18.5674	18.5781	18.6586
sp|Q96I25|SPF45_HUMAN	S169	Splicing factor 45 OS=Homo sapiens GN=RBM17 PE=1 SV=1	0.196516	0.549547	0.052205	0.000398184	RRPDPDSDEDEDYERERRKRSMGGAAIAPPTSLVEKDKELP	2,3,4	5.008	0.7734	0.028621	1	14	24.4855	24.467	24.6191	23.8482	23.8835	24.3142	24.3343	24.3335	23.266	23.3326	23.3502
sp|Q6DN12|MCTP2_HUMAN	S134	Multiple C2 and transmembrane domain-containing protein 2 OS=Homo sapiens GN=MCTP2 PE=1 SV=3	0.251263	0.547072	0.00638971	0.0141272	HVVETDSEEAYASPAERRRVSSNGIFDLQKTSLGGDAPEEP	3	4.088	0.6032	0.019253	1	1	19.7587	19.6385	19.7239	18.7694	18.9024	19.4492	19.4174	19.5007	18.3514	18.3559	18.1593
sp|O75182|SIN3B_HUMAN	S279	Paired amphipathic helix protein Sin3b OS=Homo sapiens GN=SIN3B PE=1 SV=2	0.536674	0.544735	0.00801394	0.211374	HDKTPEHSRKRSRPSLLRPVSAPAKKKMKLRGTKDLSIAAV	4	1.114	0.3079	0.58814	0.99651	1	19.8827	19.73	19.8848	17.5813	18.0709	19.1382	19.4049	19.3443	17.3846	17.5063	16.9533
sp|O60318|MCM3A_HUMAN	S312	80 kDa MCM3-associated protein OS=Homo sapiens GN=MCM3AP PE=1 SV=2	-0.086644	0.544214	0.808737	0.0147289	KRKEDQDRSPRRHGHEPAEDSDPLSRGDHPPDKRPVRLNRP	3	1.051	0.5005	0.465914	0.99996	1	13.4299	13.4424	14.3297	13.6252	13.739	13.8106	13.5993	14.052	12.9811	13.141	13.2916
sp|P42167|LAP2B_HUMAN	S385	Lamina-associated polypeptide 2, isoforms beta/gamma OS=Homo sapiens GN=TMPO PE=1 SV=2	-0.123113	0.543134	0.734482	0.0147241	RPIKGAAGRPLELSDFRMEESFSSKYVPKYVPLADVKSEKT	2	1.324	0.3414	1.13324	1	4	24.3995	25.1447	24.834	23.4795	23.6153	24.5276	25.4083	24.8116	22.8724	23.1137	23.0267
sp|O60245|PCDH7_HUMAN	S999:S1011	Protocadherin-7 OS=Homo sapiens GN=PCDH7 PE=1 SV=2	0.16548	0.542735	0.346005	0.0299193	RYRSVNGGPGSPDLARHYKSSSPLPTVQLHPQSPTAGKKHQ,DLARHYKSSSPLPTVQLHPQSPTAGKKHQAVQDLPPANTFV	3,4	2.913	0.5537	0.568715	0.49843	3	20.6625	21.0695	21.0056	20.603	20.7522	20.6159	20.7196	20.9057	19.9436	20.1152	20.3459
sp|Q9Y365|PCTL_HUMAN	S284	PCTP-like protein OS=Homo sapiens GN=STARD10 PE=1 SV=2	0.377076	0.542594	0.0833516	0.00519439	DESAVAESREERMGGAGGEGSDDDTSLT-------------	2	1.858	0.7357	0.590842	0.99454	1	16.7295	16.7281	16.6603	15.7149	15.8069	16.0975	16.5002	16.389	15.271	15.2668	15.1171
sp|O75592|MYCB2_HUMAN	S3467	Probable E3 ubiquitin-protein ligase MYCBP2 OS=Homo sapiens GN=MYCBP2 PE=1 SV=3	0.22952	0.536624	0.131596	0.01506	DKQHSILPARVKAIPRRRVNSGDTEVGSSLLRHPSPELSRL	2,3	4.157	0.6913	0.256131	1	9	22.4113	22.4711	22.2521	22.2188	22.354	22.2746	22.2139	21.9575	21.7069	21.8858	21.6565
sp|Q9HB58|SP110_HUMAN	S346	Sp110 nuclear body protein OS=Homo sapiens GN=SP110 PE=1 SV=5	0.087757	0.534251	0.508476	0.0294775	TCNSTVETRAQKARTECARKSRSEEIIDGTSEMNEGKRSQK	4	1.653	0.4555	0.083953	0.99092	1	19.9251	20.0253	20.2846	18.6289	18.7413	19.9111	20.0098	20.0509	17.9977	18.3758	18.079
sp|Q14865|ARI5B_HUMAN	S1002	AT-rich interactive domain-containing protein 5B OS=Homo sapiens GN=ARID5B PE=1 SV=3	0.533806	0.403179	0.0152009	0.0124251	RLENFRKMEGMVHPILHRKMSPQNIGAARPIKRSLEDLDLV	4,5	2.054	0.5024	0.269498	1	2	20.8018	20.645	20.7641	19.5848	19.677	20.3898	20.1235	20.0961	19.2916	19.1442	19.2473
sp|Q96E39|RMXL1_HUMAN	S189	RNA binding motif protein, X-linked-like-1 OS=Homo sapiens GN=RBMXL1 PE=1 SV=1	0.426125	0.528715	0.266103	0.00750958	GLVRSSSGMGGRAPLSRGRDSYGGPPRREPLPSRRDVYLSP	3,4	1.954	0.5598	0.182264	0.99189	5	21.1851	21.4375	22.1242	20.4127	20.5152	21.1525	21.0639	21.2521	19.8875	19.8658	20.0523
sp|Q5SW79|CE170_HUMAN	S958	Centrosomal protein of 170 kDa OS=Homo sapiens GN=CEP170 PE=1 SV=1	0.200903	0.526628	0.210748	0.00429617	ASTISLVTGETERKSTQKRKSFTSLYKDRCSTGSPSKDVTK	2,3,4	1.853	0.5175	0.029182	1	6	23.7676	23.7865	24.0143	22.0919	22.1291	23.5232	23.5763	23.8662	21.5946	21.5633	21.5937
sp|Q8NEN9|PDZD8_HUMAN	S538	PDZ domain-containing protein 8 OS=Homo sapiens GN=PDZD8 PE=1 SV=1	0.523419	-0.596924	0.0322815	0.235168	LSHSPKRVPTTLSIKPLGAISPVLNRKLAVGSHPLPPKIQS	4	2.623	0.5917	0.036838	1	1	18.0227	17.8663	18.0493	17.1568	16.5899	17.2674	17.4201	17.6806	17.5319	17.1771	17.7017
sp|Q8IWS0|PHF6_HUMAN	S203:S204	PHD finger protein 6 OS=Homo sapiens GN=PHF6 PE=1 SV=1	-0.71281	0.523071	0.058433	0.0256617	SSHGTDEMESSSYRDRSPHRSSPSDTRPKCGFCHVGEEENE,SHGTDEMESSSYRDRSPHRSSPSDTRPKCGFCHVGEEENEA	4	0.965	0.2062	0.1267	0.32965	1	14.2434	14.6552	14.499	15.7839	15.8971	15.1817	15.547	14.8073	15.1054	15.3984	15.4486
sp|P46013|KI67_HUMAN	S648	Antigen KI-67 OS=Homo sapiens GN=MKI67 PE=1 SV=2	0.19866	0.523048	0.188497	0.0274981	RVSISRSQHDILQMICSKRRSGASEANLIVAKSWADVVKLG	2,3	3.305	0.6284	0.430013	1	2	21.8409	21.7137	21.914	20.5248	20.6771	21.5035	21.83	21.5391	20.1932	20.0092	20.0314
sp|Q8NFH5|NUP53_HUMAN	S66:S73	Nucleoporin NUP53 OS=Homo sapiens GN=NUP35 PE=1 SV=1	-0.0358046	0.522431	0.770704	0.0143063	PVTPQPRSISGPSVGVMEMRSPLLAGGSPPQPVVPAHKDKS,SISGPSVGVMEMRSPLLAGGSPPQPVVPAHKDKSGAPPVRS	2,3,4,5	5.432	0.7226	0.00097	1	15	24.6508	24.9825	24.697	23.9535	23.9552	24.7368	24.8484	24.8525	23.306	23.4851	23.5047
sp|O43318|M3K7_HUMAN	S439:S454	Mitogen-activated protein kinase kinase kinase 7 OS=Homo sapiens GN=MAP3K7 PE=1 SV=1	0.0295856	0.519924	0.823412	0.0352485	GNILDVPEIVISGNGQPRRRSIQDLTVTGTEPGQVSSRSSS,QPRRRSIQDLTVTGTEPGQVSSRSSSPSVRMITTSGPTSEK	2,3	2.796	0.52	0.320086	0.5	2	19.9759	20.1875	20.3716	18.5524	18.6912	20.0954	20.1478	20.2031	17.9589	18.3415	18.0052
sp|Q12834|CDC20_HUMAN	T70	Cell division cycle protein 20 homolog OS=Homo sapiens GN=CDC20 PE=1 SV=2	0.51643	0.426693	0.0086504	0.0624841	HSAGRTPGRTPGKSSSKVQTTPSKPGGDRYIPHRSAAQMEV	2,3	1.803	0.5851	0.283211	0.5	5	23.3382	23.3285	23.3293	22.6286	22.8235	22.7655	22.9134	22.7678	22.377	22.3938	22.1273
sp|Q9H2H9|S38A1_HUMAN	S49:S52	Sodium-coupled neutral amino acid transporter 1 OS=Homo sapiens GN=SLC38A1 PE=1 SV=1	0.457632	0.514459	0.166106	0.0275092	NDFTEVENGQINSKFISDRESRRSLTNSHLEKKKCDEYIPG,TEVENGQINSKFISDRESRRSLTNSHLEKKKCDEYIPGTTS	4	2.135	0.3616	2.09007	0.16667	1	18.3709	18.611	19.1273	18.9219	19.0723	18.4297	18.2738	18.0327	18.3844	18.3746	18.6888
sp|Q7Z309|F122B_HUMAN	S115:S119	Protein FAM122B OS=Homo sapiens GN=FAM122B PE=1 SV=2	-0.00422635	0.513605	0.95127	0.00550518	SDFDKPEKLYSPKRIDFTPVSPAPSPTRGFGKMFVSSSGLP,KPEKLYSPKRIDFTPVSPAPSPTRGFGKMFVSSSGLPPSPV	2,3	2.131	0.6072	0.220013	0.99666	9	23.958	23.8993	23.8857	22.3751	22.4351	24.0292	23.8289	23.8976	21.9389	21.9602	21.7754
sp|P38159|RBMX_HUMAN	S174	RNA-binding motif protein, X chromosome OS=Homo sapiens GN=RBMX PE=1 SV=3	0.511559	0.396269	0.190898	0.0203602	PPRSGGPPPKRSAPSGPVRSSSGMGGRAPVSRGRDSYGGPP	3	1.954	0.4754	1.02068	0.49865	1	17.9048	18.0474	18.7798	17.9839	17.9366	17.9485	17.6994	17.5494	17.654	17.4292	17.6088
sp|Q00536|CDK16_HUMAN	S119	Cyclin-dependent kinase 16 OS=Homo sapiens GN=CDK16 PE=1 SV=1	0.51048	0.330418	0.0119317	0.293193	VRMRNHPPRKISTEDINKRLSLPADIRLPEGYLEKLTLNSP	2,3,4	2.421	0.6159	0.427027	1	4	21.3467	21.4646	21.6424	19.6989	20.0812	21.081	21.0188	20.8225	19.8004	19.4752	19.4032
sp|P26368|U2AF2_HUMAN	S62	Splicing factor U2AF 65 kDa subunit OS=Homo sapiens GN=U2AF2 PE=1 SV=4	0.281928	0.510135	0.465712	0.0474297	RSRDRRNRDQRSASRDRRRRSKPLTRGAKEEHGGLIRSPRH	4	1.01	0.1921	0.240746	0.99998	1	19.1819	19.1438	20.0748	18.7359	18.7581	19.0693	19.0199	19.4655	18.1412	18.1003	18.4691
sp|O95503|CBX6_HUMAN	S280	Chromobox protein homolog 6 OS=Homo sapiens GN=CBX6 PE=1 SV=1	0.152872	0.508623	0.322271	0.0475786	LLAAPAAPYDARSSGSSGCPSPTPQSSDPDDTPPKLLPETV	3	4.209	0.7182	1.57678	0.5	1	15.2929	15.3983	15.1236	15.117	15.119	15.0792	15.3214	14.9556	14.6903	14.3823	14.7555
sp|P02545|LMNA_HUMAN	S406	Prelamin-A/C OS=Homo sapiens GN=LMNA PE=1 SV=1	-0.0320346	0.508123	0.690968	0.0239274	RLRLSPSPTSQRSRGRASSHSSQTQGGGSVTKKRKLESTES	4	3.003	0.4699	0.48384	0.2	1	17.2207	17.2789	17.0801	17.6534	17.6129	17.1946	17.315	17.1662	17.0356	17.3005	17.0389
sp|Q8TDM6|DLG5_HUMAN	T984:S1000	Disks large homolog 5 OS=Homo sapiens GN=DLG5 PE=1 SV=4	0.21848	0.504236	0.380796	0.0330451	YKKPKQRKSIFDPNTFKRPQTPPKIDYLLPGPGPAHSPQPS,KRPQTPPKIDYLLPGPGPAHSPQPSKRAGPLTPPKPPRRSD	5	2.245	0.5372	0.063385	0.99973	1	19.6845	19.6677	20.1571	17.6018	17.7344	19.4034	19.5353	19.9152	17.3905	17.0312	17.0698
sp|Q96FH0|MF2NB_HUMAN	S117	Protein MEF2BNB OS=Homo sapiens GN=MEF2BNB PE=1 SV=1	0.145985	0.503512	0.616369	0.0103731	IRDHMNASAQGHSPEEPPPPSSA------------------	3	2.218	0.711	0.382644	0.5	1	15.291	15.5783	14.7688	14.9295	14.936	15.2162	15.1242	14.8598	14.3606	14.3953	14.5318
sp|O00592|PODXL_HUMAN	S89	Podocalyxin OS=Homo sapiens GN=PODXL PE=1 SV=2	-0.537016	0.499993	0.0178293		SKANEILASVKATTLGVSSDSPGTTTLAQQVSGPVNTTVAR	3	4.329	0.6253	0.558844	0.33231	1	15.3817		15.5127		15.6271	15.7993	16.0702	16.0831	15.0679	15.1863
sp|Q9Y6X4|F169A_HUMAN	S615	Soluble lamin-associated protein of 75 kDa OS=Homo sapiens GN=FAM169A PE=1 SV=2	0.49871	-0.614458	0.00441387	0.236595	ELEDVPFSQNAGQKNQSEEQSEASSEQLDQFTQSAEKAVDS	3	3.427	0.6948	1.87089	0.99995	1	15.7701	15.678	15.8653	15.076	15.5937	15.3299	15.3432	15.1441	15.6205	15.6291	16.5983
sp|Q8N7H5|PAF1_HUMAN	T116	RNA polymerase II-associated factor 1 homolog OS=Homo sapiens GN=PAF1 PE=1 SV=2	0.0754516	0.497419	0.18752	0.0396788	PNVLLDPADEKLLEEEIQAPTSSKRSQQHAKVVPWMRKTEY	3	1.594	0.4172	0.68316	0.49886	1	19.8925	19.8757	19.7704	18.6908	18.7479	19.8169	19.7688	19.7265	18.2438	18.4026	18.0194
sp|O95983|MBD3_HUMAN	S37	Methyl-CpG-binding domain protein 3 OS=Homo sapiens GN=MBD3 PE=1 SV=1	0.146353	0.493645	0.0293952	0.196316	REEVPRRSGLSAGHRDVFYYSPSGKKFRSKPQLARYLGGSM	3	1.735	0.4739	0.264993	0.99724	2	22.1573	22.1305	22.2432	19.701	20.1208	22.053	21.988	22.0509	19.7705	19.3117	19.1697
sp|Q9UNF1|MAGD2_HUMAN	S194	Melanoma-associated antigen D2 OS=Homo sapiens GN=MAGED2 PE=1 SV=2	0.106138	0.493154	0.522302	0.00542226	AKKARKVKHLDGEEDGSSDQSQASGTTGGRRVSKALMASMA	3	5.596	0.7709	1.35733	1	1	15.1785	15.5837	15.5087	14.9979	14.9387	15.1879	15.2931	15.4715	14.5755	14.4683	14.3816
sp|Q9HCG8|CWC22_HUMAN	S727	Pre-mRNA-splicing factor CWC22 homolog OS=Homo sapiens GN=CWC22 PE=1 SV=3	0.491826	0.312811	0.142869	0.0184696	SSHSSASANDVRKKGHGKTRSKEVDKLIRNQQTNDRKQKER	3	1.19	0.3067	0.199245	1	1	19.9811	19.9024	20.596	20.587	20.5203	19.9185	19.6253	19.4602	20.3319	20.1376	20.253
sp|Q03164|MLL1_HUMAN	T2525	Histone-lysine N-methyltransferase MLL OS=Homo sapiens GN=MLL PE=1 SV=5	0.24743	0.490092	0.0306811	0.268356	VEGSAKELQAPRKRTVKVTLTPLKMENESQSKNALKESSPA	3	2.629	0.5557	0.035518	0.99998	2	21.6475	21.7049	21.8043	19.9003	20.3988	21.4794	21.4593	21.4758	19.684	19.8203	19.474
sp|Q9BPZ7|SIN1_HUMAN	S510	Target of rapamycin complex 2 subunit MAPKAP1 OS=Homo sapiens GN=MAPKAP1 PE=1 SV=2	0.383452	0.489338	0.0176757	0.14137	ASTARADYFAQKQRKLNRRTSFSFQKEKKSGQQ--------	2	1.764	0.3895	0.260188	0.5	2	23.3167	23.3682	23.2011	21.5969	21.9148	22.9441	23.0228	22.7687	21.3528	21.3571	21.0896
sp|Q04726|TLE3_HUMAN	T333	Transducin-like enhancer protein 3 OS=Homo sapiens GN=TLE3 PE=1 SV=2	0.0813792	0.488683	0.492173	0.0444318	PGLKSNTPTPRNDAPTPGTSTTPGLRSMPGKPPGMDPIGIM	3	3.527	0.7431	0.760582	0.99404	1	18.714	18.9285	19.0355	18.1963	18.3879	18.73	18.8507	18.8531	17.9999	17.7073	17.703
sp|Q9ULU4|PKCB1_HUMAN	S650	Protein kinase C-binding protein 1 OS=Homo sapiens GN=ZMYND8 PE=1 SV=2	0.485513	0.15858	0.0473841	0.371281	SAVKKKPKPTNPVEIKEELKSTSPASEKADPGAVKDKASPE	2,4	3.634	0.44	0.117359	0.9942	2	19.0372	19.0745	19.4307	19.4485	19.626	18.9209	18.6334	18.5314	19.5447	19.1399	19.4514
sp|Q68CZ2|TENS3_HUMAN	T749	Tensin-3 OS=Homo sapiens GN=TNS3 PE=1 SV=2	-0.0578216	0.483533	0.558432	0.022243	GSVSPDSVGGGLRASSRLPDTGEGPSRATGRQGSSAEQPLG	2	1.378	0.5704	0.916831	1	1	19.1689	19.2957	19.0108	18.0841	18.2155	19.2159	19.1853	19.2477	17.7116	17.7264	17.5609
sp|Q12834|CDC20_HUMAN	T69	Cell division cycle protein 20 homolog OS=Homo sapiens GN=CDC20 PE=1 SV=2	0.483078	0.100224	0.00845918	0.675849	SHSAGRTPGRTPGKSSSKVQTTPSKPGGDRYIPHRSAAQME	2	1.173	0.4288	0.777333	0.33333	1	17.0855	17.0613	16.962	16.202	16.5572	16.5639	16.6691	16.4265	16.4299	16.258	16.1502
sp|Q8WX93|PALLD_HUMAN	T877	Palladin OS=Homo sapiens GN=PALLD PE=1 SV=3	0.444784	0.478717	0.000283942	0.311086	LLPSQPPPAAVNALGLPKGVTPAGFPKKASRTARIASDEEI	2	1.403	0.4569	0.824055	1	1	20.2103	20.1415	20.2111	18.0341	18.6062	19.7217	19.7097	19.7972	18.0752	17.8416	17.6075
sp|O94953|KDM4B_HUMAN	S1039	Lysine-specific demethylase 4B OS=Homo sapiens GN=KDM4B PE=1 SV=4	0.127457	0.478246	0.531639	0.0321405	KRGDIFTLEEELPKRVRSRLSLSTGAPQEPAFSGEEAKAAK	3	4.446	0.7303	0.202706	0.99328	2	21.5091	21.7162	22.0131	20.341	20.4895	21.4354	21.5932	21.8274	19.8354	20.0259	19.9497
sp|Q8IY81|RRMJ3_HUMAN	S639:S644	pre-rRNA processing protein FTSJ3 OS=Homo sapiens GN=FTSJ3 PE=1 SV=2	0.148728	0.476255	0.542802	0.0138731	DSSTSSEEEESWEPLRGKKRSRGPKSDDDGFEIVPIEDPAK,SEEEESWEPLRGKKRSRGPKSDDDGFEIVPIEDPAKHRILD	4	3.735	0.3138	0.59893	1	1	15.1605	15.6154	15.8562	15.4845	15.4388	15.3587	15.3752	15.452	14.8512	15.0811	15.0239
sp|Q9UPQ0|LIMC1_HUMAN	S523:T529	LIM and calponin homology domains-containing protein 1 OS=Homo sapiens GN=LIMCH1 PE=1 SV=4	0.232743	0.474844	0.205869	0.021138	VETTIARASVLDTSMSAGSGSPSKTVTPKAVPMLTPKPYSQ,RASVLDTSMSAGSGSPSKTVTPKAVPMLTPKPYSQPKNSQD	3,4	5.147	0.3188	0.498534	0.98896	2	20.385	20.3006	20.3569	18.895	18.8268	20.3535	19.9183	20.0725	18.4219	18.5141	18.2222
sp|Q13136|LIPA1_HUMAN	T230	Liprin-alpha-1 OS=Homo sapiens GN=PPFIA1 PE=1 SV=1	0.103556	0.474769	0.063988	0.01097	NNQKKTLTDGVLDINHEQENTPSTSGKRSSDGSLSHEEDLA	3,4,5	4.184	0.7097	0.543591	0.99998	7	22.2788	22.1964	22.2732	21.7029	21.7916	22.0853	22.1693	22.1831	21.3554	21.3295	21.1327
sp|P49756|RBM25_HUMAN	S677	RNA-binding protein 25 OS=Homo sapiens GN=RBM25 PE=1 SV=3	0.252406	0.473905	0.0390252	0.188413	QQPEEHRPKIGLSLKLGASNSPGQPNSVKRKKLPVDSVFNK	2,3	3.537	0.6344	0.135492	1	11	24.8922	25.0091	25.0567	23.0991	23.4787	24.6169	24.7447	24.8393	22.9071	22.9335	22.6044
sp|Q9P246|STIM2_HUMAN	S665	Stromal interaction molecule 2 OS=Homo sapiens GN=STIM2 PE=1 SV=2	0.0943948	0.472734	0.509937	0.0336466	DVSWGSPDCVGLTETKSMIFSPASKVYNGILEKSCSMNQLS	2	1.44	0.3972	0.46878	1	2	22.7007	23.0459	22.7245	21.5697	21.6565	22.7018	22.8469	22.6393	21.115	21.1342	21.1718
sp|Q9UQ35|SRRM2_HUMAN	S1690:S1693:S1694	Serine/arginine repetitive matrix protein 2 OS=Homo sapiens GN=SRRM2 PE=1 SV=2	0.471216	0.138066	0.0129872	0.744757	RGSRSSPEPKTKSRTPPRRRSSRSSPELTRKARLSRRSRSA,RSSPEPKTKSRTPPRRRSSRSSPELTRKARLSRRSRSASSS,SSPEPKTKSRTPPRRRSSRSSPELTRKARLSRRSRSASSSP	2	1.241	0.3626	0.247459	0.3312	1	15.4797	15.291	15.2389	15.0087	14.3666	14.8681	14.7226	15.0054	14.3005	14.5921	14.7562
sp|Q06546|GABPA_HUMAN	S303:S309	GA-binding protein alpha chain OS=Homo sapiens GN=GABPA PE=1 SV=1	0.466159	0.420864	0.0276636	0.321967	TIKVINSSAKAAKVQRAPRISGEDRSSPGNRTGNNGQIQLW,SSAKAAKVQRAPRISGEDRSSPGNRTGNNGQIQLWQFLLEL	3	1.685	0.4368	0.944909	0.5	2	19.1279	19.1231	19.4241	18.9162	19.4139	18.9402	18.7174	18.6191	18.8623	18.5999	18.7704
sp|A4D2B0|MBLC1_HUMAN	S252	Metallo-beta-lactamase domain-containing protein 1 OS=Homo sapiens GN=MBLAC1 PE=2 SV=1	0.46436	-0.0598844	0.0472575	0.859487	GPPFRVLREASQPETEGGGNSQQEPVVGDEEPALH------	3	4.372	0.7676	1.51221	1	1	16.6156	16.6951	16.2762	15.9546	16.4343	16.1647	15.8968	16.1323	16.3498	15.9045	16.5086
sp|Q96T23|RSF1_HUMAN	S540	Remodeling and spacing factor 1 OS=Homo sapiens GN=RSF1 PE=1 SV=2	0.155468	0.463542	0.176652	0.0106491	LEIHSQKAQIEEPDPPEMETSLDSSEMAKDLSSKTALSSTE	3	4.943	0.787	0.278723	1	6	20.9316	21.203	21.0896	21.3077	21.2425	20.8672	20.9851	20.9056	20.6928	20.8181	20.9239
sp|Q96K76|UBP47_HUMAN	S418	Ubiquitin carboxyl-terminal hydrolase 47 OS=Homo sapiens GN=USP47 PE=1 SV=3	-0.143839	0.463219	0.605559	0.0155715	TTMHRIKLNDRMTFPEELDMSTFIDVEDEKSPQTESCTDSG	3	1.199	0.2702	1.63039	0.99045	1	18.1706	18.3844	17.9645	18.2976	18.4009	18.6122	18.4519	17.887	17.8273	17.9621	17.8687
sp|Q07955|SRSF1_HUMAN	S231:S238	Serine/arginine-rich splicing factor 1 OS=Homo sapiens GN=SRSF1 PE=1 SV=2	0.462583	0.145283	0.0385079	0.425416	SRSRSRSRSNSRSRSYSPRRSRGSPRYSPRHSRSRSRT---,RSNSRSRSYSPRRSRGSPRYSPRHSRSRSRT----------	2	1.168	0.4409	0.173113	0.49999	1	16.2527	16.25	16.1847	15.4006	15.2941	15.9538	15.7354	15.6106	15.4293	14.9364	15.2405
sp|Q1MSJ5|CSPP1_HUMAN	S882	Centrosome and spindle pole-associated protein 1 OS=Homo sapiens GN=CSPP1 PE=1 SV=4	0.0189812	0.461808	0.845946	0.0498067	QHYCERDNLIGEETKHMRQPSPIVPALQNKIASKLQRPPSV	2,3	2.85	0.6004	0.954291	1	2	20.2238	20.3309	20.0614	18.9132	19.0688	20.1191	20.2704	20.1697	18.6331	18.6674	18.2871
sp|P18583|SON_HUMAN	S2009:S2011:S2013	Protein SON OS=Homo sapiens GN=SON PE=1 SV=4	0.460509	0.0216509	0.0425349	0.948858	SRRSRTPSRRRRSRSVVRRRSFSISPVRLRRSRTPLRRRFS,RSRTPSRRRRSRSVVRRRSFSISPVRLRRSRTPLRRRFSRS,RTPSRRRRSRSVVRRRSFSISPVRLRRSRTPLRRRFSRSPI	2,3	1.417	0.3606	0.129876	1	6	22.7593	22.806	22.936	22.4023	21.8782	22.22	22.2952	22.6045	21.9523	22.0822	22.3214
sp|P18858|DNLI1_HUMAN	S47:S51	DNA ligase 1 OS=Homo sapiens GN=LIG1 PE=1 SV=1	0.279176	0.460014	0.207818	0.0400909	SSRETEPPPKAALKEWNGVVSESDSPVKRPGRKAARVLGSE,TEPPPKAALKEWNGVVSESDSPVKRPGRKAARVLGSEGEEE	3	1.466	0.4461	0.875871	0.99373	1	18.9895	18.7802	18.5148	17.5259	17.4061	18.7293	18.3925	18.3252	17.0999	17.1364	16.7817
sp|Q9UJV9|DDX41_HUMAN	S66	Probable ATP-dependent RNA helicase DDX41 OS=Homo sapiens GN=DDX41 PE=1 SV=2	-0.1008	0.458755	0.761615	0.0448832	LLQKLLQRRRKGAAEEEQQDSGSEPRGDEDDIPLGPQSNVS	3	1.207	0.4374	0.450377	0.99342	1	14.4369	15.275	15.1348	13.6924	13.7599	14.7379	15.2914	15.1198	13.1178	13.1997	13.4848
sp|O15381|NVL_HUMAN	S215	Nuclear valosin-containing protein-like OS=Homo sapiens GN=NVL PE=1 SV=1	-0.0706993	0.458746	0.654752	0.040881	SNPKKPITEIQDSKDSSLLESDMKRKGKLKNKGSKRKKEDL	3	1.348	0.382	0.001973	0.99994	1	20.2726	19.9537	19.8932	19.1545	19.3202	20.2771	19.9933	20.0612	18.683	18.9824	18.6705
sp|Q9NZJ0|DTL_HUMAN	S485:S488:S490	Denticleless protein homolog OS=Homo sapiens GN=DTL PE=1 SV=3	0.456261	0.02746	0.0214437	0.832979	PTFSIKTSPAKARSPINRRGSVSSVSPKPPSSFKMSIRNWV,SIKTSPAKARSPINRRGSVSSVSPKPPSSFKMSIRNWVTRT,KTSPAKARSPINRRGSVSSVSPKPPSSFKMSIRNWVTRTPS	4	2.013	0.3408	1.20903	0.98509	1	19.5108	19.391	19.1969	18.0623	18.0829	18.9083	18.8294	18.9923	17.9685	18.2701	17.8968
sp|Q09666|AHNK_HUMAN	S4516	Neuroblast differentiation-associated protein AHNAK OS=Homo sapiens GN=AHNAK PE=1 SV=2	-0.297133	0.455959	0.1872	0.0254265	EGPEGKLKGPKFKMPDVHFKSPQISMSDIDLNLKGPKIKGD	3,4	2.99	0.5339	0.48073	1	2	19.7902	20.1312	19.6806	18.6723	18.6274	20.2	20.3671	19.9264	18.2287	18.3173	18.0357
sp|P35269|T2FA_HUMAN	S442:T445:S449	General transcription factor IIF subunit 1 OS=Homo sapiens GN=GTF2F1 PE=1 SV=2	0.0711838	0.455233	0.668617	0.0486092	RLRLDTGPQSLSGKSTPQPPSGKTTPNSGDVQVTEDAVRRY,LDTGPQSLSGKSTPQPPSGKTTPNSGDVQVTEDAVRRYLTR,PQSLSGKSTPQPPSGKTTPNSGDVQVTEDAVRRYLTRKPMT	3,4	1.697	0.4213	0.461751	0.49753	2	19.4326	19.7431	19.8886	18.3076	18.4937	19.4911	19.6399	19.7197	17.7712	18.0791	17.9859
sp|Q15648|MED1_HUMAN	S588	Mediator of RNA polymerase II transcription subunit 1 OS=Homo sapiens GN=MED1 PE=1 SV=4	0.123374	0.454031	0.158304	0.024477	PGGPITTLFNMSMSIKDRHESVGHGEDFSKVSQNPILTSLL	3,4	3.112	0.5778	0.139092	1	2	20.2383	20.0816	20.2711	18.8974	18.8415	20.0558	20.1352	20.0298	18.5844	18.3318	18.3299
sp|Q96FF9|CDCA5_HUMAN	S75	Sororin OS=Homo sapiens GN=CDCA5 PE=1 SV=1	0.398939	0.451736	0.00210435	0.194772	RKPIVLKRIVAHAVEVPAVQSPRRSPRISFFLEKENEPPGR	2,3	3.193	0.6962	0.119223	1	3	20.5857	20.5264	20.445	19.7221	20.0994	20.1412	20.1547	20.0644	19.6534	19.256	19.4675
sp|Q7KZI7|MARK2_HUMAN	S409	Serine/threonine-protein kinase MARK2 OS=Homo sapiens GN=MARK2 PE=1 SV=2	0.307245	0.450433	0.0772162	0.045063	PSPSHKVQRSVSANPKQRRFSDQAAGPAIPTSNSYSKKTQS	3	4.15	0.6265	0.039199	1	1	20.9769	20.6302	20.8728	20.4179	20.2614	20.5964	20.4249	20.5369	20.0615	19.6822	19.9239
sp|Q9UIF9|BAZ2A_HUMAN	S1770:S1778:S1783	Bromodomain adjacent to zinc finger domain protein 2A OS=Homo sapiens GN=BAZ2A PE=1 SV=4	0.220112	0.450076	0.270211	0.0427775	SLNFSEGDGRRRRVLLRGRESPAAGPRYSEEGLSPSKRRRL,GRRRRVLLRGRESPAAGPRYSEEGLSPSKRRRLSMRNHHSD,VLLRGRESPAAGPRYSEEGLSPSKRRRLSMRNHHSDLTFCE	4	1.97	0.4964	0.736473	0.49638	1	19.5786	19.809	20.0478	18.566	18.7044	19.4037	19.6123	19.7591	17.9761	18.3591	18.2201
sp|P46013|KI67_HUMAN	S651	Antigen KI-67 OS=Homo sapiens GN=MKI67 PE=1 SV=2	0.229784	0.448877	0.245126	0.000606624	ISRSQHDILQMICSKRRSGASEANLIVAKSWADVVKLGAKQ	4	2.567	0.2684	0.345441	0.5	1	18.2368	18.2325	18.6641	17.1359	17.1284	18.1158	18.2408	18.0875	16.7118	16.6618	16.6761
sp|Q9NQS3|PVRL3_HUMAN	S469	Poliovirus receptor-related protein 3 OS=Homo sapiens GN=PVRL3 PE=1 SV=1	0.0619463	0.448029	0.742394	0.0239515	MQKESQIDVLQQDELDSYPDSVKKENKNPVNNLIRKDYLEE	4	5.105	0.7183	0.278553	1	1	20.1489	20.3919	20.5195	19.8763	19.7518	20.1852	20.5641	20.1251	19.1977	19.4282	19.4723
sp|Q13263|TIF1B_HUMAN	S624	Transcription intermediary factor 1-beta OS=Homo sapiens GN=TRIM28 PE=1 SV=5	0.445386	0.0381512	0.0181237	0.752889	EVVAPEGTSAPGGGPGTLDDSATICRVCQKPGDLVMCNQCE	4	6.324	0.6977	0.849415	0.98914	1	17.6243	17.778	17.8228	17.8038	17.9083	17.1693	17.4658	17.2538	17.6506	17.9862	17.8168
sp|O75494|SRS10_HUMAN	S131:S133	Serine/arginine-rich splicing factor 10 OS=Homo sapiens GN=SRSF10 PE=1 SV=1	0.444634	0.232803	0.0225053	0.364682	DDYDRYRRSRSRSYERRRSRSRSFDYNYRRSYSPRNSRPTG,YDRYRRSRSRSYERRRSRSRSFDYNYRRSYSPRNSRPTGRP	2,3	1.063	0.5406	0.121116	1	2	20.5261	20.5597	20.7694	20.1027	19.7736	20.2066	19.9982	20.3165	19.722	19.5397	19.8543
sp|Q6UVJ0|SAS6_HUMAN	S510	Spindle assembly abnormal protein 6 homolog OS=Homo sapiens GN=SASS6 PE=1 SV=1	0.185937	0.444361	0.173523	0.0112433	LGPSTTPPAHSSSNTIRSGISPNLNVVDGRLTYPTCGIGYP	2	2.732	0.6848	0.663711	1	1	22.0591	21.8758	21.7457	20.4118	20.3505	21.7372	21.6764	21.7092	20.0664	19.8786	19.8653
sp|P42568|AF9_HUMAN	S288:S294	Protein AF-9 OS=Homo sapiens GN=MLLT3 PE=1 SV=2	0.018215	0.442425	0.899346	0.00815158	NLLTITSGQDKKAPSKRPPISDSEELSAKKRKKSSSEALFK,SGQDKKAPSKRPPISDSEELSAKKRKKSSSEALFKSFSSAP	3	1.759	0.4747	0.670926	0.99999	1	19.5375	19.8979	19.739	18.3667	18.4421	19.5401	19.8242	19.7554	18.015	18.0264	17.8445
sp|Q9UKV3|ACINU_HUMAN	S863	Apoptotic chromatin condensation inducer in the nucleus OS=Homo sapiens GN=ACIN1 PE=1 SV=2	0.393088	0.442297	0.0400969	0.153259	GQPGRKRRWGASTATTQKKPSISITTESLKSLIPDIKPLAG	2,3	2.939	0.5424	0.301458	1	3	22.2393	22.4595	22.3137	21.44	21.7421	21.7431	22.0762	22.014	20.9921	21.1853	21.2688
sp|Q8WUF5|IASPP_HUMAN	S316	RelA-associated inhibitor OS=Homo sapiens GN=PPP1R13L PE=1 SV=4	0.10702	0.441021	0.650612	0.0186291	LGGTGKDNLTSATLPRNYKVSPLASDRRSDAGSYRRSLGSA	2,3	1.305	0.4429	0.391723	0.99999	4	21.9798	22.2564	22.5073	21.3719	21.4466	21.8617	22.1547	22.4061	20.9959	20.9797	20.9291
sp|Q8NDD1|CA131_HUMAN	S135	Uncharacterized protein C1orf131 OS=Homo sapiens GN=C1orf131 PE=1 SV=3	0.205074	0.440599	0.551501	0.0275231	AVPPSSLKNNREQVEVVEFHSNKKRKLTPDHNKNTKQANPS	4	1.731	0.5246	0.065848	1	1	20.3133	20.4013	21.2094	20.9354	20.9017	20.5564	20.2883	20.464	20.4714	20.3423	20.6202
sp|Q2NKX8|ERC6L_HUMAN	S807:T813	DNA excision repair protein ERCC-6-like OS=Homo sapiens GN=ERCC6L PE=1 SV=1	-0.0209165	0.438658	0.783119	0.0402658	QDLSSIKVNVTTLQDGKGTGSADSIATLPKGFGSVEELCTN,KVNVTTLQDGKGTGSADSIATLPKGFGSVEELCTNSSLGME	3	2.158	0.4444	0.878252	0.33333	1	18.4463	18.6126	18.4746	17.2245	17.313	18.4484	18.5294	18.6184	17.0416	16.7292	16.7194
sp|Q9UNF1|MAGD2_HUMAN	S247	Melanoma-associated antigen D2 OS=Homo sapiens GN=MAGED2 PE=1 SV=2	0.437177	-0.696123	0.0319749	0.270356	RRASRTRLAAWARRALLSLRSPKARRGKARRRAAKLQSSQE	2,4	1.679	0.4173	0.035865	1	2	21.9994	22.001	22.3144	21.6332	20.9423	21.6903	21.5435	21.7694	22.047	21.7654	22.1391
sp|Q9H1E3|NUCKS_HUMAN	S19	Nuclear ubiquitous casein and cyclin-dependent kinase substrate 1 OS=Homo sapiens GN=NUCKS1 PE=1 SV=1	0.065713	0.433239	0.153734	0.0168269	--MSRPVRNRKVVDYSQFQESDDADEDYGRDSGPPTKKIRS	3,4	5.881	0.8415	0.0071	1	45	27.5372	27.6365	27.5999	26.538	26.462	27.5698	27.5134	27.4932	26.0046	25.9798	26.2159
sp|Q14151|SAFB2_HUMAN	T49	Scaffold attachment factor B2 OS=Homo sapiens GN=SAFB2 PE=1 SV=1	-0.0361123	0.432354	0.696277	0.023475	RLSELRVIDLRAELKKRNLDTGGNKSVLMERLKKAVKEEGQ	3	1.664	0.479	0.647195	0.99675	1	21.9386	22.1051	21.8674	20.8798	20.9299	22.0458	22.0626	21.911	20.3907	20.6293	20.3975
sp|Q7Z2Z1|TICRR_HUMAN	S1303:T1307	Treslin OS=Homo sapiens GN=TICRR PE=1 SV=2	0.0507831	0.430946	0.531941	0.0488654	KLKDKAIKTPKRPGNSTVTSSPPVTPKKLFTSPLCDVSKKS,KAIKTPKRPGNSTVTSSPPVTPKKLFTSPLCDVSKKSPFRK	2,3	2.61	0.6851	0.536921	1	2	20.6475	20.7202	20.7241	18.6996	18.8657	20.5146	20.7192	20.7056	18.4666	18.4444	18.1441
sp|Q8TAD8|SNIP1_HUMAN	S52:S58:S63	Smad nuclear-interacting protein 1 OS=Homo sapiens GN=SNIP1 PE=1 SV=1	0.152856	0.430246	0.586991	0.0148707	ERLSPEVAPPAHRRPDHSGGSPSPPTSEPARSGHRGNRARG,VAPPAHRRPDHSGGSPSPPTSEPARSGHRGNRARGVSRSPP,HRRPDHSGGSPSPPTSEPARSGHRGNRARGVSRSPPKKKNK	4	1.37	0.2358	0.365715	0.33128	1	16.7422	16.8705	17.3735	15.1597	15.2677	16.55	16.829	17.1486	14.8282	14.8561	14.6662
sp|Q07157|ZO1_HUMAN	S353	Tight junction protein ZO-1 OS=Homo sapiens GN=TJP1 PE=1 SV=3	0.147232	0.430024	0.593175	0.00786198	PSNGSLRSRDEERISKPGAVSTPVKHADDHTPKTVEEVTVE	5	2.243	0.4209	0.810059	0.49272	1	20.8522	20.8401	21.4677	20.322	20.3936	21.0359	20.6223	21.06	20.0128	19.8208	19.9497
sp|Q9P270|SLAI2_HUMAN	S48	SLAIN motif-containing protein 2 OS=Homo sapiens GN=SLAIN2 PE=1 SV=2	0.0558706	0.42825	0.45091	0.0135214	NEQLRSRSGAVQGAGSLGPGSPVRAGASIPSSGAASPRGFP	2,3	4.177	0.4013	0.035096	1	3	22.8526	22.8588	22.875	22.132	22.2144	22.7003	22.8102	22.9083	21.6249	21.8629	21.747
sp|O95678|K2C75_HUMAN	S334	Keratin, type II cytoskeletal 75 OS=Homo sapiens GN=KRT75 PE=1 SV=2	0.427099	0.266493	0.0408875	0.229531	LDLDSIIAEVKAQYEDIANRSRAEAESWYQTKYEELQVTAG	2	1.323	0.4626	0.094756	1	1	20.364	20.352	20.6725	20.0238	20.1322	20.1822	20.0739	19.8512	20.0041	19.4982	19.9322
sp|P38159|RBMX_HUMAN	S315	RNA-binding motif protein, X chromosome OS=Homo sapiens GN=RBMX PE=1 SV=3	0.159067	0.4261	0.539277	0.043413	PPTRGPPPSYGGSSRYDDYSSSRDGYGGSRDSYSSSRSDLY	2,3	1.817	0.705	0.193288	0.33332	4	20.2955	20.8416	20.7415	20.1272	20.2269	20.141	20.6976	20.5628	19.5533	19.7774	19.9221
sp|Q96E39|RMXL1_HUMAN	S315	RNA binding motif protein, X-linked-like-1 OS=Homo sapiens GN=RBMXL1 PE=1 SV=1	0.159067	0.4261	0.539277	0.043413	PLTRGPPPSYGGSSRYDDYSSSRDGYGGSRDSYSSSRSDLY	2,3	1.817	0.705	0.193288	0.33332	4	20.2955	20.8416	20.7415	20.1272	20.2269	20.141	20.6976	20.5628	19.5533	19.7774	19.9221
sp|Q9UQ35|SRRM2_HUMAN	S1129:S1132	Serine/arginine repetitive matrix protein 2 OS=Homo sapiens GN=SRRM2 PE=1 SV=2	0.0603798	0.425886	0.744333	0.029237	ASRSPIRQDRGEFSASPMLKSGMSPEQSRFQSDSSSYPTVD,SPIRQDRGEFSASPMLKSGMSPEQSRFQSDSSSYPTVDSNS	3	1.857	0.63	0.161192	0.99013	1	19.3728	19.5253	19.2655	19.5939	19.7015	19.5397	19.4068	19.0359	19.1171	19.1441	19.4044
sp|Q9H0X9|OSBL5_HUMAN	S747	Oxysterol-binding protein-related protein 5 OS=Homo sapiens GN=OSBPL5 PE=1 SV=1	0.0222709	0.424718	0.826202	0.0299541	DGILRTLQQEAVARQTTFLGSPGPRHERSGPDQRLRKASDQ	2	1.543	0.5237	0.13582	1	1	18.9963	18.9697	18.7807	19.203	19.1704	18.7636	18.9836	18.9328	18.6322	18.7447	18.909
sp|Q6UN15|FIP1_HUMAN	S304	Pre-mRNA 3'-end-processing factor FIP1 OS=Homo sapiens GN=FIP1L1 PE=1 SV=1	0.42336	0.290913	0.032049	0.275933	ASRKANSSVGKWQDRYGRAESPDLRRLPGAIDVIGQTITIS	2	1.314	0.3623	0.606623	1	1	18.8556	18.9988	19.1631	17.5774	17.884	18.7515	18.577	18.4191	17.5587	17.4297	17.3308
sp|Q9HA92|RSAD1_HUMAN	S32	Radical S-adenosyl methionine domain-containing protein 1, mitochondrial OS=Homo sapiens GN=RSAD1 PE=2 SV=2	0.15883	0.423069	0.037775	0.162087	AAAARAAQRRRRVENAGGSPSPEPAGRRAALYVHWPYCEKR	3	1.18	0.3966	1.42784	0.99104	1	14.9538	14.9227	15.0463	15.1549	15.0346	14.8382	14.8173	14.7908	14.297	14.9835	14.7346
sp|P20700|LMNB1_HUMAN	T283	Lamin-B1 OS=Homo sapiens GN=LMNB1 PE=1 SV=2	0.263516	0.42187	0.45811	0.0302993	ELEQTYHAKLENARLSSEMNTSTVNSAREELMESRMRIESL	3	1.369	0.2798	1.25631	0.49388	1	18.5797	18.2389	18.3637	17.8306	17.8232	18.6241	18.1287	17.639	17.4554	17.503	17.2566
sp|O60343|TBCD4_HUMAN	S648:S649	TBC1 domain family member 4 OS=Homo sapiens GN=TBC1D4 PE=1 SV=2	0.131477	0.419628	0.265956	0.0120615	EEDSDSPQFRRRAHTFSHPPSSTKRKLNLQDGRAQGVRSPL,EDSDSPQFRRRAHTFSHPPSSTKRKLNLQDGRAQGVRSPLL	3,4	2.104	0.4791	0.285071	0.9935	4	21.278	21.0209	21.2787	19.9258	19.9875	20.9939	21.0475	21.1417	19.5004	19.5525	19.558
sp|Q14643|ITPR1_HUMAN	T955	Inositol 1,4,5-trisphosphate receptor type 1 OS=Homo sapiens GN=ITPR1 PE=1 SV=2	-0.0948238	0.41906	0.805013	0.0159204	HGVGELMTQVVLRGGGFLPMTPMAAAPEGNVKQAEPEKEDI	3	4.831	0.699	0.237506	1	1	20.0728	20.1057	19.2366	19.1058	19.0976	20.1035	20.1307	19.4654	18.7196	18.7524	18.5758
sp|Q9UPT8|ZC3H4_HUMAN	S907:S908	Zinc finger CCCH domain-containing protein 4 OS=Homo sapiens GN=ZC3H4 PE=1 SV=3	-0.0155445	0.418949	0.919314	0.0214706	PSDPRLARALPTSKPEGSLHSSPVGPSSSKGSGPPPTEEEE,SDPRLARALPTSKPEGSLHSSPVGPSSSKGSGPPPTEEEEG	3	2.304	0.3251	0.221642	0.98308	1	21.0459	20.964	21.1476	19.9538	19.9216	20.8322	21.094	21.2779	19.434	19.6551	19.4671
sp|Q9Y4F3|MARF1_HUMAN	T583	Meiosis arrest female protein 1 OS=Homo sapiens GN=KIAA0430 PE=1 SV=6	0.0254295	0.418691	0.8611	0.0466097	RAQKRMENEDVFGNRIIVSFTPKNRELCETKSSNAIADKVK	2	1.709	0.2972	1.35454	1	1	18.9388	18.587	18.7852	17.1962	17.227	18.9252	18.667	18.6424	16.9752	16.7591	16.6445
sp|P11137|MAP2_HUMAN	T1616	Microtubule-associated protein 2 OS=Homo sapiens GN=MAP2 PE=1 SV=4	0.0673562	0.416707	0.76831	0.0460912	PGSTAITPGTPPSYSSRTPGTPGTPSYPRTPHTPGTPKSAI	2	1.392	0.3376	0.597101	0.98457	1	18.9902	19.3617	18.7603	17.7273	17.7814	18.8536	19.2077	18.8489	17.5122	17.3374	17.1633
sp|Q01105|SET_HUMAN	S30	Protein SET OS=Homo sapiens GN=SET PE=1 SV=3	0.152018	0.41602	0.218068	0.0199981	PPQKKKPRPPPALGPEETSASAGLPKKGEKEQQEAIEHIDE	4	2.489	0.4707	0.091931	1	2	20.766	20.7748	20.8974	20.6629	20.5461	20.5815	20.5659	20.8349	20.0628	20.2198	20.283
sp|Q9NRA8|4ET_HUMAN	S417	Eukaryotic translation initiation factor 4E transporter OS=Homo sapiens GN=EIF4ENIF1 PE=1 SV=2	-0.00713004	0.415959	0.946123	0.00402008	DILEMLQKAKVDLKPLLSSLSANKEKLKESSHSGVVLSVEE	4	2.095	0.5284	0.615411	0.33333	1	22.3511	22.1296	22.346	20.837	20.774	22.2744	22.171	22.4027	20.4046	20.4504	20.3137
sp|Q86Y91|KI18B_HUMAN	S674:S685	Kinesin-like protein KIF18B OS=Homo sapiens GN=KIF18B PE=1 SV=3	0.173584	0.415375	0.59687	0.0424376	APKRGTKRQRQSFLPCLRRGSLPDTQPSQGPSTPKGERASS,SFLPCLRRGSLPDTQPSQGPSTPKGERASSPCHSPRVCPAT	3,4	3.14	0.5936	0.572872	0.9944	2	20.5663	21.2002	20.9446	19.8454	19.9367	20.3829	21.186	20.6214	19.6452	19.4928	19.2892
sp|Q00587|BORG5_HUMAN	S101:S113	Cdc42 effector protein 1 OS=Homo sapiens GN=CDC42EP1 PE=1 SV=1	0.0790846	0.414583	0.448948	0.0194674	FLAKKLQLVRRVGAPPRRMASPPAPSPAPPAISPIIKNAIS,GAPPRRMASPPAPSPAPPAISPIIKNAISLPQLNQAAYDSL	3,4	3.2	0.5124	0.032906	1	4	21.914	21.923	22.0337	20.9018	20.9068	21.975	21.7154	21.943	20.5155	20.5765	20.3772
sp|Q15935|ZNF77_HUMAN	T263	Zinc finger protein 77 OS=Homo sapiens GN=ZNF77 PE=2 SV=2	0.174435	0.414268	0.238044	0.0293988	KVCGKTFMYYSYLTRHVRTHTGEKPYECKECGKAFSCPSYF	3,4	3.724	0.3222	0.925515	0.99999	2	20.9163	20.761	20.763	20.0874	19.9553	20.4633	20.6245	20.8291	19.5643	19.7191	19.5379
sp|Q8N8Z8|ZN441_HUMAN	T331	Zinc finger protein 441 OS=Homo sapiens GN=ZNF441 PE=2 SV=2	0.174435	0.414268	0.238044	0.0293988	KICGKGFLSPSSVRRHKRTHTGEKPYECKYCGKAFSDCTGF	3,4	3.724	0.3222	0.925515	0.99999	2	20.9163	20.761	20.763	20.0874	19.9553	20.4633	20.6245	20.8291	19.5643	19.7191	19.5379
sp|Q8TBZ8|ZN564_HUMAN	T360	Zinc finger protein 564 OS=Homo sapiens GN=ZNF564 PE=2 SV=1	0.174435	0.414268	0.238044	0.0293988	NKCGKTFSSSSNVRTHERTHTGEKPYECKECGKAFISLPSV	3,4	3.724	0.3222	0.925515	0.99999	2	20.9163	20.761	20.763	20.0874	19.9553	20.4633	20.6245	20.8291	19.5643	19.7191	19.5379
sp|Q8IYI8|ZN440_HUMAN	T391	Zinc finger protein 440 OS=Homo sapiens GN=ZNF440 PE=2 SV=1	0.174435	0.414268	0.238044	0.0293988	KQCGKAFPHSSSLRYHERTHTGEKPYECKQCGKAFRSASHL	3,4	3.724	0.3222	0.925515	0.99999	2	20.9163	20.761	20.763	20.0874	19.9553	20.4633	20.6245	20.8291	19.5643	19.7191	19.5379
sp|Q86YE8|ZN573_HUMAN	T389	Zinc finger protein 573 OS=Homo sapiens GN=ZNF573 PE=2 SV=3	0.174435	0.414268	0.238044	0.0293988	KQCGKTYTTGSKLFQHQKTHTGEKPYECKECGKAFSLYGYL	3,4	3.724	0.3222	0.925515	0.99999	2	20.9163	20.761	20.763	20.0874	19.9553	20.4633	20.6245	20.8291	19.5643	19.7191	19.5379
sp|Q68EA5|ZNF57_HUMAN	T303	Zinc finger protein 57 OS=Homo sapiens GN=ZNF57 PE=2 SV=3	0.174435	0.414268	0.238044	0.0293988	QHCGKAFTYPQAFQRHEKTHTGEKPYECKQCGKTFSWSETL	3,4	3.724	0.3222	0.925515	0.99999	2	20.9163	20.761	20.763	20.0874	19.9553	20.4633	20.6245	20.8291	19.5643	19.7191	19.5379
sp|P17030|ZNF25_HUMAN	T253	Zinc finger protein 25 OS=Homo sapiens GN=ZNF25 PE=2 SV=2	0.174435	0.414268	0.238044	0.0293988	TECGKFFYVKAYLMVHQKTHTGEKPYECKECGKAFSQKSHL	3,4	3.724	0.3222	0.925515	0.99999	2	20.9163	20.761	20.763	20.0874	19.9553	20.4633	20.6245	20.8291	19.5643	19.7191	19.5379
sp|Q9BUY5|ZN426_HUMAN	T303	Zinc finger protein 426 OS=Homo sapiens GN=ZNF426 PE=2 SV=1	0.174435	0.414268	0.238044	0.0293988	KECGKGYRYPAYLSIHMRTHTGEKPYECKECGKAFNYSNSF	3,4	3.724	0.3222	0.925515	0.99999	2	20.9163	20.761	20.763	20.0874	19.9553	20.4633	20.6245	20.8291	19.5643	19.7191	19.5379
sp|Q96I27|ZN625_HUMAN	T148	Zinc finger protein 625 OS=Homo sapiens GN=ZNF625 PE=2 SV=1	0.174435	0.414268	0.238044	0.0293988	NFCGKALMCLSLYLIHKRTHTGEKPYECKQCGKAFSHSGSL	3,4	3.724	0.3222	0.925515	0.99999	2	20.9163	20.761	20.763	20.0874	19.9553	20.4633	20.6245	20.8291	19.5643	19.7191	19.5379
sp|P58317|ZN121_HUMAN	T167	Zinc finger protein 121 OS=Homo sapiens GN=ZNF121 PE=2 SV=2	0.174435	0.414268	0.238044	0.0293988	KECGKFFRYSSYLNSHMRTHTGEKPYECKECGKCFTVSSHL	3,4	3.724	0.3222	0.925515	0.99999	2	20.9163	20.761	20.763	20.0874	19.9553	20.4633	20.6245	20.8291	19.5643	19.7191	19.5379
sp|Q8NDP4|ZN439_HUMAN	T237	Zinc finger protein 439 OS=Homo sapiens GN=ZNF439 PE=2 SV=1	0.174435	0.414268	0.238044	0.0293988	KFCGKAFHCLSLYLIHERTHTGEKPYECKQCGKSFSYSATH	3,4	3.724	0.3222	0.925515	0.99999	2	20.9163	20.761	20.763	20.0874	19.9553	20.4633	20.6245	20.8291	19.5643	19.7191	19.5379
sp|Q147U1|ZN846_HUMAN	T389	Zinc finger protein 846 OS=Homo sapiens GN=ZNF846 PE=1 SV=2	0.174435	0.414268	0.238044	0.0293988	KACGKAFTRSSGLVLHMRTHTGEKPYECKECGKAFNNSSML	3,4	3.724	0.3222	0.925515	0.99999	2	20.9163	20.761	20.763	20.0874	19.9553	20.4633	20.6245	20.8291	19.5643	19.7191	19.5379
sp|Q86UE3|ZN546_HUMAN	T464	Zinc finger protein 546 OS=Homo sapiens GN=ZNF546 PE=2 SV=2	0.174435	0.414268	0.238044	0.0293988	RECGKAFRLQTELTRHHRTHTGEKPYECKECGKAFICGYQL	3,4	3.724	0.3222	0.925515	0.99999	2	20.9163	20.761	20.763	20.0874	19.9553	20.4633	20.6245	20.8291	19.5643	19.7191	19.5379
sp|Q9H0M5|ZN700_HUMAN	T245	Zinc finger protein 700 OS=Homo sapiens GN=ZNF700 PE=2 SV=1	0.174435	0.414268	0.238044	0.0293988	KFCGKAFHSFSLYLIHERTHTGEKPYECKQCGKSFTYSATL	3,4	3.724	0.3222	0.925515	0.99999	2	20.9163	20.761	20.763	20.0874	19.9553	20.4633	20.6245	20.8291	19.5643	19.7191	19.5379
sp|P17024|ZNF20_HUMAN	T306	Zinc finger protein 20 OS=Homo sapiens GN=ZNF20 PE=2 SV=2	0.174435	0.414268	0.238044	0.0293988	KQCGKVFISFSSIQYHKMTHTGEKPYECKQCGKAFRCGSHL	3,4	3.724	0.3222	0.925515	0.99999	2	20.9163	20.761	20.763	20.0874	19.9553	20.4633	20.6245	20.8291	19.5643	19.7191	19.5379
sp|Q08AG5|ZN844_HUMAN	T248	Zinc finger protein 844 OS=Homo sapiens GN=ZNF844 PE=2 SV=1	0.174435	0.414268	0.238044	0.0293988	KQCGKAFSYSTSLQIHERTHTGEKPYECKECGKAFGSPNSL	3,4	3.724	0.3222	0.925515	0.99999	2	20.9163	20.761	20.763	20.0874	19.9553	20.4633	20.6245	20.8291	19.5643	19.7191	19.5379
sp|P16415|ZN823_HUMAN	T215	Zinc finger protein 823 OS=Homo sapiens GN=ZNF823 PE=2 SV=2	0.174435	0.414268	0.238044	0.0293988	KLCGKAFVWPSLFHLHERTHTGEKPYECKQCSKAFPFYSSY	3,4	3.724	0.3222	0.925515	0.99999	2	20.9163	20.761	20.763	20.0874	19.9553	20.4633	20.6245	20.8291	19.5643	19.7191	19.5379
sp|Q96SR6|ZN382_HUMAN	T515	Zinc finger protein 382 OS=Homo sapiens GN=ZNF382 PE=2 SV=3	0.174435	0.414268	0.238044	0.0293988	PQCGKAFSRKSNLIRHQKTHTGEKPYECKQCGKFFSCKSNL	3,4	3.724	0.3222	0.925515	0.99999	2	20.9163	20.761	20.763	20.0874	19.9553	20.4633	20.6245	20.8291	19.5643	19.7191	19.5379
sp|Q6ZQV5|ZN788_HUMAN	T219	Zinc finger protein 788 OS=Homo sapiens GN=ZNF788 PE=2 SV=2	0.174435	0.414268	0.238044	0.0293988	KQCGKTFRCASSLRIHGRTHTGEKPYECKQCGKVSRYWSGL	3,4	3.724	0.3222	0.925515	0.99999	2	20.9163	20.761	20.763	20.0874	19.9553	20.4633	20.6245	20.8291	19.5643	19.7191	19.5379
sp|P15621|ZNF44_HUMAN	T268	Zinc finger protein 44 OS=Homo sapiens GN=ZNF44 PE=1 SV=3	0.174435	0.414268	0.238044	0.0293988	ELCGKAFFWPSLLRMHERTHTGEKPYECKQCSKAFPVYSSY	3,4	3.724	0.3222	0.925515	0.99999	2	20.9163	20.761	20.763	20.0874	19.9553	20.4633	20.6245	20.8291	19.5643	19.7191	19.5379
sp|Q9BR84|ZN559_HUMAN	T348	Zinc finger protein 559 OS=Homo sapiens GN=ZNF559 PE=2 SV=1	0.174435	0.414268	0.238044	0.0293988	NKCGKAFTDSSGLIKHRRTHTGEKPYECKECGKAFANSSHL	3,4	3.724	0.3222	0.925515	0.99999	2	20.9163	20.761	20.763	20.0874	19.9553	20.4633	20.6245	20.8291	19.5643	19.7191	19.5379
sp|Q9Y2A4|ZN443_HUMAN	T220	Zinc finger protein 443 OS=Homo sapiens GN=ZNF443 PE=2 SV=2	0.174435	0.414268	0.238044	0.0293988	KLCGKAFFWPSLLHMHERTHTGEKPYECKQCSKAFSFYSSY	3,4	3.724	0.3222	0.925515	0.99999	2	20.9163	20.761	20.763	20.0874	19.9553	20.4633	20.6245	20.8291	19.5643	19.7191	19.5379
sp|Q15973|ZN124_HUMAN	T201	Zinc finger protein 124 OS=Homo sapiens GN=ZNF124 PE=2 SV=2	0.174435	0.414268	0.238044	0.0293988	KQCGKAFSRSSHLRDHERTHTGEKPYECKHCGKAFRYSNCL	3,4	3.724	0.3222	0.925515	0.99999	2	20.9163	20.761	20.763	20.0874	19.9553	20.4633	20.6245	20.8291	19.5643	19.7191	19.5379
sp|Q6ZMS4|ZN852_HUMAN	T232	Putative zinc finger protein 852 OS=Homo sapiens GN=ZNF852 PE=5 SV=3	0.174435	0.414268	0.238044	0.0293988	NECAKAFNQSSKLFDHQRTHTGEKPYECKECGAAFSRSKNL	3,4	3.724	0.3222	0.925515	0.99999	2	20.9163	20.761	20.763	20.0874	19.9553	20.4633	20.6245	20.8291	19.5643	19.7191	19.5379
sp|Q8TA94|ZN563_HUMAN	T220	Zinc finger protein 563 OS=Homo sapiens GN=ZNF563 PE=2 SV=1	0.174435	0.414268	0.238044	0.0293988	KLCGKAFFWPSLLRMHERTHTGEKPYECKQCSKAFPFYSSY	3,4	3.724	0.3222	0.925515	0.99999	2	20.9163	20.761	20.763	20.0874	19.9553	20.4633	20.6245	20.8291	19.5643	19.7191	19.5379
sp|P52737|ZN136_HUMAN	T303	Zinc finger protein 136 OS=Homo sapiens GN=ZNF136 PE=1 SV=1	0.174435	0.414268	0.238044	0.0293988	KQCGKAFSCSPTLRIHERTHTGEKPYECKQCGKAFSYLPSL	3,4	3.724	0.3222	0.925515	0.99999	2	20.9163	20.761	20.763	20.0874	19.9553	20.4633	20.6245	20.8291	19.5643	19.7191	19.5379
sp|Q14584|ZN266_HUMAN	T515	Zinc finger protein 266 OS=Homo sapiens GN=ZNF266 PE=2 SV=2	0.174435	0.414268	0.238044	0.0293988	KQCGKSFSYSNSFQLHERTHTGEKPYECKECGKAFSSSSSF	3,4	3.724	0.3222	0.925515	0.99999	2	20.9163	20.761	20.763	20.0874	19.9553	20.4633	20.6245	20.8291	19.5643	19.7191	19.5379
sp|Q0D2J5|ZN763_HUMAN	T223	Zinc finger protein 763 OS=Homo sapiens GN=ZNF763 PE=2 SV=2	0.174435	0.414268	0.238044	0.0293988	KFCGKAVHCLRLYLIHERTHTGEKPYECKQCVKSFSYSATH	3,4	3.724	0.3222	0.925515	0.99999	2	20.9163	20.761	20.763	20.0874	19.9553	20.4633	20.6245	20.8291	19.5643	19.7191	19.5379
sp|Q8N972|ZN709_HUMAN	T191	Zinc finger protein 709 OS=Homo sapiens GN=ZNF709 PE=2 SV=1	0.174435	0.414268	0.238044	0.0293988	KQCGKAFSWPSSFQIHERTHTGEKPYECKECGKAFIYHTTF	3,4	3.724	0.3222	0.925515	0.99999	2	20.9163	20.761	20.763	20.0874	19.9553	20.4633	20.6245	20.8291	19.5643	19.7191	19.5379
sp|Q32M78|ZN699_HUMAN	T526	Zinc finger protein 699 OS=Homo sapiens GN=ZNF699 PE=2 SV=1	0.174435	0.414268	0.238044	0.0293988	KECGKAFISSSHLTVHIRTHTGEKPYECKKCGKAFIYPSAL	3,4	3.724	0.3222	0.925515	0.99999	2	20.9163	20.761	20.763	20.0874	19.9553	20.4633	20.6245	20.8291	19.5643	19.7191	19.5379
sp|A8MT65|ZN891_HUMAN	T483	Zinc finger protein 891 OS=Homo sapiens GN=ZNF891 PE=2 SV=2	0.174435	0.414268	0.238044	0.0293988	SDCGKVFSGVSSLRMHIRTHTGEKPYECKECRKAFSVSSSL	3,4	3.724	0.3222	0.925515	0.99999	2	20.9163	20.761	20.763	20.0874	19.9553	20.4633	20.6245	20.8291	19.5643	19.7191	19.5379
sp|Q96BR6|ZN669_HUMAN	T301	Zinc finger protein 669 OS=Homo sapiens GN=ZNF669 PE=2 SV=2	0.174435	0.414268	0.238044	0.0293988	KQCGKAFTVSGSCLIHERTHTGEKPYECKECGKTFRFSCSF	3,4	3.724	0.3222	0.925515	0.99999	2	20.9163	20.761	20.763	20.0874	19.9553	20.4633	20.6245	20.8291	19.5643	19.7191	19.5379
sp|Q9BY31|ZN717_HUMAN	T855	Zinc finger protein 717 OS=Homo sapiens GN=ZNF717 PE=1 SV=2	0.174435	0.414268	0.238044	0.0293988	NECRKTFSQKSGLSIHQRTHTGEKPYECKECGKTFCQKSHL	3,4	3.724	0.3222	0.925515	0.99999	2	20.9163	20.761	20.763	20.0874	19.9553	20.4633	20.6245	20.8291	19.5643	19.7191	19.5379
sp|Q7Z3V5|ZN571_HUMAN	T553	Zinc finger protein 571 OS=Homo sapiens GN=ZNF571 PE=2 SV=3	0.174435	0.414268	0.238044	0.0293988	KQCGKAFIRGSHLTEHLRTHTGEKPYECKECGRAFSRGSEL	3,4	3.724	0.3222	0.925515	0.99999	2	20.9163	20.761	20.763	20.0874	19.9553	20.4633	20.6245	20.8291	19.5643	19.7191	19.5379
sp|Q9H7R0|ZN442_HUMAN	T232	Zinc finger protein 442 OS=Homo sapiens GN=ZNF442 PE=2 SV=1	0.174435	0.414268	0.238044	0.0293988	KLCGKAFFWPSLFRMHERTHTGEKPYECKQCCKAFPIYSSY	3,4	3.724	0.3222	0.925515	0.99999	2	20.9163	20.761	20.763	20.0874	19.9553	20.4633	20.6245	20.8291	19.5643	19.7191	19.5379
sp|Q3KP31|ZN791_HUMAN	T379	Zinc finger protein 791 OS=Homo sapiens GN=ZNF791 PE=2 SV=1	0.174435	0.414268	0.238044	0.0293988	KECGKAFSRISYFRIHERTHTGEKPYECKKCGKTFNYPLDL	3,4	3.724	0.3222	0.925515	0.99999	2	20.9163	20.761	20.763	20.0874	19.9553	20.4633	20.6245	20.8291	19.5643	19.7191	19.5379
sp|Q96GE5|ZN799_HUMAN	T220	Zinc finger protein 799 OS=Homo sapiens GN=ZNF799 PE=2 SV=4	0.174435	0.414268	0.238044	0.0293988	KLCGKAFFWPSLLHMHERTHTGEKPYECKQCSKAFSFYSSY	3,4	3.724	0.3222	0.925515	0.99999	2	20.9163	20.761	20.763	20.0874	19.9553	20.4633	20.6245	20.8291	19.5643	19.7191	19.5379
sp|Q08ER8|ZN543_HUMAN	T446	Zinc finger protein 543 OS=Homo sapiens GN=ZNF543 PE=2 SV=3	0.174435	0.414268	0.238044	0.0293988	SECGKAFTHCSTFVLHKRTHTGEKPYECKECGKAFSDRADL	3,4	3.724	0.3222	0.925515	0.99999	2	20.9163	20.761	20.763	20.0874	19.9553	20.4633	20.6245	20.8291	19.5643	19.7191	19.5379
sp|Q8N8L2|ZN491_HUMAN	T182	Zinc finger protein 491 OS=Homo sapiens GN=ZNF491 PE=2 SV=1	0.174435	0.414268	0.238044	0.0293988	KQCGKAFSWHSSVRIHERTHTGEKPYECKECGKSFNFSSSF	3,4	3.724	0.3222	0.925515	0.99999	2	20.9163	20.761	20.763	20.0874	19.9553	20.4633	20.6245	20.8291	19.5643	19.7191	19.5379
sp|Q96MU6|ZN778_HUMAN	T444	Zinc finger protein 778 OS=Homo sapiens GN=ZNF778 PE=2 SV=3	0.174435	0.414268	0.238044	0.0293988	KDCGKAFCTSSGLTEHVRTHTGEKPYECKDCGKSFTVSSSL	3,4	3.724	0.3222	0.925515	0.99999	2	20.9163	20.761	20.763	20.0874	19.9553	20.4633	20.6245	20.8291	19.5643	19.7191	19.5379
sp|C9JN71|ZN878_HUMAN	T138	Zinc finger protein 878 OS=Homo sapiens GN=ZNF878 PE=3 SV=2	0.174435	0.414268	0.238044	0.0293988	NRHLRAFSYSSSLAIHGRTHTGEKPYECKECGKAFRFPSSV	3,4	3.724	0.3222	0.925515	0.99999	2	20.9163	20.761	20.763	20.0874	19.9553	20.4633	20.6245	20.8291	19.5643	19.7191	19.5379
sp|P17017|ZNF14_HUMAN	T246	Zinc finger protein 14 OS=Homo sapiens GN=ZNF14 PE=2 SV=3	0.174435	0.414268	0.238044	0.0293988	KQCGKAFICYQSFQRHKRTHTGEKPYECKQCGKAFSCPTYF	3,4	3.724	0.3222	0.925515	0.99999	2	20.9163	20.761	20.763	20.0874	19.9553	20.4633	20.6245	20.8291	19.5643	19.7191	19.5379
sp|Q7L945|ZN627_HUMAN	T274	Zinc finger protein 627 OS=Homo sapiens GN=ZNF627 PE=2 SV=1	0.174435	0.414268	0.238044	0.0293988	KQCGKAFSCSKYIRIHERTHTGEKPYECKQCGKAFRCASSV	3,4	3.724	0.3222	0.925515	0.99999	2	20.9163	20.761	20.763	20.0874	19.9553	20.4633	20.6245	20.8291	19.5643	19.7191	19.5379
sp|Q9BS34|ZN670_HUMAN	T360	Zinc finger protein 670 OS=Homo sapiens GN=ZNF670 PE=1 SV=1	0.174435	0.414268	0.238044	0.0293988	KECGKSFTSSSALRSHERTHTGEKPYECKKCGKAFSCSSSL	3,4	3.724	0.3222	0.925515	0.99999	2	20.9163	20.761	20.763	20.0874	19.9553	20.4633	20.6245	20.8291	19.5643	19.7191	19.5379
sp|Q8N7K0|ZN433_HUMAN	T277	Zinc finger protein 433 OS=Homo sapiens GN=ZNF433 PE=2 SV=1	0.174435	0.414268	0.238044	0.0293988	NECGKAFHSSTCLHAHKRTHTGEKPYECKQCGKAFSSSHSF	3,4	3.724	0.3222	0.925515	0.99999	2	20.9163	20.761	20.763	20.0874	19.9553	20.4633	20.6245	20.8291	19.5643	19.7191	19.5379
sp|Q8NDW4|ZN248_HUMAN	T431	Zinc finger protein 248 OS=Homo sapiens GN=ZNF248 PE=1 SV=1	0.174435	0.414268	0.238044	0.0293988	TECGKAFCQKPHLTNHQRTHTGEKPYECKQCGKTFCVKSNL	3,4	3.724	0.3222	0.925515	0.99999	2	20.9163	20.761	20.763	20.0874	19.9553	20.4633	20.6245	20.8291	19.5643	19.7191	19.5379
sp|Q9ULM2|ZN490_HUMAN	T301	Zinc finger protein 490 OS=Homo sapiens GN=ZNF490 PE=2 SV=2	0.174435	0.414268	0.238044	0.0293988	KQCGKAFIYYQPFLTHERTHTGEKPYECKQCGKAFSCPTYL	3,4	3.724	0.3222	0.925515	0.99999	2	20.9163	20.761	20.763	20.0874	19.9553	20.4633	20.6245	20.8291	19.5643	19.7191	19.5379
sp|Q8NHY6|ZFP28_HUMAN	T668	Zinc finger protein 28 homolog OS=Homo sapiens GN=ZFP28 PE=1 SV=1	0.174435	0.414268	0.238044	0.0293988	KVCSKAFTQKAHLAQHQKTHTGEKPYECKECGKAFSQTTHL	3,4	3.724	0.3222	0.925515	0.99999	2	20.9163	20.761	20.763	20.0874	19.9553	20.4633	20.6245	20.8291	19.5643	19.7191	19.5379
sp|Q96SN8|CK5P2_HUMAN	T360:Y369:S374	CDK5 regulatory subunit-associated protein 2 OS=Homo sapiens GN=CDK5RAP2 PE=1 SV=5	-0.0747921	0.410553	0.66557	0.00850685	EIEKLSAAFAKAREALQKAQTQEFQGSEDYETALSGKEALS,AKAREALQKAQTQEFQGSEDYETALSGKEALSAALRSQNLT,ALQKAQTQEFQGSEDYETALSGKEALSAALRSQNLTKSTEN	3	1.197	0.3626	0.939444	0.3333	1	18.1384	17.7765	18.2445	17.8342	17.8572	18.0685	18.0599	18.2554	17.4459	17.5069	17.3527
sp|Q6PKG0|LARP1_HUMAN	T649	La-related protein 1 OS=Homo sapiens GN=LARP1 PE=1 SV=2	0.0858632	0.409939	0.0551895	0.0202547	EESDYEIDDRDVNKILIVTQTPHYMRRHPGGDRTGNHTSRA	2,3	2.829	0.6625	0.014814	1	10	23.297	23.3534	23.2704	22.5321	22.5658	23.2026	23.2401	23.2205	22.0646	22.2716	22.0808
sp|P30520|PURA2_HUMAN	Y348:T361	Adenylosuccinate synthetase isozyme 2 OS=Homo sapiens GN=ADSS PE=1 SV=3	0.07872	0.408796	0.580352	0.00501813	FGVTTGRKRRCGWLDLVLLKYAHMINGFTALALTKLDILDM,LDLVLLKYAHMINGFTALALTKLDILDMFTEIKVGVAYKLD	4	1.412	0.3442	0.581317	0.5	1	16.6988	16.7983	16.4233	16.1949	16.2468	16.6072	16.6372	16.4398	15.7388	15.8961	15.8012
sp|Q9NXR1|NDE1_HUMAN	S231	Nuclear distribution protein nudE homolog 1 OS=Homo sapiens GN=NDE1 PE=1 SV=2	0.07906	0.407138	0.539538	0.0152048	SVPSTPIAHRGPSSSLNTPGSFRRGLDDSTGGTPLTPAARI	3	1.658	0.5024	0.727131	1	1	20.5708	20.3085	20.4687	19.0403	19.1324	20.4622	20.191	20.4576	18.6297	18.8112	18.5968
sp|Q86UP2|KTN1_HUMAN	S266	Kinectin OS=Homo sapiens GN=KTN1 PE=1 SV=1	0.182208	0.405316	0.361685	0.0326478	VDKREVIDLLKPDQVEGIQKSGTKKLKTETDKENAEVKFKD	3,4,5	5.158	0.7355	0.12888	0.99535	3	21.6695	21.5051	22.0177	20.9786	20.9204	21.7014	21.4755	21.4689	20.4834	20.4349	20.7143
sp|Q8N4S0|CCD82_HUMAN	S88	Coiled-coil domain-containing protein 82 OS=Homo sapiens GN=CCDC82 PE=1 SV=2	0.0572629	0.404715	0.623585	0.0142694	DSNKGPDCNKTPGSERELNLSKIQSEGNDSKCLINSGNGST	2,3,4	3.936	0.6923	0.141449	1	5	22.4993	22.6725	22.779	21.8271	21.9042	22.4523	22.6588	22.6678	21.3882	21.5933	21.4013
sp|Q9UQ35|SRRM2_HUMAN	T111	Serine/arginine repetitive matrix protein 2 OS=Homo sapiens GN=SRRM2 PE=1 SV=2	-0.0419022	0.40395	0.758595	0.0483086	VATFRLMLLEKDVNPGGKEETPGQRPAVTETHQLAELNEKK	4,5	4.236	0.5663	0.016968	0.99994	2	20.9263	21.107	21.0669	19.9817	19.9786	21.0007	20.9308	21.2944	19.4681	19.7596	19.5008
sp|Q15154|PCM1_HUMAN	S356	Pericentriolar material 1 protein OS=Homo sapiens GN=PCM1 PE=1 SV=4	0.328092	0.402992	0.0163649	0.0528784	SELNEELNDLIQRFHNQLRDSQPPAVPDNRRQAESLSLTRE	3,4	2.711	0.5448	0.936555	1	2	19.9405	19.8882	19.9668	19.5546	19.7131	19.5547	19.7148	19.5418	19.236	19.4043	19.0523
sp|P54132|BLM_HUMAN	S443	Bloom syndrome protein OS=Homo sapiens GN=BLM PE=1 SV=1	-0.0361493	0.402415	0.764163	0.00935555	LLGSLWRYRPDSLDGPMEGDSCPTGNSMKELNFSHLPSNSV	3	2.681	0.6557	0.828466	0.33333	1	18.4299	18.281	18.1678	18.4751	18.4733	18.4897	18.2851	18.2123	17.9961	18.0916	18.1277
sp|Q92547|TOPB1_HUMAN	T750	DNA topoisomerase 2-binding protein 1 OS=Homo sapiens GN=TOPBP1 PE=1 SV=3	0.40209	0.228622	0.0214662	0.114632	RADESHFLIENSTKEERSLETEITNGINLNSDTAEHPGTRL	3	2.306	0.5291	0.883439	0.33333	1	16.4559	16.6346	16.5831	16.4241	16.2869	16.1463	16.3054	16.0156	16.0288	16.2711	16.0807
sp|Q8WXB4|ZN606_HUMAN	T703	Zinc finger protein 606 OS=Homo sapiens GN=ZNF606 PE=2 SV=1	0.135225	0.4014	0.0101487	0.129503	NQCERSFNCSSHLIAHRRTHTGEKPYRCNECGKAFNESSSL	3,4	1.365	0.315	0.330321	1	3	20.6985	20.6583	20.6935	18.7221	18.9742	20.527	20.5264	20.5913	18.6272	18.5463	18.1668
sp|O94892|ZN432_HUMAN	T480	Zinc finger protein 432 OS=Homo sapiens GN=ZNF432 PE=1 SV=1	0.135225	0.4014	0.0101487	0.129503	SECGKGFPLKSRLIVHQRTHTGEKPYRCSECGKGFIVNSGL	3,4	1.365	0.315	0.330321	1	3	20.6985	20.6583	20.6935	18.7221	18.9742	20.527	20.5264	20.5913	18.6272	18.5463	18.1668
sp|P52747|ZN143_HUMAN	T292	Zinc finger protein 143 OS=Homo sapiens GN=ZNF143 PE=1 SV=2	0.135225	0.4014	0.0101487	0.129503	AGCGKAFATGYGLKSHVRTHTGEKPYRCSEDNCTKSFKTSG	3,4	1.365	0.315	0.330321	1	3	20.6985	20.6583	20.6935	18.7221	18.9742	20.527	20.5264	20.5913	18.6272	18.5463	18.1668
sp|Q9BSK1|ZN577_HUMAN	T237	Zinc finger protein 577 OS=Homo sapiens GN=ZNF577 PE=2 SV=3	0.135225	0.4014	0.0101487	0.129503	SECGKAFSRKSQLMVHQRTHTGEKPYRCSKCGKAFSRKCRL	3,4	1.365	0.315	0.330321	1	3	20.6985	20.6583	20.6935	18.7221	18.9742	20.527	20.5264	20.5913	18.6272	18.5463	18.1668
sp|Q499Z4|ZN672_HUMAN	T334	Zinc finger protein 672 OS=Homo sapiens GN=ZNF672 PE=2 SV=2	0.135225	0.4014	0.0101487	0.129503	PECGRRFSDRSDLTKHRRTHTGEKPYRCELCGKRFTCVSNL	3,4	1.365	0.315	0.330321	1	3	20.6985	20.6583	20.6935	18.7221	18.9742	20.527	20.5264	20.5913	18.6272	18.5463	18.1668
sp|Q86UD4|ZN329_HUMAN	T310	Zinc finger protein 329 OS=Homo sapiens GN=ZNF329 PE=2 SV=2	0.135225	0.4014	0.0101487	0.129503	LECGKTFNRNSSLILHQRTHTGEKPYRCNECGKPFTDISHL	3,4	1.365	0.315	0.330321	1	3	20.6985	20.6583	20.6935	18.7221	18.9742	20.527	20.5264	20.5913	18.6272	18.5463	18.1668
sp|Q15937|ZNF79_HUMAN	T272	Zinc finger protein 79 OS=Homo sapiens GN=ZNF79 PE=1 SV=2	0.135225	0.4014	0.0101487	0.129503	SECGRAFSQNANLTKHQRTHTGEKPYRCSECEKAFSDCSAL	3,4	1.365	0.315	0.330321	1	3	20.6985	20.6583	20.6935	18.7221	18.9742	20.527	20.5264	20.5913	18.6272	18.5463	18.1668
sp|Q99612|KLF6_HUMAN	T225	Krueppel-like factor 6 OS=Homo sapiens GN=KLF6 PE=1 SV=3	0.135225	0.4014	0.0101487	0.129503	NGCRKVYTKSSHLKAHQRTHTGEKPYRCSWEGCEWRFARSD	3,4	1.365	0.315	0.330321	1	3	20.6985	20.6583	20.6935	18.7221	18.9742	20.527	20.5264	20.5913	18.6272	18.5463	18.1668
sp|Q9UJW8|ZN180_HUMAN	T404	Zinc finger protein 180 OS=Homo sapiens GN=ZNF180 PE=1 SV=2	0.135225	0.4014	0.0101487	0.129503	SECGKSFSRSSHLVSHQRTHTGEKPYRCNQCGKSFSQSYVL	3,4	1.365	0.315	0.330321	1	3	20.6985	20.6583	20.6935	18.7221	18.9742	20.527	20.5264	20.5913	18.6272	18.5463	18.1668
sp|Q9HCG1|ZN160_HUMAN	T700	Zinc finger protein 160 OS=Homo sapiens GN=ZNF160 PE=1 SV=3	0.135225	0.4014	0.0101487	0.129503	NQCGKVFTQNSHLANHQRTHTGEKPYRCNECGKAFSVRSSL	3,4	1.365	0.315	0.330321	1	3	20.6985	20.6583	20.6935	18.7221	18.9742	20.527	20.5264	20.5913	18.6272	18.5463	18.1668
sp|Q9NX65|ZN434_HUMAN	T444	Zinc finger protein 434 OS=Homo sapiens GN=ZNF434 PE=2 SV=2	0.135225	0.4014	0.0101487	0.129503	AVCGKIFNNSSHFSAHRKTHTGEKPYRCSHCERGFTKNSAL	3,4	1.365	0.315	0.330321	1	3	20.6985	20.6583	20.6935	18.7221	18.9742	20.527	20.5264	20.5913	18.6272	18.5463	18.1668
sp|P17017|ZNF14_HUMAN	T582	Zinc finger protein 14 OS=Homo sapiens GN=ZNF14 PE=2 SV=3	0.135225	0.4014	0.0101487	0.129503	KQCGKAFISSSKFRMHERTHTGEKPYRCKQCGKAFRFSSSV	3,4	1.365	0.315	0.330321	1	3	20.6985	20.6583	20.6935	18.7221	18.9742	20.527	20.5264	20.5913	18.6272	18.5463	18.1668
sp|Q7Z3I7|ZN572_HUMAN	T407	Zinc finger protein 572 OS=Homo sapiens GN=ZNF572 PE=2 SV=1	0.135225	0.4014	0.0101487	0.129503	CECGKSFGLSSHLIRHQRTHTGEKPYRCSECWKTFSQSSTL	3,4	1.365	0.315	0.330321	1	3	20.6985	20.6583	20.6935	18.7221	18.9742	20.527	20.5264	20.5913	18.6272	18.5463	18.1668
sp|Q8N8E2|ZN513_HUMAN	T201	Zinc finger protein 513 OS=Homo sapiens GN=ZNF513 PE=1 SV=2	0.135225	0.4014	0.0101487	0.129503	GRCPYASAQLVNLTRHTRTHTGEKPYRCPHCPFACSSLGNL	3,4	1.365	0.315	0.330321	1	3	20.6985	20.6583	20.6935	18.7221	18.9742	20.527	20.5264	20.5913	18.6272	18.5463	18.1668
sp|Q86TJ5|ZN554_HUMAN	T487	Zinc finger protein 554 OS=Homo sapiens GN=ZNF554 PE=2 SV=1	0.135225	0.4014	0.0101487	0.129503	KQCGRAFSQRSSLVRHERTHTGEKPYRCQECGKAFSQSSSL	3,4	1.365	0.315	0.330321	1	3	20.6985	20.6583	20.6935	18.7221	18.9742	20.527	20.5264	20.5913	18.6272	18.5463	18.1668
sp|O00303|EIF3F_HUMAN	T255	Eukaryotic translation initiation factor 3 subunit F OS=Homo sapiens GN=EIF3F PE=1 SV=1	0.398188	-0.170815	0.0452864	0.23907	LTVKYAYYDTERIGVDLIMKTCFSPNRVIGLSSDLQQVGGA	3	3.91	0.7581	0.298432	0.5	1	18.2035	18.1072	18.4592	18.3465	18.1803	17.9517	17.7873	17.8362	18.4408	18.3093	18.5525
sp|P12111|CO6A3_HUMAN	S1882:T1893	Collagen alpha-3(VI) chain OS=Homo sapiens GN=COL6A3 PE=1 SV=5	0.0822434	0.3979	0.44993	0.0465125	VDAILNRISQMHRVSCSGGRSPTVRVSVVANTPSGPVEAFD,HRVSCSGGRSPTVRVSVVANTPSGPVEAFDFDEYQPEMLEK	4	1.618	0.2002	0.051192	0.48564	1	17.5735	17.2738	17.3926	16.942	17.0617	17.374	17.276	17.3432	16.6458	16.6247	16.5414
sp|Q9UQ35|SRRM2_HUMAN	S2394:T2397	Serine/arginine repetitive matrix protein 2 OS=Homo sapiens GN=SRRM2 PE=1 SV=2	0.265914	0.397149	0.0225012	0.0866977	ALSGANLTSPRVPLSAYERVSGRTSPPLLDRARSRTPPSAP,GANLTSPRVPLSAYERVSGRTSPPLLDRARSRTPPSAPSQS	3	1.544	0.2727	0.075172	0.49844	1	20.3401	20.1762	20.3427	20.5186	20.5364	19.9949	20.0807	19.9857	20.0531	19.9616	20.3764
sp|P46100|ATRX_HUMAN	S706	Transcriptional regulator ATRX OS=Homo sapiens GN=ATRX PE=1 SV=5	0.223965	0.395941	0.275499	0.0255105	KEKQKLSVPVRKKDKRNSSDSAIDNPKPNKLPKSKQSETVD	4	2.055	0.6122	0.288712	0.98399	1	20.1241	20.4565	19.9907	20.3756	20.4889	20.1625	19.7882	19.9488	20.0976	20.0616	19.9496
sp|Q9HCM4|E41L5_HUMAN	S550	Band 4.1-like protein 5 OS=Homo sapiens GN=EPB41L5 PE=1 SV=3	-0.163484	0.395063	0.413085	0.0330656	INSQEEVVKLTEKCLNNVIESPGLNVMRVPPDFKSNILKAQ	3	1.947	0.5347	0.071348	1	1	16.9897	17.3339	17.178	17.4781	17.3459	17.3229	17.5869	17.0822	17.1276	16.9498	16.9733
sp|P21127|CD11B_HUMAN	S43	Cyclin-dependent kinase 11B OS=Homo sapiens GN=CDK11B PE=1 SV=3	0.284354	0.39307	0.191455	0.00744789	RKEQEEKAEIKRLKNSDDRDSKRDSLEEGELRDHRMEITIR	3,4	3.063	0.6056	0.254724	0.99538	2	19.4556	19.3713	19.856	19.2508	19.3141	19.2839	19.2034	19.3425	18.8759	18.8091	18.9833
sp|Q9UQ88|CD11A_HUMAN	S43	Cyclin-dependent kinase 11A OS=Homo sapiens GN=CDK11A PE=1 SV=4	0.284354	0.39307	0.191455	0.00744789	RKEQEEKAEIKRLKNSDDRDSKRDSLEEGELRDHCMEITIR	3,4	3.063	0.6056	0.254724	0.99538	2	19.4556	19.3713	19.856	19.2508	19.3141	19.2839	19.2034	19.3425	18.8759	18.8091	18.9833
sp|Q14152|EIF3A_HUMAN	T992	Eukaryotic translation initiation factor 3 subunit A OS=Homo sapiens GN=EIF3A PE=1 SV=1	0.0849914	0.39304	0.857168	0.0324299	PEEDRFSRRGADDDRPSWRNTDDDRPPRRIADEDRGNWRHA	5	2.441	0.578	0.1832	0.5	1	14.3448	13.8798	15.165	14.2183	14.1084	14.3489	14.0088	14.7769	13.8841	13.5986	13.8282
sp|Q6PJT7|ZC3HE_HUMAN	S475	Zinc finger CCCH domain-containing protein 14 OS=Homo sapiens GN=ZC3H14 PE=1 SV=1	0.0849249	0.392884	0.503291	0.00918787	DMESMVHADTRSFILKKPKLSEEVVVAPNQESGMKTADSLR	4	4.176	0.5548	0.072865	1	2	20.15	20.3597	20.112	20.1739	20.0918	20.1996	20.2168	19.9505	19.7797	19.7928	19.6474
sp|Q8NCD3|HJURP_HUMAN	S595	Holliday junction recognition protein OS=Homo sapiens GN=HJURP PE=1 SV=2	-0.0283797	0.392744	0.834659	0.0441606	NRYDEIKEEFDKLHQKYCLKSPGQMTVPLCIGVSTDKASME	2,3,4	3.817	0.7021	0.170633	1	4	20.8391	20.7308	21.0594	19.2983	19.4519	20.9806	20.7396	20.9943	18.915	18.8931	19.139
sp|Q9UHV7|MED13_HUMAN	T1011:T1017:T1020	Mediator of RNA polymerase II transcription subunit 13 OS=Homo sapiens GN=MED13 PE=1 SV=3	0.391369	-0.145751	0.0117715	0.1256	APPSNSGAGILPSPSTPRFPTPRTPRTPRTPRGAGGPASAQ,GAGILPSPSTPRFPTPRTPRTPRTPRGAGGPASAQGSVKYE,ILPSPSTPRFPTPRTPRTPRTPRGAGGPASAQGSVKYENSD	3	1.15	0.333	0.021228	0.49803	1	18.6429	18.7967	18.6527	17.9773	17.8907	18.2696	18.2113	18.4372	17.9889	18.1735	18.077
sp|O43310|CTIF_HUMAN	S216	CBP80/20-dependent translation initiation factor OS=Homo sapiens GN=CTIF PE=1 SV=1	0.0450336	0.38968	0.872895	1.4563e-05	RQQRPPGGNKPQQHGDHQPGSAKHNRDHQKSYQGGSAPHPS	4,5	2.467	0.5063	0.038304	1	2	19.1864	18.7739	19.4655	17.8792	17.8836	18.9702	18.8854	19.435	17.4859	17.4881	17.5011
sp|Q12888|TP53B_HUMAN	S999	Tumor suppressor p53-binding protein 1 OS=Homo sapiens GN=TP53BP1 PE=1 SV=2	0.389204	-0.584246	0.0262239	0.228945	PDVDDKLCLRMKLVSPETEASEESLQFNLEKPATGERKNGS	3	3.275	0.6537	0.086561	0.99433	1	18.5743	18.8437	18.8228	19.1846	18.6351	18.4564	18.3877	18.2291	19.7985	19.4425	19.2412
sp|P80723|BASP1_HUMAN	T186	Brain acid soluble protein 1 OS=Homo sapiens GN=BASP1 PE=1 SV=2	0.388913	-0.244282	0.0348671	0.188819	GAPASDSKPGSSEAAPSSKETPAATEAPSSTPKAQGPAASA	5	2.289	0.3844	1.12455	0.1653	1	18.2299	17.9859	18.1919	17.7346	17.641	17.8919	17.5692	17.7798	17.6903	17.9823	18.1236
sp|Q7KZI7|MARK2_HUMAN	S443	Serine/threonine-protein kinase MARK2 OS=Homo sapiens GN=MARK2 PE=1 SV=2	0.135492	0.387584	0.602684	0.0159076	YSKKTQSNNAENKRPEEDRESGRKASSTAKVPASPLPGLER	4,5	1.887	0.4291	0.031607	1	3	17.843	17.3706	17.9971	17.2437	17.2223	17.6646	17.3214	17.8182	16.7487	16.8528	16.9347
sp|Q86V48|LUZP1_HUMAN	S805	Leucine zipper protein 1 OS=Homo sapiens GN=LUZP1 PE=1 SV=2	0.15069	0.38727	0.260207	0.00707374	SKPGPNKVTSSITIYPSDSSSPRAAPGEALRERHTSTSNIQ	2,3,5	4.002	0.7631	0.535093	1	3	21.9484	22.177	22.2767	21.5796	21.6301	21.9548	22.0745	21.9208	21.2496	21.212	21.1911
sp|Q6PGN9|PSRC1_HUMAN	S122	Proline/serine-rich coiled-coil protein 1 OS=Homo sapiens GN=PSRC1 PE=1 SV=1	-0.157674	0.38712	0.363961	0.0149824	GLGPRRVKPSPRRETFVLKDSPVRDLLPTVNSLTRSTPSPS	3,4	1.963	0.4483	0.023485	1	2	21.1031	21.1629	21.2855	19.5175	19.6092	21.1406	21.2889	21.5949	19.2228	19.251	19.0549
sp|O15381|NVL_HUMAN	T138	Nuclear valosin-containing protein-like OS=Homo sapiens GN=NVL PE=1 SV=1	0.116274	0.386739	0.103225	0.0408322	HMNSSLLSLYRKGNPDSVSNTPEMEQRETTSSTPRISSKTG	3	4.359	0.7495	0.224651	1	4	21.7744	21.7372	21.633	20.6281	20.7746	21.5936	21.5834	21.6189	20.1941	20.4412	20.3085
sp|O43432|IF4G3_HUMAN	S1157	Eukaryotic translation initiation factor 4 gamma 3 OS=Homo sapiens GN=EIF4G3 PE=1 SV=2	0.386569	0.250473	0.0352072	0.342496	NDKPLPSATARPNTFMRGGSSKDLLDNQSQEEQRREMLETV	4	1.975	0.5205	1.10371	0.99591	1	20.1393	20.4345	20.4159	19.0323	19.3349	19.8247	20.0698	19.9355	18.9707	18.9208	18.9078
sp|Q9UQ35|SRRM2_HUMAN	T1003:S1010:S1014	Serine/arginine repetitive matrix protein 2 OS=Homo sapiens GN=SRRM2 PE=1 SV=2	0.0596517	0.385765	0.775914	0.0182149	TPPRQSHSGSISPYPKVKAQTPPGPSLSGSKSPCPQEKSKD,SGSISPYPKVKAQTPPGPSLSGSKSPCPQEKSKDSLVQSCP,SPYPKVKAQTPPGPSLSGSKSPCPQEKSKDSLVQSCPGSLS	3,4	3.856	0.5058	0.168562	0.99606	8	24.0105	24.0258	24.3222	22.4735	22.5573	23.9019	23.8888	24.3888	22.1872	22.1012	22.1005
sp|Q00537|CDK17_HUMAN	S146	Cyclin-dependent kinase 17 OS=Homo sapiens GN=CDK17 PE=1 SV=2	0.385078	0.202989	0.0195558	0.356096	VCLRNRIHRRISMEDLNKRLSLPADIRIPDGYLEKLQINSP	2	1.073	0.3423	0.427027	1	2	20.5133	20.735	20.4901	18.9924	19.269	20.1803	20.3035	20.0994	19.0291	18.9372	18.8168
sp|Q9Y2H5|PKHA6_HUMAN	S867	Pleckstrin homology domain-containing family A member 6 OS=Homo sapiens GN=PLEKHA6 PE=1 SV=4	0.121265	0.381131	0.753863	0.0362273	ASPAPDPSPRPAYKVVRRHRSIHEVDISNLEAALRAEEPGG	4	4.112	0.4835	0.753749	0.99463	1	15.5732	15.4146	16.381	14.6141	14.7227	15.6112	15.363	16.0307	14.3327	14.2235	14.3057
sp|Q6PGN9|PSRC1_HUMAN	S50	Proline/serine-rich coiled-coil protein 1 OS=Homo sapiens GN=PSRC1 PE=1 SV=1	0.134613	0.381075	0.020598	0.0160513	EDITVLVTPEKPLRRGLSHRSDPNAVAPAPQGVRLSLGPLS	3	3.221	0.7085	0.426418	1	1	17.8582	17.9526	17.893	17.1134	17.0282	17.8081	17.7327	17.7592	16.5612	16.7509	16.7572
sp|Q9P265|DIP2B_HUMAN	Y52:S53	Disco-interacting protein 2 homolog B OS=Homo sapiens GN=DIP2B PE=1 SV=3	0.380682	0.0106944	0.0471295	0.932417	SEGDITQKGYEKKRSKLLSPYSPQTQETDSAVQKELRNQTP,EGDITQKGYEKKRSKLLSPYSPQTQETDSAVQKELRNQTPA	3	3.692	0.416	1.93138	0.33333	1	16.7261	16.8872	16.5433	16.4016	16.3192	16.3665	16.3873	16.2609	16.5493	16.3152	16.1845
sp|Q8IYB3|SRRM1_HUMAN	S775:S781	Serine/arginine repetitive matrix protein 1 OS=Homo sapiens GN=SRRM1 PE=1 SV=2	0.00345681	0.376756	0.968025	0.0439765	GSPEPAAKKPPAPPSPVQSQSPSTNWSPAVPVKKAKSPTPS,AKKPPAPPSPVQSQSPSTNWSPAVPVKKAKSPTPSPSPPRN	4	3.182	0.2244	0.862597	0.25	1	19.1865	19.2562	19.2521	19.014	18.869	19.2641	19.0851	19.3353	18.4596	18.5584	18.6763
sp|Q9UQ35|SRRM2_HUMAN	S2042:S2044:S2046	Serine/arginine repetitive matrix protein 2 OS=Homo sapiens GN=SRRM2 PE=1 SV=2	0.375854	-0.0759056	0.0401912	0.69594	TPPAIRRRSRSRTPLLPRKRSRSRSPLAIRRRSRSRTPRTA,PAIRRRSRSRTPLLPRKRSRSRSPLAIRRRSRSRTPRTARG,IRRRSRSRTPLLPRKRSRSRSPLAIRRRSRSRTPRTARGKR	2,3	1.078	0.3275	0.265167	1	5	22.5293	22.7205	22.5669	21.7136	21.428	22.0546	22.2426	22.392	21.516	21.6397	21.7845
sp|Q05481|ZNF91_HUMAN	T513	Zinc finger protein 91 OS=Homo sapiens GN=ZNF91 PE=2 SV=2	0.0666848	0.375066	0.496379	0.00335917	EECGKAFRQSSTLTKHKIIHTGEKPYKFEECGKAFRQSLTL	4	2.028	0.2944	0.101694	1	1	20.9517	20.7293	20.7248	19.8553	19.8286	20.6476	20.7627	20.7955	19.4876	19.5102	19.4029
sp|Q03923|ZNF85_HUMAN	T281	Zinc finger protein 85 OS=Homo sapiens GN=ZNF85 PE=2 SV=3	0.0666848	0.375066	0.496379	0.00335917	EECGKTFNRFSTLTTHKIIHTGEKPYKCKECGKAFNRSSTL	4	2.028	0.2944	0.101694	1	1	20.9517	20.7293	20.7248	19.8553	19.8286	20.6476	20.7627	20.7955	19.4876	19.5102	19.4029
sp|A6NK21|YI017_HUMAN	T422	Putative zinc finger protein LOC730110 OS=Homo sapiens PE=5 SV=3	0.0666848	0.375066	0.496379	0.00335917	EECGKAFNLSSHLTTHKIIHTGEKPYKCEECGKAFNQSSTL	4	2.028	0.2944	0.101694	1	1	20.9517	20.7293	20.7248	19.8553	19.8286	20.6476	20.7627	20.7955	19.4876	19.5102	19.4029
sp|Q96H40|ZN486_HUMAN	T373	Zinc finger protein 486 OS=Homo sapiens GN=ZNF486 PE=2 SV=4	0.0666848	0.375066	0.496379	0.00335917	EECGKAFTRSSHLTMHKIIHTGEKPYKCEECGKAFTWSAGL	4	2.028	0.2944	0.101694	1	1	20.9517	20.7293	20.7248	19.8553	19.8286	20.6476	20.7627	20.7955	19.4876	19.5102	19.4029
sp|Q9BRH9|ZN251_HUMAN	T316	Zinc finger protein 251 OS=Homo sapiens GN=ZNF251 PE=2 SV=4	0.0666848	0.375066	0.496379	0.00335917	GECGKAFSRSSTLIQHRIIHTGEKPYKCNECGRGFSQSPQL	4	2.028	0.2944	0.101694	1	1	20.9517	20.7293	20.7248	19.8553	19.8286	20.6476	20.7627	20.7955	19.4876	19.5102	19.4029
sp|Q15928|ZN141_HUMAN	T250	Zinc finger protein 141 OS=Homo sapiens GN=ZNF141 PE=2 SV=1	0.0666848	0.375066	0.496379	0.00335917	EECGSIFTTSSHFAKHKIIHTGEKPYKCEECGKAFNRFTTL	4	2.028	0.2944	0.101694	1	1	20.9517	20.7293	20.7248	19.8553	19.8286	20.6476	20.7627	20.7955	19.4876	19.5102	19.4029
sp|Q96N38|ZN714_HUMAN	T392	Zinc finger protein 714 OS=Homo sapiens GN=ZNF714 PE=2 SV=2	0.0666848	0.375066	0.496379	0.00335917	EECGKAFNHSSKLTIHKIIHTGEKPYKCEECGKAFNQSSNL	4	2.028	0.2944	0.101694	1	1	20.9517	20.7293	20.7248	19.8553	19.8286	20.6476	20.7627	20.7955	19.4876	19.5102	19.4029
sp|P0DKX0|ZN728_HUMAN	T419	Zinc finger protein 728 OS=Homo sapiens GN=ZNF728 PE=4 SV=1	0.0666848	0.375066	0.496379	0.00335917	EECGKTFKWSSTLTKHKIIHTGEKPYKCEECGKAFTTFSSL	4	2.028	0.2944	0.101694	1	1	20.9517	20.7293	20.7248	19.8553	19.8286	20.6476	20.7627	20.7955	19.4876	19.5102	19.4029
sp|B4DXR9|ZN732_HUMAN	T441	Zinc finger protein 732 OS=Homo sapiens GN=ZNF732 PE=2 SV=1	0.0666848	0.375066	0.496379	0.00335917	EECGKAFGWSTDLNKHKIIHTGEKPYKCEECGKAFGWSAYL	4	2.028	0.2944	0.101694	1	1	20.9517	20.7293	20.7248	19.8553	19.8286	20.6476	20.7627	20.7955	19.4876	19.5102	19.4029
sp|Q9P255|ZN492_HUMAN	T416	Zinc finger protein 492 OS=Homo sapiens GN=ZNF492 PE=2 SV=2	0.0666848	0.375066	0.496379	0.00335917	EECGKAFNLSSQLTTHKIIHTGEKPYKCEECGKAFNQSSTL	4	2.028	0.2944	0.101694	1	1	20.9517	20.7293	20.7248	19.8553	19.8286	20.6476	20.7627	20.7955	19.4876	19.5102	19.4029
sp|Q9UII5|ZN107_HUMAN	T211	Zinc finger protein 107 OS=Homo sapiens GN=ZNF107 PE=2 SV=1	0.0666848	0.375066	0.496379	0.00335917	EECGKAFKQASHLTIHKIIHTGEKPYKYEECGKVFSQSSHL	4	2.028	0.2944	0.101694	1	1	20.9517	20.7293	20.7248	19.8553	19.8286	20.6476	20.7627	20.7955	19.4876	19.5102	19.4029
sp|A6NNF4|ZN726_HUMAN	T364	Zinc finger protein 726 OS=Homo sapiens GN=ZNF726 PE=2 SV=3	0.0666848	0.375066	0.496379	0.00335917	EECAKAFSQFGHLTTHRIIHTGEKPYKCEECGKAFIWPSTL	4	2.028	0.2944	0.101694	1	1	20.9517	20.7293	20.7248	19.8553	19.8286	20.6476	20.7627	20.7955	19.4876	19.5102	19.4029
sp|Q8IYX0|ZN679_HUMAN	T347	Zinc finger protein 679 OS=Homo sapiens GN=ZNF679 PE=2 SV=2	0.0666848	0.375066	0.496379	0.00335917	EECGKAFNCSSTLKKHKIIHTGEKPYKCKECGKAFAFSSTL	4	2.028	0.2944	0.101694	1	1	20.9517	20.7293	20.7248	19.8553	19.8286	20.6476	20.7627	20.7955	19.4876	19.5102	19.4029
sp|Q6ZR52|ZN493_HUMAN	T384	Zinc finger protein 493 OS=Homo sapiens GN=ZNF493 PE=2 SV=3	0.0666848	0.375066	0.496379	0.00335917	EECGKAFNQSSTLSIHKIIHTGEKPYKCEECGKAFKRSSTL	4	2.028	0.2944	0.101694	1	1	20.9517	20.7293	20.7248	19.8553	19.8286	20.6476	20.7627	20.7955	19.4876	19.5102	19.4029
sp|Q9Y2Q1|ZN257_HUMAN	T426	Zinc finger protein 257 OS=Homo sapiens GN=ZNF257 PE=2 SV=2	0.0666848	0.375066	0.496379	0.00335917	CKAFNWSSALTTLTQHKIIHTGEKPYKCEECGKAFNRSSYL	4	2.028	0.2944	0.101694	1	1	20.9517	20.7293	20.7248	19.8553	19.8286	20.6476	20.7627	20.7955	19.4876	19.5102	19.4029
sp|Q6ZNG1|ZN600_HUMAN	T465	Zinc finger protein 600 OS=Homo sapiens GN=ZNF600 PE=1 SV=2	0.0666848	0.375066	0.496379	0.00335917	EECEKVFSCGSTLETHKIIHTGEKPYKCKVCDKAFACHSYL	4	2.028	0.2944	0.101694	1	1	20.9517	20.7293	20.7248	19.8553	19.8286	20.6476	20.7627	20.7955	19.4876	19.5102	19.4029
sp|A6NK75|ZNF98_HUMAN	T457	Zinc finger protein 98 OS=Homo sapiens GN=ZNF98 PE=2 SV=4	0.0666848	0.375066	0.496379	0.00335917	EECGKAFNLSSQLTTHKIIHTGEKPYKCEECGKAFNQSSTL	4	2.028	0.2944	0.101694	1	1	20.9517	20.7293	20.7248	19.8553	19.8286	20.6476	20.7627	20.7955	19.4876	19.5102	19.4029
sp|Q14593|ZN273_HUMAN	T341	Zinc finger protein 273 OS=Homo sapiens GN=ZNF273 PE=2 SV=3	0.0666848	0.375066	0.496379	0.00335917	EECGKGFSIFSTLTKHKIIHTGEKPYKCNECGKAFNWSSTL	4	2.028	0.2944	0.101694	1	1	20.9517	20.7293	20.7248	19.8553	19.8286	20.6476	20.7627	20.7955	19.4876	19.5102	19.4029
sp|Q68DY1|ZN626_HUMAN	T308	Zinc finger protein 626 OS=Homo sapiens GN=ZNF626 PE=2 SV=2	0.0666848	0.375066	0.496379	0.00335917	EECGKAFNRSSTLTTHKIIHTGEKPYKCEECDKAFKYSYTL	4	2.028	0.2944	0.101694	1	1	20.9517	20.7293	20.7248	19.8553	19.8286	20.6476	20.7627	20.7955	19.4876	19.5102	19.4029
sp|Q8N4W9|ZN808_HUMAN	T870	Zinc finger protein 808 OS=Homo sapiens GN=ZNF808 PE=2 SV=2	0.0666848	0.375066	0.496379	0.00335917	EACDKVFSRKSHLKRHRIIHTGEKPYKCNECGKAFSDRSTL	4	2.028	0.2944	0.101694	1	1	20.9517	20.7293	20.7248	19.8553	19.8286	20.6476	20.7627	20.7955	19.4876	19.5102	19.4029
sp|Q96N58|ZN578_HUMAN	T253	Zinc finger protein 578 OS=Homo sapiens GN=ZNF578 PE=2 SV=1	0.0666848	0.375066	0.496379	0.00335917	EECDRVFSQKSNLERHKIIHTGEKPYKCNECHKTFSHRSSL	4	2.028	0.2944	0.101694	1	1	20.9517	20.7293	20.7248	19.8553	19.8286	20.6476	20.7627	20.7955	19.4876	19.5102	19.4029
sp|Q5JVG8|ZN506_HUMAN	T308	Zinc finger protein 506 OS=Homo sapiens GN=ZNF506 PE=2 SV=2	0.0666848	0.375066	0.496379	0.00335917	DKCGKAFISSSTLTKHEIIHTGEKPYKCEECGKAFNRSSNL	4	2.028	0.2944	0.101694	1	1	20.9517	20.7293	20.7248	19.8553	19.8286	20.6476	20.7627	20.7955	19.4876	19.5102	19.4029
sp|O75373|ZN737_HUMAN	T280	Zinc finger protein 737 OS=Homo sapiens GN=ZNF737 PE=2 SV=3	0.0666848	0.375066	0.496379	0.00335917	EECGKAFKRSSNLTTHKIIHTGEKPYKCEECGKAFKRSSIL	4	2.028	0.2944	0.101694	1	1	20.9517	20.7293	20.7248	19.8553	19.8286	20.6476	20.7627	20.7955	19.4876	19.5102	19.4029
sp|Q8TF32|ZN431_HUMAN	T311	Zinc finger protein 431 OS=Homo sapiens GN=ZNF431 PE=2 SV=2	0.0666848	0.375066	0.496379	0.00335917	EECGKAFNRSSHLTTHKIIHTGEKPYKCEECGKAFNQSSTL	4	2.028	0.2944	0.101694	1	1	20.9517	20.7293	20.7248	19.8553	19.8286	20.6476	20.7627	20.7955	19.4876	19.5102	19.4029
sp|Q8IYN0|ZN100_HUMAN	T340	Zinc finger protein 100 OS=Homo sapiens GN=ZNF100 PE=2 SV=2	0.0666848	0.375066	0.496379	0.00335917	TECGKAFNRSSHLTTHRIIHTGEKPYKCEECGKAFNQSSTL	4	2.028	0.2944	0.101694	1	1	20.9517	20.7293	20.7248	19.8553	19.8286	20.6476	20.7627	20.7955	19.4876	19.5102	19.4029
sp|P17019|ZN708_HUMAN	T191	Zinc finger protein 708 OS=Homo sapiens GN=ZNF708 PE=2 SV=4	0.0666848	0.375066	0.496379	0.00335917	KECGKSFCMLSQLTQHEIIHTGEKPYKCEECGKAFKKSSNL	4	2.028	0.2944	0.101694	1	1	20.9517	20.7293	20.7248	19.8553	19.8286	20.6476	20.7627	20.7955	19.4876	19.5102	19.4029
sp|Q9H8G1|ZN430_HUMAN	T340	Zinc finger protein 430 OS=Homo sapiens GN=ZNF430 PE=2 SV=3	0.0666848	0.375066	0.496379	0.00335917	EECGRAFNRSSHLTTHKIIHTGEKPYKCEECGKAFNQSSTL	4	2.028	0.2944	0.101694	1	1	20.9517	20.7293	20.7248	19.8553	19.8286	20.6476	20.7627	20.7955	19.4876	19.5102	19.4029
sp|O75437|ZN254_HUMAN	T289	Zinc finger protein 254 OS=Homo sapiens GN=ZNF254 PE=1 SV=3	0.0666848	0.375066	0.496379	0.00335917	EECGEAFNRSSNLTTHKIIHTGEKPYKCEECGKAFIWSSTL	4	2.028	0.2944	0.101694	1	1	20.9517	20.7293	20.7248	19.8553	19.8286	20.6476	20.7627	20.7955	19.4876	19.5102	19.4029
sp|A2RRD8|ZN320_HUMAN	T184	Zinc finger protein 320 OS=Homo sapiens GN=ZNF320 PE=2 SV=1	0.0666848	0.375066	0.496379	0.00335917	EECEKVFSCKSHLEIHRIIHTGEKPYKCKVCDKAFKHDSHL	4	2.028	0.2944	0.101694	1	1	20.9517	20.7293	20.7248	19.8553	19.8286	20.6476	20.7627	20.7955	19.4876	19.5102	19.4029
sp|A8MXY4|ZNF99_HUMAN	T385	Zinc finger protein 99 OS=Homo sapiens GN=ZNF99 PE=2 SV=2	0.0666848	0.375066	0.496379	0.00335917	EECSKAFSNFSALRKHEIIHTGEKPYKCEECGKAFKWSSKL	4	2.028	0.2944	0.101694	1	1	20.9517	20.7293	20.7248	19.8553	19.8286	20.6476	20.7627	20.7955	19.4876	19.5102	19.4029
sp|A8MTY0|ZN724_HUMAN	T445	Putative zinc finger protein 724 OS=Homo sapiens GN=ZNF724P PE=5 SV=3	0.0666848	0.375066	0.496379	0.00335917	EECGKAFNQFSQLTTHKIIHTGEKPYKCKECGKAFKRSSNL	4	2.028	0.2944	0.101694	1	1	20.9517	20.7293	20.7248	19.8553	19.8286	20.6476	20.7627	20.7955	19.4876	19.5102	19.4029
sp|Q96JC4|ZN479_HUMAN	T516	Zinc finger protein 479 OS=Homo sapiens GN=ZNF479 PE=2 SV=1	0.0666848	0.375066	0.496379	0.00335917	EECEQAFKWHSSLAKHKIIHTGEKPYKCE------------	4	2.028	0.2944	0.101694	1	1	20.9517	20.7293	20.7248	19.8553	19.8286	20.6476	20.7627	20.7955	19.4876	19.5102	19.4029
sp|Q96N22|ZN681_HUMAN	T333	Zinc finger protein 681 OS=Homo sapiens GN=ZNF681 PE=2 SV=2	0.0666848	0.375066	0.496379	0.00335917	KECGKAFNQSSHLTRHKIIHTGEKPYKCEECGKAFNQSSHL	4	2.028	0.2944	0.101694	1	1	20.9517	20.7293	20.7248	19.8553	19.8286	20.6476	20.7627	20.7955	19.4876	19.5102	19.4029
sp|Q8N7Q3|ZN676_HUMAN	T248	Zinc finger protein 676 OS=Homo sapiens GN=ZNF676 PE=2 SV=2	0.0666848	0.375066	0.496379	0.00335917	EECGKAFNRSSILTKHKIIHTGEKPYKCEECGKGFSSVSTL	4	2.028	0.2944	0.101694	1	1	20.9517	20.7293	20.7248	19.8553	19.8286	20.6476	20.7627	20.7955	19.4876	19.5102	19.4029
sp|Q03936|ZNF92_HUMAN	T224	Zinc finger protein 92 OS=Homo sapiens GN=ZNF92 PE=2 SV=2	0.0666848	0.375066	0.496379	0.00335917	EECGKAFNWSSTLTKHKIIHTGEKPYKCEECGKAFNRSSNL	4	2.028	0.2944	0.101694	1	1	20.9517	20.7293	20.7248	19.8553	19.8286	20.6476	20.7627	20.7955	19.4876	19.5102	19.4029
sp|A6NN14|ZN729_HUMAN	T371	Zinc finger protein 729 OS=Homo sapiens GN=ZNF729 PE=2 SV=3	0.0666848	0.375066	0.496379	0.00335917	EECGKAFSQSSTLRKHEIIHTGEKPYKCEECGKAFKWSSKL	4	2.028	0.2944	0.101694	1	1	20.9517	20.7293	20.7248	19.8553	19.8286	20.6476	20.7627	20.7955	19.4876	19.5102	19.4029
sp|P17038|ZNF43_HUMAN	T673	Zinc finger protein 43 OS=Homo sapiens GN=ZNF43 PE=2 SV=4	0.0666848	0.375066	0.496379	0.00335917	EECGKAFKWSSTLTKHKIIHTGEKPYKCEECGKAFKLSSTL	4	2.028	0.2944	0.101694	1	1	20.9517	20.7293	20.7248	19.8553	19.8286	20.6476	20.7627	20.7955	19.4876	19.5102	19.4029
sp|Q8TD23|ZN675_HUMAN	T279	Zinc finger protein 675 OS=Homo sapiens GN=ZNF675 PE=1 SV=3	0.0666848	0.375066	0.496379	0.00335917	EECGKAFNQSSHLTTHKIIHTGEKPYKCEECGKAFNQFSNL	4	2.028	0.2944	0.101694	1	1	20.9517	20.7293	20.7248	19.8553	19.8286	20.6476	20.7627	20.7955	19.4876	19.5102	19.4029
sp|P0CB33|ZN735_HUMAN	T404	Putative zinc finger protein 735 OS=Homo sapiens GN=ZNF735 PE=5 SV=1	0.0666848	0.375066	0.496379	0.00335917	EECDKAFKWHSSLAKHKIIHTGEKPYKCK------------	4	2.028	0.2944	0.101694	1	1	20.9517	20.7293	20.7248	19.8553	19.8286	20.6476	20.7627	20.7955	19.4876	19.5102	19.4029
sp|O43309|ZSC12_HUMAN	T325	Zinc finger and SCAN domain-containing protein 12 OS=Homo sapiens GN=ZSCAN12 PE=2 SV=1	0.0666848	0.375066	0.496379	0.00335917	EECGKAFRGRTVLIRHKIIHTGEKPYKCNECGKAFGRWSAL	4	2.028	0.2944	0.101694	1	1	20.9517	20.7293	20.7248	19.8553	19.8286	20.6476	20.7627	20.7955	19.4876	19.5102	19.4029
sp|Q6ZN08|ZNF66_HUMAN	T354	Putative zinc finger protein 66 OS=Homo sapiens GN=ZNF66P PE=5 SV=2	0.0666848	0.375066	0.496379	0.00335917	EECGKVFKYLSSLSTHKIIHTGEKPYKCEECGKAFNWSSHL	4	2.028	0.2944	0.101694	1	1	20.9517	20.7293	20.7248	19.8553	19.8286	20.6476	20.7627	20.7955	19.4876	19.5102	19.4029
sp|Q86XL3|ANKL2_HUMAN	S512	Ankyrin repeat and LEM domain-containing protein 2 OS=Homo sapiens GN=ANKLE2 PE=1 SV=4	0.227582	0.374878	0.330518	0.0351378	GELWSPDQTAEASHVSRYGGSPRDPVLTLRAFAGPLSPAKA	2,3	1.857	0.5525	0.010702	1	5	21.1532	21.528	21.6697	20.2421	20.2266	20.961	21.2926	21.4146	19.7258	19.8732	19.9794
sp|Q9UPT8|ZC3H4_HUMAN	T1210	Zinc finger CCCH domain-containing protein 4 OS=Homo sapiens GN=ZC3H4 PE=1 SV=3	0.372828	0.186892	0.0432283	0.41978	FVRKSALEQPETGKAGADGGTPTDRYNSYNRPRPKAAAAPA	4	2.503	0.4662	0.174835	0.98765	1	20.5659	20.4152	20.6857	20.1542	20.3868	20.3676	20.1451	20.0357	20.3656	19.8004	20.0847
sp|Q8TD55|PKHO2_HUMAN	S89	Pleckstrin homology domain-containing family O member 2 OS=Homo sapiens GN=PLEKHO2 PE=1 SV=1	0.148197	0.372767	0.485746	0.0372007	EKCQDLRALLKRKHRFILLRSPGNKVSDIKFQAPTGEEKES	3	1.534	0.3627	0.587281	1	2	20.2694	20.646	20.8612	20.7008	20.6889	20.3524	20.4631	20.5165	20.2369	20.2582	20.471
sp|Q86VF2|IGFN1_HUMAN	S1012:S1014:T1018	Immunoglobulin-like and fibronectin type III domain-containing protein 1 OS=Homo sapiens GN=IGFN1 PE=1 SV=2	0.0487046	0.370196	0.809314	0.0164195	RSVTVTKDGLTQLLIPVAGLSDSGLYTVVLRTLQGKEVAHS,VTVTKDGLTQLLIPVAGLSDSGLYTVVLRTLQGKEVAHSFR,KDGLTQLLIPVAGLSDSGLYTVVLRTLQGKEVAHSFRIRVA	3	1.067	0.2418	1.32004	0.11111	1	18.223	18.4394	17.8934	17.9205	17.9939	18.2759	18.1861	17.9478	17.4951	17.7099	17.5561
sp|Q9P273|TEN3_HUMAN	S127	Teneurin-3 OS=Homo sapiens GN=TENM3 PE=2 SV=3	-0.14098	0.369274	0.173708	0.00224687	HRGYSISAGSDADTENEAVMSPEHAMRLWGRGVKSGRSSCL	3	4.815	0.7834	0.022459	1	2	18.9101	19.1426	18.966	19.1444	19.1824	19.1033	19.1692	19.1692	18.8244	18.7315	18.8265
sp|P51587|BRCA2_HUMAN	Y91	Breast cancer type 2 susceptibility protein OS=Homo sapiens GN=BRCA2 PE=1 SV=2	0.0689548	0.369268	0.82077	0.0450704	YNQLASTPIIFKEQGLTLPLYQSPVKELDKFKLDLGRNVPN	3	1.349	0.4789	0.287282	0.99066	1	14.7791	14.5643	15.4386	13.9935	13.849	14.8666	14.7384	14.9701	13.7024	13.5148	13.4387
sp|Q09666|AHNK_HUMAN	S3412	Neuroblast differentiation-associated protein AHNAK OS=Homo sapiens GN=AHNAK PE=1 SV=2	-0.0282768	0.368059	0.910993	0.00374078	VEVQGKVKGSKFKMPFLSISSPKVSMPDVELNLKSPKVKGD	2,3,4	3.046	0.651	0.206161	1	7	22.2167	22.8273	22.8555	21.3773	21.3257	22.4886	22.8434	22.6524	21.0217	20.9901	20.9386
sp|Q7L2J0|MEPCE_HUMAN	T368:S370	7SK snRNA methylphosphate capping enzyme OS=Homo sapiens GN=MEPCE PE=1 SV=1	-0.982689	0.365032	0.049633	0.680516	AASVISAPPSSSSRHRKRRRTSSKSEAGARGGGQGSKEKGR,SVISAPPSSSSRHRKRRRTSSKSEAGARGGGQGSKEKGRGS	3	1.079	0.291	0.353116	0.49716	1	15.7295	16.1627	15.463	16.1013	17.4326	17.0635	17.0195	16.2203	16.4329	16.6751	16.0979
sp|P35367|HRH1_HUMAN	S378	Histamine H1 receptor OS=Homo sapiens GN=HRH1 PE=1 SV=1	0.114203	0.363932	0.415631	0.0457509	FSRTDSDTTTETAPGKGKLRSGSNTGLDYIKFTWKRLRSHS	2	1.742	0.3157	0.223515	0.49908	1	19.1455	19.5243	19.397	19.3014	19.2431	19.1842	19.2384	19.3016	18.7313	18.9699	19.0237
sp|P38159|RBMX_HUMAN	T216	RNA-binding motif protein, X chromosome OS=Homo sapiens GN=RBMX PE=1 SV=3	0.0772312	0.363931	0.670151	0.0163487	REPLPSRRDVYLSPRDDGYSTKDSYSSRDYPSSRDTRDYAP	3	1.202	0.2712	0.183951	0.33333	1	20.0996	20.4394	20.2816	19.8112	19.8506	19.9323	20.3792	20.2774	19.3825	19.4423	19.5762
sp|Q96E39|RMXL1_HUMAN	T216	RNA binding motif protein, X-linked-like-1 OS=Homo sapiens GN=RBMXL1 PE=1 SV=1	0.0772312	0.363931	0.670151	0.0163487	REPLPSRRDVYLSPRDDGYSTKDSYSSRDYPSSRDTRDYAP	3	1.202	0.2712	0.183951	0.33333	1	20.0996	20.4394	20.2816	19.8112	19.8506	19.9323	20.3792	20.2774	19.3825	19.4423	19.5762
sp|Q6IQ22|RAB12_HUMAN	S21	Ras-related protein Rab-12 OS=Homo sapiens GN=RAB12 PE=1 SV=3	-0.008882	0.362583	0.959679	0.0016628	MDPGAALQRRAGGGGGLGAGSPALSGGQGRRRKQPPRPADF	2	2.831	0.7898	0.82908	1	1	20.3488	20.7422	20.3815	19.3996	19.4248	20.3194	20.6872	20.4926	19.0008	19.0895	19.0585
sp|Q92945|FUBP2_HUMAN	T100	Far upstream element-binding protein 2 OS=Homo sapiens GN=KHSRP PE=1 SV=4	0.118152	0.361666	0.0454005	0.494161	RARQIAAKIGGDAATTVNNSTPDFGFGGQKRQLEDGDQPES	3	5.383	0.7397	0.217799	1	3	21.912	21.9457	21.8369	19.4491	20.1667	21.7866	21.8147	21.7389	19.7235	19.6476	18.9676
sp|O75781|PALM_HUMAN	T141:T145	Paralemmin-1 OS=Homo sapiens GN=PALM PE=1 SV=2	-0.0527963	0.36117	0.625409	0.012884	PAPSPAKEERKTEVVMNSQQTPVGTPKDKRVSNTPLRTVDG,PAKEERKTEVVMNSQQTPVGTPKDKRVSNTPLRTVDGSPMM	3,4	2.599	0.4473	0.993723	1	3	21.5141	21.7058	21.3996	21.2044	21.1421	21.6609	21.5652	21.5517	20.8734	20.8644	20.6985
sp|P35269|T2FA_HUMAN	S377:S380:S385	General transcription factor IIF subunit 1 OS=Homo sapiens GN=GTF2F1 PE=1 SV=2	0.361092	-0.0777693	0.0275844	0.865155	ASSALFMAKKKTPPKRERKPSGGSSRGNSRPGTPSAEGGST,ALFMAKKKTPPKRERKPSGGSSRGNSRPGTPSAEGGSTSST,KKKTPPKRERKPSGGSSRGNSRPGTPSAEGGSTSSTLRAAA	3,4	2.504	0.46	0.079641	0.49737	3	20.3049	20.0665	20.0508	20.7543	20.0358	19.8221	19.6618	19.855	20.4563	20.3261	20.6362
sp|Q9Y2W2|WBP11_HUMAN	S353:S361	WW domain-binding protein 11 OS=Homo sapiens GN=WBP11 PE=1 SV=1	0.0756952	0.359992	0.691719	0.0370623	MMLRMAGQEIPEEGREVEEFSEDDDEDDSDDSEAEKQSQKQ,EIPEEGREVEEFSEDDDEDDSDDSEAEKQSQKQHKEESHSD	4	4.724	0.7142	0.130763	0.99994	2	17.7671	17.6919	17.6538	17.8849	18.0115	17.8673	17.703	17.3154	17.6433	17.6387	17.4827
sp|O75533|SF3B1_HUMAN	T244	Splicing factor 3B subunit 1 OS=Homo sapiens GN=SF3B1 PE=1 SV=3	-0.203152	0.358915	0.04145	0.394141	PGHTPSLRWDETPGRAKGSETPGATPGSKIWDPTPSHTPAG	2,3	2.475	0.6372	0.859582	0.99999	3	21.9477	22.068	22.1011	19.5405	20.0488	22.1482	22.3194	22.2587	19.5325	19.8026	18.9721
sp|Q5VZ89|DEN4C_HUMAN	S1042:S1049:S1060	DENN domain-containing protein 4C OS=Homo sapiens GN=DENND4C PE=1 SV=2	0.0199758	0.358622	0.886861	0.0467235	EENRESGMTTAFIHALERRSSLPLDHGSPAQENPESEKSSP,MTTAFIHALERRSSLPLDHGSPAQENPESEKSSPAVSRSKT,RSSLPLDHGSPAQENPESEKSSPAVSRSKTFTGRFKQQTPS	4	2.842	0.2402	0.065331	0.16665	2	20.9867	20.9778	21.2634	20.0386	20.1783	20.9669	20.9598	21.2412	19.8123	19.6362	19.801
sp|Q8IY92|SLX4_HUMAN	S1044	Structure-specific endonuclease subunit SLX4 OS=Homo sapiens GN=SLX4 PE=1 SV=3	0.0345468	0.358037	0.594617	0.0439513	PWQASPPHPCRFLLGPPQGGSPRGSHHTSGSSLSTPRSRGG	2	2.553	0.6981	0.06866	1	2	21.026	21.1573	21.1122	20.4881	20.5186	21.011	21.1547	21.0261	19.9836	20.2101	20.2423
sp|Q14693|LPIN1_HUMAN	S162	Phosphatidate phosphatase LPIN1 OS=Homo sapiens GN=LPIN1 PE=2 SV=2	0.0278178	0.356822	0.826005	0.00718427	PSETPSSSSVVKKRRKRRRKSQLDSLKRDDNMNTSEDEDMF	3	1.448	0.4917	0.558813	1	1	20.5312	20.1897	20.2767	19.9964	20.0534	20.2908	20.406	20.2174	19.7297	19.695	19.5794
sp|Q05682|CALD1_HUMAN	S155	Caldesmon OS=Homo sapiens GN=CALD1 PE=1 SV=3	0.256795	0.355485	0.252375	0.0338093	RRMQNDTAENETTEKEEKSESRQERYEIEETETVTKSYQKN	4	1.685	0.5484	0.428235	0.49995	1	17.2391	17.438	17.7949	17.6437	17.7007	17.3764	17.1954	17.1298	17.3002	17.1909	17.4591
sp|P16383|GCFC2_HUMAN	S47	GC-rich sequence DNA-binding factor 2 OS=Homo sapiens GN=GCFC2 PE=1 SV=2	-0.01866	0.355237	0.736803	0.00901708	AEPGAPRELPVPGSAEEEPPSGGGRAQVAGLPHRVRGPRGR	2,3	3.173	0.7189	0.706558	1	2	19.371	19.494	19.3447	18.2921	18.3469	19.4069	19.4613	19.3975	17.9298	18.061	17.9019
sp|Q32NC0|CR021_HUMAN	T139	UPF0711 protein C18orf21 OS=Homo sapiens GN=C18orf21 PE=1 SV=1	0.120584	0.353874	0.00581806	0.0362088	SFVSTLKSNPATPTSKLSLKTPERRTANPNHDMSGSKGKSP	2	0.855	0.2854	1.2286	1	1	19.8852	19.8533	19.9047	18.801	18.8609	19.7671	19.7454	19.769	18.4175	18.3779	18.6357
sp|P55081|MFAP1_HUMAN	S30	Microfibrillar-associated protein 1 OS=Homo sapiens GN=MFAP1 PE=1 SV=2	0.0146809	0.353779	0.858014	0.00329122	QPPIQSTAGAVPVRNEKGEISMEKVKVKRYVSGKRPDYAPM	2,3	1.655	0.5101	0.007971	1	7	24.2534	24.0692	24.0847	23.7411	23.6912	24.2192	24.0786	24.0655	23.3488	23.4234	23.3149
sp|P40818|UBP8_HUMAN	T737	Ubiquitin carboxyl-terminal hydrolase 8 OS=Homo sapiens GN=USP8 PE=1 SV=1	-0.0237713	0.352329	0.643323	0.0342006	YSSPDITQAIQEEEKRKPTVTPTVNRENKPTCYPKAEISRL	2,3	2.464	0.4752	0.513273	0.99998	2	21.7072	21.6404	21.6626	20.2868	20.405	21.6105	21.7354	21.7357	19.9704	20.0861	19.9242
sp|Q9H8Y5|ANKZ1_HUMAN	S258	Ankyrin repeat and zinc finger domain-containing protein 1 OS=Homo sapiens GN=ANKZF1 PE=1 SV=1	0.268739	0.352284	0.048926	0.274085	VRAKRGTAQGLRDARGGPSHSAGANLRRYNEATLYKDVRDL	2,3	1.22	0.468	0.085587	0.99686	2	18.931	18.9461	19.1126	16.8224	17.1601	18.8433	18.7497	18.5905	16.833	16.8459	16.2379
sp|Q9NQX3|GEPH_HUMAN	S319	Gephyrin OS=Homo sapiens GN=GPHN PE=1 SV=1	-0.280354	0.351185	0.0266636	0.407318	ILRASHSAVDITKVARRHRMSPFPLTSMDKAFITVLEMTPV	4	2.181	0.3398	0.772015	1	1	17.4803	17.5559	17.6815	18.5971	18.0396	17.9564	17.7596	17.8427	17.6985	18.0593	18.1436
sp|O75533|SF3B1_HUMAN	S242	Splicing factor 3B subunit 1 OS=Homo sapiens GN=SF3B1 PE=1 SV=3	-0.383841	0.351104	0.00563731	0.549996	ETPGHTPSLRWDETPGRAKGSETPGATPGSKIWDPTPSHTP	3	2.305	0.5887	0.601409	0.5	1	17.0385	17.2056	17.1586	14.7523	15.5067	17.4353	17.5094	17.6095	15.3693	14.7876	14.1784
sp|Q92771|DDX12_HUMAN	S63	Putative ATP-dependent RNA helicase DDX12 OS=Homo sapiens GN=DDX12P PE=5 SV=3	0.0987455	0.350541	0.561166	0.0197188	EDFMAELYRVLEAGKIGIFESPTGTGKSLSLICGALSWLRD	2,3	2.228	0.4964	0.616999	1	2	20.6184	20.5537	20.8921	20.8458	20.7525	20.4416	20.5076	20.8188	20.3354	20.4687	20.5418
sp|A8MPP1|D11L8_HUMAN	S44	Putative ATP-dependent RNA helicase DDX11-like protein 8 OS=Homo sapiens GN=DDX11L8 PE=1 SV=1	0.0987455	0.350541	0.561166	0.0197188	EDFMAELYRVLEAGKIGIFESPTGTGKSLSLICGALSWLRD	2,3	2.228	0.4964	0.616999	1	2	20.6184	20.5537	20.8921	20.8458	20.7525	20.4416	20.5076	20.8188	20.3354	20.4687	20.5418
sp|Q96FC9|DDX11_HUMAN	S44	Probable ATP-dependent RNA helicase DDX11 OS=Homo sapiens GN=DDX11 PE=1 SV=1	0.0987455	0.350541	0.561166	0.0197188	EDFMAELYRVLEAGKIGIFESPTGTGKSLSLICGALSWLRD	2,3	2.228	0.4964	0.616999	1	2	20.6184	20.5537	20.8921	20.8458	20.7525	20.4416	20.5076	20.8188	20.3354	20.4687	20.5418
sp|Q86UU1|PHLB1_HUMAN	T970	Pleckstrin homology-like domain family B member 1 OS=Homo sapiens GN=PHLDB1 PE=1 SV=1	-0.0415424	0.35049	0.773541	0.0385112	LPAKASRQLQVYRSKMDGEATSPLPRTRSGPLPSSSGSSSS	3	1.368	0.4817	0.383114	0.49999	1	21.4486	21.8221	21.723	20.3279	20.4394	21.6277	21.8522	21.6384	20.0334	20.0977	19.9684
sp|O15027|SC16A_HUMAN	T1147	Protein transport protein Sec16A OS=Homo sapiens GN=SEC16A PE=1 SV=3	0.080166	0.3501	0.755058	0.0121961	SAFGDRPEKRDNNWRYDPRFTGSFDDDPDPHRDPYGEEVDR	3	2.031	0.579	0.029895	0.5	1	17.8586	17.7885	18.2339	17.1187	17.1177	17.6274	17.7518	18.2613	16.731	16.7271	16.8461
sp|Q9BW62|KATL1_HUMAN	S145	Katanin p60 ATPase-containing subunit A-like 1 OS=Homo sapiens GN=KATNAL1 PE=1 SV=1	0.158229	0.348583	0.0407868	0.109641	KEMAGVGARGPVGRAHPISKSEKPSTSRDKDYRARGRDDKG	4	1.505	0.2764	0.338316	0.96629	1	17.7348	17.738	17.769	17.2116	17.1221	17.6136	17.6367	17.5167	17.0202	16.8677	16.5669
sp|O14686|MLL2_HUMAN	T2240	Histone-lysine N-methyltransferase MLL2 OS=Homo sapiens GN=MLL2 PE=1 SV=2	0.0950804	0.348541	0.472565	0.034838	AGQPGEFHTTPPGTPRHQPSTPDPFLKPRCPSLDNLAVPES	3,4	2.69	0.6706	0.115456	1	2	23.576	23.5358	23.8277	22.519	22.6035	23.4864	23.4623	23.7055	22.0565	22.2563	22.3252
sp|Q04695|K1C17_HUMAN	S11	Keratin, type I cytoskeletal 17 OS=Homo sapiens GN=KRT17 PE=1 SV=2	-0.0886254	0.347165	0.789757	0.0393276	----------MTTSIRQFTSSSSIKGSSGLGGGSSRTSCRL	2	1.829	0.4855	1.02797	0.33271	1	19.868	20.4849	20.13	18.6104	18.7334	19.7745	20.6311	20.3431	18.4134	18.2451	18.3158
sp|O15169|AXIN1_HUMAN	S486:S493	Axin-1 OS=Homo sapiens GN=AXIN1 PE=1 SV=2	0.346523	0.316285	0.0224423	0.171743	NPESILDEHVQRVLRTPGRQSPGPGHRSPDSGHVAKMPVAL,EHVQRVLRTPGRQSPGPGHRSPDSGHVAKMPVALGGAASGH	4	2.803	0.482	0.347615	0.99239	1	16.3142	16.1675	16.1474	15.0863	15.3244	15.9336	15.7158	15.9401	14.9253	14.9847	14.7573
sp|P49792|RBP2_HUMAN	T1412	E3 SUMO-protein ligase RanBP2 OS=Homo sapiens GN=RANBP2 PE=1 SV=2	0.289718	0.346481	0.0408961	0.0356174	ETVFTPKTSPENVQDRFALVTPKKEGHWDCSICLVRNEPTV	3	1.506	0.3716	0.395794	1	2	22.4379	22.4545	22.5849	21.6877	21.7479	22.3392	22.1918	22.0771	21.5089	21.2378	21.3673
sp|Q5T3I0|GPTC4_HUMAN	S137	G patch domain-containing protein 4 OS=Homo sapiens GN=GPATCH4 PE=1 SV=2	0.0839902	0.345287	0.608498	0.031957	SGGEKPNKDLESCSDDDNQGSKSPKILTDEMLLQACEGRTA	5	1.789	0.4723	1.90316	0.49999	1	19.3045	19.4224	19.7575	20.7234	20.6413	19.4787	19.4382	19.3157	20.1929	20.4566	20.3616
sp|O14613|BORG1_HUMAN	S31	Cdc42 effector protein 2 OS=Homo sapiens GN=CDC42EP2 PE=1 SV=1	-0.0539511	0.344674	0.720937	0.000160748	RGSRKGKKEKLRDLLSSDMISPPLGDFRHTIHIGSGGGSDM	3	3.261	0.7001	0.195412	1	1	15.6403	15.9674	15.9653	16.0549	16.0668	16.0137	15.9865	15.7348	15.7121	15.6991	15.7373
sp|Q12815|TROAP_HUMAN	S188	Tastin OS=Homo sapiens GN=TROAP PE=1 SV=3	0.342758	-0.13245	0.0362383	0.293182	RASAYLAPRTPTHRLDPARASCFSRLEGPGPRGRTLCPQRL	2	1.126	0.341	0.742332	0.99482	1	20.0913	19.8229	19.9551	19.7148	19.7234	19.616	19.6585	19.5666	20.0373	19.7812	19.7363
sp|A5PL33|KRBA1_HUMAN	S288	Protein KRBA1 OS=Homo sapiens GN=KRBA1 PE=2 SV=3	0.112415	0.342625	0.0595195	0.00334575	PLQGLLHCLKELPEAQDRHPSPSGVGNRRLQENPGAWKRGS	3,4	2.513	0.6275	0.033021	0.99062	2	19.7291	19.7586	19.7544	19.5082	19.5466	19.6959	19.5922	19.6168	19.2101	19.1867	19.1576
sp|Q86XL3|ANKL2_HUMAN	S268	Ankyrin repeat and LEM domain-containing protein 2 OS=Homo sapiens GN=ANKLE2 PE=1 SV=4	0.0302542	0.342603	0.904671	0.0205214	KFARGICDYFPSPSKTSLPLSPVKTAPLFSNDRLKDGLCLS	2	1.723	0.321	0.024746	1	2	24.3759	24.8783	24.714	22.648	22.7428	24.2627	24.8651	24.7497	22.2454	22.4449	22.3682
sp|Q5T5U3|RHG21_HUMAN	S440:T441	Rho GTPase-activating protein 21 OS=Homo sapiens GN=ARHGAP21 PE=1 SV=1	0.340467	0.0308704	0.0294361	0.856862	STTDYNQVVPNRTTLQGRRRSTSHDRVPQSVQIRQRSVSQE,TTDYNQVVPNRTTLQGRRRSTSHDRVPQSVQIRQRSVSQER	4	1.727	0.5507	1.11087	0.33333	1	18.8975	18.6886	18.8962	18.2539	18.4211	18.4012	18.4229	18.6367	18.4326	18.4465	18.0409
sp|Q9NYF8|BCLF1_HUMAN	S578	Bcl-2-associated transcription factor 1 OS=Homo sapiens GN=BCLAF1 PE=1 SV=2	-0.0941494	0.338883	0.516879	0.0392348	DSNRPASLTKDRLLASTLVHSVKKEQEFRSIFDHIKLPQAS	3,4	3.147	0.5786	0.509601	1	4	21.54	21.7627	21.6472	20.6189	20.7326	21.5197	21.8477	21.8651	20.3993	20.3508	20.2605
sp|Q13595|TRA2A_HUMAN	Y264:Y265	Transformer-2 protein homolog alpha OS=Homo sapiens GN=TRA2A PE=1 SV=1	0.338876	0.163914	0.0311853	0.625499	RGYDRYEDYDYRYRRRSPSPYYSRYRSRSRSRSYSPRRY--,GYDRYEDYDYRYRRRSPSPYYSRYRSRSRSRSYSPRRY---	2	1.022	0.316	0.287366	0.16626	1	16.9964	16.8673	16.9957	16.7325	16.2513	16.5155	16.5567	16.7706	16.3877	16.0564	16.5398
sp|P62995|TRA2B_HUMAN	Y268:Y269	Transformer-2 protein homolog beta OS=Homo sapiens GN=TRA2B PE=1 SV=1	0.338876	0.163914	0.0311853	0.625499	GGWRAAQDRDQIYRRRSPSPYYSRGGYRSRSRSRSYSPRRY,GWRAAQDRDQIYRRRSPSPYYSRGGYRSRSRSRSYSPRRY-	2	1.022	0.316	0.287366	0.16626	1	16.9964	16.8673	16.9957	16.7325	16.2513	16.5155	16.5567	16.7706	16.3877	16.0564	16.5398
sp|P30414|NKTR_HUMAN	S1200	NK-tumor recognition protein OS=Homo sapiens GN=NKTR PE=1 SV=2	0.210746	0.338592	0.104545	0.0412291	SSMSESKVLGEVGKQDSSSASLASAGESTGKKEVAEKSQIN	4	2.441	0.5096	0.403082	0.33252	1	20.7101	20.8579	20.9914	20.5454	20.608	20.5801	20.7264	20.6206	20.0852	20.2652	20.3639
sp|Q9HBE1|PATZ1_HUMAN	S282	POZ-, AT hook-, and zinc finger-containing protein 1 OS=Homo sapiens GN=PATZ1 PE=1 SV=1	-0.125097	0.338503	0.603956	0.0497092	TGKRGRGRPRKANLLDSMFGSPGGLREAGILPCGLCGKVFT	3	2.432	0.6674	0.124656	1	1	19.7801	20.1781	20.028	19.2387	19.3432	20.2774	20.3337	19.7504	19.0554	19.0293	18.7725
sp|Q4G0F5|VP26B_HUMAN	S302	Vacuolar protein sorting-associated protein 26B OS=Homo sapiens GN=VPS26B PE=1 SV=2	-0.218063	0.338332	0.222978	0.0398897	RRYFKQQEVVLWRKGDIVRKSMSHQAAIASQRFEGTTSLGE	2,3	2.79	0.7422	0.003958	1	5	19.0467	19.2027	18.9552	18.8728	18.9979	19.2667	19.5122	19.0799	18.5886	18.6967	18.5058
sp|Q5JSZ5|PRC2B_HUMAN	S243	Protein PRRC2B OS=Homo sapiens GN=PRRC2B PE=1 SV=2	0.138037	0.338119	0.351812	0.00525307	LSTSPTELGSRNSSTGDGAPSSACTSDSKDPSLRPAQPVRK	5	1.875	0.5563	0.349495	0.24999	1	20.268	20.1275	20.2001	19.5302	19.4754	20.0238	19.8838	20.2739	19.1718	19.225	19.0973
sp|Q7KZI7|MARK2_HUMAN	T467	Serine/threonine-protein kinase MARK2 OS=Homo sapiens GN=MARK2 PE=1 SV=2	0.235712	0.336978	0.110231	0.0141003	ASSTAKVPASPLPGLERKKTTPTPSTNSVLSTSTNRSRNSP	3,4	3.655	0.6594	0.112901	0.99483	5	22.0049	21.8278	21.9051	21.6506	21.7165	21.8042	21.4954	21.731	21.4054	21.2368	21.3975
sp|O94921|CDK14_HUMAN	S95	Cyclin-dependent kinase 14 OS=Homo sapiens GN=CDK14 PE=1 SV=3	0.336966	0.24069	0.019747	0.0322126	RTQSTFDPFEKPANQVKRVHSENNACINFKTSSTGKESPKV	3	3.359	0.6484	0.530514	1	1	19.2442	19.0527	19.2591	18.8935	18.9409	18.7888	18.8422	18.9141	18.7381	18.5706	18.7208
sp|Q14966|ZN638_HUMAN	S383	Zinc finger protein 638 OS=Homo sapiens GN=ZNF638 PE=1 SV=2	-0.0020197	0.336441	0.993952	0.0425857	HVGSRGSKKNYQSQADIPIRSPFGIVKASWLPKFSHADAQK	3,4	3.061	0.6574	0.440609	1	4	22.0947	22.3585	22.6935	21.2718	21.2004	22.0641	22.3987	22.69	20.8082	20.8247	21.0661
sp|Q9UQ35|SRRM2_HUMAN	S1541:S1550	Serine/arginine repetitive matrix protein 2 OS=Homo sapiens GN=SRRM2 PE=1 SV=2	-0.0930851	0.335637	0.444887	0.00570337	SSVDQKTVARTPLGQRSRSGSSQELDVKPSASPQERSESDS,RTPLGQRSRSGSSQELDVKPSASPQERSESDSSPDSKAKTR	3	2.036	0.6331	0.245768	0.49996	1	20.1951	20.3728	20.0585	20.2867	20.2517	20.2226	20.2683	20.4147	19.8603	19.9853	19.955
sp|Q9UQ35|SRRM2_HUMAN	S992:S994	Serine/arginine repetitive matrix protein 2 OS=Homo sapiens GN=SRRM2 PE=1 SV=2	-0.0887186	0.335363	0.52513	0.0489732	SSSPDTKVKPETPPRQSHSGSISPYPKVKAQTPPGPSLSGS,SPDTKVKPETPPRQSHSGSISPYPKVKAQTPPGPSLSGSKS	2,3	2.056	0.5029	0.196958	0.99997	2	20.9909	21.0333	20.8449	19.6354	19.591	20.8722	21.0142	21.2489	19.246	19.1521	19.4356
sp|Q5VWG9|TAF3_HUMAN	T339:T343	Transcription initiation factor TFIID subunit 3 OS=Homo sapiens GN=TAF3 PE=1 SV=1	0.0556278	0.335107	0.449386	0.0359605	KSPKSPKVTTHIPQTPVRPETPNRTPSATLSEKISKETIQV,SPKVTTHIPQTPVRPETPNRTPSATLSEKISKETIQVKQIQ	5	3.145	0.2941	0.906382	0.4973	1	19.2684	19.3578	19.4332	19.3547	19.4594	19.2088	19.3189	19.3648	19.0752	19.0079	19.1327
sp|P51531|SMCA2_HUMAN	S1512:S1516:S1528	Probable global transcription activator SNF2L2 OS=Homo sapiens GN=SMARCA2 PE=1 SV=2	0.334857	0.26602	0.223842	0.0288571	SIVLQSVFKSARQKIAKEEESEDESNEEEEEEDEEESESEA,QSVFKSARQKIAKEEESEDESNEEEEEEDEEESESEAKSVK,KEEESEDESNEEEEEEDEEESESEAKSVKVKIKLNKKDDKG	4	3.487	0.6315	1.36285	0.99997	1	16.2793	16.4005	16.8656	16.8559	16.9154	16.4643	16.1033	15.9733	16.5941	16.5362	16.7286
sp|P50579|AMPM2_HUMAN	S74	Methionine aminopeptidase 2 OS=Homo sapiens GN=METAP2 PE=1 SV=1	0.0244186	0.334688	0.896122	0.0493668	QEPDKESGASVDEVARQLERSALEDKERDEDDEDGDGDGDG	3,4,5	5.289	0.755	0.023303	1	26	24.5091	24.8408	24.8444	23.742	23.8797	24.4435	24.7847	24.8928	23.3825	23.6016	23.4444
sp|P51858|HDGF_HUMAN	S202	Hepatoma-derived growth factor OS=Homo sapiens GN=HDGF PE=1 SV=1	0.333819	0.157523	0.0219903	0.160291	AATLEVERPLPMEVEKNSTPSEPGSGRGPPQEEEEEEDEEE	4	3.342	0.5392	1.65039	0.3321	1	15.9206	16.0291	16.0776	16.1524	16.0352	15.8011	15.5577	15.667	16.0131	15.964	15.8317
sp|P30414|NKTR_HUMAN	S327	NK-tumor recognition protein OS=Homo sapiens GN=NKTR PE=1 SV=2	0.247281	0.333108	0.215838	0.00533901	EPEPKIPDVAPIVSDQKPSVSKSGRKIKGRGTIRYHTPPRS	4	2.417	0.5511	0.611175	0.5	1	21.3594	21.626	21.8461	20.093	20.1489	21.3114	21.2759	21.5024	19.774	19.7477	19.8419
sp|Q9UJX3|APC7_HUMAN	S125	Anaphase-promoting complex subunit 7 OS=Homo sapiens GN=ANAPC7 PE=1 SV=4	-0.141877	0.332122	0.0497572	0.128135	QQKKALSKTSKVRPSTGNSASTPQSQCLPSEIEVKYKMAEC	4	4.185	0.3826	2.05634	0.96582	1	18.4291	18.3912	18.4221	18.8453	18.7397	18.5436	18.4997	18.6247	18.6312	18.1857	18.5642
sp|Q9ULU4|PKCB1_HUMAN	S490:S495	Protein kinase C-binding protein 1 OS=Homo sapiens GN=ZMYND8 PE=1 SV=2	0.0545253	0.33169	0.612654	0.00155063	DKSTASPASTKTGQAGSLSGSPKPFSPQLSAPITTKTDKTS,SPASTKTGQAGSLSGSPKPFSPQLSAPITTKTDKTSTTGSI	3	3.507	0.2954	1.67227	0.49999	1	20.24	20.3613	20.4341	19.2307	19.2668	20.2071	20.2129	20.4518	18.8895	18.9067	18.9551
sp|P06748|NPM_HUMAN	S217:T219:S222	Nucleophosmin OS=Homo sapiens GN=NPM1 PE=1 SV=2	0.331641	0.181474	0.0481381	0.108596	RDTPAKNAQKSNQNGKDSKPSSTPRSKGQESFKKQEKTPKT,TPAKNAQKSNQNGKDSKPSSTPRSKGQESFKKQEKTPKTPK,KNAQKSNQNGKDSKPSSTPRSKGQESFKKQEKTPKTPKGPS	3,4	2.255	0.2909	0.016748	0.33332	5	23.9919	24.0325	24.2872	23.627	23.5991	23.7499	23.6821	23.8847	23.3475	23.3829	23.5643
sp|Q9NYV4|CDK12_HUMAN	S341:S343:S345	Cyclin-dependent kinase 12 OS=Homo sapiens GN=CDK12 PE=1 SV=2	0.331611	0.167178	0.0233151	0.439779	GRSPSPYGRRRSSSPFLSKRSLSRSPLPSRKSMKSRSRSPA,SPSPYGRRRSSSPFLSKRSLSRSPLPSRKSMKSRSRSPAYS,SPYGRRRSSSPFLSKRSLSRSPLPSRKSMKSRSRSPAYSRH	2,3	1.165	0.4666	0.276907	1	4	21.545	21.5886	21.4116	20.3386	20.0543	21.1422	21.0859	21.3222	19.9566	20.039	20.0922
sp|P10809|CH60_HUMAN	Y227	60 kDa heat shock protein, mitochondrial OS=Homo sapiens GN=HSPD1 PE=1 SV=2	0.19136	0.329987	0.394121	0.0243681	LNDELEIIEGMKFDRGYISPYFINTSKGQKCEFQDAYVLLS	2	1.494	0.4531	0.527688	0.5	1	19.357	19.2053	19.2241	19.2286	19.1877	19.3966	19.0278	18.788	18.9972	18.845	18.7924
sp|O14874|BCKD_HUMAN	S31	[3-methyl-2-oxobutanoate dehydrogenase [lipoamide]] kinase, mitochondrial OS=Homo sapiens GN=BCKDK PE=1 SV=2	0.0929039	0.327639	0.0400428	0.156523	PGGGLPLRPLLGPALALRARSTSATDTHHVEMARERSKTVT	2,3,4	2.979	0.6546	0.025495	0.99998	12	20.2228	20.1971	20.1886	20.2536	20.1767	20.0799	20.1553	20.0946	19.5856	20.0197	20.0572
sp|Q7Z6B7|SRGP1_HUMAN	S1027	SLIT-ROBO Rho GTPase-activating protein 1 OS=Homo sapiens GN=SRGAP1 PE=1 SV=1	0.0254017	0.327418	0.90712	0.00839031	ESLSPLHNVALRSSEPQIRRSTSSSSDTMSTFKPMVAPRMG	3	1.782	0.3866	0.497592	0.99936	1	18.3371	18.8093	18.6332	17.4391	17.3807	18.4584	18.8662	18.3789	17.0459	17.1694	17.032
sp|Q9UGI8|TES_HUMAN	T215	Testin OS=Homo sapiens GN=TES PE=1 SV=1	-0.0287614	0.327371	0.899611	0.0392207	PCEMDAQGPKQMNIPGGDRSTPAAVGAMEDKSAEHKRTQYS	3	2.928	0.627	0.901702	0.5	2	19.8705	20.0156	19.6137	18.5174	18.6139	20.047	20.0301	19.509	18.2955	18.2118	18.2075
sp|Q5VZK9|LR16A_HUMAN	S1068	Leucine-rich repeat-containing protein 16A OS=Homo sapiens GN=LRRC16A PE=1 SV=1	0.193416	0.327346	0.032686	0.0176802	ESHELNEGGDEKKKRDSRKSSGFLNLIKSRSKSERPPTILM	3	2.348	0.4919	1.02842	0.99878	2	19.2156	19.2817	19.1957	18.6711	18.7147	19.1293	19.001	18.9825	18.4747	18.3236	18.2983
sp|P06748|NPM_HUMAN	T237:S242	Nucleophosmin OS=Homo sapiens GN=NPM1 PE=1 SV=2	0.128965	0.326977	0.524869	0.0318948	SSTPRSKGQESFKKQEKTPKTPKGPSSVEDIKAKMQASIEK,SKGQESFKKQEKTPKTPKGPSSVEDIKAKMQASIEKGGSLP	3,4	1.778	0.4258	0.282426	0.49998	2	21.366	21.8542	21.8827	20.7848	20.896	21.5444	21.6454	21.5262	20.4002	20.5415	20.5986
sp|Q9H8W4|PKHF2_HUMAN	S16	Pleckstrin homology domain-containing family F member 2 OS=Homo sapiens GN=PLEKHF2 PE=1 SV=1	0.231656	0.326571	0.310881	0.0278102	-----MVDRLANSEANTRRISIVENCFGAAGQPLTIPGRVL	3	4.278	0.7485	1.31548	1	1	17.0175	16.4388	16.5958	16.7182	16.8154	16.3811	16.5593	16.4167	16.5244	16.4843	16.312
sp|Q99741|CDC6_HUMAN	T103	Cell division control protein 6 homolog OS=Homo sapiens GN=CDC6 PE=1 SV=1	0.149938	0.3264	0.464106	0.0131853	NGPPHSHTLKGRRLVFDNQLTIKSPSKRELAKVHQNKILSS	3	1.79	0.4559	0.633147	0.996	1	21.0306	21.1935	21.4508	19.9968	20.0737	20.813	21.1257	21.2864	19.6359	19.7955	19.6953
sp|Q9UM54|MYO6_HUMAN	Y749:T754	Unconventional myosin-VI OS=Homo sapiens GN=MYO6 PE=1 SV=4	0.326398	0.208327	0.0343979	0.35179	LDPRLFCKALFKALGLNENDYKFGLTKVFFRPGKFAEFDQI,FCKALFKALGLNENDYKFGLTKVFFRPGKFAEFDQIMKSDP	4	1.975	0.2643	1.00096	1	1	17.6765	17.6088	17.8028	17.4852	17.7474	17.5122	17.2344	17.3623	17.2742	17.28	17.6697
sp|O15417|TNC18_HUMAN	S991:S995:S999	Trinucleotide repeat-containing gene 18 protein OS=Homo sapiens GN=TNRC18 PE=1 SV=3	0.0367442	0.324705	0.728025	0.00888337	LPRKPPGLAAGPAGTYGKAVSPPPSPRASPVAALKAKVIQK,PPGLAAGPAGTYGKAVSPPPSPRASPVAALKAKVIQKLEDV,AAGPAGTYGKAVSPPPSPRASPVAALKAKVIQKLEDVSKPP	3	1.81	0.5949	0.277991	1	3	20.0289	20.2475	20.3139	20.0646	20.0121	20.229	20.0826	20.1685	19.7423	19.7727	19.6259
sp|Q8N1I0|DOCK4_HUMAN	T1899	Dedicator of cytokinesis protein 4 OS=Homo sapiens GN=DOCK4 PE=1 SV=3	0.324132	0.0386726	0.0213151	0.870501	PVPVPVPSYGGEEPVRKESKTPPPYSVYERTLRRPVPLPHS	3	1.825	0.5151	0.235948	0.99629	1	20.2289	20.12	20.1513	19.9117	19.8467	19.9549	19.8412	19.7317	20.0927	19.4279	20.0009
sp|Q09666|AHNK_HUMAN	S3426	Neuroblast differentiation-associated protein AHNAK OS=Homo sapiens GN=AHNAK PE=1 SV=2	-0.115683	0.323367	0.656797	0.0439563	PFLSISSPKVSMPDVELNLKSPKVKGDLDIAGPNLEGDFKG	2,3,4	5.598	0.6806	0.016075	1	8	23.845	24.493	24.0569	22.7233	22.8495	24.0559	24.5336	24.1524	22.5408	22.5141	22.3342
sp|Q9NP64|NO40_HUMAN	S114	Nucleolar protein of 40 kDa OS=Homo sapiens GN=ZCCHC17 PE=1 SV=1	0.171401	0.322862	0.26384	0.0298139	TGKDLDPNNVIIEQEERRRRSFQDYTGQKITLEAVLNTTCK	2,3,4	3.501	0.582	0.040863	1	8	23.3952	23.4211	23.7249	23.0232	22.9965	23.235	23.3057	23.4863	22.6144	22.6374	22.8092
sp|Q9UQ35|SRRM2_HUMAN	T2738:S2740	Serine/arginine repetitive matrix protein 2 OS=Homo sapiens GN=SRRM2 PE=1 SV=2	0.160617	0.322466	0.0271951	0.217895	GSRRGQRGDSRSPSHKRRRETPSPRPMRHRSSRSP------,RRGQRGDSRSPSHKRRRETPSPRPMRHRSSRSP--------	2,3,4	2.045	0.6083	0.007484	1	34	25.8177	25.9383	25.8498	24.2954	24.5623	25.656	25.7539	25.714	24.1152	24.1883	24.0157
sp|Q9BXB5|OSB10_HUMAN	S57:S64	Oxysterol-binding protein-related protein 10 OS=Homo sapiens GN=OSBPL10 PE=1 SV=2	0.239516	0.321268	0.29512	0.0166659	GRGVSSRSAAAGLGGGGSRSSPGSVAASPSGGGGRRREPAL,SAAAGLGGGGSRSSPGSVAASPSGGGGRRREPALEGVLSKY	3,4	4.267	0.4218	0.682542	0.99199	3	20.1809	20.4508	20.7649	20.4681	20.4976	20.317	20.3021	20.059	20.2506	20.0804	20.1537
sp|Q16637|SMN_HUMAN	T69	Survival motor neuron protein OS=Homo sapiens GN=SMN1 PE=1 SV=1	0.320082	0.25658	0.13409	0.040215	SFKHALKNGDICETSGKPKTTPKRKPAKKNKSQKKNTAASL	3,4	1.823	0.4723	0.32218	0.99665	6	23.0135	23.0384	23.4397	23.2231	23.2855	22.8501	22.7512	22.93	23.1219	22.919	22.9524
sp|Q5VT52|RPRD2_HUMAN	S965	Regulation of nuclear pre-mRNA domain-containing protein 2 OS=Homo sapiens GN=RPRD2 PE=1 SV=1	0.0546341	0.319262	0.714869	0.0452241	NSLSQSTTGHLSLPQKQYPDSPHPVPHRSLFSPQNTLAAPT	3	2.179	0.5062	0.394162	0.99999	4	20.3375	20.6371	20.552	19.7198	19.846	20.2411	20.5666	20.555	19.5088	19.5453	19.3369
sp|Q5TZA2|CROCC_HUMAN	S1569	Rootletin OS=Homo sapiens GN=CROCC PE=1 SV=1	0.319049	0.205668	0.0323985	0.13377	ATSRARQLQKAVAESEEARRSVDGRLSGVQAELALQEESVR	3	1.37	0.4088	0.031748	1	1	16.5966	16.7014	16.8562	16.7051	16.8412	16.4763	16.3393	16.3813	16.5209	16.5209	16.6607
sp|Q92797|SYMPK_HUMAN	S1243:T1257:S1259	Symplekin OS=Homo sapiens GN=SYMPK PE=1 SV=2	-0.0985284	0.31898	0.395033	0.002027	LEGPLPKETAAGGLTLKEERSPQTLAPVGEDAMKTPSPAAE,TLKEERSPQTLAPVGEDAMKTPSPAAEDAREPEAKGNS---,KEERSPQTLAPVGEDAMKTPSPAAEDAREPEAKGNS-----	4,5	2.742	0.5977	0.188549	0.9997	2	22.1222	22.2211	22.0249	21.496	21.5346	22.3114	22.0523	22.3	21.1844	21.2414	21.1632
sp|O14907|TX1B3_HUMAN	S113	Tax1-binding protein 3 OS=Homo sapiens GN=TAX1BP3 PE=1 SV=2	0.168482	0.318625	0.142103	0.00368394	ARKRLTKRSEEVVRLLVTRQSLQKAVQQSMLS---------	3	1.459	0.1844	0.398707	0.99997	1	19.2993	19.5076	19.5013	19.4132	19.3662	19.3373	19.3207	19.1446	19.0768	19.1192	19.0172
sp|O95402|MED26_HUMAN	S299:T323	Mediator of RNA polymerase II transcription subunit 26 OS=Homo sapiens GN=MED26 PE=1 SV=2	-0.152604	0.318168	0.0107013	0.399989	RHEGSFARQQSLYAPKGSVPSPSPRPQALDATQVPSPLPLA,RPQALDATQVPSPLPLAQPSTPPVRRLELLPSAESPVCWLE	4	4.418	0.4525	0.384955	0.49619	1	16.9148	16.9501	16.8901	15.5161	15.5257	17.04	17.0513	17.1215	15.1097	15.7625	14.7359
sp|Q9ULM3|YETS2_HUMAN	T514:S519	YEATS domain-containing protein 2 OS=Homo sapiens GN=YEATS2 PE=1 SV=2	-0.266596	0.317295	0.0580931	0.023886	VINNPYVIMDKQPGQVIGATTPSTGSPTNKISTASQVSQGT,YVIMDKQPGQVIGATTPSTGSPTNKISTASQVSQGTGSPVP	3	4.204	0.2122	0.429563	0.99999	1	18.8211	19.0803	18.9523	17.7023	17.6818	19.0903	19.2418	19.3214	17.4326	17.4235	17.2681
sp|Q13573|SNW1_HUMAN	S224:S232	SNW domain-containing protein 1 OS=Homo sapiens GN=SNW1 PE=1 SV=1	-0.0263199	0.316328	0.771448	0.0372513	KDPMEPPRFKINKKIPRGPPSPPAPVMHSPSRKMTVKEQQE,FKINKKIPRGPPSPPAPVMHSPSRKMTVKEQQEWKIPPCIS	2,3,4	2.068	0.6835	0.077053	1	13	24.2183	24.4076	24.2098	23.5447	23.4814	24.2223	24.408	24.2844	23.1337	23.3442	23.1123
sp|Q9P270|SLAI2_HUMAN	S456	SLAIN motif-containing protein 2 OS=Homo sapiens GN=SLAIN2 PE=1 SV=2	-0.045648	0.314932	0.61515	0.0221706	NFQVPNGGIPRMQPQASAIPSPGKFRSPAAPSPLALRQPVK	2,3	2.745	0.5829	0.204515	1	3	21.1065	21.2669	21.2739	20.1334	20.2086	21.1565	21.3755	21.2523	19.7882	19.977	19.8031
sp|P46100|ATRX_HUMAN	S703:S706	Transcriptional regulator ATRX OS=Homo sapiens GN=ATRX PE=1 SV=5	0.155216	0.314562	0.0225237	0.0102867	ETVKEKQKLSVPVRKKDKRNSSDSAIDNPKPNKLPKSKQSE,KEKQKLSVPVRKKDKRNSSDSAIDNPKPNKLPKSKQSETVD	4,5	2.936	0.6631	0.030618	0.97865	4	22.4689	22.5324	22.5746	21.5662	21.6349	22.357	22.3553	22.398	21.2463	21.3612	21.2504
sp|P55201|BRPF1_HUMAN	T188	Peregrin OS=Homo sapiens GN=BRPF1 PE=1 SV=2	0.313856	0.275656	0.047349	0.150092	VSASTTPKLPEVVYRELEQDTPDAPPRPTSYYRYIEKSAEE	3	1.482	0.4157	0.38403	1	1	18.2721	18.3625	18.5464	17.676	17.8729	18.1481	17.9285	18.1629	17.568	17.6135	17.3148
sp|Q9BRL6|SRSF8_HUMAN	S158:S163	Serine/arginine-rich splicing factor 8 OS=Homo sapiens GN=SRSF8 PE=1 SV=1	0.312943	0.149456	0.0345082	0.78886	GPSCSRSRSRSRYRGSRYSRSPYSRSPYSRSRYSRSPYSRS,RSRSRSRYRGSRYSRSPYSRSPYSRSRYSRSPYSRSRYRES	3	1.03	0.2621	0.281913	0.98737	1	18.0422	17.9052	18.1723	18.6848	17.8778	17.8078	17.6374	17.7357	18.3023	17.5994	18.494
sp|Q15813|TBCE_HUMAN	S495	Tubulin-specific chaperone E OS=Homo sapiens GN=TBCE PE=1 SV=1	-0.0244526	0.312782	0.862768	0.0269116	KGLLSRLLKVPVSDLLLSYESPKKPGREIELENDLKSLQFY	4,5	4.204	0.7021	0.790656	0.9966	3	21.6923	21.5264	21.8831	20.2995	20.3957	21.6509	21.6335	21.8908	20.08	20.0728	19.9516
sp|Q86YP4|P66A_HUMAN	S546	Transcriptional repressor p66-alpha OS=Homo sapiens GN=GATAD2A PE=1 SV=1	0.0729202	0.312451	0.0315349	0.248215	ASSQLSRGSATTPRGVLHTFSPSPKLQNSASATALVSRTGR	3	2.027	0.4351	0.79534	1	1	19.0772	19.1113	19.0559	17.7068	18.022	18.9953	19.0157	19.0146	17.7121	17.634	17.3098
sp|P51798|CLCN7_HUMAN	S48	H(+)/Cl(-) exchange transporter 7 OS=Homo sapiens GN=CLCN7 PE=1 SV=2	0.310783	0.186641	0.0330152	0.0708924	ARPGGGTPLLNGAGPGAARQSPRSALFRVGHMSSVELDDEL	4	1.464	0.3948	0.341614	1	1	20.5478	20.4674	20.639	20.7188	20.7732	20.3896	20.1456	20.1867	20.6045	20.4435	20.6301
sp|Q66PJ3|AR6P4_HUMAN	S178	ADP-ribosylation factor-like protein 6-interacting protein 4 OS=Homo sapiens GN=ARL6IP4 PE=1 SV=1	-0.0423459	0.310218	0.776941	0.0252359	NCSASTSQGRKASTAPGAEASPSPCITERSKQKARRRTRSS	2	1.986	0.5398	0.450684	0.99998	1	18.7852	19.1723	19.1512	18.5362	18.5628	18.9827	19.1415	19.1115	18.1615	18.2102	18.3463
sp|O75152|ZC11A_HUMAN	T321	Zinc finger CCCH domain-containing protein 11A OS=Homo sapiens GN=ZC3H11A PE=1 SV=3	0.194328	0.309557	0.0344048	0.149793	RSLAQRLGKKVEAPETNIDKTPKKAQVSKSLKERLGMSADP	4	1.687	0.4363	0.143629	0.99999	2	21.3514	21.496	21.4039	20.1549	20.2566	21.1366	21.2867	21.245	20.1344	19.9073	19.6469
sp|Q6IBW4|CNDH2_HUMAN	S466	Condensin-2 complex subunit H2 OS=Homo sapiens GN=NCAPH2 PE=1 SV=1	0.1591	0.309378	0.645538	0.0171639	EPEGADPREAADLDAVPMSLSYEELVRRNVELFIATSQKFV	3	1.538	0.4285	0.781548	0.49814	1	18.3992	18.4488	18.1842	18.8996	18.9809	18.5803	18.359	17.6156	18.6404	18.6938	18.5584
sp|Q8IYB3|SRRM1_HUMAN	S389:S391:S393	Serine/arginine repetitive matrix protein 1 OS=Homo sapiens GN=SRRM1 PE=1 SV=2	0.0234271	0.309354	0.862478	0.0496537	SPPKKPPKRTSSPPRKTRRLSPSASPPRRRHRPSPPATPPP,PKKPPKRTSSPPRKTRRLSPSASPPRRRHRPSPPATPPPKT,KPPKRTSSPPRKTRRLSPSASPPRRRHRPSPPATPPPKTRH	2	1.787	0.6945	0.423243	1	22	25.375	25.7133	25.3715	23.9863	24.0704	25.3869	25.5519	25.4507	23.6105	23.8817	23.6649
sp|O75376|NCOR1_HUMAN	T568	Nuclear receptor corepressor 1 OS=Homo sapiens GN=NCOR1 PE=1 SV=2	0.202645	0.307772	0.172114	0.0275474	TKEKDKIDGTAEETEEREQATPRGRKTANSQGRRKGRITRS	3,4	2.301	0.5494	0.064889	1	5	22.6062	22.5921	22.8864	21.8011	21.8362	22.5349	22.3512	22.5907	21.4821	21.4259	21.6248
sp|P10074|ZBT48_HUMAN	S169:S179	Zinc finger and BTB domain-containing protein 48 OS=Homo sapiens GN=ZBTB48 PE=1 SV=2	0.30772	0.0749127	0.0331879	0.783525	EEEEVSRTLGLVPRDQEPRGSHSPQRPQLHSPAQSEGPSSL,LVPRDQEPRGSHSPQRPQLHSPAQSEGPSSLCGKLKQALKP	4	2.912	0.4842	0.890645	0.33333	1	17.9522	18.0299	18.075	18.2083	17.7902	17.6677	17.6136	17.8526	17.9652	17.7747	18.0332
sp|Q14669|TRIPC_HUMAN	S100:S109	E3 ubiquitin-protein ligase TRIP12 OS=Homo sapiens GN=TRIP12 PE=1 SV=1	-0.146271	0.307568	0.078066	0.0140823	YNRTNSPSSAKKPKALQHTESPSETNKPHSKSKKRHLDQEQ,AKKPKALQHTESPSETNKPHSKSKKRHLDQEQQLKSAQSPS	4	2.423	0.364	0.623141	0.98213	1	19.5209	19.3939	19.3577	18.738	18.7975	19.5579	19.5266	19.6269	18.5564	18.4364	18.3877
sp|P05783|K1C18_HUMAN	S323	Keratin, type I cytoskeletal 18 OS=Homo sapiens GN=KRT18 PE=1 SV=2	0.0582816	0.306797	0.768219	0.0369856	VQSLEIDLDSMRNLKASLENSLREVEARYALQMEQLNGILL	3	1.547	0.4169	0.442191	0.99431	1	19.7481	20.1113	20.3076	19.9727	20.0495	19.9159	20.1424	19.9339	19.8485	19.6167	19.6477
sp|Q14676|MDC1_HUMAN	T1800	Mediator of DNA damage checkpoint protein 1 OS=Homo sapiens GN=MDC1 PE=1 SV=3	0.0699051	0.306491	0.553055	0.0339527	ETPIHASQIQKVEPAGRSRFTPELQPKASQSRKRSLATMDS	2,3	2.971	0.666	0.093271	1	10	25.0239	25.2705	25.2245	24.6532	24.6396	24.949	25.1866	25.1736	24.2498	24.3182	24.4516
sp|Q8N3V7|SYNPO_HUMAN	S833	Synaptopodin OS=Homo sapiens GN=SYNPO PE=1 SV=2	-0.0314374	0.306036	0.88979	0.0438189	PSLFVLSPIKEPAKVSPRAASPAKPSSLDLVPNLPKGALPP	3,4	3.378	0.6698	0.257488	1	9	23.1299	23.5517	23.5245	22.9555	23.0536	23.108	23.5768	23.6156	22.5556	22.8165	22.7235
sp|Q8N806|UBR7_HUMAN	S354	Putative E3 ubiquitin-protein ligase UBR7 OS=Homo sapiens GN=UBR7 PE=1 SV=2	-0.179386	0.305393	0.215209	0.0160198	EYDTVLAYENKGKIAQATDRSDPLMDTLSSMNRVQQVELIC	3	1.758	0.5171	0.586921	0.9918	1	18.7699	18.9655	18.6569	19.3969	19.3192	19.1358	18.8636	18.931	19.0586	19.1299	18.9694
sp|Q9UHF7|TRPS1_HUMAN	S803	Zinc finger transcription factor Trps1 OS=Homo sapiens GN=TRPS1 PE=1 SV=2	-0.108038	0.304938	0.146106	0.0321345	ESSSDDLRNVTWRGADILRGSPSYTQASLGLLTPVSGTQEQ	3,4	5.274	0.6773	0.087207	0.98808	4	19.5728	19.5489	19.647	18.5312	18.6143	19.7848	19.6163	19.6918	18.3192	18.248	18.2363
sp|Q8IXZ2|ZC3H3_HUMAN	S810	Zinc finger CCCH domain-containing protein 3 OS=Homo sapiens GN=ZC3H3 PE=1 SV=3	0.304901	0.0864987	0.0158214	0.462669	GAQCQLLHRTQKRHSRRAATSPAPGPSDATARSRVSASHGP	2	2.044	0.5664	0.479736	0.99562	2	19.3806	19.1819	19.2735	19.071	18.9112	18.9767	18.8921	19.0525	18.8166	18.9708	18.9265
sp|O15061|SYNEM_HUMAN	T598	Synemin OS=Homo sapiens GN=SYNM PE=1 SV=2	0.184953	0.304371	0.100689	0.0187141	PISLEVSQDRRAEVSPKGLQTPVKDAGGGTGREAEARELRF	2,3	1.698	0.5764	0.528361	1	2	21.9424	22.1778	22.1026	21.1589	21.2423	21.8326	21.8999	21.9354	20.8659	20.987	20.8356
sp|Q9Y4H2|IRS2_HUMAN	S592	Insulin receptor substrate 2 OS=Homo sapiens GN=IRS2 PE=1 SV=2	0.0725246	0.304334	0.747517	0.0136725	RKRTYSLTTPARQRPVPQPSSASLDEYTLMRATFSGSAGRL	3	2.497	0.6688	0.560505	0.5	1	18.9517	18.9683	19.5431	18.4216	18.4948	19.093	19.0063	19.1463	18.1522	18.0923	18.2172
sp|Q99618|CDCA3_HUMAN	S68:T70	Cell division cycle-associated protein 3 OS=Homo sapiens GN=CDCA3 PE=1 SV=1	-0.0214756	0.303857	0.870431	0.00304779	GLPAGEQLEGLKHAQDSDPRSPTLGIARTPMKTSSGDPPSP,PAGEQLEGLKHAQDSDPRSPTLGIARTPMKTSSGDPPSPLV	3	2.59	0.6081	0.588608	0.99514	1	18.3488	18.5676	18.482	18.1372	18.0947	18.3073	18.6676	18.4878	17.7676	17.8134	17.8552
sp|Q5VV41|ARHGG_HUMAN	S191	Rho guanine nucleotide exchange factor 16 OS=Homo sapiens GN=ARHGEF16 PE=1 SV=1	0.134882	0.302858	0.100552	0.0156825	IQLSPKLQALAEEPSQPHTRSPAKNKKTLGRKRGHKGSFKD	2,3,4,5	4.697	0.6309	0.072697	0.99571	9	23.6453	23.5466	23.723	22.5085	22.5577	23.5238	23.4509	23.5355	22.3281	22.1589	22.2037
sp|O00116|ADAS_HUMAN	T155	Alkyldihydroxyacetonephosphate synthase, peroxisomal OS=Homo sapiens GN=AGPS PE=1 SV=1	-0.0182348	0.302352	0.87526	0.0147965	TLGVNVEHKTTSKASLNPSDTPPSVVNEDFLHDLKETNISY	3	3.68	0.6337	1.05323	0.99997	1	14.673	14.7988	14.9332	14.7543	14.8178	14.8983	14.662	14.8994	14.3866	14.5522	14.5122
sp|Q96S55|WRIP1_HUMAN	S139:S153	ATPase WRNIP1 OS=Homo sapiens GN=WRNIP1 PE=1 SV=2	0.30143	0.1898	0.0444895	0.583258	GARLIPDFPVARSSSPGRKGSGKRPAAAAAAGSASPRSWDE,SPGRKGSGKRPAAAAAAGSASPRSWDEAEAQEEEEAVGDGD	3	1.228	0.4682	0.01422	0.9941	2	19.8843	19.6993	19.8893	20.1622	19.6666	19.4218	19.4655	19.6812	19.6741	19.7322	19.7675
sp|P51811|XK_HUMAN	S429	Membrane transport protein XK OS=Homo sapiens GN=XK PE=1 SV=5	0.30124	0.0412917	0.0347237	0.807529	GKEDLQSSRDRDETPSSSKTSPEPGQFLNAEDLCSA-----	3	2.667	0.5564	0.954561	0.2	1	17.1993	17.4266	17.2507	17.8168	17.6221	17.0479	16.8582	17.0668	17.5268	17.9167	17.5909
sp|O75436|VP26A_HUMAN	S315:S318	Vacuolar protein sorting-associated protein 26A OS=Homo sapiens GN=VPS26A PE=1 SV=2	-0.0504902	0.301186	0.70798	0.042473	WRKAPEKLRKQRTNFHQRFESPESQASAEQPEM--------,APEKLRKQRTNFHQRFESPESQASAEQPEM-----------	3	3.132	0.7607	0.371391	0.99998	2	18.3715	18.5585	18.6858	18.5516	18.5671	18.5117	18.7609	18.4947	18.3018	18.1294	18.3433
sp|P58107|EPIPL_HUMAN	S2716	Epiplakin OS=Homo sapiens GN=EPPK1 PE=1 SV=2	-0.00756231	0.301099	0.970235	0.0126483	IEETEERLSKVSFRGLRRQVSASELHTSGILGPETLRDLAQ	3	3.793	0.6715	0.140015	0.5	1	18.3597	18.2832	18.2242	18.1619	18.166	18.2777	18.6124	17.9997	17.8054	17.9247	17.8584
sp|Q9GZR2|REXO4_HUMAN	S111	RNA exonuclease 4 OS=Homo sapiens GN=REXO4 PE=1 SV=2	0.298582	0.260428	0.294192	0.0256009	ISQMGSKKKPKIIQQNKKETSPQVKGEEMPAGKDQEASRGS	3,4,5	3.572	0.6663	0.092029	0.99815	11	23.6325	23.9739	24.368	24.4242	24.47	23.755	23.675	23.6487	24.1742	24.1033	24.2827
sp|O14730|RIOK3_HUMAN	T150	Serine/threonine-protein kinase RIO3 OS=Homo sapiens GN=RIOK3 PE=1 SV=2	0.063673	0.297461	0.568478	0.0252949	DEVDWQDTRDDPYRPAKPVPTPKKGFIGKGKDITTKHDEVV	3,4	2.057	0.4663	0.142392	1	3	22.2253	22.3746	22.4153	21.6915	21.6257	22.1112	22.3272	22.3857	21.3106	21.291	21.4817
sp|Q9UMN6|MLL4_HUMAN	S1913	Histone-lysine N-methyltransferase MLL4 OS=Homo sapiens GN=WBP7 PE=1 SV=1	0.29625	0.161867	0.0165056	0.174435	SLTHHIPTVGDPDFPAPPRRSRRPSPLAPRPPPSRWASPPL	4	2.77	0.4159	0.572389	0.5	1	16.9905	16.8825	17.0199	16.652	16.6895	16.677	16.6753	16.652	16.6366	16.3623	16.5277
sp|Q6P0N0|M18BP_HUMAN	S1104	Mis18-binding protein 1 OS=Homo sapiens GN=MIS18BP1 PE=1 SV=1	0.00104438	0.295596	0.993989	0.00511511	DFSTPTPRRKTPFNTDLGENSGIGKLFTNAVESLDEEEKDY	2	2.786	0.5327	0.157382	1	1	18.4258	18.8182	18.6333	17.8945	17.898	18.5279	18.7316	18.6146	17.6303	17.5584	17.6132
sp|Q13620|CUL4B_HUMAN	S193	Cullin-4B OS=Homo sapiens GN=CUL4B PE=1 SV=4	0.295368	0.167676	0.0453768	0.470723	ANGLAKSSTTVSSFANSKPGSAKKLVIKNFKDKPKLPENYT	3,4	1.572	0.433	0.059837	1	2	21.7002	21.6102	21.863	20.0505	20.2815	21.4754	21.4242	21.3878	20.3148	19.9364	19.7438
sp|Q86VM9|ZCH18_HUMAN	S487	Zinc finger CCCH domain-containing protein 18 OS=Homo sapiens GN=ZC3H18 PE=1 SV=2	0.295324	0.221727	0.153603	0.0293769	HRDRDREKEREKEKGKPKPRSPQPPSRQAEPPKKEAATTGP	4,5	2.04	0.6007	0.096568	1	6	24.6335	24.7591	25.0939	25.2036	25.1435	24.5918	24.378	24.6307	24.9887	24.8579	25.0089
sp|Q5PRF9|SMAG2_HUMAN	T263:S271	Protein Smaug homolog 2 OS=Homo sapiens GN=SAMD4B PE=1 SV=1	0.214241	0.294676	0.090245	0.0467066	SPQVPGEWPSPEELGARAAFTTPDHAPLSPQSSVASSGSEQ,PSPEELGARAAFTTPDHAPLSPQSSVASSGSEQTEEQGSSR	3	4.295	0.3832	0.324675	0.5	1	16.9023	16.9929	17.1653	15.9763	16.0871	16.7938	16.8815	16.7425	15.7984	15.5968	15.8159
sp|Q9UNF1|MAGD2_HUMAN	S191:S194:S197	Melanoma-associated antigen D2 OS=Homo sapiens GN=MAGED2 PE=1 SV=2	0.293501	-0.0883547	0.0392824	0.559276	KVKAKKARKVKHLDGEEDGSSDQSQASGTTGGRRVSKALMA,AKKARKVKHLDGEEDGSSDQSQASGTTGGRRVSKALMASMA,ARKVKHLDGEEDGSSDQSQASGTTGGRRVSKALMASMARRA	3	3.134	0.2962	0.765029	0.98802	2	17.0182	17.2223	17.2491	16.8231	17.0391	16.8255	16.9358	16.8479	17.0547	16.9296	17.0741
sp|Q9BVJ6|UT14A_HUMAN	S569	U3 small nucleolar RNA-associated protein 14 homolog A OS=Homo sapiens GN=UTP14A PE=1 SV=1	-0.0219869	0.29233	0.853572	0.00347226	PKEKKKKEQMIDLQNLLTTQSPSVKSLAVPTIEELEDEEER	3,4,5	4.973	0.6809	0.137104	1	7	21.1135	21.22	21.4678	20.9913	20.9485	21.2826	21.286	21.2986	20.6737	20.6389	20.7202
sp|P85037|FOXK1_HUMAN	S420	Forkhead box protein K1 OS=Homo sapiens GN=FOXK1 PE=1 SV=1	-0.0708853	0.29128	0.643677	0.0056666	RGVSCFRTPFGPLSSRSAPASPTHPGLMSPRSGGLQTPECL	2,3	2.052	0.5434	0.193689	0.99997	3	21.1093	21.0447	20.7794	20.5128	20.525	21.2381	21.0084	20.8996	20.225	20.1843	20.2736
sp|P46100|ATRX_HUMAN	S704:S706	Transcriptional regulator ATRX OS=Homo sapiens GN=ATRX PE=1 SV=5	0.237307	0.289787	0.0628023	0.00752379	TVKEKQKLSVPVRKKDKRNSSDSAIDNPKPNKLPKSKQSET,KEKQKLSVPVRKKDKRNSSDSAIDNPKPNKLPKSKQSETVD	4	1.915	0.5399	0.010995	0.49999	1	20.9448	20.8981	20.9049	20.0808	20.1368	20.6517	20.5806	20.8037	19.8669	19.8241	19.7661
sp|Q6PJG2|EMSA1_HUMAN	S461	ELM2 and SANT domain-containing protein 1 OS=Homo sapiens GN=ELMSAN1 PE=1 SV=2	0.227752	0.289072	0.211894	0.0311485	DCGQVLRGGVIQSTRRRRRASQEANLLTLAQKAVELASLQN	2,3,4	4.565	0.6245	0.05544	1	5	23.1789	23.4126	23.6193	23.0551	22.9624	23.1599	23.2256	23.142	22.6093	22.741	22.8087
sp|Q14103|HNRPD_HUMAN	T127	Heterogeneous nuclear ribonucleoprotein D0 OS=Homo sapiens GN=HNRNPD PE=1 SV=1	-0.721649	0.286929	0.0162418	0.683223	DTTKKDLKDYFSKFGEVVDCTLKLDPITGRSRGFGFVLFKE	3	1.805	0.4803	0.034732	1	1	17.3034	17.3583	17.0503	17.6324	18.6898	18.0739	18.1187	17.6843	17.6897	18.049	17.8838
sp|Q14181|DPOA2_HUMAN	T127:T130	DNA polymerase alpha subunit B OS=Homo sapiens GN=POLA2 PE=1 SV=2	0.0894412	0.286683	0.0239322	0.153572	EILLNSYTTPSKGSQKRAISTPETPLTKRSVSTRSPHQLLS,LNSYTTPSKGSQKRAISTPETPLTKRSVSTRSPHQLLSPSS	2,3	2.186	0.6119	0.053843	0.99999	23	26.0667	26.0718	26.1226	25.0231	25.2099	26.0156	26.0153	25.9619	24.7621	24.9105	24.8169
sp|Q07020|RL18_HUMAN	T158:S161	60S ribosomal protein L18 OS=Homo sapiens GN=RPL18 PE=1 SV=2	0.286656	0.11005	0.0187643	0.764314	LLSGPRKGREVYRHFGKAPGTPHSHTKPYVRSKGRKFERAR,GPRKGREVYRHFGKAPGTPHSHTKPYVRSKGRKFERARGRR	3,4	1.628	0.3691	0.748075	0.99466	2	19.1512	18.9809	18.9807	17.6375	18.2033	18.807	18.7589	18.6869	17.796	17.9222	17.7128
sp|P51608|MECP2_HUMAN	S313	Methyl-CpG-binding protein 2 OS=Homo sapiens GN=MECP2 PE=1 SV=1	0.111274	0.286399	0.363113	0.0129331	IRSVQETVLPIKKRKTRETVSIEVKEVVKPLLVSTLGEKSG	2	1.713	0.2481	0.418203	1	1	20.4721	20.5788	20.4228	19.542	19.6064	20.2208	20.3769	20.5422	19.2031	19.3188	19.3414
sp|Q9P246|STIM2_HUMAN	S523	Stromal interaction molecule 2 OS=Homo sapiens GN=STIM2 PE=1 SV=2	0.144241	0.286378	0.441937	0.00222854	PGSLARSSSLCRSRRSIVPSSPQPQRAQLAPHAPHPSHPRH	2,3	1.998	0.5169	0.406641	0.99683	2	20.024	20.2061	20.0288	18.8899	18.9234	19.8064	20.2384	19.7814	18.5905	18.603	18.6673
sp|Q8TEW0|PARD3_HUMAN	S827	Partitioning defective 3 homolog OS=Homo sapiens GN=PARD3 PE=1 SV=2	0.285992	0.244431	0.00135023	0.397895	SLSPDVDPVLAFQREGFGRQSMSEKRTKQFSDASQLDFVKT	2,3	1.514	0.4292	0.355619	1	5	22.5057	22.4823	22.4196	21.3115	21.6903	22.1856	22.2127	22.1513	21.3233	21.3919	21.0542
sp|Q5JSZ5|PRC2B_HUMAN	S1231	Protein PRRC2B OS=Homo sapiens GN=PRRC2B PE=1 SV=2	0.0106301	0.285446	0.961885	0.0130073	NCGYGRRTFVSKESPHWQSKSPGSSWQEYGPSDTCGSRRPT	2	3.254	0.8067	0.857275	1	1	16.3417	16.5793	16.6804	15.5075	15.4995	16.2063	16.5356	16.8276	15.2523	15.2519	15.15
sp|P28290|SSFA2_HUMAN	S270	Sperm-specific antigen 2 OS=Homo sapiens GN=SSFA2 PE=1 SV=3	0.237037	0.285211	0.253157	0.0364397	ANAFSSLYSQVSGTPLQRIGSMSSVTSNKETDPPPPLTRSN	2	1.469	0.4404	2.20105	0.99995	1	19.9044	19.8707	19.5064	19.4729	19.5754	19.5349	19.7321	19.3034	19.1749	19.3333	19.2086
sp|Q9NP74|PALMD_HUMAN	S364:S370	Palmdelphin OS=Homo sapiens GN=PALMD PE=1 SV=1	0.208678	0.285035	0.248802	0.048673	QKRLMTPWEESNVMQDKDAPSPKPRLSPRETIFGKSEHQNS,PWEESNVMQDKDAPSPKPRLSPRETIFGKSEHQNSSPTCQE	2,3	1.567	0.5007	0.099732	1	2	21.6492	21.6937	22.0623	21.206	21.221	21.5349	21.5338	21.7105	20.8161	20.9232	21.0461
sp|O43516|WIPF1_HUMAN	S142:S154	WAS/WASL-interacting protein family member 1 OS=Homo sapiens GN=WIPF1 PE=1 SV=3	0.143648	0.284635	0.414249	0.0402256	GGSRPPLLPPGGRSTSAKPFSPPSGPGRFPVPSPGHRSGPP,RSTSAKPFSPPSGPGRFPVPSPGHRSGPPEPQRNRMPPPRP	4	1.307	0.3328	0.719742	0.49571	1	20.2288	20.0577	20.4183	19.3814	19.2755	20.2781	19.8723	20.1234	19.092	18.9278	19.1118
sp|P13639|EF2_HUMAN	S595	Elongation factor 2 OS=Homo sapiens GN=EEF2 PE=1 SV=4	0.284366	-0.619437	0.357937	0.0408559	PVVSYRETVSEESNVLCLSKSPNKHNRLYMKARPFPDGLAE	4	3.634	0.5063	0.084054	0.99996	1	18.1513	17.8902	18.5779	17.6403	17.441	17.8602	17.6344	18.2716	18.1939	17.8871	18.3994
sp|Q9P2D1|CHD7_HUMAN	S301	Chromodomain-helicase-DNA-binding protein 7 OS=Homo sapiens GN=CHD7 PE=1 SV=3	0.284337	0.220371	0.217415	0.0390113	QQGAVRPQTLNFSSRSQTVPSPTINNSGQYSRYPYSNLNQG	2	2.285	0.6263	0.174069	0.99596	1	15.7842	15.3409	15.8499	14.8915	14.9543	15.5188	15.1909	15.4123	14.6897	14.6177	14.8003
sp|Q13177|PAK2_HUMAN	T154	Serine/threonine-protein kinase PAK 2 OS=Homo sapiens GN=PAK2 PE=1 SV=3	0.104954	0.284091	0.624375	0.0447308	TVKQKYLSFTPPEKDGFPSGTPALNAKGTEAPAVVTEEEDD	3,4	4.033	0.7237	0.146433	0.99997	4	20.2923	19.9085	20.2798	19.1632	19.2549	20.3284	19.802	20.0353	19.0632	18.8242	18.8877
sp|Q07157|ZO1_HUMAN	T354:T363	Tight junction protein ZO-1 OS=Homo sapiens GN=TJP1 PE=1 SV=3	0.141116	0.28399	0.438124	0.0450279	SNGSLRSRDEERISKPGAVSTPVKHADDHTPKTVEEVTVER,EERISKPGAVSTPVKHADDHTPKTVEEVTVERNEKQTPSLP	3,4,5	2.484	0.6077	0.036809	0.98829	6	23.0638	23.2321	23.4516	22.5381	22.4829	22.8945	23.1221	23.3077	22.1261	22.1891	22.3643
sp|P42702|LIFR_HUMAN	T904	Leukemia inhibitory factor receptor OS=Homo sapiens GN=LIFR PE=1 SV=1	0.0142127	0.283199	0.914918	0.0198164	FQKSVCEGSSALKTLEMNPCTPNNVEVLETRSAFPKIEDTE	2	3.1	0.7577	0.77571	1	1	17.1661	17.3828	17.2277	16.85	16.8706	17.287	17.4019	17.045	16.4974	16.5819	16.652
sp|Q9H3K6|BOLA2_HUMAN	T76	BolA-like protein 2 OS=Homo sapiens GN=BOLA2 PE=1 SV=1	-0.110739	0.282646	0.451836	0.00266523	VNACLAEELPHIHAFEQKTLTPDQWARERQK----------	2	2.065	0.5516	0.002592	1	1	19.5156	19.8308	19.8708	19.4959	19.5319	19.8885	19.9368	19.7241	19.261	19.1825	19.2504
sp|Q8IYB3|SRRM1_HUMAN	S549:S551	Serine/arginine repetitive matrix protein 1 OS=Homo sapiens GN=SRRM1 PE=1 SV=2	0.282288	0.159526	0.0272831	0.0212678	ASPSPRKRQKETSPRGRRRRSPSPPPTRRRRSPSPAPPPRR,PSPRKRQKETSPRGRRRRSPSPPPTRRRRSPSPAPPPRRRR	2,4	2.016	0.475	0.042233	1	17	22.5294	22.3929	22.6128	22.614	22.5715	22.3113	22.2205	22.1564	22.3991	22.4492	22.4513
sp|Q9P2F6|RHG20_HUMAN	S1102	Rho GTPase-activating protein 20 OS=Homo sapiens GN=ARHGAP20 PE=1 SV=2	0.28118	0.179373	0.240282	0.0317251	EANSLQEEQKDLPLRAAEGLSPVQSAQRCSSSPFQDSERHC	2	1.931	0.4764	0.193257	1	1	18.1887	17.8734	18.3333	17.9351	17.9076	17.6545	17.7481	18.1493	17.6708	17.7541	17.8011
sp|Q99952|PTN18_HUMAN	T393	Tyrosine-protein phosphatase non-receptor type 18 OS=Homo sapiens GN=PTPN18 PE=1 SV=2	0.0516617	0.28026	0.75344	0.0326777	GTGTGTGARSAEEAPLYSKVTPRAQRPGAHAEDARGTLPGR	3	1.599	0.5653	0.61952	1	2	21.4511	21.5402	21.6585	20.5354	20.5093	21.3047	21.429	21.7611	20.2058	20.1681	20.3525
sp|Q8IXS8|F126B_HUMAN	S508	Protein FAM126B OS=Homo sapiens GN=FAM126B PE=1 SV=1	0.0976801	0.279681	0.104654	0.0228686	STVSLQEDRLGQAGEGKELLSPGAPLTKQSRSPSFNMQLIS	2	2.362	0.3859	0.321754	1	2	21.8068	21.7822	21.9037	20.6448	20.6995	21.7241	21.7617	21.7138	20.3864	20.3013	20.4897
sp|Q86U86|PB1_HUMAN	S948	Protein polybromo-1 OS=Homo sapiens GN=PBRM1 PE=1 SV=1	0.278941	-0.0549449	0.00558753	0.789269	AEKSEDSSGAAGLSGLHRTYSQDCSFKNSMYHVGDYVYVEP	2	1.81	0.5608	0.023074	0.99999	1	19.6627	19.585	19.5442	18.711	18.9384	19.3201	19.349	19.2859	19.1724	18.788	18.6786
sp|Q9P270|SLAI2_HUMAN	S63	SLAIN motif-containing protein 2 OS=Homo sapiens GN=SLAIN2 PE=1 SV=2	0.0672421	0.278096	0.476965	0.0315594	SLGPGSPVRAGASIPSSGAASPRGFPLGLSAKSGGGPGSGP	2	2.026	0.6565	0.502277	1	3	23.0294	23.0963	23.0524	22.7747	22.6903	22.901	22.9304	23.1449	22.3441	22.5472	22.4719
sp|Q86WR7|PRSR2_HUMAN	S43	Proline and serine-rich protein 2 OS=Homo sapiens GN=PROSER2 PE=1 SV=2	0.0749803	0.277932	0.0518461	0.000342263	LRAFSRGGSLESRSSSSRSRSFTLDDESLKYLTHEEKDVLL	2,3	2.989	0.6347	0.03906	1	7	24.7171	24.6533	24.6698	23.7102	23.7255	24.5989	24.6146	24.6018	23.4514	23.4418	23.4265
sp|Q9HCS5|E41LA_HUMAN	S448	Band 4.1-like protein 4A OS=Homo sapiens GN=EPB41L4A PE=1 SV=2	0.277904	0.0475168	0.0298672	0.846909	SDRTKSPKFPYTRRRNPSCGSDNDSVQPVRRRKAHNSGEDS	4	1.331	0.3554	0.355056	0.99602	1	14.3252	14.2541	14.2852	13.3209	13.6807	14.0882	13.8967	14.046	13.5086	13.6241	13.2272
sp|O95785|WIZ_HUMAN	S1146:S1151:T1153	Protein Wiz OS=Homo sapiens GN=WIZ PE=1 SV=2	0.277714	0.121138	0.0297666	0.747186	RSPSDLHISPLAKKLPPPPGSPLGHSPTASPPPTARKMFPG,LHISPLAKKLPPPPGSPLGHSPTASPPPTARKMFPGLAAPS,ISPLAKKLPPPPGSPLGHSPTASPPPTARKMFPGLAAPSLP	3	1.089	0.2581	0.767782	0.49377	2	19.2766	19.2695	19.4554	18.2241	18.7298	19.019	19.0418	19.1076	18.6599	18.4792	17.9283
sp|Q9P275|UBP36_HUMAN	S825	Ubiquitin carboxyl-terminal hydrolase 36 OS=Homo sapiens GN=USP36 PE=1 SV=3	0.275553	0.134886	0.0477217	0.348171	PQSPSEKRKKTFVGEPQRLGSETRLPQHIREATAAPHGKRK	2,3	1.409	0.5093	0.235664	0.99996	3	21.2782	21.3479	21.5232	20.8487	21.0293	21.1645	21.0625	21.0956	20.8164	20.8721	20.7238
sp|O00429|DNM1L_HUMAN	S596	Dynamin-1-like protein OS=Homo sapiens GN=DNM1L PE=1 SV=2	-0.109721	0.275389	0.442892	0.0188716	GVGDGVQEPTTGNWRGMLKTSKAEELLAEEKSKPIPIMPAS	4	2.578	0.4065	0.672287	0.5	1	19.2103	19.5012	19.4822	19.3123	19.3204	19.6829	19.4014	19.4385	18.9775	19.1128	19.0326
sp|Q8N1G0|ZN687_HUMAN	S1057	Zinc finger protein 687 OS=Homo sapiens GN=ZNF687 PE=1 SV=1	0.158649	0.273374	0.0362981	0.296846	SRLILEKHVQVRHGLQLGAQSPGRGTTLARGSSARAQGPGR	2,3	2.036	0.7203	0.304868	1	3	22.0035	22.0693	21.9714	21.0734	21.3654	21.9295	21.7932	21.8456	21.0984	21.105	20.6346
sp|P55201|BRPF1_HUMAN	S926	Peregrin OS=Homo sapiens GN=BRPF1 PE=1 SV=2	-0.0486676	0.272855	0.879051	0.0117975	KRPGRPPKNRESQMTPSHGGSPVGPPQLPIMSSLRQRKRGR	3	4.097	0.764	0.099059	1	1	18.552	18.522	17.8965	18.7216	18.6872	18.5612	18.604	17.9514	18.3644	18.5021	18.4282
sp|Q9H307|PININ_HUMAN	T408	Pinin OS=Homo sapiens GN=PNN PE=1 SV=4	-0.328526	0.272827	0.0367391	0.225582	DVLEMVENVKHVIADQEVMETNRVESVEPSENEASKELEPE	3	1.407	0.3539	0.004199	0.94952	1	17.4829	17.6473	17.3927	18.3619	18.1613	17.6934	17.9528	17.8623	17.8534	18.2856	17.8274
sp|P42167|LAP2B_HUMAN	S79	Lamina-associated polypeptide 2, isoforms beta/gamma OS=Homo sapiens GN=TMPO PE=1 SV=2	-0.2175	0.271572	0.0284606	0.44448	SKGPPDFSSDEEREPTPVLGSGAAAAGRSRAAVGRKATKKT	3	1.941	0.5734	1.54979	0.99986	1	17.9807	18.145	18.0199	17.867	18.3392	18.2334	18.2412	18.3235	17.5211	17.9281	18.0453
sp|P42166|LAP2A_HUMAN	S79	Lamina-associated polypeptide 2, isoform alpha OS=Homo sapiens GN=TMPO PE=1 SV=2	-0.2175	0.271572	0.0284606	0.44448	SKGPPDFSSDEEREPTPVLGSGAAAAGRSRAAVGRKATKKT	3	1.941	0.5734	1.54979	0.99986	1	17.9807	18.145	18.0199	17.867	18.3392	18.2334	18.2412	18.3235	17.5211	17.9281	18.0453
sp|Q12888|TP53B_HUMAN	S395:S398	Tumor suppressor p53-binding protein 1 OS=Homo sapiens GN=TP53BP1 PE=1 SV=2	0.0849204	0.270445	0.495031	0.0496243	FIVPSSPTEQEGRQDKPMDTSVLSEEGGEPFQKKLQSGEPV,PSSPTEQEGRQDKPMDTSVLSEEGGEPFQKKLQSGEPVELE	3,4,5	3.486	0.6248	0.091097	0.9963	14	24.5146	24.623	24.8549	23.5979	23.6598	24.5296	24.5556	24.6525	23.2471	23.3357	23.4925
sp|Q8IZD2|MLL5_HUMAN	S966	Histone-lysine N-methyltransferase MLL5 OS=Homo sapiens GN=MLL5 PE=1 SV=1	0.093718	0.269774	0.599224	0.0375738	MHFENISSPESSPEIKRRTYSQEGYDRSSTMLTLGPFRNSN	2	1.454	0.5254	0.676224	1	1	18.2136	18.0828	18.0085	17.981	18.0729	18.2124	18.086	17.7254	17.8616	17.7547	17.6552
sp|Q96A33|CCD47_HUMAN	T265	Coiled-coil domain-containing protein 47 OS=Homo sapiens GN=CCDC47 PE=1 SV=1	0.269654	0.19531	0.0292014	0.248467	VQIKVTMNDEDMDTYVFAVGTRKALVRLQKEMQDLSEFCSD	3	1.38	0.3978	0.736542	0.98725	1	16.2751	16.2722	16.4046	16.5037	16.4656	16.1252	16.0942	15.9236	16.4165	16.0457	16.4058
sp|Q76FK4|NOL8_HUMAN	S523:S525	Nucleolar protein 8 OS=Homo sapiens GN=NOL8 PE=1 SV=1	-0.026686	0.268405	0.870913	0.0205068	NEDTKSDGPETTTQCKFDRGSKSPKTPTGLRRGRQCIRPAE,DTKSDGPETTTQCKFDRGSKSPKTPTGLRRGRQCIRPAEIV	3	1.094	0.2733	0.046905	0.99277	1	22.2046	22.1521	22.0928	20.9108	20.8618	21.8964	22.2668	22.3664	20.5949	20.7136	20.5453
sp|P19174|PLCG1_HUMAN	S525	1-phosphatidylinositol 4,5-bisphosphate phosphodiesterase gamma-1 OS=Homo sapiens GN=PLCG1 PE=1 SV=1	0.200572	0.268397	0.444621	0.0454771	WYPHYFVLTSSKIYYSEETSSDQGNEDEEEPKEVSSSTELH	3	4.388	0.7518	1.29548	0.99999	1	16.6375	17.2534	16.6311	16.4566	16.4864	16.4852	16.799	16.6361	16.2173	16.3052	16.0868
sp|O00471|EXOC5_HUMAN	T122	Exocyst complex component 5 OS=Homo sapiens GN=EXOC5 PE=1 SV=1	0.0423561	0.267917	0.668165	0.0238263	HISYVATKVCHLGDQLEGVNTPRQRAVEAQKLMKYFNEFLD	2,3	3.522	0.7665	0.088515	1	2	20.1631	20.3503	20.3026	19.9081	19.9833	20.0869	20.2846	20.3174	19.6903	19.6203	19.7227
sp|Q9UQ35|SRRM2_HUMAN	S1818:S1822:S1824	Serine/arginine repetitive matrix protein 2 OS=Homo sapiens GN=SRRM2 PE=1 SV=2	-0.386122	0.267324	0.0278993	0.180831	SRRRQRSRSRSRVTRRRRGGSGYHSRSPARQESSRTSSRRR,QRSRSRSRVTRRRRGGSGYHSRSPARQESSRTSSRRRRGRS,SRSRSRVTRRRRGGSGYHSRSPARQESSRTSSRRRRGRSRT	3	1.848	0.7073	0.546484	0.99351	3	17.0292	17.3069	17.0822	17.6847	17.5606	17.4807	17.6112	17.4848	17.1173	17.5859	17.3629
sp|Q5T3I0|GPTC4_HUMAN	S128:S139	G patch domain-containing protein 4 OS=Homo sapiens GN=GPATCH4 PE=1 SV=2	0.133879	0.265252	0.356206	0.0346246	KFVKMATLTSGGEKPNKDLESCSDDDNQGSKSPKILTDEML,GEKPNKDLESCSDDDNQGSKSPKILTDEMLLQACEGRTAHK	4,5	2.743	0.4532	0.129118	0.49956	2	21.7239	21.9404	22.0576	22.3538	22.2619	21.932	21.6535	21.7347	22.0861	21.9379	22.1038
sp|P85037|FOXK1_HUMAN	S416	Forkhead box protein K1 OS=Homo sapiens GN=FOXK1 PE=1 SV=1	-0.158041	0.263907	0.0400111	0.221272	KRRQRGVSCFRTPFGPLSSRSAPASPTHPGLMSPRSGGLQT	3	1.1	0.2191	0.761722	0.99981	1	19.0663	19.0877	18.9791	19.1648	19.0866	19.2619	19.2188	19.1265	18.585	18.8898	19.1106
sp|Q9BWT3|PAPOG_HUMAN	S648	Poly(A) polymerase gamma OS=Homo sapiens GN=PAPOLG PE=1 SV=2	0.0604907	0.263904	0.330537	0.0410226	QPHLNGMSNITKTVTPKRSHSPSIDGTPKRLKDVEKFIRLE	3,4	2.518	0.6041	0.327823	0.5	2	19.8622	19.938	19.9547	19.125	19.1578	19.9469	19.8249	19.8016	18.8883	18.768	18.9763
sp|P27448|MARK3_HUMAN	S469	MAP/microtubule affinity-regulating kinase 3 OS=Homo sapiens GN=MARK3 PE=1 SV=4	0.215232	0.263192	0.04324	0.203935	GISSRKSSGSAVGGKGIAPASPMLGNASNPNKADIPERKKS	3,4	4.616	0.6787	0.348107	1	5	22.3366	22.381	22.2016	21.0738	21.3041	22.133	22.0676	22.0729	20.9352	21.0867	20.7553
sp|Q14004|CDK13_HUMAN	S360:Y362	Cyclin-dependent kinase 13 OS=Homo sapiens GN=CDK13 PE=1 SV=2	0.262577	0.192463	0.00419675	0.361057	SPSPAGGGSSPYSRRLPRSPSPYSRRRSPSYSRHSSYERGG,SPAGGGSSPYSRRLPRSPSPYSRRRSPSYSRHSSYERGGDV	2	1.327	0.532	0.278845	0.49512	1	19.8051	19.8234	19.8128	19.3729	19.1845	19.5923	19.5238	19.5376	19.2144	18.784	19.2604
sp|Q96PK6|RBM14_HUMAN	S215:S220	RNA-binding protein 14 OS=Homo sapiens GN=RBM14 PE=1 SV=2	0.262521	0.0966822	0.00394787	0.423845	TGGFDGQARQPTPPFFGRDRSPLRRSPPRASYVAPLTAQPA,GQARQPTPPFFGRDRSPLRRSPPRASYVAPLTAQPATYRAQ	2,3,4	1.641	0.5322	0.1203	1	7	22.2548	22.1513	22.2432	22.2374	22.0788	21.9954	21.9008	21.9655	22.0532	21.9694	22.1617
sp|Q9UQ35|SRRM2_HUMAN	S1691:S1693:S1694	Serine/arginine repetitive matrix protein 2 OS=Homo sapiens GN=SRRM2 PE=1 SV=2	0.262298	0.0493184	0.0219779	0.882557	GSRSSPEPKTKSRTPPRRRSSRSSPELTRKARLSRRSRSAS,RSSPEPKTKSRTPPRRRSSRSSPELTRKARLSRRSRSASSS,SSPEPKTKSRTPPRRRSSRSSPELTRKARLSRRSRSASSSP	3	1.207	0.5012	0.205372	0.24999	2	19.1051	18.988	18.9754	18.6561	18.1302	18.6502	18.8221	18.8093	18.2492	18.4446	18.3377
sp|Q9P270|SLAI2_HUMAN	S377	SLAIN motif-containing protein 2 OS=Homo sapiens GN=SLAIN2 PE=1 SV=2	0.158364	0.261728	0.13649	0.0271849	SPRNSPRSRSPARGIEYSRVSPQPMISRLQQPRLSLQGHPT	2,3	2.052	0.5702	0.320513	1	4	21.383	21.5492	21.5944	20.929	20.863	21.4461	21.255	21.3503	20.5931	20.6623	20.6475
sp|Q9HAH7|FBRS_HUMAN	S249	Probable fibrosin-1 OS=Homo sapiens GN=FBRS PE=1 SV=3	-0.0263312	0.261051	0.769926	0.0440212	RSPLTFPAWVRPPEAARTPGSDKERPVERREPSITKEEKDR	3	1.291	0.4555	0.05363	0.5	1	22.4732	22.3159	22.5367	22.1594	22.1559	22.3695	22.4882	22.547	21.7885	21.9806	21.9207
sp|Q8WUM0|NU133_HUMAN	S45	Nuclear pore complex protein Nup133 OS=Homo sapiens GN=NUP133 PE=1 SV=2	0.147442	0.26075	0.561344	0.0440452	PGSTPRTASRKGLPLGSAVSSPVLFSPVGRRSSLSSRGTPT	3	4.703	0.7812	0.314145	1	2	20.447	19.9542	20.4557	19.5909	19.6572	20.4053	19.8402	20.1691	19.278	19.4939	19.3179
sp|Q9UJV9|DDX41_HUMAN	S23	Probable ATP-dependent RNA helicase DDX41 OS=Homo sapiens GN=DDX41 PE=1 SV=2	-0.0498818	0.25968	0.835677	0.0202836	ESEPERKRARTDEVPAGGSRSEAEDEDDEDYVPYVPLRQRR	3	4.584	0.8002	0.205112	0.99525	2	19.7758	20.0201	20.4863	19.2357	19.2656	20.0463	20.2162	20.1694	19.0298	18.902	19.0411
sp|Q5TCZ1|SPD2A_HUMAN	S593:S596	SH3 and PX domain-containing protein 2A OS=Homo sapiens GN=SH3PXD2A PE=1 SV=1	0.121862	0.259579	0.00716903	0.235612	EEPVEDRASGERRPAQPHRPSPASSLQRARFKVGESSEDVA,VEDRASGERRPAQPHRPSPASSLQRARFKVGESSEDVALEE	3	1.232	0.4351	0.531439	0.49999	1	17.4416	17.4855	17.487	16.3676	16.6077	17.3527	17.3376	17.3582	16.1935	16.3369	16.1538
sp|Q13523|PRP4B_HUMAN	Y140	Serine/threonine-protein kinase PRP4 homolog OS=Homo sapiens GN=PRPF4B PE=1 SV=3	0.0498938	0.259463	0.731895	0.0173715	LDNELMEGKVQSGMGLILQGYESGSEEEGEIHEKARNGNRS	3	1.976	0.5071	0.831573	0.4977	1	17.464	17.6554	17.569	17.7811	17.7597	17.6342	17.6311	17.2735	17.5715	17.5251	17.4363
sp|Q9NZN5|ARHGC_HUMAN	S1327	Rho guanine nucleotide exchange factor 12 OS=Homo sapiens GN=ARHGEF12 PE=1 SV=1	0.126436	0.25932	0.237064	0.0134657	HSGEGHMPFRTGTGDIATCYSPRTSTESFAPRDSVGLAPQD	2	1.061	0.509	0.833477	0.9943	1	19.865	19.8172	19.9353	19.5825	19.5245	19.5944	19.8425	19.8013	19.3644	19.226	19.2921
sp|P11137|MAP2_HUMAN	S1545:S1555	Microtubule-associated protein 2 OS=Homo sapiens GN=MAP2 PE=1 SV=4	0.25913	0.19229	0.0464899	0.510375	DKVSDGVTKSPEKRSSLPRPSSILPPRRGVSGDRDENSFSL,PEKRSSLPRPSSILPPRRGVSGDRDENSFSLNSSISSSARR	4	1.079	0.2206	0.039084	0.16267	1	18.598	18.584	18.4778	17.849	18.2463	18.2828	18.4216	18.1781	18.0207	17.9598	17.5855
sp|Q5SNT2|TM201_HUMAN	S477	Transmembrane protein 201 OS=Homo sapiens GN=TMEM201 PE=1 SV=1	0.258753	-0.168704	0.0279728	0.623369	TIPSLTRADSGYLFSGSRPPSQVSRSGEFPVSDYFSLLSGS	3	1.043	0.3672	0.046224	0.99953	1	19.2581	19.3049	19.29	19.4238	18.9199	19.0779	18.9259	19.0728	19.3639	19.165	19.4928
sp|Q14596|NBR1_HUMAN	S656	Next to BRCA1 gene 1 protein OS=Homo sapiens GN=NBR1 PE=1 SV=3	0.258723	0.133667	0.0163656	0.204951	VEEAEEDLSGTQFVCETVIRSLTLDAAPDHNPPCRQKSLQM	3	3.824	0.7265	0.440151	0.5	1	17.7659	17.6493	17.6748	17.6531	17.5855	17.471	17.5024	17.3403	17.4964	17.6063	17.3542
sp|Q9BUN8|DERL1_HUMAN	T202	Derlin-1 OS=Homo sapiens GN=DERL1 PE=1 SV=1	-0.129114	0.257489	0.302848	0.006092	LYFFLMFRYPMDLGGRNFLSTPQFLYRWLPSRRGGVSGFGV	2,3	3.314	0.6327	0.4156	1	3	17.5868	17.4784	17.7859	17.5634	17.5232	17.8577	17.7059	17.6748	17.3061	17.2523	17.2991
sp|Q6ZRS2|SRCAP_HUMAN	S3050:S3053	Helicase SRCAP OS=Homo sapiens GN=SRCAP PE=1 SV=3	0.257473	-0.674417	0.315655	0.0371773	TSVLESCGLGRRRQPQGQGESEGSSSDEDGSRPLTRLARLR,LESCGLGRRRQPQGQGESEGSSSDEDGSRPLTRLARLRLEA	4	1.81	0.3928	0.509564	0.16667	1	13.9642	13.5892	13.54	14.4416	14.5716	13.761	13.4115	13.1485	15.4908	15.0694	14.9828
sp|Q8N5U6|RNF10_HUMAN	S786	RING finger protein 10 OS=Homo sapiens GN=RNF10 PE=1 SV=2	0.114976	0.256895	0.0719281	0.02526	SQAIEAAFMKLDTPATSDPLSEEKGGKKRKKQKQKLLFSTS	3	1.932	0.6326	0.08901	1	2	21.5536	21.4721	21.5883	20.5572	20.6363	21.4156	21.4395	21.414	20.4162	20.3027	20.3006
sp|Q13428|TCOF_HUMAN	S906	Treacle protein OS=Homo sapiens GN=TCOF1 PE=1 SV=3	0.0633297	0.256173	0.263169	0.0114387	QVKPSGKTHQIRAALAPAKESPRKGAAPTPPGKTGPSAAQA	2,3	2.043	0.5808	0.085925	1	9	26.6065	26.6325	26.5156	25.8255	25.88	26.4581	26.5356	26.571	25.5711	25.6445	25.5741
sp|Q9H773|DCTP1_HUMAN	Y141	dCTP pyrophosphatase 1 OS=Homo sapiens GN=DCTPP1 PE=1 SV=1	0.255906	0.122452	0.0284131	0.259061	KMDINRRRYPAHLARSSSRKYTELPHGAISEDQAVGPADIP	4	2.123	0.4366	1.41482	0.33332	1	17.2687	17.1096	17.2798	17.1228	16.9946	16.9302	17.0098	16.9504	16.8643	17.0181	16.9263
sp|Q9BQE4|SELS_HUMAN	S140	Selenoprotein S OS=Homo sapiens GN=VIMP PE=1 SV=3	0.107335	0.255803	0.382317	0.0197709	DSMQEGKSYKGNAKKPQEEDSPGPSTSSVLKRKSDRKPLRG	3,4	3.405	0.6482	0.11147	1	3	22.6598	22.661	22.7949	21.83	21.7706	22.4875	22.7852	22.5209	21.5746	21.4523	21.6067
sp|P46013|KI67_HUMAN	T2502	Antigen KI-67 OS=Homo sapiens GN=MKI67 PE=1 SV=2	0.113217	0.255096	0.440799	0.0458937	LKIPLVKVDMKEEPLAVSKLTRTSGETTQTHTEPTGDSKSI	3,4	3.592	0.6024	0.189691	0.33333	3	21.3402	20.9516	21.1369	21.1229	21.1996	21.0955	20.9041	21.0895	20.8157	20.8689	21.0341
sp|Q9ULL1|PKHG1_HUMAN	S492:S506	Pleckstrin homology domain-containing family G member 1 OS=Homo sapiens GN=PLEKHG1 PE=1 SV=2	0.254297	0.061327	0.0368259	0.908389	SSRSHKVLKTSETAQDIQKVSREEGSPQLSSARPSPAQRNS,QDIQKVSREEGSPQLSSARPSPAQRNSQPSSSTMISVLRAG	3	1.414	0.2885	0.866384	0.49991	1	17.4718	17.5101	17.6752	16.2137	17.0502	17.237	17.3182	17.3391	16.3353	16.6034	16.7731
sp|Q8WX93|PALLD_HUMAN	S1352	Palladin OS=Homo sapiens GN=PALLD PE=1 SV=3	0.140447	0.25349	0.200783	0.0401002	QSQSTKPKKVRPSASRYAALSDQGLDIKAAFQPEANPSHLT	2	2.574	0.5466	0.135167	1	2	20.4574	20.1992	20.383	19.2663	19.3513	20.2466	20.2225	20.1492	19.1058	18.9373	19.1227
sp|Q2KHR2|RFX7_HUMAN	S225	DNA-binding protein RFX7 OS=Homo sapiens GN=RFX7 PE=1 SV=1	0.126497	0.25206	0.03148	0.141311	DAKQQLQRKIQKKQQEQKLQSPLPGESAAKKSESATSNGVT	2,3	2.995	0.577	0.156906	1	2	21.9486	21.9467	21.8571	20.8828	21.0537	21.7519	21.8133	21.8077	20.644	20.8256	20.679
sp|Q8NB90|SPAT5_HUMAN	T251	Spermatogenesis-associated protein 5 OS=Homo sapiens GN=SPATA5 PE=1 SV=3	0.0789602	0.251256	0.359804	0.0277315	LSLQLSQLDLEDTQIPTSRSTPYKPIDDRITNKASDVLLDV	2,3	2.038	0.5697	0.388683	0.99785	4	23.3009	23.4049	23.3869	22.2903	22.359	23.1594	23.3789	23.3175	22.03	22.0779	22.1122
sp|Q14678|KANK1_HUMAN	S1342:S1350	KN motif and ankyrin repeat domain-containing protein 1 OS=Homo sapiens GN=KANK1 PE=1 SV=3	0.247242	0.0284528	0.0153362	0.848679	AHVNFAKAQSPGTPRLGRKTSPGPTHRGSFD----------,QSPGTPRLGRKTSPGPTHRGSFD------------------	3	1.146	0.4337	0.051184	0.98301	1	20.4923	20.4888	20.4666	20.386	20.1941	20.171	20.2446	20.2903	20.0753	20.3171	20.3923
sp|Q7Z309|F122B_HUMAN	S137	Protein FAM122B OS=Homo sapiens GN=FAM122B PE=1 SV=2	-0.0255868	0.246695	0.919831	0.0333301	APSPTRGFGKMFVSSSGLPPSPVPSPRRFSRRSQSPVKCIR	2,3	2.845	0.6155	0.150158	1	5	20.531	20.5846	20.0896	19.3515	19.4372	20.7178	20.4654	20.0987	19.1497	19.2229	19.0703
sp|Q6PJT7|ZC3HE_HUMAN	S515	Zinc finger CCCH domain-containing protein 14 OS=Homo sapiens GN=ZC3H14 PE=1 SV=1	0.104686	0.245353	0.304559	0.0337499	RVLSGHLMQTRDLVQPDKPASPKFIVTLDGVPSPPGYMSDQ	2,3,4	2.93	0.6605	0.03958	1	12	26.3456	26.3128	26.3772	25.4594	25.5445	26.0943	26.2728	26.3545	25.3159	25.2728	25.1811
sp|Q3MIN7|RGL3_HUMAN	S508:S511	Ral guanine nucleotide dissociation stimulator-like 3 OS=Homo sapiens GN=RGL3 PE=1 SV=2	-0.0450452	0.244503	0.534419	0.0258095	NQLTEEQSYRLSRVIEPPAASCPSSPRIRRRISLTKRLSAK,TEEQSYRLSRVIEPPAASCPSSPRIRRRISLTKRLSAKLAR	2	1.217	0.2268	0.070885	0.49794	1	18.0063	18.0253	17.8357	17.3432	17.4174	17.9888	18.0219	17.9917	17.071	17.1626	17.1738
sp|O00268|TAF4_HUMAN	T415	Transcription initiation factor TFIID subunit 4 OS=Homo sapiens GN=TAF4 PE=1 SV=2	0.208905	0.244439	0.00158145	0.192502	GTPTGLPKGAAGAVTQSLSRTPTATTSGIRATLTPTVLAPR	3	1.898	0.589	1.08297	0.99993	1	18.676	18.6974	18.647	17.8143	17.6831	18.4834	18.4858	18.4246	17.7031	17.2673	17.5424
sp|Q9UQ35|SRRM2_HUMAN	T2397	Serine/arginine repetitive matrix protein 2 OS=Homo sapiens GN=SRRM2 PE=1 SV=2	0.244215	0.22176	0.246641	0.0353125	GANLTSPRVPLSAYERVSGRTSPPLLDRARSRTPPSAPSQS	3	1.821	0.4492	0.546024	0.99648	1	19.9513	20.1741	20.1579	19.9902	20.0622	20.0327	19.9695	19.5485	19.8407	19.7081	19.8647
sp|P46100|ATRX_HUMAN	S703:S704	Transcriptional regulator ATRX OS=Homo sapiens GN=ATRX PE=1 SV=5	0.244059	0.0392046	0.0145861	0.77157	ETVKEKQKLSVPVRKKDKRNSSDSAIDNPKPNKLPKSKQSE,TVKEKQKLSVPVRKKDKRNSSDSAIDNPKPNKLPKSKQSET	4,5	2.392	0.5817	0.109111	0.99994	3	21.7027	21.753	21.8478	21.9424	21.7701	21.5619	21.4855	21.5239	21.7553	21.7078	21.988
sp|Q14160|SCRIB_HUMAN	S1276	Protein scribble homolog OS=Homo sapiens GN=SCRIB PE=1 SV=4	0.243711	0.118904	0.0137462	0.0353376	AAGRGLQPLKLDYRALAAVPSAGSVQRVPSGAAGGKMAESP	2	1.836	0.3284	0.043378	0.99697	1	18.887	19.0032	18.8596	18.3698	18.3834	18.7293	18.6599	18.6295	18.3052	18.2492	18.2188
sp|P08651|NFIC_HUMAN	S337:S343	Nuclear factor 1 C-type OS=Homo sapiens GN=NFIC PE=1 SV=2	-0.0705692	0.243466	0.594621	0.0499779	MEGGISSPVKKTEMDKSPFNSPSPQDSPRLSSFTQHHRPVI,SPVKKTEMDKSPFNSPSPQDSPRLSSFTQHHRPVIAVHSGI	3,4	2.088	0.6513	0.523472	0.99491	3	21.0513	20.8675	20.7886	20.3953	20.4885	21.1317	20.9805	20.807	20.1816	20.3102	20.1036
sp|Q92547|TOPB1_HUMAN	T861	DNA topoisomerase 2-binding protein 1 OS=Homo sapiens GN=TOPBP1 PE=1 SV=3	0.242841	-0.0225875	0.00721787	0.898374	DALAALETPGRPSQQKRKPSTPLSEVIVKNLQLALANSSRN	3	3.161	0.5302	0.205604	0.5	1	21.4078	21.4487	21.4747	20.1984	20.2857	21.1399	21.2047	21.2581	20.4806	20.3437	19.9696
sp|Q9UQ35|SRRM2_HUMAN	S1124	Serine/arginine repetitive matrix protein 2 OS=Homo sapiens GN=SRRM2 PE=1 SV=2	0.0779897	0.242298	0.180363	0.00695563	PVTELASRSPIRQDRGEFSASPMLKSGMSPEQSRFQSDSSS	2,3	3.11	0.6325	0.017041	1	18	28.6533	28.79	28.7241	27.1046	27.15	28.6245	28.6483	28.6607	26.9268	26.8829	26.8452
sp|O95785|WIZ_HUMAN	S983	Protein Wiz OS=Homo sapiens GN=WIZ PE=1 SV=2	0.0295944	0.242025	0.511678	0.028808	NKAIKSPPGFSAKGLGHPPSSPLLKKTPLALAGSPTPKNPE	2,3,4	2.538	0.5683	0.012687	0.99794	10	24.82	24.7013	24.7838	23.9282	23.941	24.7186	24.7206	24.777	23.7734	23.6239	23.6804
sp|Q9P1Y5|CAMP3_HUMAN	S1074	Calmodulin-regulated spectrin-associated protein 3 OS=Homo sapiens GN=CAMSAP3 PE=1 SV=2	-0.083889	0.241058	0.71501	0.0240612	TVANEAHNNLGVKRPTSRAPSPSGLMSPSRLPGSRERDWEN	2	1.052	0.4202	0.095666	0.99324	1	18.1312	18.1863	17.6345	16.5584	16.6314	18.082	18.2661	17.8555	16.3377	16.4226	16.3012
sp|Q9UQ35|SRRM2_HUMAN	S1401:T1413:S1415	Serine/arginine repetitive matrix protein 2 OS=Homo sapiens GN=SRRM2 PE=1 SV=2	-0.361575	0.240888	0.00544311	0.067873	HSSSELSPDAVEKAGMSSNQSISSPVLDAVPRTPSRERSSS,KAGMSSNQSISSPVLDAVPRTPSRERSSSASSPEMKDGLPR,GMSSNQSISSPVLDAVPRTPSRERSSSASSPEMKDGLPRTP	3,4	2.806	0.407	0.623645	0.99066	2	17.6421	17.7037	17.534	19.0298	18.9562	18.0564	17.992	17.916	18.6961	18.8987	18.6616
sp|Q03112|EVI1_HUMAN	S338	MDS1 and EVI1 complex locus protein EVI1 OS=Homo sapiens GN=MECOM PE=1 SV=2	-0.223221	0.236623	0.00122261	0.448589	IPASSPVKGLSSTEQTNKSQSPLMTHPQILPATQDILKALS	3	3.55	0.7093	0.223403	0.99715	1	18.102	18.0863	18.0448	17.5237	17.9448	18.2829	18.3413	18.2786	17.3406	17.6743	17.478
sp|Q99081|HTF4_HUMAN	S47	Transcription factor 12 OS=Homo sapiens GN=TCF12 PE=1 SV=1	-0.107899	0.235684	0.25529	0.0158937	FSPPVNSGKTRPTTLGSSQFSGSGIDERGGTTSWGTSGQPS	3	2.055	0.5416	0.865636	0.5	1	19.8615	19.8572	19.6643	19.3091	19.3698	19.9946	19.8463	19.8658	19.1054	19.0474	19.1585
sp|Q13111|CAF1A_HUMAN	S329	Chromatin assembly factor 1 subunit A OS=Homo sapiens GN=CHAF1A PE=1 SV=2	-0.262689	0.233574	0.0230795	0.509707	TSPFPTSTPLRRITKKFVKGSTEKNKLRLQRDQERLGKQLK	3,4	1.368	0.2975	0.163538	0.99561	2	21.3817	21.5656	21.4505	19.6558	20.1261	21.6503	21.7152	21.8204	19.5695	20.0105	19.3921
sp|O00567|NOP56_HUMAN	S513:S520	Nucleolar protein 56 OS=Homo sapiens GN=NOP56 PE=1 SV=4	0.0666854	0.232412	0.693183	0.0364476	ENGMEDPSISFSKPKKKKSFSKEELMSSDLEETAGSTSIPK,SISFSKPKKKKSFSKEELMSSDLEETAGSTSIPKRKKSTPK	4,5	4.323	0.5593	0.257263	0.24999	2	19.8516	20.1183	20.2515	20.0276	19.9683	20.1477	20.0697	19.804	19.8162	19.8242	19.6562
sp|Q05682|CALD1_HUMAN	T141	Caldesmon OS=Homo sapiens GN=CALD1 PE=1 SV=3	-0.0467607	0.232331	0.772255	0.0425129	FDPTITDASLSLPSRRMQNDTAENETTEKEEKSESRQERYE	3	3.304	0.6441	0.417265	1	1	19.525	19.74	19.7235	19.5425	19.5597	19.52	19.6485	19.9602	19.2243	19.3303	19.4016
sp|O95365|ZBT7A_HUMAN	S526	Zinc finger and BTB domain-containing protein 7A OS=Homo sapiens GN=ZBTB7A PE=1 SV=1	0.231598	-0.0409362	0.0238197	0.747485	GAPDPSPGATATPGAPAQPSSPDARRNGQEKHFKDEDEDED	3,4	5.509	0.7965	0.421635	0.99609	8	21.459	21.4547	21.4589	21.5547	21.7229	21.2985	21.1967	21.1826	21.8326	21.5891	21.6175
sp|Q14683|SMC1A_HUMAN	S970	Structural maintenance of chromosomes protein 1A OS=Homo sapiens GN=SMC1A PE=1 SV=2	-0.023861	0.231314	0.83815	0.0189595	ISQEEGSSQGEDSVSGSQRISSIYAREALIEIDYGDLCEDL	3	2.367	0.635	0.088955	0.99136	4	20.1664	20.1702	20.4303	20.3037	20.3529	20.2452	20.4054	20.1879	20.119	20.0155	20.1565
sp|Q9Y320|TMX2_HUMAN	S288	Thioredoxin-related transmembrane protein 2 OS=Homo sapiens GN=TMX2 PE=1 SV=1	0.231209	0.120291	0.00672652	0.0584166	SKAGDNIPEEQPVASTPTTVSDGENKKDK------------	3,4,5	4.381	0.7238	0.405238	0.99627	5	22.5962	22.5456	22.4807	22.9977	22.9508	22.3473	22.313	22.2684	22.8442	22.8027	22.915
sp|P13716|HEM2_HUMAN	S215	Delta-aminolevulinic acid dehydratase OS=Homo sapiens GN=ALAD PE=1 SV=1	0.231098	0.21594	0.032489	0.338767	SYSAKFASCFYGPFRDAAKSSPAFGDRRCYQLPPGARGLAL	4	1.81	0.2729	0.56557	0.5	1	20.7804	20.7445	20.7657	20.9598	21.2437	20.6236	20.4736	20.5002	21.0618	20.8586	20.7369
sp|Q7Z401|MYCPP_HUMAN	S1250	C-myc promoter-binding protein OS=Homo sapiens GN=DENND4A PE=1 SV=2	0.203299	0.23064	0.258602	0.0411905	RACDDKLNKKSPPLVKACRRSSLPPNSPKPVRLTKSKSYTK	3	1.353	0.4841	0.032244	0.5	2	20.5277	20.2465	20.0835	20.3553	20.4414	20.2128	20.0505	19.9846	20.225	20.0983	20.1798
sp|Q14687|GSE1_HUMAN	S850:S857	Genetic suppressor element 1 OS=Homo sapiens GN=GSE1 PE=1 SV=3	-0.0270313	0.230589	0.820006	0.0329762	PTIQSKRQTPSPRLALSTRYSPDEMNNSPNFEEKKKFLTIF,QTPSPRLALSTRYSPDEMNNSPNFEEKKKFLTIFNLTHISA	3	2.225	0.547	0.352889	0.25	1	17.5775	17.8486	17.9021	18.2037	18.2798	17.7613	17.8782	17.7698	17.9852	17.9751	18.0732
sp|Q12888|TP53B_HUMAN	S1094:S1101:S1104	Tumor suppressor p53-binding protein 1 OS=Homo sapiens GN=TP53BP1 PE=1 SV=2	-0.0280646	0.230539	0.814653	0.0494531	KEKLEGDHTIRQSQQPMKPISPVKDPVSPASQKMVIQGPSS,HTIRQSQQPMKPISPVKDPVSPASQKMVIQGPSSPQGEAMV,RQSQQPMKPISPVKDPVSPASQKMVIQGPSSPQGEAMVTDV	4	1.904	0.4385	0.2323	0.98871	2	21.0527	21.3932	21.2698	21.1718	21.2382	21.1865	21.339	21.2744	20.8566	21.0644	21.0023
sp|Q8IY92|SLX4_HUMAN	S1170:S1173	Structure-specific endonuclease subunit SLX4 OS=Homo sapiens GN=SLX4 PE=1 SV=3	0.022243	0.229418	0.861954	0.0483319	EVILLLDSDEELELEQTKMKSISSDPLEEKKALEISPRSCE,LLLDSDEELELEQTKMKSISSDPLEEKKALEISPRSCELFS	3	1.679	0.4467	1.0347	0.99721	1	19.4549	19.6996	19.4609	18.3578	18.353	19.3821	19.6841	19.4825	18.0303	18.1363	18.2113
sp|P46379|BAG6_HUMAN	Y1116	Large proline-rich protein BAG6 OS=Homo sapiens GN=BAG6 PE=1 SV=2	0.113505	0.229294	0.416954	0.0372927	ESYRQQLRSDIQKRLQEDPNYSPQRFPNAQRAFADDP----	3	1.743	0.6081	0.748599	0.5	2	21.7963	21.691	22.0569	21.9711	21.9635	21.8339	21.6883	21.6815	21.6489	21.762	21.803
sp|Q9Y561|LRP12_HUMAN	S720	Low-density lipoprotein receptor-related protein 12 OS=Homo sapiens GN=LRP12 PE=1 SV=1	0.00275026	0.229012	0.970765	0.0328637	TRGGHADNGRDVTSVEPPSVSPARHQLTSALSRMTQGLRWV	2,3	2.017	0.5238	0.124936	0.99999	2	18.7005	18.9244	18.8536	19.1335	19.0942	18.8228	18.8407	18.8067	18.7854	18.9239	18.9452
sp|Q14011|CIRBP_HUMAN	S155	Cold-inducible RNA-binding protein OS=Homo sapiens GN=CIRBP PE=1 SV=1	0.228477	0.0814866	0.0395233	0.805486	YGGSRDYYSSRSQSGGYSDRSSGGSYRDSYDSYATHNE---	3	1.097	0.4038	0.346141	0.49406	1	15.4679	15.5282	15.4503	14.2874	14.7976	15.3135	15.3055	15.1419	14.5173	14.5815	14.2844
sp|O43237|DC1L2_HUMAN	S383	Cytoplasmic dynein 1 light intermediate chain 2 OS=Homo sapiens GN=DYNC1LI2 PE=1 SV=1	0.227772	0.208908	0.220794	0.0247341	LMKQQSLLAKQPATPTRASESPARGPSGSPRTQGRGGPASV	2,3	1.465	0.5952	0.00698	1	4	19.6125	19.9907	19.8411	21.0245	20.969	19.7884	19.5721	19.4004	20.7251	20.7727	20.8657
sp|Q09028|RBBP4_HUMAN	S355	Histone-binding protein RBBP4 OS=Homo sapiens GN=RBBP4 PE=1 SV=3	-0.246934	0.227654	0.126469	0.00448023	SSGTDRRLNVWDLSKIGEEQSPEDAEDGPPELLFIHGGHTA	4	4.866	0.712	0.422781	1	2	18.2835	18.2718	18.5639	18.8497	18.8741	18.544	18.7896	18.5264	18.5961	18.6282	18.6784
sp|Q8IWS0|PHF6_HUMAN	S199:S203	PHD finger protein 6 OS=Homo sapiens GN=PHF6 PE=1 SV=1	-0.307927	0.226882	0.0144182	0.313991	TRSTSSHGTDEMESSSYRDRSPHRSSPSDTRPKCGFCHVGE,SSHGTDEMESSSYRDRSPHRSSPSDTRPKCGFCHVGEEENE	3,4,5	1.932	0.6139	0.015642	0.99682	6	17.9807	17.9206	18.0617	18.7316	18.5346	18.183	18.3399	18.364	18.1202	18.4267	18.6716
sp|P28290|SSFA2_HUMAN	S591	Sperm-specific antigen 2 OS=Homo sapiens GN=SSFA2 PE=1 SV=3	0.17622	0.226112	0.331735	0.0231512	SLVPLQKGLEKAAAVADKRKSGSQDFPQCNTIENTGTKQST	3,4	4.991	0.6843	0.103237	0.5	5	21.3737	21.4639	21.8166	21.6998	21.635	21.3425	21.2707	21.5123	21.3995	21.4016	21.5228
sp|Q5T200|ZC3HD_HUMAN	S1366	Zinc finger CCCH domain-containing protein 13 OS=Homo sapiens GN=ZC3H13 PE=1 SV=1	0.22581	0.216608	0.0252899	0.179548	ERERDKRRDLDRERERLISDSVERDRDRDRDRTFESSQIES	2,3,4	1.625	0.3009	0.118265	0.99999	3	21.545	21.5132	21.5475	20.8924	21.0482	21.3736	21.322	21.2325	20.8182	20.7323	20.7106
sp|Q08170|SRSF4_HUMAN	S444:S446	Serine/arginine-rich splicing factor 4 OS=Homo sapiens GN=SRSF4 PE=1 SV=2	0.224507	0.0385568	0.0411547	0.825081	QREGRGESENAGTNQETRSRSRSNSKSKPNLPSESRSRSKS,EGRGESENAGTNQETRSRSRSNSKSKPNLPSESRSRSKSAS	3	1.812	0.5028	0.631211	0.33216	2	19.6231	19.6098	19.4538	19.8584	19.5859	19.3298	19.4324	19.251	19.6439	19.741	19.6659
sp|Q13330|MTA1_HUMAN	S576	Metastasis-associated protein MTA1 OS=Homo sapiens GN=MTA1 PE=1 SV=2	0.127234	0.2241	0.0281927	0.375213	VSSVLSSLTPAKVAPVINNGSPTILGKRSYEQHNGVDGNMK	2,3	3.597	0.6578	0.059768	1	5	23.4956	23.5159	23.5276	22.0399	22.3613	23.3585	23.4378	23.3611	22.0462	22.0392	21.8442
sp|Q16576|RBBP7_HUMAN	T10	Histone-binding protein RBBP7 OS=Homo sapiens GN=RBBP7 PE=1 SV=1	0.00454702	0.222118	0.933484	0.00688894	-----------MASKEMFEDTVEERVINEEYKIWKKNTPFL	2	1.85	0.3557	0.124485	1	4	22.3337	22.3886	22.4773	21.4889	21.486	22.3454	22.3953	22.4452	21.2489	21.2441	21.303
sp|Q7KZI7|MARK2_HUMAN	T466	Serine/threonine-protein kinase MARK2 OS=Homo sapiens GN=MARK2 PE=1 SV=2	0.198569	0.21983	0.162378	0.0130076	KASSTAKVPASPLPGLERKKTTPTPSTNSVLSTSTNRSRNS	3	1.805	0.6587	0.487666	0.99446	1	20.0992	19.7797	19.9857	19.5338	19.5734	19.8205	19.6321	19.8163	19.3337	19.2736	19.3941
sp|Q5JSZ5|PRC2B_HUMAN	S1808	Protein PRRC2B OS=Homo sapiens GN=PRRC2B PE=1 SV=2	0.0293112	0.219306	0.590343	0.0443913	VSPKDSDFSLPPGSASGPTGSPVVKLQDALASNAGLTQSIP	3	4.739	0.6694	0.240675	0.5	6	23.0427	23.1846	23.1205	21.9467	21.9898	23.0544	23.0634	23.142	21.7603	21.7375	21.7489
sp|O95359|TACC2_HUMAN	S2576	Transforming acidic coiled-coil-containing protein 2 OS=Homo sapiens GN=TACC2 PE=1 SV=3	0.218708	-1.14541	0.589372	0.00808181	ESPVKSSPVRMSESPTPCSGSSFEETEALVNTAAKNQHPVP	3	2.157	0.5702	0.386058	0.24942	1	16.6473	16.6237	16.1999	15.8477	16.0762	16.5957	16.6049	15.6141	17.2571	17.2063	16.8587
sp|Q8WYP5|ELYS_HUMAN	S1232	Protein ELYS OS=Homo sapiens GN=AHCTF1 PE=1 SV=3	0.0729722	0.218696	0.33584	0.0341079	LASPSPSPGRSPQRLKETRISFVEEDVHPKWIPGAADDSKL	2,3,4	2.978	0.7104	0.013317	1	14	25.4467	25.4427	25.6187	25.2848	25.262	25.4012	25.4667	25.4213	24.9743	25.0588	25.1311
sp|P15822|ZEP1_HUMAN	S1213	Zinc finger protein 40 OS=Homo sapiens GN=HIVEP1 PE=1 SV=3	0.157172	0.217977	0.187412	0.0332361	PHQLALSDALRGELQESSRKSPSERHVLGQPSRLVRQHNIQ	3,4	2.617	0.4253	0.034012	0.33279	3	20.2406	20.1053	20.3903	20.2708	20.3376	20.1526	20.0523	20.0598	20.0489	20.029	20.1809
sp|Q86V48|LUZP1_HUMAN	S804	Leucine zipper protein 1 OS=Homo sapiens GN=LUZP1 PE=1 SV=2	-0.145378	0.217813	0.39276	0.0273353	VSKPGPNKVTSSITIYPSDSSSPRAAPGEALRERHTSTSNI	2	2.881	0.7053	0.137899	0.49936	2	19.6095	20.0101	19.8465	19.0414	19.1037	19.8018	20.1372	19.9632	18.8131	18.8932	18.8579
sp|Q12766|HMGX3_HUMAN	S403	HMG domain-containing protein 3 OS=Homo sapiens GN=HMGXB3 PE=2 SV=2	0.039352	0.215848	0.880932	0.0368571	SLQEDRSCPQLELCVAQNQMSPKGPPLVSNTAPETVPSHAG	3	5.046	0.7822	0.980809	1	1	18.3862	18.8119	18.723	18.8852	18.9633	18.946	18.6246	18.2324	18.7583	18.7393	18.6277
sp|Q9UQR1|ZN148_HUMAN	S784	Zinc finger protein 148 OS=Homo sapiens GN=ZNF148 PE=1 SV=2	-0.00921744	0.214965	0.829648	0.000356592	AEFSEFPLVNVNDNRAGMTSSPDATTGQTFG----------	2,3	3.374	0.82	0.288804	1	6	21.2222	21.3106	21.1835	21.2423	21.2526	21.2492	21.254	21.2408	21.0489	21.0164	21.0322
sp|Q99650|OSMR_HUMAN	T888	Oncostatin-M-specific receptor subunit beta OS=Homo sapiens GN=OSMR PE=1 SV=1	-0.250472	0.214669	0.392063	0.00602849	SGSCGHVPVSPKAPSMLGLMTSPENVLKALEKNYMNSLGEI	2	2.701	0.5864	0.6042	0.5	1	19.1429	19.0248	18.9575	19.4894	19.4795	19.6602	19.3497	18.8668	19.2626	19.3073	19.2395
sp|Q5VWN6|F208B_HUMAN	S1848	Protein FAM208B OS=Homo sapiens GN=FAM208B PE=1 SV=1	0.0417638	0.213949	0.627343	0.0117699	GDSDLDLLGDCRNPRLDLEDSYTLRGSYTRKKDVPTDGYES	2	1.449	0.5079	0.639861	0.99756	1	20.0394	20.0553	20.2054	19.361	19.4077	19.9547	20.1601	20.0601	19.1158	19.173	19.2225
sp|Q8N8Z6|DCBD1_HUMAN	S513	Discoidin, CUB and LCCL domain-containing protein 1 OS=Homo sapiens GN=DCBLD1 PE=2 SV=2	-0.0325383	0.212877	0.76289	0.0267815	AEAQKTDCWKQIKYPFARHQSAEFTISYDNEKEMTQKLDLI	3,4	4.431	0.6843	0.520887	1	2	20.1457	20.4298	20.4023	19.7538	19.8213	20.3135	20.3335	20.4284	19.5764	19.5129	19.6346
sp|Q9HBL0|TENS1_HUMAN	T1328	Tensin-1 OS=Homo sapiens GN=TNS1 PE=1 SV=2	0.135375	0.211865	0.298055	0.02579	GSVVPGSPCLDRHVAYGGYSTPEDRRPTLSRQSSASGYQAP	2,3	5.59	0.7147	0.145038	1	5	20.3111	19.975	20.1185	19.3792	19.444	19.9759	19.9976	20.025	19.1794	19.1461	19.2737
sp|Q9UHI6|DDX20_HUMAN	T552	Probable ATP-dependent RNA helicase DDX20 OS=Homo sapiens GN=DDX20 PE=1 SV=2	0.210593	0.211586	0.0157334	0.194877	SPKELGCDRQSEEQMKNSVQTPVENSTNSQHQVKEALPVSL	3	4.306	0.6348	0.432453	1	2	18.3768	18.3406	18.3666	18.0342	18.2141	18.1904	18.1758	18.0859	18.0042	17.9683	17.7652
sp|Q9UHI6|DDX20_HUMAN	T705:S714	Probable ATP-dependent RNA helicase DDX20 OS=Homo sapiens GN=DDX20 PE=1 SV=2	0.154845	0.211241	0.25228	0.0288703	SESTPVDDRISLEQPPNGSDTPNPEKYQESPGIQMKTRLKE,ISLEQPPNGSDTPNPEKYQESPGIQMKTRLKEGASQRAKQS	4	5.508	0.6796	0.080403	1	2	20.869	21.1604	21.1107	20.5722	20.5755	20.9478	20.9775	20.7502	20.4038	20.3949	20.2892
sp|Q03112|EVI1_HUMAN	S436	MDS1 and EVI1 complex locus protein EVI1 OS=Homo sapiens GN=MECOM PE=1 SV=2	0.210785	-0.00571656	0.02992	0.85416	DIESDKEKFKENGKMFKDKVSPLQNLASINNKKEYSNHSIF	3	2.368	0.5532	0.260839	1	1	19.3846	19.4864	19.5116	19.5506	19.5706	19.2583	19.2532	19.2388	19.5152	19.5813	19.6025
sp|O75398|DEAF1_HUMAN	S176:T179	Deformed epidermal autoregulatory factor 1 homolog OS=Homo sapiens GN=DEAF1 PE=1 SV=1	0.0418011	0.210657	0.703441	0.0103409	SIVETTGLKGPAAPLTPGPQSPPTPLAPGQEKGGTKYNWDP,ETTGLKGPAAPLTPGPQSPPTPLAPGQEKGGTKYNWDPSVY	3	4.018	0.7292	0.525972	1	1	18.9303	18.9664	18.8019	17.8495	17.8737	18.7353	18.8118	19.0261	17.6827	17.5933	17.6768
sp|P78524|ST5_HUMAN	S105	Suppression of tumorigenicity 5 protein OS=Homo sapiens GN=ST5 PE=1 SV=3	0.209502	0.122852	0.0129474	0.130796	PDTSPPTCPFKTASFGYLDRSPSACKRDAQKESVQGAAQDV	3,4	1.206	0.2873	0.171347	0.99977	2	19.5458	19.6136	19.5562	19.3831	19.3216	19.4347	19.3287	19.3239	19.1463	19.2217	19.3206
sp|Q68DK7|MSL1_HUMAN	S66	Male-specific lethal 1 homolog OS=Homo sapiens GN=MSL1 PE=1 SV=3	0.0451163	0.209393	0.709866	0.0116938	LPRHRKLKEPGPPLASSQGGSPAPSPAGCGGKGRGLLLPAG	3,4	4.751	0.7944	0.396444	1	4	21.0709	21.0224	21.202	20.11	20.1517	20.9871	20.9289	21.244	19.8889	19.9332	19.9422
sp|Q9NR09|BIRC6_HUMAN	S3949	Baculoviral IAP repeat-containing protein 6 OS=Homo sapiens GN=BIRC6 PE=1 SV=2	0.0483542	0.207365	0.137242	0.03688	SATPPRPPSRRGRTIPDKIGSTSGAEAANKIITVPVFHLFH	3	2.851	0.6296	0.326032	0.9976	1	20.4285	20.3879	20.4281	20.4755	20.5467	20.3749	20.3266	20.398	20.3786	20.224	20.3086
sp|Q96JM3|CHAP1_HUMAN	S445:S452	Chromosome alignment-maintaining phosphoprotein 1 OS=Homo sapiens GN=CHAMP1 PE=1 SV=2	0.205185	0.157019	0.108553	0.04704	PLSPEIRSPAGSPELRKPSGSPDLWKLSPDQRKTSPASLDF,SPAGSPELRKPSGSPDLWKLSPDQRKTSPASLDFPESQKSS	4	1.584	0.3902	0.086286	0.99994	2	22.7119	22.7951	22.9737	22.4585	22.4057	22.7369	22.596	22.5323	22.2433	22.2964	22.2854
sp|O43149|ZZEF1_HUMAN	S2030	Zinc finger ZZ-type and EF-hand domain-containing protein 1 OS=Homo sapiens GN=ZZEF1 PE=1 SV=6	-0.343915	0.203057	0.00776403	0.514063	VHEEIRPVDFKQRNKADKGVSLSKDPSCQTQISDSPADASP	4	1.597	0.1935	0.235072	0.99997	1	18.3463	18.5207	18.449	19.2404	19.1544	18.7299	18.7814	18.8365	18.7377	19.5089	18.7364
sp|Q69YN4|VIR_HUMAN	S1728	Protein virilizer homolog OS=Homo sapiens GN=KIAA1429 PE=1 SV=2	0.201174	0.140578	0.0214901	0.202806	TPPASKGNYSRREGTRGSSWSAQNTPRGNYNESRGGQSNFN	2	1.334	0.4048	0.6984	1	1	18.4087	18.2714	18.3508	18.3448	18.4518	18.1242	18.1811	18.1221	18.2799	18.272	18.2213
sp|Q13185|CBX3_HUMAN	S93:S95:S99	Chromobox protein homolog 3 OS=Homo sapiens GN=CBX3 PE=1 SV=4	-0.535327	0.201104	0.0108425	0.572348	IEAFLNSQKAGKEKDGTKRKSLSDSESDDSKSKKKRDAADK,AFLNSQKAGKEKDGTKRKSLSDSESDDSKSKKKRDAADKPR,SQKAGKEKDGTKRKSLSDSESDDSKSKKKRDAADKPRGFAR	3	1.842	0.3773	0.185791	0.49826	1	17.3872	17.576	17.694	18.814	18.3022	18.1052	17.9783	18.1796	18.2376	18.5442	18.2892
sp|P25054|APC_HUMAN	S2671:T2679	Adenomatous polyposis coli protein OS=Homo sapiens GN=APC PE=1 SV=2	-0.0442345	0.198575	0.603682	0.043524	VSKTEDVWVRIEDCPINNPRSGRSPTGNTPPVIDSVSEKAN,VRIEDCPINNPRSGRSPTGNTPPVIDSVSEKANPNIKDSKD	3	2.625	0.5928	0.6301	0.49592	1	18.3185	18.2435	18.4838	18.4085	18.4857	18.4126	18.3481	18.4178	18.1722	18.2713	18.3022
sp|Q8IWA0|WDR75_HUMAN	T798	WD repeat-containing protein 75 OS=Homo sapiens GN=WDR75 PE=1 SV=1	0.0251169	0.197921	0.921008	0.0357324	ESEDSDEENDFTEKVQDTSNTGLGEDIIHQLSKSEEKELRK	3	3.62	0.5831	1.05015	0.49924	1	16.2701	16.3194	15.6908	16.1458	16.2055	16.0259	16.2934	15.8858	15.9467	16.014	15.9725
sp|O43314|VIP2_HUMAN	S1006:S1012:S1016	Inositol hexakisphosphate and diphosphoinositol-pentakisphosphate kinase 2 OS=Homo sapiens GN=PPIP5K2 PE=1 SV=3	-0.05699	0.197431	0.738684	0.0188542	GTGTWLHYTSGVGTGRRRRRSGEQITSSPVSPKSLAFTSSI,HYTSGVGTGRRRRRSGEQITSSPVSPKSLAFTSSIFGSWQQ,GVGTGRRRRRSGEQITSSPVSPKSLAFTSSIFGSWQQVVSE	2	1.528	0.464	1.67273	0.33333	1	17.6305	17.8322	17.5926	17.2637	17.2636	17.6745	17.5455	18.0063	17.1092	17.0746	17.015
sp|Q96KR1|ZFR_HUMAN	S476	Zinc finger RNA-binding protein OS=Homo sapiens GN=ZFR PE=1 SV=2	0.0637298	0.197099	0.0463492	0.211639	VNTSSVATSSMKGLTTTGNSSLNSTSNTKVSAVPTNMAAKK	2,3	4.559	0.7451	0.212677	0.99999	2	20.5049	20.5174	20.5624	19.3676	19.5072	20.4548	20.4848	20.4538	19.2406	19.2559	19.2243
sp|Q8TCN5|ZN507_HUMAN	S837	Zinc finger protein 507 OS=Homo sapiens GN=ZNF507 PE=1 SV=2	0.196777	0.189818	0.315905	0.0415364	EQVNKAINDAISQSGRVLGKSPGKTQLKSSEESADPVTGSS	3	1.327	0.321	0.624394	1	1	20.6519	20.5165	20.9992	20.2913	20.2395	20.64	20.3658	20.5714	20.1472	19.9866	20.0929
sp|Q86TC9|MYPN_HUMAN	S867	Myopalladin OS=Homo sapiens GN=MYPN PE=1 SV=2	0.0572835	0.196109	0.705696	0.0444334	GLPRSAPSMPSQGLAKKNTKSPQPVNDDNIRETKNAVIRDL	2,3,4	3.02	0.701	0.181819	1	9	24.2015	24.111	24.5131	23.5782	23.6522	24.2352	24.0975	24.3211	23.4341	23.3356	23.4875
sp|Q96B23|CR025_HUMAN	S73	Uncharacterized protein C18orf25 OS=Homo sapiens GN=C18orf25 PE=1 SV=2	0.195786	0.0110839	0.0061317	0.898068	SSMPCLLMELRRDSSESQLASTESDKPTTGRVYESDSSNHC	3	1.318	0.4097	0.273214	0.9824	1	18.2843	18.3674	18.3587	19.0519	18.9148	18.1131	18.1434	18.1665	18.9833	18.9664	18.967
sp|O75970|MPDZ_HUMAN	T1700	Multiple PDZ domain protein OS=Homo sapiens GN=MPDZ PE=1 SV=2	0.116351	0.195513	0.623959	0.0382781	VNGIDLRKATHDEAINVLRQTPQRVRLTLYRDEAPYKEEEV	4	1.665	0.4432	0.072109	1	1	19.5072	19.5421	20.1073	19.6435	19.5871	19.5896	19.4671	19.7509	19.4653	19.3265	19.4676
sp|Q9Y2K5|R3HD2_HUMAN	T35	R3H domain-containing protein 2 OS=Homo sapiens GN=R3HDM2 PE=1 SV=3	0.194601	0.0997006	0.325436	0.0158267	KESEKKLVEESVNKNKFISKTPSKEEIEKECEDTSLRQETQ	4	1.644	0.3169	1.05437	0.49995	1	19.0457	18.9873	18.9322	18.354	18.3312	18.9127	18.494	18.9747	18.2548	18.2638	18.2101
sp|Q8IWE5|PKHM2_HUMAN	S532	Pleckstrin homology domain-containing family M member 2 OS=Homo sapiens GN=PLEKHM2 PE=1 SV=2	0.00176171	0.193963	0.995253	0.0456758	QTPRPLEDTTREAQELEAQLSLVREGPVSEPEPGTQEVLCQ	3	3.443	0.562	0.596339	1	1	16.9474	16.5394	16.6237	16.441	16.5119	17.17	16.5782	16.357	16.2551	16.2588	16.3335
sp|Q7Z3C6|ATG9A_HUMAN	S738	Autophagy-related protein 9A OS=Homo sapiens GN=ATG9A PE=1 SV=3	0.193454	0.0215357	0.0478167	0.822323	KQQAQAEPERHVWHRRESDESGESAPDEGGEGARAPQSIPR	2,3	2.82	0.6762	0.027461	0.99998	2	16.1256	16.1589	16.3007	16.8222	16.9699	16.0729	15.978	15.954	16.8627	16.9292	16.8317
sp|Q9NYF8|BCLF1_HUMAN	S217	Bcl-2-associated transcription factor 1 OS=Homo sapiens GN=BCLAF1 PE=1 SV=2	0.0461033	0.193318	0.816178	0.00732727	ESIDEFNKSSATSGDIWPGLSAYDNSPRSPHSPSPIATPPS	2	2.987	0.7328	0.037815	0.99681	1	16.7398	16.8309	16.9379	16.5735	16.6078	16.8165	17.0687	16.4852	16.3514	16.4072	16.4334
sp|P10316|1A69_HUMAN	S352	HLA class I histocompatibility antigen, A-69 alpha chain OS=Homo sapiens GN=HLA-A PE=1 SV=2	0.192786	0.0690711	0.0458932	0.571407	WRRKSSDRKGGSYSQAASSDSAQGSDVSLTACKV-------	3,4	5.667	0.8267	0.112172	1	8	22.4265	22.3996	22.3903	22.4447	22.6199	22.1535	22.3031	22.1816	22.4168	22.4391	22.5338
sp|P01892|1A02_HUMAN	S352	HLA class I histocompatibility antigen, A-2 alpha chain OS=Homo sapiens GN=HLA-A PE=1 SV=1	0.192786	0.0690711	0.0458932	0.571407	WRRKSSDRKGGSYSQAASSDSAQGSDVSLTACKV-------	3,4	5.667	0.8267	0.112172	1	8	22.4265	22.3996	22.3903	22.4447	22.6199	22.1535	22.3031	22.1816	22.4168	22.4391	22.5338
sp|P05534|1A24_HUMAN	S352	HLA class I histocompatibility antigen, A-24 alpha chain OS=Homo sapiens GN=HLA-A PE=1 SV=2	0.192786	0.0690711	0.0458932	0.571407	WRRNSSDRKGGSYSQAASSDSAQGSDVSLTACKV-------	3,4	5.667	0.8267	0.112172	1	8	22.4265	22.3996	22.3903	22.4447	22.6199	22.1535	22.3031	22.1816	22.4168	22.4391	22.5338
sp|Q09160|1A80_HUMAN	S352	HLA class I histocompatibility antigen, A-80 alpha chain OS=Homo sapiens GN=HLA-A PE=2 SV=1	0.192786	0.0690711	0.0458932	0.571407	WRKKSSVRKGGSYSQAASSDSAQGSDVSLTACKV-------	3,4	5.667	0.8267	0.112172	1	8	22.4265	22.3996	22.3903	22.4447	22.6199	22.1535	22.3031	22.1816	22.4168	22.4391	22.5338
sp|P30447|1A23_HUMAN	S352	HLA class I histocompatibility antigen, A-23 alpha chain OS=Homo sapiens GN=HLA-A PE=1 SV=1	0.192786	0.0690711	0.0458932	0.571407	WRRNSSDRKGGSYSQAASSDSAQGSDVSLTACKV-------	3,4	5.667	0.8267	0.112172	1	8	22.4265	22.3996	22.3903	22.4447	22.6199	22.1535	22.3031	22.1816	22.4168	22.4391	22.5338
sp|P01891|1A68_HUMAN	S352	HLA class I histocompatibility antigen, A-68 alpha chain OS=Homo sapiens GN=HLA-A PE=1 SV=4	0.192786	0.0690711	0.0458932	0.571407	WRRKSSDRKGGSYSQAASSDSAQGSDVSLTACKV-------	3,4	5.667	0.8267	0.112172	1	8	22.4265	22.3996	22.3903	22.4447	22.6199	22.1535	22.3031	22.1816	22.4168	22.4391	22.5338
sp|Q6PJG2|EMSA1_HUMAN	S925	ELM2 and SANT domain-containing protein 1 OS=Homo sapiens GN=ELMSAN1 PE=1 SV=2	0.0323671	0.191653	0.622427	0.0491655	VDIKTSQKFPRVPLPRRESPSEERLEPKREVKEPRKEGEEE	2	2.003	0.6161	0.555691	0.99999	1	19.1724	19.2737	19.3481	19.3439	19.3349	19.2078	19.2946	19.1946	19.1437	19.0724	19.2273
sp|Q86SK9|SCD5_HUMAN	S27	Stearoyl-CoA desaturase 5 OS=Homo sapiens GN=SCD5 PE=2 SV=2	0.191532	0.0749897	0.0407095	0.568719	DAGKIPFCDAKEEIRAGLESSEGGGGPERPGARGQRQNIVW	3	1.252	0.4121	0.734284	0.5	1	18.068	18.1455	17.9722	17.8834	18.0698	17.898	17.8073	17.9058	17.8296	18.0032	17.8721
sp|O75161|NPHP4_HUMAN	S496	Nephrocystin-4 OS=Homo sapiens GN=NPHP4 PE=1 SV=2	0.190448	-0.631392	0.0917793	0.019135	PTSPSSPPAPVPRVLAAPQNSPVGPGLSISQLAASPRSPTQ	3	5.714	0.7616	0.42145	1	1	14.9032	14.83	14.8025	14.7187	14.7335	14.751	14.5225	14.691	15.4491	15.1776	15.4458
sp|Q9UPZ3|HPS5_HUMAN	T562	Hermansky-Pudlak syndrome 5 protein OS=Homo sapiens GN=HPS5 PE=1 SV=2	0.190372	0.18766	0.0320917	0.331736	VKESVSSFVRKTTEKIGTLHTSPDLKVRPELRGDEQSCEED	2	1.646	0.3834	0.041641	0.5	1	20.0345	19.9255	19.993	20.0257	20.2521	19.7561	19.885	19.7408	19.978	19.9849	19.8908
sp|Q9UQ35|SRRM2_HUMAN	S436:S449	Serine/arginine repetitive matrix protein 2 OS=Homo sapiens GN=SRRM2 PE=1 SV=2	-0.29337	0.189619	0.0250351	0.549722	SSSESSPPSPQPTKVSRHASSSPESPKPAPAPGSHREISSS,KVSRHASSSPESPKPAPAPGSHREISSSPTSKNRSHGRAKR	4	2.841	0.6068	0.170015	0.33292	1	17.3704	17.2647	17.1481	18.4816	18.0348	17.5096	17.6326	17.5212	18.0651	17.8572	18.2836
sp|Q8NEY1|NAV1_HUMAN	S541	Neuron navigator 1 OS=Homo sapiens GN=NAV1 PE=1 SV=2	0.010264	0.18938	0.848963	0.0421402	ISLGHPGSLKKGKTPPVAVTSPITHTAQSALKVAGKPEGKA	3,4	4.416	0.7663	0.155445	0.99999	3	22.3288	22.1994	22.1799	21.6036	21.6753	22.2098	22.2188	22.2487	21.5122	21.427	21.4111
sp|Q5VZK9|LR16A_HUMAN	S1315	Leucine-rich repeat-containing protein 16A OS=Homo sapiens GN=LRRC16A PE=1 SV=1	0.074705	0.189231	0.461424	0.0430941	ALLPPVLKKVPSDKERDGQSSPQPSPRTFSQEVSRRSWGQQ	3,4	2.443	0.6443	0.200391	0.5	2	19.0126	19.2528	19.1781	19.7256	19.7979	19.1034	19.1543	18.9618	19.4935	19.6227	19.6013
sp|Q01433|AMPD2_HUMAN	S208	AMP deaminase 2 OS=Homo sapiens GN=AMPD2 PE=1 SV=2	0.137789	0.187269	0.153725	0.0342184	TDSDSDLQLYKEQGEGQGDRSLRERDVLEREFQRVTISGEE	2,3,4	3.168	0.6771	0.075197	1	9	21.5546	21.4915	21.7085	21.7406	21.7853	21.5072	21.4418	21.3923	21.562	21.5091	21.656
sp|P42568|AF9_HUMAN	S288	Protein AF-9 OS=Homo sapiens GN=MLLT3 PE=1 SV=2	0.186127	0.0760842	0.000193445	0.552011	NLLTITSGQDKKAPSKRPPISDSEELSAKKRKKSSSEALFK	3	2.403	0.5227	0.672782	1	2	20.3644	20.3409	20.3707	19.997	20.1389	20.1836	20.1823	20.1518	19.8394	20.1472	19.989
sp|Q9H840|GEMI7_HUMAN	T3	Gem-associated protein 7 OS=Homo sapiens GN=GEMIN7 PE=1 SV=1	-0.20619	0.185502	0.0439161	0.233708	------------------MQTPVNIPVPVLRLPRGPDGFSR	2	1.579	0.5294	0.121087	1	1	16.422	16.5621	16.5332	16.3653	16.4044	16.6031	16.773	16.7597	16.0909	16.4209	16.0863
sp|P30414|NKTR_HUMAN	S866	NK-tumor recognition protein OS=Homo sapiens GN=NKTR PE=1 SV=2	0.0832047	0.184791	0.470868	0.0293367	KSKSERECPHSKKRTLKENLSDHLRNGSKPKRKNYAGSKWD	3	1.024	0.2344	0.33443	0.99518	1	21.1247	21.1573	21.4079	21.4983	21.4893	21.0653	21.1452	21.2298	21.2761	21.275	21.3758
sp|P49790|NU153_HUMAN	S516:S522	Nuclear pore complex protein Nup153 OS=Homo sapiens GN=NUP153 PE=1 SV=2	-0.0715696	0.184661	0.59423	0.0100251	TSSPSPINSSQALTNKVQMTSPSSTGSPMFKFSSPIVKSTE,INSSQALTNKVQMTSPSSTGSPMFKFSSPIVKSTEANVLPP	2,3	3.383	0.4812	0.087419	0.99484	8	24.6523	25.0303	24.939	23.9879	23.9848	24.9295	24.958	24.9488	23.7956	23.7723	23.8372
sp|Q96K76|UBP47_HUMAN	T877	Ubiquitin carboxyl-terminal hydrolase 47 OS=Homo sapiens GN=USP47 PE=1 SV=3	0.0352153	0.18397	0.680156	0.0136176	ERVKGPVGSLKSVEAILEESTEKLKSLSLQQQQDGDNGDSS	2	3.073	0.6479	0.081671	0.99807	1	20.0234	20.0522	20.2545	19.6067	19.6501	20.0785	20.0416	20.1044	19.4548	19.3931	19.4855
sp|Q5UIP0|RIF1_HUMAN	T1408	Telomere-associated protein RIF1 OS=Homo sapiens GN=RIF1 PE=1 SV=2	-0.0538466	0.183106	0.77262	0.0387058	TPPVVISADQMVNEDSQVQITPNQKTLRRSSRRRSEVVEST	3,4	6.846	0.7784	0.087784	1	5	21.2149	21.1154	20.9973	20.2584	20.2733	21.4732	21.0383	20.9776	20.1513	20.0811	20.0158
sp|O75533|SF3B1_HUMAN	T248	Splicing factor 3B subunit 1 OS=Homo sapiens GN=SF3B1 PE=1 SV=3	-0.231648	0.182743	0.036223	0.601153	PSLRWDETPGRAKGSETPGATPGSKIWDPTPSHTPAGAATP	2	1.885	0.4058	0.957934	0.99702	2	20.3328	20.49	20.3977	18.7933	19.3005	20.5252	20.7078	20.6824	18.8584	18.953	18.7811
sp|Q8NDT2|RB15B_HUMAN	S265:S267	Putative RNA-binding protein 15B OS=Homo sapiens GN=RBM15B PE=1 SV=3	0.0517833	0.181875	0.705026	0.0236946	APADPLGYLPLHGGYQYKQRSLSPVAAPPLREPRARHAAAA,ADPLGYLPLHGGYQYKQRSLSPVAAPPLREPRARHAAAAFA	3	2.128	0.5945	0.318237	1	2	19.9329	20.3202	20.1316	19.5847	19.5584	20.0013	20.1785	20.0495	19.4324	19.3216	19.415
sp|P48634|PRC2A_HUMAN	S1306	Protein PRRC2A OS=Homo sapiens GN=PRRC2A PE=1 SV=3	0.181342	-0.176816	0.27926	0.0303018	PEEALTTVTVAPAPRRAAAKSPDLSNQNSDQANEEWETASE	4	7.18	0.7894	0.246053	1	4	19.6554	19.5569	19.7425	19.6941	19.637	19.2965	19.4049	19.7094	19.7939	19.8627	19.8704
sp|Q86YP4|P66A_HUMAN	T188	Transcriptional repressor p66-alpha OS=Homo sapiens GN=GATAD2A PE=1 SV=1	0.00417711	0.181266	0.96321	0.0080429	SQIQKEATAQKPTGSVGSTVTTPPPLVRGTQNIPAGKPSLQ	3	1.88	0.4787	0.817426	0.4984	2	19.3426	19.3045	19.1133	19.4492	19.4159	19.336	19.2294	19.1825	19.2305	19.2981	19.2254
sp|Q7Z422|SZRD1_HUMAN	S105:S107	SUZ domain-containing protein 1 OS=Homo sapiens GN=SZRD1 PE=1 SV=1	0.113882	0.180484	0.184887	0.0360463	VKSLAQREAEYAEARKRILGSASPEEEQEKPILDRPTRISQ,SLAQREAEYAEARKRILGSASPEEEQEKPILDRPTRISQPE	3,4	2.308	0.6122	0.172409	1	3	22.1512	22.1286	21.9853	21.7106	21.7375	22.0588	21.974	21.8906	21.4651	21.5684	21.5971
sp|Q5T200|ZC3HD_HUMAN	S241	Zinc finger CCCH domain-containing protein 13 OS=Homo sapiens GN=ZC3H13 PE=1 SV=1	0.0910108	0.180073	0.132586	0.0162608	RKSSPKSSSASKKDRKTSAVSSPLLDQQRNSKTNQSKKKGP	2	3.003	0.7156	0.014322	0.5	2	21.6188	21.5778	21.6904	21.3058	21.2815	21.5207	21.4874	21.6059	21.089	21.0794	21.1724
sp|P29375|KDM5A_HUMAN	S1579	Lysine-specific demethylase 5A OS=Homo sapiens GN=KDM5A PE=1 SV=3	0.0284318	0.179772	0.691584	0.032114	EERKKKKEKAAAAKVELVKESTEKKREKKVLDIPSKYDWSG	2,3	1.837	0.4205	0.099207	0.99778	2	21.1154	20.9771	21.0879	20.8053	20.8238	21.0258	21.1234	20.946	20.6409	20.6943	20.5691
sp|Q12955|ANK3_HUMAN	S4253:T4258	Ankyrin-3 OS=Homo sapiens GN=ANK3 PE=1 SV=3	0.179707	0.134096	0.0158767	0.238902	CRDSITSYLKGEAGKFEANGSHTEITPEAKTKSYFPESQND,TSYLKGEAGKFEANGSHTEITPEAKTKSYFPESQNDVGKQS	3	1.45	0.371	0.847614	0.98953	1	18.0273	18.1139	18.0209	17.5456	17.4137	17.864	17.8602	17.8988	17.2846	17.4424	17.3096
sp|Q2NKX8|ERC6L_HUMAN	S790:S791	DNA excision repair protein ERCC-6-like OS=Homo sapiens GN=ERCC6L PE=1 SV=1	0.00344419	0.179498	0.973157	0.0230361	SKMASVVIDDLPKEGEKQDLSSIKVNVTTLQDGKGTGSADS,KMASVVIDDLPKEGEKQDLSSIKVNVTTLQDGKGTGSADSI	3,4	4.17	0.5772	0.292836	1	2	20.0324	20.2895	20.3051	19.7073	19.6987	20.2158	20.1556	20.2453	19.467	19.5628	19.5405
sp|Q9UM11|FZR_HUMAN	T121	Fizzy-related protein homolog OS=Homo sapiens GN=FZR1 PE=1 SV=2	-0.220233	0.178019	0.0467124	0.623134	GAGIEKVQDPQTEDRRLQPSTPEKKGLFTYSLSTKRSSPDD	4	1.12	0.3223	0.570632	0.5	1	21.0329	20.905	21.0866	19.9906	20.5225	21.3238	21.2303	21.1311	20.1	20.1843	19.9511
sp|P43243|MATR3_HUMAN	T150	Matrin-3 OS=Homo sapiens GN=MATR3 PE=1 SV=2	0.177815	0.0812069	0.0421936	0.159814	EDKITPENLPQILLQLKRRRTEEGPTLSYGRDGRSATREPP	3,4	3.298	0.6089	0.067126	1	8	21.2225	21.1761	21.3184	20.8797	20.9004	21.0054	21.0313	21.1467	20.7917	20.7532	20.8817
sp|P35251|RFC1_HUMAN	S276:S281:S283	Replication factor C subunit 1 OS=Homo sapiens GN=RFC1 PE=1 SV=4	0.176961	0.0396427	0.045907	0.498608	ANLSKAEKHKYPHKVKTAQVSDERKSYSPRKQSKYESSKES,AEKHKYPHKVKTAQVSDERKSYSPRKQSKYESSKESQQHSK,KHKYPHKVKTAQVSDERKSYSPRKQSKYESSKESQQHSKSS	3	1.005	0.2617	1.175	0.4935	1	19.2587	19.374	19.4122	19.0917	19.0302	19.1357	19.1261	19.2523	19.0667	18.9385	19.0587
sp|Q9NYV4|CDK12_HUMAN	S24:S29	Cyclin-dependent kinase 12 OS=Homo sapiens GN=CDK12 PE=1 SV=2	0.0629138	0.175305	0.443552	0.0258823	SERHGGKKDGSGGASGTLQPSSGGGSSNSRERHRLVSKHKR,GKKDGSGGASGTLQPSSGGGSSNSRERHRLVSKHKRHKSKH	4	1.217	0.2202	1.01084	0.16555	1	16.643	16.7173	16.6751	16.3658	16.4206	16.7403	16.5178	16.5886	16.172	16.2114	16.2703
sp|P01106|MYC_HUMAN	T58:S64	Myc proto-oncogene protein OS=Homo sapiens GN=MYC PE=1 SV=1	0.0382209	0.175278	0.71036	0.0465702	SELQPPAPSEDIWKKFELLPTPPLSPSRRSGLCSPSYVAVT,APSEDIWKKFELLPTPPLSPSRRSGLCSPSYVAVTPFSLRG	3	1.178	0.4346	0.547639	0.49999	1	16.76	16.6056	16.8939	16.7681	16.7474	16.7868	16.6397	16.7183	16.6566	16.5802	16.5107
sp|Q14978|NOLC1_HUMAN	T607	Nucleolar and coiled-body phosphoprotein 1 OS=Homo sapiens GN=NOLC1 PE=1 SV=2	0.174485	-0.118458	0.0482545	0.437735	KQNEAAKEAETPQAKKIKLQTPNTFPKRKKGEKRASSPFRR	2,3	2.952	0.5111	0.034965	1	12	25.7995	25.7816	25.7466	25.5801	25.3767	25.5801	25.5363	25.6878	25.6714	25.5348	25.5842
sp|Q8NFH5|NUP53_HUMAN	S55	Nucleoporin NUP53 OS=Homo sapiens GN=NUP35 PE=1 SV=1	-0.175255	0.17416	0.616385	0.0201216	LPGFLMGDLPAPVTPQPRSISGPSVGVMEMRSPLLAGGSPP	2	1.927	0.534	0.55914	0.99999	1	19.0523	19.0693	18.2949	18.7186	18.6694	19.2549	19.0843	18.6031	18.4813	18.5674	18.5109
sp|Q9HC35|EMAL4_HUMAN	T490	Echinoderm microtubule-associated protein-like 4 OS=Homo sapiens GN=EML4 PE=1 SV=3	0.00994175	0.173408	0.786923	0.0439838	VLTGDSGGVMLIWSKTTVEPTPGKGPKGVYQISKQIKAHDG	3,4	1.935	0.5769	0.512541	1	3	23.3282	23.2176	23.2775	23.0651	23.0226	23.2531	23.268	23.2723	22.8637	22.9498	22.7978
sp|Q5T5U3|RHG21_HUMAN	S1377	Rho GTPase-activating protein 21 OS=Homo sapiens GN=ARHGAP21 PE=1 SV=1	0.172623	0.0756776	0.0492339	0.460421	DSQPVPNIDHLLTNIGRTGVSPGDVSDSATSDSTKSKGSWG	2,3	4.531	0.7632	0.061528	1	3	19.6657	19.5134	19.5637	19.3001	19.2034	19.3901	19.3455	19.4894	19.3192	19.1454	19.0637
sp|Q14004|CDK13_HUMAN	S436:S439	Cyclin-dependent kinase 13 OS=Homo sapiens GN=CDK13 PE=1 SV=2	0.172448	0.0807396	0.0430998	0.374901	SSRHSRSRSRHRLSRSRSRHSSISPSTLTLKSSLAAELNKN,HSRSRSRHRLSRSRSRHSSISPSTLTLKSSLAAELNKNKKA	3	2.158	0.4379	0.257486	0.49923	1	19.8543	19.8046	19.9606	19.3201	19.2676	19.7401	19.6376	19.7245	19.0726	19.2777	19.2891
sp|Q96E39|RMXL1_HUMAN	S323	RNA binding motif protein, X-linked-like-1 OS=Homo sapiens GN=RBMXL1 PE=1 SV=1	0.172303	0.138231	0.0155035	0.0365704	SYGGSSRYDDYSSSRDGYGGSRDSYSSSRSDLYSSCDRVGR	2,3	1.238	0.4847	0.222648	0.99999	4	19.2579	19.353	19.328	19.1625	19.1672	19.1251	19.1635	19.1333	19.0353	18.9752	19.0693
sp|P38159|RBMX_HUMAN	S323	RNA-binding motif protein, X chromosome OS=Homo sapiens GN=RBMX PE=1 SV=3	0.172303	0.138231	0.0155035	0.0365704	SYGGSSRYDDYSSSRDGYGGSRDSYSSSRSDLYSSGRDRVG	2,3	1.238	0.4847	0.222648	0.99999	4	19.2579	19.353	19.328	19.1625	19.1672	19.1251	19.1635	19.1333	19.0353	18.9752	19.0693
sp|Q8TDN4|CABL1_HUMAN	S373:S378	CDK5 and ABL1 enzyme substrate 1 OS=Homo sapiens GN=CABLES1 PE=1 SV=2	-0.0398049	0.172204	0.643543	0.0336234	VLPYRDSTQVGDLKLDGGRQSTGAVSLKEIIGLEGVELGAD,DSTQVGDLKLDGGRQSTGAVSLKEIIGLEGVELGADGKTVS	3	1.673	0.3371	0.424702	0.9962	1	19.6071	19.4593	19.3968	18.9253	18.9205	19.6092	19.4396	19.5338	18.8135	18.7037	18.7349
sp|O43151|TET3_HUMAN	S369	Methylcytosine dioxygenase TET3 OS=Homo sapiens GN=TET3 PE=2 SV=3	0.172143	-0.278542	0.414739	0.0186103	LPTKPKVKVEAPSSSPAPAPSPVLQREAPTPSSEPDTHQKA	3	2.64	0.5564	0.606707	1	1	18.7428	18.6176	18.315	18.2763	18.3064	18.6642	18.2795	18.2152	18.5933	18.635	18.4814
sp|Q9ULW0|TPX2_HUMAN	S738	Targeting protein for Xklp2 OS=Homo sapiens GN=TPX2 PE=1 SV=2	0.171963	0.149933	0.0170992	0.0363936	IRKYQGLEIKSSDQPLTVPVSPKFSTRFHC-----------	2,3	2.544	0.6417	0.072044	1	20	26.7795	26.8635	26.7651	25.9392	25.9872	26.6474	26.6423	26.6026	25.871	25.7538	25.815
sp|Q9NYF8|BCLF1_HUMAN	T402	Bcl-2-associated transcription factor 1 OS=Homo sapiens GN=BCLAF1 PE=1 SV=2	0.0469205	0.171913	0.650503	0.0343207	DYFSDKESGKQKFNDSEGDDTEETEDYRQFRKSVLADQGKS	2,3	3.813	0.8139	0.057548	1	3	20.1867	20.4144	20.4461	19.5166	19.5633	20.2096	20.3376	20.3593	19.4467	19.3282	19.3292
sp|Q6NZY4|ZCHC8_HUMAN	S658	Zinc finger CCHC domain-containing protein 8 OS=Homo sapiens GN=ZCCHC8 PE=1 SV=2	0.0770117	0.170566	0.42141	0.0167233	GGSQKLFPADTSPSTATKIHSPIPDMSKFATGITPFEFENM	2,3	2.274	0.4925	0.095076	1	12	25.1392	25.0928	25.2909	24.6601	24.6686	25.0986	24.9895	25.2038	24.4572	24.4854	24.5388
sp|Q5T5C0|STXB5_HUMAN	T762:S774	Syntaxin-binding protein 5 OS=Homo sapiens GN=STXBP5 PE=1 SV=1	0.0532322	0.170438	0.517283	0.0190054	KFSKMVANDIAKMSRKLSLPTDLKPDLDVKDNSFSRSRSSS,MSRKLSLPTDLKPDLDVKDNSFSRSRSSSVTSIDKESREAI	4	1.566	0.4151	0.555399	0.25	1	18.6585	18.7096	18.8788	18.7322	18.7062	18.7463	18.6713	18.6696	18.5491	18.4965	18.6008
sp|P05387|RLA2_HUMAN	S79	60S acidic ribosomal protein P2 OS=Homo sapiens GN=RPLP2 PE=1 SV=1	0.123344	0.169849	0.0430186	0.149278	IGKLASVPAGGAVAVSAAPGSAAPAAGSAPAAAEEKKDEKK	3,4,5	6.591	0.7873	0.058146	1	15	25.5566	25.4448	25.5154	25.6795	25.7212	25.3733	25.3453	25.4282	25.6404	25.3835	25.5677
sp|Q13112|CAF1B_HUMAN	S473	Chromatin assembly factor 1 subunit B OS=Homo sapiens GN=CHAF1B PE=1 SV=1	-0.234073	0.169524	0.019228	0.644161	TPAVKSPLPGPSEEKTLQPSSQNTKAHPSRRVTLNTLQAWS	2	1.704	0.368	1.18913	0.99746	1	19.1458	19.2935	19.221	17.4546	17.971	19.4226	19.4546	19.4854	17.4729	17.8814	17.2755
sp|Q58WW2|DCAF6_HUMAN	T292	DDB1- and CUL4-associated factor 6 OS=Homo sapiens GN=DCAF6 PE=1 SV=1	-0.179316	0.169453	0.0211765	0.104878	YSSDYIYLFDPKDDTARELKTPSAEERREELRQPPVKRLRL	2,3	1.589	0.3655	0.11625	0.99828	4	22.0503	22.151	22.1314	22.3774	22.2771	22.2856	22.3078	22.2774	22.0695	22.2078	22.1961
sp|Q9P1Z0|ZBTB4_HUMAN	S261:S284	Zinc finger and BTB domain-containing protein 4 OS=Homo sapiens GN=ZBTB4 PE=1 SV=3	0.16863	0.162124	0.105729	0.0238173	KSFIHPKRLQTHEAQCRRGASTRGSTGLGAGGAGPGGPAGV,GSTGLGAGGAGPGGPAGVDASALPPPVGFRGGPEHVVKVVG	4	1.728	0.2321	0.301183	0.24957	1	18.7035	18.7447	18.5328	18.8222	18.8681	18.4958	18.4407	18.5387	18.6476	18.7433	18.6582
sp|Q8IXZ2|ZC3H3_HUMAN	S211	Zinc finger CCCH domain-containing protein 3 OS=Homo sapiens GN=ZC3H3 PE=1 SV=3	0.104926	0.168616	0.0457797	0.157392	VCQKEPGKPRMVKSVGSVGDSPREPRRTVSESVIAVKASFP	2,3	2.35	0.5774	0.084381	1	3	21.1139	21.1102	21.1978	20.8841	20.7588	21.029	21.0106	21.0676	20.547	20.6919	20.7197
sp|Q96II8|LRCH3_HUMAN	S419	Leucine-rich repeat and calponin homology domain-containing protein 3 OS=Homo sapiens GN=LRCH3 PE=1 SV=2	0.0437546	0.168548	0.720785	0.0103196	DSLSSQFMAYIEQRRISHEGSPVKPVAIREFQKTEDMRRYL	3,4,5	2.565	0.6475	0.161786	1	7	23.0459	22.8597	23.1258	22.4194	22.3906	22.9974	22.8112	23.0916	22.2423	22.2509	22.2162
sp|Q7RTP6|MICA3_HUMAN	S649	Protein-methionine sulfoxide oxidase MICAL3 OS=Homo sapiens GN=MICAL3 PE=1 SV=2	-0.122705	0.168191	0.131527	0.0374837	SSDTLDLNAEEKAVLIASTRSPISFLSKLGQTISRKRSPKD	2,3	3.601	0.7006	0.001625	1	6	22.5057	22.475	22.5107	21.4389	21.4958	22.5187	22.6608	22.6799	21.2994	21.2619	21.3362
sp|P17029|ZKSC1_HUMAN	S208	Zinc finger protein with KRAB and SCAN domains 1 OS=Homo sapiens GN=ZKSCAN1 PE=1 SV=3	0.0708587	0.167809	0.561742	0.0334682	RLLQSRALPAAHIPAPPHEGSPRDQAMASALFTADSQAMVK	3,4	3.534	0.5813	0.110812	1	5	22.6358	22.6162	22.898	22.4304	22.372	22.6147	22.5542	22.7685	22.1747	22.2592	22.2665
sp|Q9ULJ8|NEB1_HUMAN	S840	Neurabin-1 OS=Homo sapiens GN=PPP1R9A PE=1 SV=2	-0.0648872	0.167464	0.645285	0.0112149	LLKQNGTQVNNNNNIFERRTSLGEVSKGDTMENLDGKQTSC	4	4.132	0.7038	0.597289	0.5	2	20.2416	20.2227	20.1948	20.7215	20.6856	20.5062	20.2564	20.0912	20.5191	20.5683	20.5208
sp|Q9UNF1|MAGD2_HUMAN	S194:S197	Melanoma-associated antigen D2 OS=Homo sapiens GN=MAGED2 PE=1 SV=2	-0.0833508	0.165902	0.645647	0.00725897	AKKARKVKHLDGEEDGSSDQSQASGTTGGRRVSKALMASMA,ARKVKHLDGEEDGSSDQSQASGTTGGRRVSKALMASMARRA	3	4.183	0.262	0.173108	0.99999	1	15.9722	16.0237	15.5377	16.3717	16.3672	15.9261	15.9843	15.8734	16.1745	16.2256	16.2105
sp|Q5T011|SZT2_HUMAN	S1651	Protein SZT2 OS=Homo sapiens GN=SZT2 PE=2 SV=3	0.164706	-0.0882554	0.118132	0.0323469	TASDPQHHRSTSESSASFPRSPGQPSSLRSDDGLGPPLPPP	3	1.803	0.5485	0.602066	1	2	20.4672	20.6273	20.5647	20.615	20.5854	20.5135	20.3608	20.2907	20.6985	20.6547	20.7121
sp|Q9Y613|FHOD1_HUMAN	S486	FH1/FH2 domain-containing protein 1 OS=Homo sapiens GN=FHOD1 PE=1 SV=3	0.164691	-0.0996769	0.0380374	0.405312	LAGAMPNEAGGHPDARQLWDSPETAPAARTPQSPAPCVLLR	2	2.996	0.6799	0.372039	1	1	20.2582	20.3615	20.2232	20.3916	20.5474	20.1514	20.124	20.0734	20.6194	20.5751	20.513
sp|Q9Y285|SYFA_HUMAN	S193	Phenylalanine--tRNA ligase alpha subunit OS=Homo sapiens GN=FARSA PE=1 SV=3	0.0551141	0.164261	0.808235	0.0450932	YWVSKGSAFSTSISKQETELSPEMISSGSWRDRPFKPYNFL	2,3,4	3.467	0.5766	0.044503	1	3	20.5457	20.7144	20.7144	20.9319	20.9767	20.94	20.6049	20.2643	20.8322	20.8324	20.7056
sp|Q5TCZ1|SPD2A_HUMAN	S819:T829	SH3 and PX domain-containing protein 2A OS=Homo sapiens GN=SH3PXD2A PE=1 SV=1	0.164139	0.113558	0.0346018	0.744065	DSELPPQTASEAPSEGSRRSSSDLITLPATTPPCPTKKEWE,EAPSEGSRRSSSDLITLPATTPPCPTKKEWEGPATSYMTCS	3,4	2.831	0.3511	0.612286	0.16667	2	21.4239	21.3529	21.302	20.9128	21.447	21.1197	21.2411	21.2255	21.0807	21.0614	21.057
sp|Q9NVW2|RNF12_HUMAN	S230	E3 ubiquitin-protein ligase RLIM OS=Homo sapiens GN=RLIM PE=1 SV=3	0.0213838	0.16293	0.918009	0.0286436	RARSRSPDHRRTRARAERSRSPLHPMSEIPRRSHHSISSQT	3,4	2.721	0.6171	1.08596	0.99637	2	19.5623	19.2503	19.0436	19.0981	19.0571	19.4994	19.0837	19.2091	18.9146	18.9749	18.8545
sp|Q9NUE0|ZDH18_HUMAN	S10:S19	Palmitoyltransferase ZDHHC18 OS=Homo sapiens GN=ZDHHC18 PE=2 SV=2	0.118952	0.162914	0.0216007	0.351722	-----------MKDCEYQQISPGAAPLPASPGARRPGPAAS,--MKDCEYQQISPGAAPLPASPGARRPGPAASPTPGPGPAP	4	2.591	0.4245	1.12026	0.99135	1	17.2543	17.2911	17.314	17.2255	17.3314	17.1295	17.2146	17.1584	17.0368	16.934	17.3757
sp|Q9UBK8|MTRR_HUMAN	S183:S201	Methionine synthase reductase OS=Homo sapiens GN=MTRR PE=1 SV=3	-0.256732	0.162237	0.104646	0.0200914	ELVVEPWIAGLWPALRKHFRSSRGQEEISGALPVASPASSR,FRSSRGQEEISGALPVASPASSRTDLVKSELLHIESQVELL	2	1.892	0.5365	0.206703	0.24898	1	16.2188	16.5114	16.5001	16.5399	16.5387	16.6641	16.7197	16.6167	16.3702	16.4206	16.3404
sp|Q5T200|ZC3HD_HUMAN	T1405:S1409	Zinc finger CCCH domain-containing protein 13 OS=Homo sapiens GN=ZC3H13 PE=1 SV=1	0.160895	0.0289596	0.04143	0.316327	ESVKRCEAKLEGEHERDLESTSRDSLALDKERMDKDLGSVQ,RCEAKLEGEHERDLESTSRDSLALDKERMDKDLGSVQGFEE	5	2.115	0.4761	0.343683	0.16667	1	18.6906	18.7939	18.7591	18.6149	18.6208	18.6547	18.5966	18.5095	18.566	18.6327	18.5681
sp|Q5TCZ1|SPD2A_HUMAN	S1056	SH3 and PX domain-containing protein 2A OS=Homo sapiens GN=SH3PXD2A PE=1 SV=1	0.148142	0.15982	0.0136051	0.0526144	AASQGSDSPLLPAQRNSIPVSPVRPKPIEKSQFIHNNLKDV	3,4	2.206	0.5403	0.027433	1	3	22.5375	22.4731	22.5432	21.7986	21.8146	22.3354	22.3524	22.4216	21.6553	21.7115	21.5736
sp|Q9NWH9|SLTM_HUMAN	S788	SAFB-like transcription modulator OS=Homo sapiens GN=SLTM PE=1 SV=2	0.135999	0.159801	0.147885	0.0380338	FNDFDHRERGRFPESSAVQSSSFERRDRFVGQSEGKKARPT	3	1.295	0.3359	0.68217	0.33333	1	18.6994	18.5914	18.7404	18.541	18.5875	18.4545	18.6558	18.5128	18.3485	18.3879	18.4768
sp|Q92540|SMG7_HUMAN	T624	Protein SMG7 OS=Homo sapiens GN=SMG7 PE=1 SV=2	0.0743268	0.159649	0.549701	0.00843521	QETGKQNVAVQVKSQTELRKTPVSEARKTPVTQTPTQASNS	3,4	1.437	0.3528	0.015597	0.99236	2	21.061	20.9506	20.8757	20.3892	20.405	21.0654	20.8684	20.7304	20.2697	20.2012	20.2414
sp|Q8N4C8|MINK1_HUMAN	S778:S782	Misshapen-like kinase 1 OS=Homo sapiens GN=MINK1 PE=1 SV=2	0.0959386	0.15954	0.233264	0.00585681	LPQAGSLERNRVGVSSKPDSSPVLSPGNKAKPDDHRSRPGR,GSLERNRVGVSSKPDSSPVLSPGNKAKPDDHRSRPGRPADF	3,4	2.594	0.6061	0.618818	0.99475	4	22.8763	22.8407	22.8518	22.3497	22.3578	22.647	22.8027	22.8313	22.1919	22.2213	22.1695
sp|Q14687|GSE1_HUMAN	S857	Genetic suppressor element 1 OS=Homo sapiens GN=GSE1 PE=1 SV=3	0.0484031	0.159128	0.579504	0.0316766	QTPSPRLALSTRYSPDEMNNSPNFEEKKKFLTIFNLTHISA	2,3	4.245	0.6748	0.010879	1	5	21.7111	21.8826	21.6382	21.9831	22.0201	21.6507	21.7243	21.7116	21.7721	21.8844	21.8709
sp|Q5JRA6|MIA3_HUMAN	S1731	Melanoma inhibitory activity protein 3 OS=Homo sapiens GN=MIA3 PE=1 SV=1	-0.0599521	0.158946	0.762228	0.0147669	LPHPRWSAEASGKPSPSDPGSGTATMMNSSSRGSSPTRVLD	3	2.492	0.4815	0.412909	0.33126	1	18.2705	18.3433	17.8224	17.7579	17.7767	18.2433	18.3157	18.0571	17.5592	17.6356	17.6302
sp|Q32P44|EMAL3_HUMAN	S198	Echinoderm microtubule-associated protein-like 3 OS=Homo sapiens GN=EML3 PE=1 SV=1	0.0756538	0.15751	0.0337736	0.549191	ANLLVRSGSTESRGGKDPLSSPGGPGSRRSNYNLEGISVKM	2,3	2.631	0.6363	0.250983	0.99663	5	24.2943	24.2637	24.2411	22.9381	23.2826	24.2228	24.1884	24.161	23.1008	23.0999	22.6578
sp|Q86X29|LSR_HUMAN	S467	Lipolysis-stimulated lipoprotein receptor OS=Homo sapiens GN=LSR PE=1 SV=4	-0.0704218	0.157243	0.00166655	0.355518	SRGPALTPIRDEEWGGHSPRSPRGWDQEPAREQAGGGWRAR	4	1.558	0.3697	0.329849	0.9999	1	20.0956	20.1043	20.119	20.6449	20.4425	20.1789	20.1839	20.1674	20.3687	20.4292	20.3615
sp|P10275|ANDR_HUMAN	S308	Androgen receptor OS=Homo sapiens GN=AR PE=1 SV=2	0.156489	0.143852	0.00346322	0.232987	CKGSLLDDSAGKSTEDTAEYSPFKGGYTKGLEGESLGCSGS	3	2.481	0.6121	0.044791	1	4	21.602	21.6054	21.6603	21.5224	21.4135	21.488	21.4719	21.4382	21.366	21.1699	21.4363
sp|Q96T23|RSF1_HUMAN	S1277:T1278:S1282	Remodeling and spacing factor 1 OS=Homo sapiens GN=RSF1 PE=1 SV=2	0.154483	-0.00503603	0.0331499	0.978989	NSEDDELAKESKRSVRKRGRSTDEYSEADEEEEEEEGKPSR,SEDDELAKESKRSVRKRGRSTDEYSEADEEEEEEEGKPSRK,ELAKESKRSVRKRGRSTDEYSEADEEEEEEEGKPSRKRLHR	3,4	3.503	0.7628	0.05136	1	9	21.3556	21.4569	21.3356	20.8513	20.9133	21.1802	21.2455	21.2588	20.5736	20.941	21.1475
sp|Q53SF7|COBL1_HUMAN	S371	Cordon-bleu protein-like 1 OS=Homo sapiens GN=COBLL1 PE=1 SV=2	-0.0132715	0.153056	0.914058	0.0262061	IQERPASCIVKSMSVDETDKSPCEAGRVRAGSLQLSSMSAG	2,3	2.129	0.5613	0.025992	1	3	21.7401	22.0246	21.9581	21.2448	21.2873	21.7718	21.9616	22.0292	21.1246	21.0821	21.1323
sp|O94868|FCSD2_HUMAN	S681	FCH and double SH3 domains protein 2 OS=Homo sapiens GN=FCHSD2 PE=1 SV=3	0.144162	0.151529	0.0264276	0.107689	QPPSSPYPSPDKRSSLYFPRSPSANEKSLHAESPGFSQASR	2,3	2.181	0.5919	0.004064	0.99999	3	21.7031	21.597	21.6812	21.2648	21.3427	21.5297	21.4751	21.5439	21.1787	21.1143	21.1637
sp|Q6NZY4|ZCHC8_HUMAN	T496:S500	Zinc finger CCHC domain-containing protein 8 OS=Homo sapiens GN=ZCCHC8 PE=1 SV=2	0.0273818	0.151371	0.708569	0.0385102	PRGTPPPVFTPPLPKGTPPLTPSDSPQTRTASGAVDEDALT,PPPVFTPPLPKGTPPLTPSDSPQTRTASGAVDEDALTLEEL	2,3	1.702	0.6128	0.130441	0.99999	3	20.0059	20.17	20.2137	19.7884	19.8408	20.1067	20.0853	20.1155	19.6662	19.6037	19.7198
sp|Q8NEM2|SHCBP_HUMAN	S42	SHC SH2 domain-binding protein 1 OS=Homo sapiens GN=SHCBP1 PE=1 SV=3	0.151168	-0.322183	0.236154	0.0452278	GWAVEQELASLEKGLFQDEDSCSDCSYRDKPGSSLQSFMPE	2	2.322	0.8079	0.013213	1	2	20.5037	20.2286	20.28	20.3602	20.4425	20.2018	20.293	20.064	20.8853	20.6114	20.6739
sp|Q96I25|SPF45_HUMAN	S155	Splicing factor 45 OS=Homo sapiens GN=RBM17 PE=1 SV=1	0.150029	0.0606949	0.00806029	0.503883	EKRRKDRHEASGFARRPDPDSDEDEDYERERRKRSMGGAAI	2,3,4	3.69	0.7828	0.011911	1	94	25.9266	26.0051	25.9522	25.8956	25.8241	25.8428	25.8114	25.7797	25.691	25.7739	25.9325
sp|Q13129|RLF_HUMAN	S1273	Zinc finger protein Rlf OS=Homo sapiens GN=RLF PE=1 SV=2	0.0670387	0.147631	0.45971	0.0284796	SETDLESSCEETESKTSDISSPIGSHREEQEGREGRGSRRT	3	2.288	0.7002	1.23291	0.5	1	17.6045	17.6347	17.812	16.9856	16.9679	17.5216	17.6405	17.6879	16.7813	16.8814	16.8246
sp|Q9BXS6|NUSAP_HUMAN	S148	Nucleolar and spindle-associated protein 1 OS=Homo sapiens GN=NUSAP1 PE=1 SV=1	-0.166657	0.147628	0.0222337	0.318484	RATAKVPSPPDEHQEAENAVSSGNRDSKVPSEGKKSLYTDE	3	3.093	0.6605	0.071064	0.5	2	19.2513	19.191	19.1554	19.2905	19.3678	19.3122	19.4315	19.3539	19.0108	19.3919	19.1419
sp|Q9Y2K2|SIK3_HUMAN	S672	Serine/threonine-protein kinase SIK3 OS=Homo sapiens GN=SIK3 PE=1 SV=3	0.147565	-0.0613655	0.0438554	0.742872	ACENQPALLTHQLQRLRIQPSSPPPNHPNNHLFRQPSNSPP	3	3.028	0.6229	0.993482	0.5	2	19.9044	19.9172	19.7937	19.5928	19.8612	19.7655	19.7101	19.697	19.9685	19.7248	19.6718
sp|Q14671|PUM1_HUMAN	T112	Pumilio homolog 1 OS=Homo sapiens GN=PUM1 PE=1 SV=3	-0.0447471	0.146611	0.805345	0.0461394	QLGGGGSGGGGYNNSKHRWPTGDNIHAEHQVRSMDELNHDF	3,4,5	3.419	0.6495	0.30608	1	5	19.7725	19.7299	20.1758	19.6982	19.7566	19.9068	19.8001	20.1055	19.521	19.6132	19.6081
sp|Q96MU7|YTDC1_HUMAN	S118:S119	YTH domain-containing protein 1 OS=Homo sapiens GN=YTHDC1 PE=1 SV=3	0.0797493	0.146358	0.553446	0.00127762	EEYQRSERNKRLDADRKIRLSSSASREPYKNQPEKTCVRKR,EYQRSERNKRLDADRKIRLSSSASREPYKNQPEKTCVRKRD	3	1.054	0.2979	0.455185	0.33332	1	20.822	21.1691	21.0771	20.2551	20.2409	20.8211	20.9817	21.0261	20.1178	20.0832	20.1038
sp|Q14155|ARHG7_HUMAN	S257	Rho guanine nucleotide exchange factor 7 OS=Homo sapiens GN=ARHGEF7 PE=1 SV=2	0.146353	0.0211884	0.0277105	0.817477	YVREVKASEKPVSPKSGTLKSPPKGFDTTAINKSYYNVVLQ	3,4	3.202	0.5922	0.066434	1	7	22.6508	22.57	22.68	22.7079	22.8303	22.5384	22.4749	22.4485	22.8589	22.698	22.6869
sp|O95243|MBD4_HUMAN	S316	Methyl-CpG-binding domain protein 4 OS=Homo sapiens GN=MBD4 PE=1 SV=1	0.144927	0.137309	0.00894682	0.358087	CGETLSVTSEENSLVKKKERSLSSGSNFCSEQKTSGIINKF	3	3.73	0.6984	0.402998	0.9977	1	18.548	18.6015	18.5285	18.2697	18.4486	18.393	18.4148	18.4354	18.2125	18.1925	18.2606
sp|Q96T37|RBM15_HUMAN	S294	Putative RNA-binding protein 15 OS=Homo sapiens GN=RBM15 PE=1 SV=2	0.144861	0.105716	0.0300689	0.326349	GASVGGHRHPPGGGGGQRSLSPGGAALGYRDYRLQQLALGR	2	2.318	0.6263	0.12374	1	5	23.8028	23.8077	23.7997	23.3167	23.4505	23.6478	23.7081	23.6197	23.3056	23.1849	23.3432
sp|Q8N9B5|JMY_HUMAN	S115	Junction-mediating and -regulatory protein OS=Homo sapiens GN=JMY PE=1 SV=2	0.143961	0.0907352	0.0223838	0.141482	SATLVRSPGPRRSSAWAEGGSPRSTRSLLGDPRLRSPGSKG	2	1.713	0.5417	0.554867	1	1	19.9302	19.9479	20.0279	19.8912	19.9008	19.7958	19.8561	19.8224	19.8248	19.7307	19.8603
sp|Q7Z417|NUFP2_HUMAN	S214	Nuclear fragile X mental retardation-interacting protein 2 OS=Homo sapiens GN=NUFIP2 PE=1 SV=1	0.142237	0.0647073	0.0342333	0.438014	NSGYITNGYMGKGADNDGSGSESGYTTPKKRKARRNSAKGC	3	2.824	0.62	0.627417	0.5	1	17.6845	17.6694	17.5791	17.7635	17.658	17.5367	17.4411	17.5286	17.5549	17.7006	17.6826
sp|O60841|IF2P_HUMAN	S178:S182:S190	Eukaryotic translation initiation factor 5B OS=Homo sapiens GN=EIF5B PE=1 SV=4	0.141913	-0.21924	0.577944	0.0385238	NKKWDGSEEDEDNSKKIKERSRINSSGESGDESDEFLQSRK,DGSEEDEDNSKKIKERSRINSSGESGDESDEFLQSRKGQKK,NSKKIKERSRINSSGESGDESDEFLQSRKGQKKNQKNKPGP	3	2.14	0.3673	0.459109	0.33117	1	18.9145	18.5132	19.0211	19.3555	19.3006	18.9204	18.3332	18.7694	19.575	19.4452	19.6217
sp|Q9NYV4|CDK12_HUMAN	S25	Cyclin-dependent kinase 12 OS=Homo sapiens GN=CDK12 PE=1 SV=2	-0.0746011	0.140818	0.533425	0.024229	ERHGGKKDGSGGASGTLQPSSGGGSSNSRERHRLVSKHKRH	2,3	4.364	0.7505	0.603415	0.99243	2	18.6831	18.4627	18.701	18.392	18.3768	18.5366	18.7401	18.7939	18.2352	18.2041	18.2915
sp|O95232|LC7L3_HUMAN	S425:S431	Luc7-like protein 3 OS=Homo sapiens GN=LUC7L3 PE=1 SV=2	-0.00282703	0.140679	0.95474	0.0327959	TESKESDTKNEVNGTSEDIKSEGDTQSN-------------,DTKNEVNGTSEDIKSEGDTQSN-------------------	3,4	4.68	0.8036	0.162225	1	4	21.8499	21.8716	21.7545	20.812	20.86	21.8633	21.7688	21.8523	20.7351	20.6604	20.6905
sp|Q8IYB3|SRRM1_HUMAN	S695	Serine/arginine repetitive matrix protein 1 OS=Homo sapiens GN=SRRM1 PE=1 SV=2	0.00414117	0.140641	0.973527	0.0379286	SPQPNKRHSPSPRPRAPQTSSSPPPVRRGASSSPQRRQSPS	2,4	2.064	0.6206	0.200951	0.49895	3	20.2242	20.4202	20.0752	19.7581	19.7165	20.1656	20.3512	20.1904	19.531	19.6387	19.6204
sp|O43583|DENR_HUMAN	S20	Density-regulated protein OS=Homo sapiens GN=DENR PE=1 SV=2	0.140477	0.12162	0.377044	0.033662	-MAADISESSGADCKGDPRNSAKLDADYPLRVLYCGVCSLP	2,3	2.48	0.5832	0.016107	1	2	20.725	20.7654	21.1141	20.5244	20.5266	20.8192	20.6728	20.6911	20.3979	20.4464	20.3674
sp|O15417|TNC18_HUMAN	S2292	Trinucleotide repeat-containing gene 18 protein OS=Homo sapiens GN=TNRC18 PE=1 SV=3	0.0924054	0.140189	0.542208	0.0320682	IPLSHIRLLPPDYKIQCAEPSPALLVPSAKRRSRKTSKDTG	2	2.664	0.6584	0.009292	1	1	17.7291	17.7802	17.9138	17.8551	17.8824	17.8182	17.8547	17.4728	17.7826	17.7274	17.6757
sp|Q8TCN5|ZN507_HUMAN	S95	Zinc finger protein 507 OS=Homo sapiens GN=ZNF507 PE=1 SV=2	0.0901098	0.140146	0.045729	0.19	AATHSLETQELCEIPAKVIQSPAADTRRAEMSQTNFTPDTL	2	1.245	0.3695	0.440026	1	1	21.1607	21.1608	21.1872	20.7849	20.7863	21.0408	21.077	21.1206	20.5051	20.7416	20.6896
sp|P39880|CUX1_HUMAN	S1270	Homeobox protein cut-like 1 OS=Homo sapiens GN=CUX1 PE=1 SV=3	0.139619	0.0496553	0.0346498	0.779474	VLAPEEKEALKRAYQQKPYPSPKTIEDLATQLNLKTSTVIN	2,3,4	1.902	0.6558	0.024405	1	5	24.0102	23.9341	24.0398	24.2791	24.0614	23.8897	23.7926	23.883	24.2017	23.8864	24.2736
sp|P30291|WEE1_HUMAN	S165	Wee1-like protein kinase OS=Homo sapiens GN=WEE1 PE=1 SV=2	0.139041	0.0683761	0.72853	0.0147157	GPGDASPRGCGARRAGEGRRSPRPDHPGTPPHKTFRKLRLF	4,5	3.337	0.7273	0.298812	1	2	19.3638	18.7021	18.4719	19.0067	19.0113	19.228	18.4307	18.462	18.9593	18.9284	18.9341
sp|Q674X7|KAZRN_HUMAN	S352	Kazrin OS=Homo sapiens GN=KAZN PE=1 SV=2	-0.0415495	0.137571	0.613717	0.00467901	STPSDINSPRHRTHSLCNGDSPGPVQKNLHNPIVQSLEDLE	3	4.103	0.7146	0.529912	1	2	19.7634	19.8773	19.6947	19.5526	19.5645	19.7508	19.7823	19.9269	19.441	19.3943	19.4277
sp|Q9H3P2|NELFA_HUMAN	T343	Negative elongation factor A OS=Homo sapiens GN=WHSC2 PE=1 SV=3	0.1369	-0.859024	0.579998	0.00413987	SYLPSTPSVVPASSYIPSSETPPAPSSREASRPPEEPSAPS	4	3.297	0.5914	0.447645	0.99964	1	15.586	15.7119	16.1063	14.1211	14.2485	15.9768	15.601	15.4157	15.165	14.9985	14.968
sp|Q8WXE0|CSKI2_HUMAN	S393:S396	Caskin-2 OS=Homo sapiens GN=CASKIN2 PE=1 SV=2	0.0702603	0.136865	0.30758	0.0444966	PPAEEPPHPLTYSQLPRVGLSPDSPAGDRNSVGSEGSVGSI,EEPPHPLTYSQLPRVGLSPDSPAGDRNSVGSEGSVGSIRSA	2,3	2.787	0.6471	0.079727	1	2	20.4608	20.4006	20.5554	20.277	20.311	20.3356	20.3978	20.4727	20.2236	20.1054	20.1423
sp|Q9UPS6|SET1B_HUMAN	S984:S994	Histone-lysine N-methyltransferase SETD1B OS=Homo sapiens GN=SETD1B PE=1 SV=2	-0.00529007	0.135543	0.898915	0.0351889	VKRKEPPDTTSSGDQKRLRPSTSVDEEDEESERERDRDMAD,SSGDQKRLRPSTSVDEEDEESERERDRDMADTPCELAKRDP	3	2.748	0.6443	0.287049	0.9922	4	19.8613	19.8927	19.7822	19.7096	19.7409	19.816	19.8861	19.85	19.5278	19.6298	19.6115
sp|Q9BQF6|SENP7_HUMAN	S972	Sentrin-specific protease 7 OS=Homo sapiens GN=SENP7 PE=1 SV=4	0.134454	-0.0371332	0.0230921	0.898894	NLREYLEVEWEVKLKTHRQFSKTNMVDLCPKVPKQDNSSDC	4	1.783	0.2328	2.60229	0.33333	1	16.4643	16.3833	16.4614	16.4005	16.036	16.3238	16.3328	16.2491	16.3716	15.8742	16.5203
sp|P51532|SMCA4_HUMAN	S1417:T1423	Transcription activator BRG1 OS=Homo sapiens GN=SMARCA4 PE=1 SV=2	-0.377071	0.133634	0.0479916	0.698851	LEEIEEEVRQKKSSRKRKRDSDAGSSTPTTSTRSRDKDDES,EVRQKKSSRKRKRDSDAGSSTPTTSTRSRDKDDESKKQKKR	2,3	2.178	0.4139	0.063289	0.33333	4	19.0205	19.3132	19.3067	18.1679	18.69	19.4207	19.6112	19.7397	18.2676	18.4139	18.2046
sp|O60832|DKC1_HUMAN	S485	H/ACA ribonucleoprotein complex subunit 4 OS=Homo sapiens GN=DKC1 PE=1 SV=3	0.133212	0.128917	0.0383694	0.216449	LIKKEKKKSKKDKKAKAGLESGAEPGDGDSDTTKKKKKKKK	2,3,4	3.822	0.7229	0.033286	1	7	23.4401	23.3749	23.3689	23.0088	23.1159	23.3279	23.2416	23.2148	22.964	22.8933	22.943
sp|Q9H3N1|TMX1_HUMAN	S280	Thioredoxin-related transmembrane protein 1 OS=Homo sapiens GN=TMX1 PE=1 SV=1	0.0633352	0.131501	0.468852	0.045087	DFPQNAIRQRSLGPSLATDKS--------------------	2,3	4.062	0.702	0.095659	1	7	24.3331	24.3668	24.3665	24.4962	24.4907	24.2292	24.4344	24.2128	24.3046	24.3802	24.4011
sp|Q08334|I10R2_HUMAN	T317	Interleukin-10 receptor subunit beta OS=Homo sapiens GN=IL10RB PE=1 SV=2	-0.252775	0.130835	0.0261039	0.425627	VIAEDSESGKQNPGDSCSLGTPPGQGPQS------------	2	3.502	0.767	0.520131	1	1	17.4127	17.5719	17.4388	17.738	17.8855	17.8044	17.7538	17.6235	17.702	17.8795	17.4612
sp|Q9BVJ6|UT14A_HUMAN	S77	U3 small nucleolar RNA-associated protein 14 homolog A OS=Homo sapiens GN=UTP14A PE=1 SV=1	-0.0299571	0.13019	0.719734	0.0225102	NRRKLAERSEASLKVSEFNVSSEGSGEKLVLADLLEPVKTS	2,3	3.567	0.6417	0.239916	0.99811	3	21.9586	22.0827	22.1821	21.8073	21.8432	22.04	22.0914	22.182	21.6787	21.7242	21.6823
sp|Q12802|AKP13_HUMAN	S2718:S2728	A-kinase anchor protein 13 OS=Homo sapiens GN=AKAP13 PE=1 SV=2	-0.0914362	0.129627	0.131048	0.0416609	PSFFPSPEEPPSPSAPSIAKSGSLDSELSVSPKRNSISRTH,PSPSAPSIAKSGSLDSELSVSPKRNSISRTHKDKGPFHILS	2,3	2.748	0.5876	0.117667	0.49999	3	20.7299	20.8139	20.8633	20.9472	20.9094	20.8712	20.867	20.9432	20.7482	20.7897	20.8582
sp|Q8NHM5|KDM2B_HUMAN	T916	Lysine-specific demethylase 2B OS=Homo sapiens GN=KDM2B PE=1 SV=1	0.129591	-0.0859972	0.411671	0.0418137	ELPEAPPKTRESDHSRSSSPTAGPSTEGAEGPEEKKKVKMR	3	5.249	0.7436	0.382574	0.25	1	18.0975	18.0075	17.9657	18.479	18.5096	18.0786	17.9475	17.6558	18.5979	18.6022	18.5408
sp|O94979|SC31A_HUMAN	S799	Protein transport protein Sec31A OS=Homo sapiens GN=SEC31A PE=1 SV=3	0.129528	-0.065629	0.0357067	0.349509	IMQLRDRLCRAQGEPVAGHESPKIPYEKQQLPKGRPGPVAG	2,3,4,5	4.872	0.7037	0.023436	1	34	27.2506	27.1448	27.1856	27.3181	27.2671	27.1169	27.0518	27.0237	27.4479	27.266	27.3607
sp|Q9BY44|EIF2A_HUMAN	S506	Eukaryotic translation initiation factor 2A OS=Homo sapiens GN=EIF2A PE=1 SV=3	0.127941	0.00570934	0.0239814	0.913486	KNQRKHEAKKAAKQEARSDKSPDLAPTPAPQSTPRNTVSQS	2,3	3.295	0.7609	0.030634	1	28	27.1253	27.1632	27.1022	27.2021	27.2714	27.0192	27.0396	26.9481	27.2847	27.2368	27.1715
sp|Q9UPN4|AZI1_HUMAN	S381	5-azacytidine-induced protein 1 OS=Homo sapiens GN=AZI1 PE=1 SV=3	0.106787	0.127618	0.0355295	0.137506	PPENPRETRVPGMRQPAQELSPTPGGTAHQALKANNTGGGL	3	3.183	0.6004	0.081246	0.99999	2	22.6874	22.7754	22.708	22.5432	22.5144	22.6533	22.599	22.5981	22.4478	22.2923	22.4635
sp|Q8NI27|THOC2_HUMAN	S1520	THO complex subunit 2 OS=Homo sapiens GN=THOC2 PE=1 SV=2	0.0686864	0.127454	0.670412	0.0337723	RKEENGTMGVSKHKSESPCESPYPNEKDKEKNKSKSSGKEK	4	2.262	0.5557	1.0036	0.5	1	20.6867	20.7812	20.9666	19.9781	20.0119	20.537	20.7283	20.9633	19.8099	19.8908	19.9021
sp|Q6ZN55|ZN574_HUMAN	T152:S164	Zinc finger protein 574 OS=Homo sapiens GN=ZNF574 PE=1 SV=2	-0.0641178	0.12402	0.717696	0.0495209	KALFASQELWLNHRQTHLRATPTKAPAPVVLGSPVVLGPPV,HRQTHLRATPTKAPAPVVLGSPVVLGPPVGQARVAVEHSYR	3,4	5.542	0.7391	0.016341	0.99998	4	19.4525	19.7671	19.9531	19.1611	19.1205	19.686	19.7685	19.9106	19.0105	18.9635	19.0764
sp|Q9UNF1|MAGD2_HUMAN	S190:S194:S197	Melanoma-associated antigen D2 OS=Homo sapiens GN=MAGED2 PE=1 SV=2	0.12233	-0.102489	0.141575	0.0495484	PKVKAKKARKVKHLDGEEDGSSDQSQASGTTGGRRVSKALM,AKKARKVKHLDGEEDGSSDQSQASGTTGGRRVSKALMASMA,ARKVKHLDGEEDGSSDQSQASGTTGGRRVSKALMASMARRA	3	2.806	0.2495	0.953234	0.49997	1	16.3186	16.2478	16.3492	16.3165	16.3178	16.2922	16.1294	16.1269	16.4352	16.373	16.4506
sp|P83369|LSM11_HUMAN	S280	U7 snRNA-associated Sm-like protein LSm11 OS=Homo sapiens GN=LSM11 PE=1 SV=2	0.122082	-0.00223901	0.0364153	0.995363	KLASVWGRADTGRGSHKRSRSVPSSLQASAREESRSELSGR	2,3	1.724	0.6038	1.09036	0.99656	2	20.1006	20.0367	20.0096	18.3698	18.9082	19.8765	19.9284	19.9758	18.7429	18.9556	18.2251
sp|O75643|U520_HUMAN	S835	U5 small nuclear ribonucleoprotein 200 kDa helicase OS=Homo sapiens GN=SNRNP200 PE=1 SV=2	0.119351	0.121866	0.0281371	0.0257154	LAWGVNLPAHTVIIKGTQVYSPEKGRWTELGALDILQMLGR	3	1.181	0.254	0.187725	0.33333	1	20.1848	20.2642	20.2494	20.497	20.4924	20.1292	20.0991	20.1121	20.332	20.392	20.3944
sp|Q15751|HERC1_HUMAN	S1521	Probable E3 ubiquitin-protein ligase HERC1 OS=Homo sapiens GN=HERC1 PE=1 SV=2	0.121456	0.0416028	0.0183992	0.77414	TSPNYRLIKSRSESDLSQPESDEEGYALSGRRNVDLDLAAS	3	3.592	0.6746	1.17666	1	2	17.7641	17.6991	17.7379	17.985	18.162	17.6064	17.6216	17.6087	18.2088	17.8716	18.0152
sp|Q4VC44|FWCH1_HUMAN	S21	FLYWCH-type zinc finger-containing protein 1 OS=Homo sapiens GN=FLYWCH1 PE=1 SV=2	0.120848	-0.0162675	0.035081	0.92305	MPLPEPSEQEGESVKAGQEPSPKPGTDVIPAAPRKPREFSK	3	2.291	0.5647	0.29938	1	2	20.2767	20.2501	20.1767	20.2652	20.5278	20.1561	20.0967	20.0882	20.4904	20.4268	20.3211
sp|O00629|IMA4_HUMAN	S60	Importin subunit alpha-4 OS=Homo sapiens GN=KPNA4 PE=1 SV=1	0.0190706	0.118917	0.89279	0.047309	KRDEHLLKRRNVPHEDICEDSDIDGDYRVQNTSLEAIVQNA	2,3	5.13	0.8077	0.042156	1	5	22.1789	22.286	22.3859	21.3525	21.4	22.034	22.3647	22.395	21.2353	21.2989	21.2379
sp|P52732|KIF11_HUMAN	T925	Kinesin-like protein KIF11 OS=Homo sapiens GN=KIF11 PE=1 SV=2	0.118553	-0.141301	0.303272	0.0201426	GLTKLNCFLEQDLKLDIPTGTTPQRKSYLYPSTLVRTEPRE	2,3	2.042	0.3712	0.104888	0.5	3	22.9257	22.7786	22.7529	22.9105	22.9385	22.7349	22.8223	22.5443	23.1092	23.0699	23.0183
sp|P78312|F193A_HUMAN	S1144	Protein FAM193A OS=Homo sapiens GN=FAM193A PE=1 SV=2	0.117691	0.0859441	0.043995	0.0717276	PMEPTSPGEHQQNSKLVLAESPQPKGKNKKNKKKKGDRVNN	2,3	2.434	0.497	0.043447	1	4	23.2328	23.1879	23.1237	22.7893	22.8305	23.0714	23.0973	23.0227	22.7013	22.7554	22.7151
sp|Q9Y618|NCOR2_HUMAN	S2269	Nuclear receptor corepressor 2 OS=Homo sapiens GN=NCOR2 PE=1 SV=2	0.117437	0.0674127	0.0462513	0.580397	VYPLLYRDGEQTEPSRMGSKSPGNTSQPPAFFSKLTESNSA	2,3,4	3.751	0.7409	0.007798	1	7	23.5229	23.5067	23.4929	23.1764	23.3351	23.3634	23.448	23.3588	23.3053	23.1992	23.0606
sp|Q5JTD0|TJAP1_HUMAN	T422	Tight junction-associated protein 1 OS=Homo sapiens GN=TJAP1 PE=1 SV=1	-0.0239165	0.116346	0.63543	0.0287705	SSASSEEDLLVSWQRAFVDRTPPPAAVAQRTAFGRDALPEL	2,3	2.953	0.6309	0.029722	1	7	24.5944	24.4871	24.4795	24.7209	24.683	24.5004	24.5363	24.596	24.5945	24.5502	24.612
sp|O95425|SVIL_HUMAN	S63:S66	Supervillin OS=Homo sapiens GN=SVIL PE=1 SV=2	-0.253232	0.114666	0.0226926	0.537611	MRASDPASPHIGRSNEEEETSDSSLEKQTRSKYCTETSGVH,SDPASPHIGRSNEEEETSDSSLEKQTRSKYCTETSGVHGDS	2	2.635	0.6095	0.081574	0.49857	1	17.4471	17.4054	17.2858	17.7637	17.6705	17.5399	17.7152	17.643	17.359	17.564	17.8842
sp|Q9Y5J1|UTP18_HUMAN	S121:S124	U3 small nucleolar RNA-associated protein 18 homolog OS=Homo sapiens GN=UTP18 PE=1 SV=3	-0.0162851	0.113331	0.896768	0.0497262	NDEDALLRRLRGPRVQEHEDSGDSEVENEAKGNFPPQKKPV,DALLRRLRGPRVQEHEDSGDSEVENEAKGNFPPQKKPVWVD	3	4.437	0.7323	0.18675	1	7	23.201	23.527	23.5067	22.9518	22.9239	23.3513	23.4274	23.5048	22.8011	22.7879	22.8845
sp|Q92793|CBP_HUMAN	S1076	CREB-binding protein OS=Homo sapiens GN=CREBBP PE=1 SV=3	0.112897	0.011538	0.038517	0.854832	KVEVKEEEESSSNGTASQSTSPSQPRKKIFKPEELRQALMP	3,4	4.365	0.7869	0.449622	0.99586	3	21.1166	21.1818	21.1158	21.2966	21.2994	21.0681	20.9708	21.0366	21.3861	21.2795	21.1939
sp|Q14674|ESPL1_HUMAN	S1125	Separin OS=Homo sapiens GN=ESPL1 PE=1 SV=3	-0.104775	0.112771	0.645017	0.0458263	ALELVATVAKEPGPIAPSTNSSPVLKTKPQPIPNFLSHSPT	2	2.482	0.5093	1.4105	0.49853	1	17.8364	17.5693	17.3123	17.5778	17.5864	17.6421	17.947	17.4431	17.5207	17.437	17.4504
sp|Q9Y343|SNX24_HUMAN	S116	Sorting nexin-24 OS=Homo sapiens GN=SNX24 PE=1 SV=1	0.111934	-0.235639	0.455161	0.00665927	FLDFLNVRHLPSLPKAESCGSFDETESEESSKLSHQPVLLF	2,3	4.228	0.7326	0.064799	1	2	21.0628	20.8138	20.651	20.7134	20.757	20.6802	20.8164	20.6952	20.9831	20.9264	21.0031
sp|Q9C0C2|TB182_HUMAN	S1133:S1138	182 kDa tankyrase-1-binding protein OS=Homo sapiens GN=TNKS1BP1 PE=1 SV=4	0.0191531	0.11139	0.768075	0.0140447	FCIEASERSYQFGIIGNDRVSGAGFSPSSKMEGGHFVPPGK,SERSYQFGIIGNDRVSGAGFSPSSKMEGGHFVPPGKTTAGS	3,4	4.901	0.6168	0.069279	1	3	21.2431	21.1524	21.343	20.7141	20.7224	21.2366	21.254	21.1904	20.6131	20.63	20.5775
sp|Q9NTI5|PDS5B_HUMAN	S1334	Sister chromatid cohesion protein PDS5 homolog B OS=Homo sapiens GN=PDS5B PE=1 SV=1	0.0724997	0.10985	0.369596	0.0309716	GSKKKSGPPAPEEEEEEERQSGNTEQKSKSKQHRVSRRAQQ	3,4	4.002	0.7105	0.586034	1	3	19.9806	20.1529	20.0596	20.1007	20.1161	19.8899	20.0571	20.0287	19.9539	20.029	20.0127
sp|P12081|SYHC_HUMAN	T58	Histidine--tRNA ligase, cytoplasmic OS=Homo sapiens GN=HARS PE=1 SV=2	0.102023	0.109793	0.208403	0.0471725	LLKLKAQLGPDESKQKFVLKTPKGTRDYSPRQMAVREKVFD	2,3	1.643	0.5502	0.229615	1	4	23.5906	23.5915	23.7211	23.4198	23.3976	23.4333	23.6091	23.5546	23.3053	23.2951	23.2962
sp|Q9UQ88|CD11A_HUMAN	S740	Cyclin-dependent kinase 11A OS=Homo sapiens GN=CDK11A PE=1 SV=4	-0.0398466	0.109668	0.676264	0.0335818	PSMFPTWPAKSEQQRVKRGTSPRPPEGGLGYSQLGDDDLKE	3	3.238	0.5883	0.435547	0.99625	2	20.5175	20.53	20.4454	19.9131	19.9424	20.4302	20.4877	20.6945	19.8018	19.8316	19.8209
sp|P21127|CD11B_HUMAN	S752	Cyclin-dependent kinase 11B OS=Homo sapiens GN=CDK11B PE=1 SV=3	-0.0398466	0.109668	0.676264	0.0335818	PSMFPTWPAKSEQQRVKRGTSPRPPEGGLGYSQLGDDDLKE	3	3.238	0.5883	0.435547	0.99625	2	20.5175	20.53	20.4454	19.9131	19.9424	20.4302	20.4877	20.6945	19.8018	19.8316	19.8209
sp|Q8IVL1|NAV2_HUMAN	S1279	Neuron navigator 2 OS=Homo sapiens GN=NAV2 PE=1 SV=3	0.109637	-0.151523	0.38952	0.0442221	TALGSSLPGLVNQTDKEKGISSDNESVASCNSVKVNPAAQP	3	3.257	0.5714	0.312669	0.49869	1	18.2472	18.042	18.29	17.9026	17.8641	17.9439	18.234	18.0724	18.0832	18.0629	17.9586
sp|Q6PJG9|LRFN4_HUMAN	S565	Leucine-rich repeat and fibronectin type-III domain-containing protein 4 OS=Homo sapiens GN=LRFN4 PE=1 SV=1	0.109345	0.0847084	0.517212	0.046079	GNGRLPLKLSHVQSQTNGGPSPTPKAHPPRSPPPRPQRSCS	3	5.27	0.7237	0.880876	0.99769	1	19.2302	19.4586	18.9766	18.9774	19.008	19.1385	19.1502	19.0486	18.9356	18.8676	18.9208
sp|Q5T4S7|UBR4_HUMAN	T905	E3 ubiquitin-protein ligase UBR4 OS=Homo sapiens GN=UBR4 PE=1 SV=1	0.108959	-0.250669	0.429138	0.0323055	LSPPFGWASGSQDSNSRRATTPLYHGFKEVEENWSKHFSSD	3	2.308	0.3575	0.403267	0.5	1	19.1457	19.1751	18.8332	18.7359	18.754	19.0037	18.9496	18.8739	19.0841	18.9871	18.9158
sp|Q86VM9|ZCH18_HUMAN	S94	Zinc finger CCCH domain-containing protein 18 OS=Homo sapiens GN=ZC3H18 PE=1 SV=2	0.108907	-0.138653	0.477396	0.0392095	SEPKSQDQDSEVNELSRGPTSSPCEEEGDEGEEDRTSDLRD	2,4	2.895	0.806	0.005077	0.9943	2	18.2773	18.5963	18.1931	18.3709	18.4181	18.3394	18.2157	18.1848	18.5571	18.4705	18.5718
sp|Q9Y5B6|GCFC1_HUMAN	S191	GC-rich sequence DNA-binding factor 1 OS=Homo sapiens GN=GCFC1 PE=1 SV=2	-0.213244	0.107917	0.0422108	0.462721	TNQEDGVIISEHGEDEMDMESEKEEEKPKTGGAFSNALSSL	5	5.647	0.7475	0.598439	1	2	19.8275	19.8555	19.6739	20.1108	20.0179	20.0331	20.0325	19.931	19.8024	20.185	19.882
sp|Q9H1B7|I2BPL_HUMAN	S69	Interferon regulatory factor 2-binding protein-like OS=Homo sapiens GN=IRF2BPL PE=1 SV=1	0.0317424	0.10744	0.779697	0.040504	FVIETARQLKRAHGCFQDGRSPGPPPPVGVKTVALSAKEAA	2,3,4	5.252	0.7411	0.075288	1	11	23.6397	23.4024	23.505	22.6044	22.6119	23.5959	23.3275	23.5284	22.5415	22.4993	22.4613
sp|O60841|IF2P_HUMAN	S182:S183:S186	Eukaryotic translation initiation factor 5B OS=Homo sapiens GN=EIF5B PE=1 SV=4	0.103589	-0.00244783	0.0190844	0.966086	DGSEEDEDNSKKIKERSRINSSGESGDESDEFLQSRKGQKK,GSEEDEDNSKKIKERSRINSSGESGDESDEFLQSRKGQKKN,EDEDNSKKIKERSRINSSGESGDESDEFLQSRKGQKKNQKN	3	3.156	0.5929	0.298003	0.99994	3	20.1761	20.1757	20.1902	20.2407	20.262	20.0682	20.0535	20.1096	20.1602	20.2684	20.3328
sp|Q9UQ35|SRRM2_HUMAN	S1188:S1199	Serine/arginine repetitive matrix protein 2 OS=Homo sapiens GN=SRRM2 PE=1 SV=2	-0.124935	0.103072	0.450435	0.0452164	MALPPQEDATASPPRQKDKFSPFPVQDRPESSLVFKDTLRT,SPPRQKDKFSPFPVQDRPESSLVFKDTLRTPPRERSGAGSS	4	1.491	0.2897	1.50832	0.5	1	18.2969	17.857	18.1802	17.07	17.0602	18.3353	18.165	18.2086	16.9629	16.9201	17.0031
sp|Q6NSZ9|ZN498_HUMAN	S37	Zinc finger protein 498 OS=Homo sapiens GN=ZNF498 PE=2 SV=3	-0.0384995	0.102747	0.324114	0.0375826	GIPVVKLEKELPWGRGREDPSPETFRLRFRQFRYQEAAGPQ	2,3	1.267	0.5452	0.282934	0.99999	2	18.4441	18.3973	18.4609	18.6642	18.6566	18.5261	18.4587	18.433	18.5284	18.5451	18.5995
sp|P49116|NR2C2_HUMAN	S68	Nuclear receptor subfamily 2 group C member 2 OS=Homo sapiens GN=NR2C2 PE=1 SV=1	0.0060751	0.100541	0.796613	0.0261489	KQQFILTSPDGAGTGKVILASPETSSAKQLIFTTSDNLVPG	2,3	2.84	0.6187	0.027789	1	8	24.1652	24.1489	24.18	24.0991	24.1132	24.146	24.1329	24.1968	23.9933	23.9795	24.044
sp|Q9NR30|DDX21_HUMAN	S65:S71	Nucleolar RNA helicase 2 OS=Homo sapiens GN=DDX21 PE=1 SV=5	-0.12273	0.0996605	0.0285544	0.441374	AEEEETVFPKAKQVKKKAEPSEVDMNSPKSKKAKKKEEPSQ,VFPKAKQVKKKAEPSEVDMNSPKSKKAKKKEEPSQNDISPK	3	1.866	0.56	0.325642	1	1	19.5177	19.5917	19.5305	19.5068	19.5256	19.6459	19.6375	19.7247	19.3569	19.62	19.2727
sp|Q99590|SCAFB_HUMAN	S687	Protein SCAF11 OS=Homo sapiens GN=SCAF11 PE=1 SV=2	0.0465372	0.0995445	0.508806	0.00967525	LLKNNLLNTKLEKSLEEKNESLTEHPRSTELPKTHIEQIQK	2,3,4	2.125	0.7209	0.375323	1	6	23.4094	23.3394	23.5248	23.3789	23.365	23.3673	23.3286	23.4381	23.2495	23.2975	23.2701
sp|Q96PE2|ARHGH_HUMAN	S527	Rho guanine nucleotide exchange factor 17 OS=Homo sapiens GN=ARHGEF17 PE=1 SV=1	-0.0554538	0.0991707	0.737513	0.0323114	SPSAGGPVGQLEPIPIPAPASPGTRPTLKDLTATLRRAKSF	3,4	5.178	0.6904	0.253168	0.99995	2	20.4016	20.0353	20.0679	19.6683	19.642	20.4237	20.1119	20.1356	19.55	19.5717	19.5464
sp|Q8NEM7|FA48A_HUMAN	S296	Protein FAM48A OS=Homo sapiens GN=FAM48A PE=1 SV=2	0.0985425	-0.326985	0.587413	0.00924691	GQHYDLKISKAGNCVDMWKRSPCNLAIPSEVDVEKYAKVEK	3	3.554	0.5371	0.616265	1	1	17.4351	17.5186	17.5214	17.3122	17.2533	17.0874	17.5471	17.545	17.5773	17.6555	17.5965
sp|Q15287|RNPS1_HUMAN	S155:S157	RNA-binding protein with serine-rich domain 1 OS=Homo sapiens GN=RNPS1 PE=1 SV=1	-0.537259	0.0981905	0.0287376	0.57989	RRSRSKSKPPKRDEKERKRRSPSPKPTKVHIGRLTRNVTKD,SRSKSKPPKRDEKERKRRSPSPKPTKVHIGRLTRNVTKDHI	3,4,5	1.677	0.4794	0.061156	1	8	20.8966	21.2767	21.0989	21.7518	21.9737	21.5552	21.6833	21.6456	21.6133	21.9791	21.7012
sp|Q9HA92|RSAD1_HUMAN	S30	Radical S-adenosyl methionine domain-containing protein 1, mitochondrial OS=Homo sapiens GN=RSAD1 PE=2 SV=2	0.0980071	0.0668086	0.0470237	0.44626	GWAAAARAAQRRRRVENAGGSPSPEPAGRRAALYVHWPYCE	3	2	0.568	0.635153	1	3	18.3785	18.3617	18.3391	17.9558	17.9255	18.2719	18.301	18.2125	17.772	18.0098	17.8397
sp|Q12815|TROAP_HUMAN	S170:T177	Tastin OS=Homo sapiens GN=TROAP PE=1 SV=3	-0.00673656	0.0978004	0.956509	0.0331118	RVLVRGSQGGTTQRVQGVRASAYLAPRTPTHRLDPARASCF,QGGTTQRVQGVRASAYLAPRTPTHRLDPARASCFSRLEGPG	3	2.164	0.5065	0.455979	0.99689	3	20.379	20.382	20.0557	20.1948	20.228	20.2592	20.3213	20.2564	20.0971	20.152	20.0917
sp|O95071|UBR5_HUMAN	T1736	E3 ubiquitin-protein ligase UBR5 OS=Homo sapiens GN=UBR5 PE=1 SV=2	-0.273101	0.0977775	0.0467884	0.825947	WAVRNTQHQRAASTAPSSTSTPAASSAGLIYIDPSNLRRSG	3	5.324	0.5126	0.319146	0.98716	1	16.8594	17.0271	17.0812	16.7345	16.8368	17.2423	17.2466	17.2981	16.3569	17.4639	16.2428
sp|Q9Y6G9|DC1L1_HUMAN	S421	Cytoplasmic dynein 1 light intermediate chain 1 OS=Homo sapiens GN=DYNC1LI1 PE=1 SV=3	0.0952085	0.0810627	0.18187	0.045137	VPGGSPRTPNRSVSSNVASVSPIPAGSKKIDPNMKAGATSE	2,3,4	4.53	0.8354	0.013543	1	34	27.0231	26.9178	27.0803	26.5361	26.5658	26.8525	26.9217	26.9613	26.4937	26.4318	26.4842
sp|O94880|PHF14_HUMAN	S290	PHD finger protein 14 OS=Homo sapiens GN=PHF14 PE=1 SV=2	-0.126344	0.0949859	0.111008	0.0146842	KKKSKVLSRNSADDEELTNDSLTLSQSKSNEDSLILEKSQN	3	4.501	0.702	0.273442	1	4	19.9988	19.8555	19.8513	20.2977	20.3149	20.0914	20.0279	19.9653	20.2339	20.219	20.1811
sp|Q99590|SCAFB_HUMAN	S614	Protein SCAF11 OS=Homo sapiens GN=SCAF11 PE=1 SV=2	-0.306264	0.0947004	0.0328578	0.637534	EHKDFTLKTEELIESPKLESSEGEIIQTVDRQSVKSPEVQL	3	2.161	0.4651	1.39706	0.33333	1	17.7375	17.8396	17.7093	18.8251	18.8062	18.0687	18.1945	17.942	18.9244	18.8595	18.3788
sp|Q96T58|MINT_HUMAN	S3433	Msx2-interacting protein OS=Homo sapiens GN=SPEN PE=1 SV=1	-0.186548	0.0941762	0.208624	0.0442451	PEPHTQVQRAQAETGPTSFPSPVSVSMKPDLPVSLPTQTAP	4	4.722	0.6802	0.870384	0.99988	1	19.0675	19.0337	18.7541	18.7767	18.8051	19.1915	19.226	18.9974	18.6714	18.6743	18.7444
sp|P52701|MSH6_HUMAN	S227	DNA mismatch repair protein Msh6 OS=Homo sapiens GN=MSH6 PE=1 SV=2	0.0940717	-0.36885	0.706699	0.045388	EMEVGTTYVTDKSEEDNEIESEEEVQPKTQGSRRSSRQIKK	3	3.888	0.74	0.380231	1	1	19.3925	19.1842	18.7066	19.1762	19.222	19.1782	18.9943	18.8286	19.6476	19.6642	19.392
sp|P38935|SMBP2_HUMAN	S716	DNA-binding protein SMUBP-2 OS=Homo sapiens GN=IGHMBP2 PE=1 SV=3	-0.2996	0.0935112	0.0463378	0.590457	KPAGKSLASEAPSQPSLNGGSPEGVESQDGVDHFRAMIVEF	3	3.669	0.7416	0.196704	1	1	18.9278	19.1711	18.9543	19.0297	18.8079	19.1754	19.3944	19.3821	18.7612	19.0308	18.6839
sp|Q8WUZ0|BCL7C_HUMAN	S114:T118:S126	B-cell CLL/lymphoma 7 protein family member C OS=Homo sapiens GN=BCL7C PE=1 SV=3	-0.193349	0.0929302	0.0150677	0.25267	DENSNQSFHSEGSLQKGTEPSPGGTPQPSRPVSPAGPPEGV,NQSFHSEGSLQKGTEPSPGGTPQPSRPVSPAGPPEGVPEEA,SLQKGTEPSPGGTPQPSRPVSPAGPPEGVPEEAQPPRLGQE	3,4	4.017	0.4793	0.21928	0.99991	9	20.3576	20.4725	20.456	20.4879	20.51	20.5838	20.6643	20.618	20.2891	20.4755	20.4534
sp|Q86SQ0|PHLB2_HUMAN	S73	Pleckstrin homology-like domain family B member 2 OS=Homo sapiens GN=PHLDB2 PE=1 SV=2	-0.0222676	0.0924048	0.735911	0.0424743	GDYSGSYLTLSQPVPAKRSPSPLGTSVRSSPSLAKIQGSKQ	2	1.724	0.3499	0.462814	0.99999	2	19.3818	19.5101	19.3349	18.9475	18.9818	19.3713	19.4521	19.4702	18.8354	18.8748	18.9065
sp|Q9P2K3|RCOR3_HUMAN	S156	REST corepressor 3 OS=Homo sapiens GN=RCOR3 PE=1 SV=2	0.0590624	0.091673	0.0208972	0.126601	RTSLMDRQARKLANRHNQGDSDDDVEETHPMDGNDSDYDPK	3,4	4.995	0.8151	0.06694	1	10	20.6797	20.6595	20.6544	20.9073	20.8851	20.609	20.5828	20.6246	20.7368	20.8099	20.8669
sp|P47712|PA24A_HUMAN	S434:S435:S437	Cytosolic phospholipase A2 OS=Homo sapiens GN=PLA2G4A PE=1 SV=2	0.0901712	-0.244038	0.481979	0.0264201	GSTMEEELENITTKHIVSNDSSDSDDESHEPKGTENEDAGS,STMEEELENITTKHIVSNDSSDSDDESHEPKGTENEDAGSD,MEEELENITTKHIVSNDSSDSDDESHEPKGTENEDAGSDYQ	3	3.171	0.5528	0.151191	0.99444	4	20.7302	20.6456	20.4065	20.3803	20.3263	20.6214	20.47	20.4204	20.505	20.608	20.6791
sp|Q9P1Y6|PHRF1_HUMAN	S867	PHD and RING finger domain-containing protein 1 OS=Homo sapiens GN=PHRF1 PE=1 SV=3	-0.0726755	0.0890429	0.0180852	0.152152	PERSGPGLLPSEITRTISINSPKAQTVQAVRCVTSYTVESI	2	1.654	0.3425	0.048377	1	4	23.2378	23.2097	23.2428	22.8768	22.9374	23.3027	23.3004	23.3052	22.7924	22.8126	22.8491
sp|Q13495|MAMD1_HUMAN	S190	Mastermind-like domain-containing protein 1 OS=Homo sapiens GN=MAMLD1 PE=1 SV=2	-0.196078	0.08878	0.0492485	0.422965	PAVDQELQELLEELTKIQDPSPNELDLEKILGTKPEEPLVL	2	1.892	0.4091	2.03502	1	1	17.0743	17.231	17.0584	17.0654	17.2128	17.2467	17.3429	17.3623	17.0687	17.1099	16.9723
sp|Q9P275|UBP36_HUMAN	S546	Ubiquitin carboxyl-terminal hydrolase 36 OS=Homo sapiens GN=USP36 PE=1 SV=3	0.0564921	0.0885066	0.414204	0.016355	PTILDDPGKKVKKPAPPQHFSPRTAQGLPGTSNSNSSRSGS	3,4	2.375	0.6008	0.128804	1	10	25.1292	25.1129	25.2373	24.8593	24.8595	25.0731	25.0397	25.1971	24.7516	24.7913	24.7698
sp|Q9H792|PEAK1_HUMAN	Y387	Pseudopodium-enriched atypical kinase 1 OS=Homo sapiens GN=PEAK1 PE=1 SV=4	0.0881692	0.0382821	0.0316481	0.817701	GGLSPGNPGDSKDMKEIEPNYESPSSNNQDKDSSQASKSSI	3	3.329	0.5149	0.144925	0.49909	1	19.2087	19.203	19.2326	19.436	19.1949	19.1501	19.1427	19.0869	19.2412	19.1587	19.4316
sp|Q93074|MED12_HUMAN	S1778	Mediator of RNA polymerase II transcription subunit 12 OS=Homo sapiens GN=MED12 PE=1 SV=4	0.0872737	0.047461	0.0285255	0.344936	EPEKKAPEPPKTDKPGAAPPSTEERKKKSTKGKKRSQPATK	3,4,5	2.461	0.6611	0.067579	0.9968	8	23.5774	23.5263	23.5582	23.3081	23.3575	23.4837	23.4267	23.4897	23.354	23.2453	23.2567
sp|Q6ZVM7|TM1L2_HUMAN	S160:T164	TOM1-like protein 2 OS=Homo sapiens GN=TOM1L2 PE=1 SV=1	0.000467717	0.0860312	0.991942	0.0266529	IYEELKRKGVEFPMADLDALSPIHTPQRSVPEVDPAATMPR,LKRKGVEFPMADLDALSPIHTPQRSVPEVDPAATMPRSQSQ	3,4	3.562	0.6654	0.024092	1	7	21.0803	21.1556	21.2181	21.1588	21.1362	21.1492	21.1296	21.1738	21.0402	21.0966	21.0477
sp|Q7Z4V5|HDGR2_HUMAN	S395:S396:S399	Hepatoma-derived growth factor-related protein 2 OS=Homo sapiens GN=HDGFRP2 PE=1 SV=1	0.0843815	-0.195438	0.265475	0.0415215	REDDEPVKKRGRKGRGRGPPSSSDSEPEAELEREAKKSAKK,EDDEPVKKRGRKGRGRGPPSSSDSEPEAELEREAKKSAKKP,EPVKKRGRKGRGRGPPSSSDSEPEAELEREAKKSAKKPQSS	2,3	1.979	0.6478	0.173656	0.49747	4	18.9925	18.9449	18.9644	19.2202	19.2407	18.7802	18.8973	18.9712	19.5141	19.3825	19.381
sp|O75385|ULK1_HUMAN	S450	Serine/threonine-protein kinase ULK1 OS=Homo sapiens GN=ULK1 PE=1 SV=2	0.0797983	-0.12785	0.704576	0.0493121	VPIPVPTQVQNYQRIERNLQSPTQFQTPRSSAIRRSGSTSP	2	2.514	0.6233	0.501422	0.5	1	19.1735	18.7062	18.8481	18.7046	18.7536	19.1069	18.6908	18.6907	18.9165	18.8439	18.8106
sp|P05783|K1C18_HUMAN	S420	Keratin, type I cytoskeletal 18 OS=Homo sapiens GN=KRT18 PE=1 SV=2	-0.25814	0.0789364	0.0172747	0.754548	NSMQTIQKTTTRRIVDGKVVSETNDTKVLRH----------	2	1.903	0.3274	1.3231	1	1	19.7494	19.8524	19.7562	18.5955	18.9508	19.9798	20.1431	20.0096	18.9108	18.7193	18.4525
sp|Q5VT52|RPRD2_HUMAN	S614	Regulation of nuclear pre-mRNA domain-containing protein 2 OS=Homo sapiens GN=RPRD2 PE=1 SV=1	0.0779007	-0.12822	0.409812	0.00375867	PNSSTSEVSSTSASKASIGQSPGLPSTTFKLPSNSLGFTAT	2,3	2.983	0.6157	0.143228	0.99742	4	23.9795	23.8583	23.7482	23.2825	23.3016	23.7394	23.7271	23.8858	23.4404	23.3991	23.4213
sp|O95907|MOT3_HUMAN	S208	Monocarboxylate transporter 3 OS=Homo sapiens GN=SLC16A8 PE=2 SV=1	0.0776664	-0.165513	0.306689	0.0126461	CACGAVMRPPPGPGPRPRRDSAGDRAGDAPGEAEADGAGLQ	3	1.172	0.2082	1.27904	1	1	19.4254	19.2628	19.3003	19.3114	19.3007	19.2791	19.165	19.3114	19.5087	19.4343	19.4718
sp|Q14839|CHD4_HUMAN	T1679	Chromodomain-helicase-DNA-binding protein 4 OS=Homo sapiens GN=CHD4 PE=1 SV=2	0.0759819	-0.146258	0.612183	0.0370766	DKEEKKEEEEKKEVMLQNGETPKDLNDEKQKKNIKQRFMFN	2,3,4	7.146	0.6727	0.067928	1	12	23.4913	23.2767	23.4851	23.1528	23.1016	23.2504	23.202	23.5727	23.3268	23.2199	23.2737
sp|O75179|ANR17_HUMAN	S1696:S1700	Ankyrin repeat domain-containing protein 17 OS=Homo sapiens GN=ANKRD17 PE=1 SV=3	-0.128026	0.0756683	0.03747	0.310854	SETISEGTSNSLSTCTKSGPSPLSSPNGKLTVASPKRGQKR,SEGTSNSLSTCTKSGPSPLSSPNGKLTVASPKRGQKREEGW	2	1.923	0.5523	1.14122	0.5	2	20.9819	20.9912	20.9059	20.8918	20.9839	21.0908	21.0319	21.1404	20.8686	20.9114	20.8066
sp|Q86VM9|ZCH18_HUMAN	S699	Zinc finger CCCH domain-containing protein 18 OS=Homo sapiens GN=ZC3H18 PE=1 SV=2	-0.281328	0.075577	0.0359184	0.397372	PRRRTLSGSGSGSGSSYSGSSSRSRSLSVSSVSSVSSATSS	2	1.881	0.7501	1.14949	0.4991	1	15.1384	15.0055	15.2276	16.526	16.4469	15.4536	15.383	15.3789	16.3491	16.3418	16.5418
sp|Q9Y6Q9|NCOA3_HUMAN	S551	Nuclear receptor coactivator 3 OS=Homo sapiens GN=NCOA3 PE=1 SV=1	-0.0321412	0.0733274	0.608038	0.0450884	EGVGTSLLSTLSSPGPKLDNSPNMNITQPSKVSNQDSKSPL	2,3,4	4.323	0.7324	0.00124	1	8	23.2762	23.3779	23.1936	23.3329	23.3167	23.3221	23.3141	23.3079	23.2347	23.231	23.2888
sp|Q96PE2|ARHGH_HUMAN	S507	Rho guanine nucleotide exchange factor 17 OS=Homo sapiens GN=ARHGEF17 PE=1 SV=1	-0.43657	0.0714904	0.00626254	0.891193	VRKPGGSSGDRGSNPLDGRDSPSAGGPVGQLEPIPIPAPAS	4	3.255	0.6098	0.65334	0.5	1	16.8365	16.8518	16.7081	16.2872	17.1103	17.3061	17.2889	17.1111	16.8231	16.5339	16.5247
sp|Q9P275|UBP36_HUMAN	S602	Ubiquitin carboxyl-terminal hydrolase 36 OS=Homo sapiens GN=USP36 PE=1 SV=3	-0.298028	0.0696018	0.0478289	0.717101	SPKLLATATANGHGLKGNDESAGLDRRGSSSSSPEHSASSD	2	1.483	0.3533	0.857672	1	1	16.1944	16.2366	16.2188	16.7903	16.9881	16.3739	16.5875	16.5825	16.5726	17.0716	16.8145
sp|Q13470|TNK1_HUMAN	S545	Non-receptor tyrosine-protein kinase TNK1 OS=Homo sapiens GN=TNK1 PE=1 SV=3	0.0683506	-0.0329939	0.0207259	0.831284	QARAVPQGPPGLPPRPPLSSSSPQPSQPSRERLPWPKRKPP	3,4	3.681	0.6738	0.93462	0.49685	4	19.5448	19.5618	19.514	18.9455	19.1849	19.4743	19.4851	19.4561	19.1555	19.0113	19.1277
sp|Q9UQ35|SRRM2_HUMAN	Y335	Serine/arginine repetitive matrix protein 2 OS=Homo sapiens GN=SRRM2 PE=1 SV=2	-0.108558	0.0678556	0.0107893	0.0292119	TTSTQRPSSPETATKQPSSPYEDKDKDKKEKSATRPSPSPE	4,5	2.61	0.5644	0.116371	0.33333	6	22.8098	22.8263	22.8585	22.4374	22.4157	22.9114	22.9349	22.974	22.3594	22.342	22.3746
sp|Q5VUG0|SMBT2_HUMAN	S788	Scm-like with four MBT domains protein 2 OS=Homo sapiens GN=SFMBT2 PE=1 SV=1	0.0668957	-0.246543	0.780012	0.0144454	EPVRRPPPERTRRGRGAPAASSAEEGEKCPPTKPEGTEDTK	5	2.737	0.4973	0.090657	0.5	1	19.3481	18.6604	18.9527	19.0186	19.0752	19.0924	18.8327	18.8354	19.3388	19.2159	19.3257
sp|Q5H8A4|PIGG_HUMAN	S639	GPI ethanolamine phosphate transferase 2 OS=Homo sapiens GN=PIGG PE=1 SV=1	-0.0412909	0.065874	0.0243179	0.631166	TAAWQDGPGCDVLERDKGHGSPSTSEVLRGREKWMVLASPW	3	1.089	0.3168	0.492832	0.25	1	19.6629	19.652	19.6626	20.1586	20.024	19.7074	19.7101	19.6839	19.8407	20.0363	20.1992
sp|P02545|LMNA_HUMAN	S628	Prelamin-A/C OS=Homo sapiens GN=LMNA PE=1 SV=1	0.0162043	0.0654465	0.804427	0.0420842	GGPISSGSSASSVTVTRSYRSVGGSGGGSFGDNLVTRSYLL	2,3	4.36	0.7625	0.024724	1	12	25.2359	25.3876	25.3861	24.6134	24.6201	25.2549	25.3688	25.3373	24.5263	24.5776	24.5501
sp|P00519|ABL1_HUMAN	S917	Tyrosine-protein kinase ABL1 OS=Homo sapiens GN=ABL1 PE=1 SV=4	0.0653628	-0.00338665	0.00999627	0.964044	PAPPPPPAASAGKAGGKPSQSPSQEAAGEAVLGAKTKATSL	3,4	4.761	0.6507	0.03896	0.99999	4	22.0844	22.0688	22.0864	22.2406	22.2394	22.0252	21.9942	22.0241	22.3743	22.1987	22.1572
sp|Q9UN79|SOX13_HUMAN	S386	Transcription factor SOX-13 OS=Homo sapiens GN=SOX13 PE=1 SV=3	0.0314853	0.0648397	0.63579	0.0115051	GALDGSPNTPFRKDLISLDSSPAKERLEDGCVHPLEEAMLS	2,3	2.934	0.6022	0.260726	0.9977	4	22.7377	22.5727	22.6545	22.2391	22.2246	22.685	22.633	22.5524	22.1804	22.1638	22.1569
sp|Q9BZQ8|NIBAN_HUMAN	S920	Protein Niban OS=Homo sapiens GN=FAM129A PE=1 SV=1	0.0644381	-0.884228	0.763516	0.039445	NPDVLLSHKDDVKEGEGGQESFPELPSEE------------	2	1.218	0.3842	0.249585	1	1	17.2062	17.4683	16.8369	15.9042	16.1988	17.2056	17.0896	17.0229	16.9088	17.3037	16.5947
sp|Q01831|XPC_HUMAN	S505	DNA repair protein complementing XP-C cells OS=Homo sapiens GN=XPC PE=1 SV=4	0.0644246	-0.0125869	0.0198121	0.969096	RTHRGSHRKDPSLPAASSSSSSSKRGKKMCSDGEKAEKRSI	3	2.339	0.528	0.095303	0.19988	1	20.5518	20.5144	20.5172	20.0911	20.6064	20.4854	20.4432	20.4615	20.3083	20.4713	20.3044
sp|Q13428|TCOF_HUMAN	S1378	Treacle protein OS=Homo sapiens GN=TCOF1 PE=1 SV=3	0.0409715	0.0636575	0.302853	0.0471558	TPRSKKKKKLGAGEGGEASVSPEKTSTTSKGKAKRDKASGD	2,3,4,5	5.372	0.7334	0.029178	1	51	27.7517	27.7195	27.6896	27.8661	27.8504	27.6728	27.6333	27.7317	27.8103	27.7613	27.8121
sp|Q4V328|GRAP1_HUMAN	S691	GRIP1-associated protein 1 OS=Homo sapiens GN=GRIPAP1 PE=1 SV=1	0.0635068	-0.196079	0.707339	0.0452549	SYREILREKESSAVPARSLSSSPQAQPPRPAELSDEEVAEL	3,4	5.188	0.7018	0.296675	0.49792	2	18.247	18.1854	17.9119	18.1406	18.161	18.2703	18.0215	17.8619	18.4388	18.3007	18.3011
sp|Q9UQ35|SRRM2_HUMAN	S377:S395:S398	Serine/arginine repetitive matrix protein 2 OS=Homo sapiens GN=SRRM2 PE=1 SV=2	-0.25451	0.0628387	0.0331894	0.902666	SSTGPEPPAPTPLLAERHGGSPQPLATTPLSQEPVNPPSEA,GGSPQPLATTPLSQEPVNPPSEASPTRDRSPPKSPEKLPQS,PQPLATTPLSQEPVNPPSEASPTRDRSPPKSPEKLPQSSSS	3	2.982	0.3759	0.683918	0.98572	1	16.4191	16.3044	16.2614	16.3121	15.932	16.6622	16.6241	16.4621	16.0172	16.8198	15.3405
sp|Q5JSH3|WDR44_HUMAN	S96	WD repeat-containing protein 44 OS=Homo sapiens GN=WDR44 PE=1 SV=1	0.0602858	-0.01925	0.022086	0.183544	QLEDDSLDSKGKELSDQATASPIVARTDLSNIPGLLAIDQV	2,3	4.735	0.7463	0.041547	1	12	23.9141	23.9451	23.9552	23.8867	23.9004	23.8814	23.8874	23.8648	23.9086	23.9001	23.9297
sp|P55884|EIF3B_HUMAN	S83:S85	Eukaryotic translation initiation factor 3 subunit B OS=Homo sapiens GN=EIF3B PE=1 SV=3	0.0599508	-0.186061	0.0868481	0.0358873	ESEVRTEPAAEAEAASGPSESPSPPAAEELPGSHAEPPVPA,EVRTEPAAEAEAASGPSESPSPPAAEELPGSHAEPPVPAQG	4,5	6.539	0.2798	0.145112	0.99994	6	17.7489	17.7375	17.7655	18.0593	18.0076	17.7119	17.6492	17.711	18.289	18.1399	18.2295
sp|Q9Y5T5|UBP16_HUMAN	S16	Ubiquitin carboxyl-terminal hydrolase 16 OS=Homo sapiens GN=USP16 PE=1 SV=1	0.0592802	-0.350944	0.842728	0.0315272	-----MGKKRTKGKTVPIDDSSETLEPVCRHIRKGLEQGNL	2	2.302	0.6785	1.22633	0.99745	1	16.6363	16.7803	16.7535	15.9083	15.9041	16.1422	16.9032	16.9468	16.2336	16.16	16.3778
sp|Q86YP4|P66A_HUMAN	S100:S107:S114	Transcriptional repressor p66-alpha OS=Homo sapiens GN=GATAD2A PE=1 SV=1	-0.0996338	0.058565	0.0475542	0.133215	DGPVDMRTSHSDMKSERRPPSPDVIVLSDNEQPSSPRVNGL,TSHSDMKSERRPPSPDVIVLSDNEQPSSPRVNGLTTVALKE,SERRPPSPDVIVLSDNEQPSSPRVNGLTTVALKETSTEALM	3	4.616	0.7977	0.236306	0.99706	9	22.3894	22.3833	22.3658	22.5849	22.6037	22.5287	22.4547	22.4541	22.4894	22.5426	22.5751
sp|Q9H6B4|CLMP_HUMAN	T320	CXADR-like membrane protein OS=Homo sapiens GN=CLMP PE=1 SV=1	0.0584645	-0.622321	0.78074	0.0270554	GSSSTRSTANSASRSQRTLSTDAAPQPGLATQAYSLVGPEV	3	2.535	0.5586	1.46956	0.33333	1	13.039	13.349	13.0723	12.2582	12.2393	13.1138	13.3735	12.7976	13.0721	12.7119	12.8292
sp|Q9H3P2|NELFA_HUMAN	T277	Negative elongation factor A OS=Homo sapiens GN=WHSC2 PE=1 SV=3	-0.250225	0.0578706	0.0415159	0.79783	LDISELDMVGAGREAKRRRKTLDAEVVEKPAKEETVVENAT	4	4.764	0.6283	0.656617	1	2	19.9355	20.1004	19.9542	18.5846	18.9293	20.1831	20.1818	20.3759	18.5884	18.8406	18.6683
sp|Q13620|CUL4B_HUMAN	T48:S53	Cullin-4B OS=Homo sapiens GN=CUL4B PE=1 SV=4	-0.260038	0.057833	0.014539	0.420005	SPSAAAAAQEVRSATDGNTSTTPPTSAKKRKLNSSSSSSSN,AAAQEVRSATDGNTSTTPPTSAKKRKLNSSSSSSSNSSNER	2	2.039	0.2692	0.92637	0.16666	1	16.4483	16.3095	16.3684	15.9424	16.0264	16.628	16.6635	16.6147	16.0153	15.8747	15.8896
sp|Q09472|EP300_HUMAN	S2309:S2326:S2328	Histone acetyltransferase p300 OS=Homo sapiens GN=EP300 PE=1 SV=2	0.0569795	-0.151482	0.717101	0.0240747	AQSPHLQGQQIPNSLSNQVRSPQPVPSPRPQSQPPHSSPSP,QVRSPQPVPSPRPQSQPPHSSPSPRMQPQPSPHHVSPQTSS,RSPQPVPSPRPQSQPPHSSPSPRMQPQPSPHHVSPQTSSPH	3	2.718	0.3635	0.383268	0.49861	1	16.1855	16.2345	15.9178	16.1389	16.1134	16.1503	15.8394	16.177	16.3055	16.2187	16.3088
sp|Q99996|AKAP9_HUMAN	S1242	A-kinase anchor protein 9 OS=Homo sapiens GN=AKAP9 PE=1 SV=3	0.0569641	-0.21055	0.776094	0.0382701	LGEYYTPALKCEVNAEDKENSGDYISENEDPELQDYRYEVQ	4	3.983	0.6593	0.155027	0.5	1	17.4142	17.6525	17.1488	17.4111	17.4762	17.2389	17.5819	17.2238	17.564	17.7348	17.6637
sp|P62158|CALM_HUMAN	S18	Calmodulin OS=Homo sapiens GN=CALM1 PE=1 SV=2	-0.236581	0.0568244	0.025241	0.516317	---MADQLTEEQIAEFKEAFSLFDKDGDGTITTKELGTVMR	3	2.168	0.5166	0.273172	1	2	20.3287	20.3033	20.2434	20.5554	20.6779	20.504	20.6249	20.4562	20.5327	20.611	20.5356
sp|Q9P2R6|RERE_HUMAN	T599	Arginine-glutamic acid dipeptide repeats protein OS=Homo sapiens GN=RERE PE=1 SV=2	-0.159391	0.0566581	0.0652859	0.0267866	GSMSTLRSGRKKQPASPDGRTSPINEDIRSSGRNSPSAAST	2	1.372	0.4504	0.359307	0.5	1	17.8476	17.9648	17.8625	18.0468	18.0361	17.9575	18.1244	18.0713	17.9616	17.9949	17.9979
sp|P62995|TRA2B_HUMAN	S266	Transformer-2 protein homolog beta OS=Homo sapiens GN=TRA2B PE=1 SV=1	-0.124525	0.0560052	0.0395673	0.702743	GGGGWRAAQDRDQIYRRRSPSPYYSRGGYRSRSRSRSYSPR	2	1.658	0.3843	0.137429	0.99689	4	22.8191	22.7534	22.8568	23.8132	23.6097	22.9401	22.911	22.9518	23.6977	23.5031	23.7655
sp|Q13595|TRA2A_HUMAN	S262	Transformer-2 protein homolog alpha OS=Homo sapiens GN=TRA2A PE=1 SV=1	-0.124525	0.0560052	0.0395673	0.702743	YDRGYDRYEDYDYRYRRRSPSPYYSRYRSRSRSRSYSPRRY	2	1.658	0.3843	0.137429	0.99689	4	22.8191	22.7534	22.8568	23.8132	23.6097	22.9401	22.911	22.9518	23.6977	23.5031	23.7655
sp|Q8IYB3|SRRM1_HUMAN	S367:S369	Serine/arginine repetitive matrix protein 1 OS=Homo sapiens GN=SRRM1 PE=1 SV=2	-0.362094	0.0553778	0.0365781	0.822948	RRRRSSASLSGSSSSSSSSRSRSPPKKPPKRTSSPPRKTRR,RRSSASLSGSSSSSSSSRSRSPPKKPPKRTSSPPRKTRRLS	4	1.147	0.2764	0.337257	1	1	18.6206	18.8378	18.589	20.7034	20.6323	19.1738	19.0797	18.8802	20.4385	21.0421	20.3568
sp|Q8TF74|WIPF2_HUMAN	S267	WAS/WASL-interacting protein family member 2 OS=Homo sapiens GN=WIPF2 PE=1 SV=1	0.0551616	-0.264738	0.738559	0.0365562	SLAPPPPPYRQPPGVPNGPSSPTNESAPELPQRHNSLHRKT	3	3.384	0.7307	0.097693	0.99574	4	21.9606	21.9617	21.6117	21.7918	21.7205	21.9641	21.7887	21.6156	22.1248	22.0284	21.9094
sp|Q9UGP8|SEC63_HUMAN	T537	Translocation protein SEC63 homolog OS=Homo sapiens GN=SEC63 PE=1 SV=2	-0.00075022	0.0544788	0.991615	0.0454072	SKGPKKTAKSKKKKPLKKKPTPVLLPQSKQQKQKQANGVVG	3,4	3.446	0.6605	0.053	1	5	23.42	23.2959	23.2709	23.7928	23.7734	23.4076	23.24	23.3415	23.7178	23.7271	23.7408
sp|Q969R5|LMBL2_HUMAN	S683:S688	Lethal(3)malignant brain tumor-like protein 2 OS=Homo sapiens GN=L3MBTL2 PE=1 SV=1	-0.256906	0.0544085	0.042985	0.661967	EPVPGEIIAVRVKEEHLDVASPDKASSPELPVSVENIKQET,EIIAVRVKEEHLDVASPDKASSPELPVSVENIKQETDD---	4	3.923	0.611	0.952059	0.49999	2	20.0846	19.9163	19.8823	20.4977	20.3675	20.3116	20.2406	20.1018	20.1949	20.4807	20.459
sp|Q13428|TCOF_HUMAN	S381	Treacle protein OS=Homo sapiens GN=TCOF1 PE=1 SV=3	-0.0489499	0.052991	0.195529	0.0231295	QAKASGKTSQVGAASAPAKESPRKGAAPAPPGKTGPAVAKA	2,3,4	3.867	0.7789	0.017002	1	60	28.9573	28.9434	28.949	29.0282	29.0258	29.0195	28.9476	29.0294	28.957	28.9835	28.9816
sp|P42167|LAP2B_HUMAN	S167:S168	Lamina-associated polypeptide 2, isoforms beta/gamma OS=Homo sapiens GN=TMPO PE=1 SV=2	-0.287334	0.0518989	0.0192692	0.564167	LKLREQGTESRSSTPLPTISSSAENTRQNGSNDSDRYSDNE,KLREQGTESRSSTPLPTISSSAENTRQNGSNDSDRYSDNEE	2,3	3.711	0.6481	1.28018	1	2	19.8139	19.9422	19.8351	20.145	20.0374	20.2557	20.0551	20.1424	19.9434	20.0283	20.1462
sp|P42166|LAP2A_HUMAN	S167:S168	Lamina-associated polypeptide 2, isoform alpha OS=Homo sapiens GN=TMPO PE=1 SV=2	-0.287334	0.0518989	0.0192692	0.564167	LKLREQGTESRSSTPLPTISSSAENTRQNGSNDSDRYSDNE,KLREQGTESRSSTPLPTISSSAENTRQNGSNDSDRYSDNEE	2,3	3.711	0.6481	1.28018	1	2	19.8139	19.9422	19.8351	20.145	20.0374	20.2557	20.0551	20.1424	19.9434	20.0283	20.1462
sp|Q14676|MDC1_HUMAN	S1563:S1564	Mediator of DNA damage checkpoint protein 1 OS=Homo sapiens GN=MDC1 PE=1 SV=3	-0.430781	0.0503044	0.0361557	0.761027	TDQPVTPEPTSRATRGRTNRSSVKTPESIVPIAPELQPSTS,DQPVTPEPTSRATRGRTNRSSVKTPESIVPIAPELQPSTSR	3	3.309	0.6201	0.71685	0.98914	1	15.1813	15.1709	15.1256	14.816	15.0278	15.4121	15.687	15.6709	14.7174	14.8245	15.0729
sp|Q8IWJ2|GCC2_HUMAN	S446	GRIP and coiled-coil domain-containing protein 2 OS=Homo sapiens GN=GCC2 PE=1 SV=4	-0.111577	0.0489726	0.0449093	0.668519	VQSLKEQHQKEISELNETFLSDSEKEKLTLMFEIQGLKEQC	3	3.126	0.6539	0.451788	0.99646	1	19.8805	19.7863	19.7992	20.1008	19.9868	19.9269	19.8955	19.9782	19.9436	19.8776	20.1633
sp|O43379|WDR62_HUMAN	S33	WD repeat-containing protein 62 OS=Homo sapiens GN=WDR62 PE=1 SV=4	0.0479152	-0.098411	0.0281829	0.282821	DAGEKLPSVMAGVPARRGQSSPPPAPPICLRRRTRLSTASE	2,3	3.373	0.6528	0.02709	0.99999	10	22.5884	22.5562	22.5857	22.6282	22.7383	22.5108	22.5313	22.5445	22.771	22.844	22.7301
sp|Q8NDV7|TNR6A_HUMAN	S739	Trinucleotide repeat-containing gene 6A protein OS=Homo sapiens GN=TNRC6A PE=1 SV=2	0.0476092	-0.102162	0.421406	0.0442434	SNSGWGQTPIKQNTAWDTETSPRGERKTDNGTEAWGSSATQ	2	2.119	0.6786	0.641709	0.99787	1	17.2842	17.4068	17.3095	17.3536	17.3483	17.2194	17.3505	17.2878	17.4082	17.4699	17.4812
sp|Q9P258|RCC2_HUMAN	S51	Protein RCC2 OS=Homo sapiens GN=RCC2 PE=1 SV=2	0.0455243	-0.136482	0.594986	0.0128443	PAGRKRERPERCSSSSGGGSSGDEDGLELDGAPGGGKRAAR	3,4	4.049	0.807	0.012978	0.99083	3	20.094	20.2261	20.2602	21.7193	21.7451	20.2055	20.2108	20.0274	21.9115	21.8439	21.8506
sp|O95155|UBE4B_HUMAN	S374:S383	Ubiquitin conjugation factor E4 B OS=Homo sapiens GN=UBE4B PE=1 SV=1	0.0452881	-0.185264	0.771015	0.0471213	PALASSPQAVPASSSRQRPSSTGPPLPPASPSATSRRPSSL,VPASSSRQRPSSTGPPLPPASPSATSRRPSSLRISPSLGAS	3	2.98	0.2473	0.735415	0.49671	1	17.3043	17.483	17.2326	17.1953	17.1588	17.5351	17.1336	17.2154	17.3003	17.4555	17.331
sp|Q6KC79|NIPBL_HUMAN	S2482:S2490:S2493	Nipped-B-like protein OS=Homo sapiens GN=NIPBL PE=1 SV=2	0.0449486	-0.468522	0.767019	0.0473729	SNLLQSFKESMVKDKRKERKSSPSKENESSDSEEEVSRPRK,ESMVKDKRKERKSSPSKENESSDSEEEVSRPRKSRKRVDSD,VKDKRKERKSSPSKENESSDSEEEVSRPRKSRKRVDSDSDS	3	1.629	0.2124	1.48942	0.24914	1	16.6104	16.1977	16.4827	17.5005	17.3283	16.3766	16.2745	16.5048	18.1085	17.7302	17.8099
sp|O15027|SC16A_HUMAN	S779	Protein transport protein Sec16A OS=Homo sapiens GN=SEC16A PE=1 SV=3	-0.169935	0.0436232	0.0326811	0.7445	LVPESQKDRKAGSALPGFANSPAGSTSVVLVPPAHGTLVPD	3,4	3.912	0.5734	0.167193	0.98861	2	14.7487	14.8813	14.773	14.6835	14.8538	14.95	15.0321	14.9306	14.5635	14.8552	14.7564
sp|Q5SRE5|NU188_HUMAN	S1717	Nucleoporin NUP188 homolog OS=Homo sapiens GN=NUP188 PE=1 SV=1	0.0412195	-0.0824073	0.655855	0.0262053	SLSRYFRRGAPSSPATGVLPSPQGKSTSLSKASPESQEPLI	2,3,4	3.791	0.7114	0.085501	1	6	22.1955	22.3311	22.1913	22.6202	22.5946	22.2746	22.2637	22.056	22.7067	22.6962	22.6665
sp|Q13206|DDX10_HUMAN	S7:S10	Probable ATP-dependent RNA helicase DDX10 OS=Homo sapiens GN=DDX10 PE=1 SV=2	0.0395925	-0.192989	0.660067	0.034019	--------------MGKTANSPGSGARPDPVRSFNRWKKKH,-----------MGKTANSPGSGARPDPVRSFNRWKKKHSHR	2	1.145	0.5284	0.817076	0.99994	1	16.5966	16.4923	16.42	16.292	16.3136	16.5917	16.4217	16.3768	16.5757	16.4465	16.4651
sp|Q9Y3F4|STRAP_HUMAN	S312	Serine-threonine kinase receptor-associated protein OS=Homo sapiens GN=STRAP PE=1 SV=1	0.0394887	-0.135976	0.562496	0.0312031	WQTVVGKTYGLWKCVLPEEDSGELAKPKIGFPETTEEELEE	2,3,4	4.183	0.7409	0.03879	1	5	23.204	23.0305	23.1763	23.1539	23.1163	23.1538	23.0618	23.0768	23.3228	23.2706	23.2198
sp|Q9Y2W1|TR150_HUMAN	S53:S55	Thyroid hormone receptor-associated protein 3 OS=Homo sapiens GN=THRAP3 PE=1 SV=2	-0.26815	0.0390233	0.0148757	0.817687	RSRSLSRSRKRRLSSRSRSRSYSPAHNRERNHPRVYQNRDF,RSLSRSRKRRLSSRSRSRSYSPAHNRERNHPRVYQNRDFRG	2	1.489	0.6387	0.477327	0.49946	1	16.0443	16.1446	16.1718	16.849	16.6032	16.3084	16.4796	16.3771	16.5328	16.7144	16.814
sp|P02794|FRIH_HUMAN	S179	Ferritin heavy chain OS=Homo sapiens GN=FTH1 PE=1 SV=2	-0.266578	0.0388878	0.011791	0.620148	MGAPESGLAEYLFDKHTLGDSDNES----------------	2,3,4	2.352	0.6953	0.101154	1	7	21.1769	21.2626	21.2572	21.6979	21.6283	21.5674	21.5153	21.4137	21.6283	21.7281	21.5164
sp|P55201|BRPF1_HUMAN	S75	Peregrin OS=Homo sapiens GN=BRPF1 PE=1 SV=2	-0.620013	0.0384093	0.000663882	0.47472	QTPLRKHKKKGRQSRPANKQSPSPSEVSQSPGREVMSYAQA	4	1.541	0.512	0.695548	0.99275	1	17.8217	17.733	17.7067	18.9771	19.0434	18.3741	18.4027	18.3448	18.953	19.0345	18.928
sp|Q15911|ZFHX3_HUMAN	S3432	Zinc finger homeobox protein 3 OS=Homo sapiens GN=ZFHX3 PE=1 SV=2	0.0383313	-0.0528636	0.446243	0.0396754	KDPAKESPKPEEQKNTPREVSPLLPKLPEEPEAESKSADSL	2,3	1.731	0.4656	0.091933	1	3	23.8959	23.9292	23.8517	23.9932	24.0129	23.7989	23.9273	23.8355	24.047	24.0441	24.0766
sp|P07948|LYN_HUMAN	S6	Tyrosine-protein kinase Lyn OS=Homo sapiens GN=LYN PE=1 SV=3	-0.225428	0.036732	0.0484228	0.720085	---------------MGCIKSKGKDSLSDDGVDLKTQPVRN	4	1.674	0.3704	0.0682	0.98991	1	20.9843	20.9342	20.9866	21.7614	21.6157	21.3002	21.1757	21.1054	21.5565	21.6676	21.7313
sp|Q63HQ0|AP1AR_HUMAN	T228	AP-1 complex-associated regulatory protein OS=Homo sapiens GN=AP1AR PE=1 SV=1	0.0352665	-0.203734	0.730101	0.0373329	LEWEDEEGMNRMLPMRERSKTEEDILRAALKYSNKKTGSNP	3	1.827	0.4215	0.199905	0.99522	1	19.9867	19.8377	20.0174	19.8073	19.7696	19.9532	19.7634	20.0193	20.0805	19.9772	19.9189
sp|Q9UQ35|SRRM2_HUMAN	S1739	Serine/arginine repetitive matrix protein 2 OS=Homo sapiens GN=SRRM2 PE=1 SV=2	-0.29777	0.0345568	0.0364877	0.703215	RTPPRHRRSPSVSSPEPAEKSRSSRRRRSASSPRTKTTSRR	3	1.198	0.3255	0.146602	1	1	18.6539	18.5146	18.5288	20.2489	20.3857	19.0126	18.7866	18.7915	20.2425	20.3248	20.281
sp|P61254|RL26_HUMAN	S31	60S ribosomal protein L26 OS=Homo sapiens GN=RPL26 PE=1 SV=1	-0.214852	0.0335687	0.00471762	0.72561	RSKNRKRHFNAPSHIRRKIMSSPLSKELRQKYNVRSMPIRK	2,3	1.86	0.3823	0.134377	0.99808	2	22.1129	22.0331	22.0444	22.3593	22.3027	22.2889	22.2256	22.3204	22.1428	22.3361	22.4134
sp|Q9UNX3|RL26L_HUMAN	S31	60S ribosomal protein L26-like 1 OS=Homo sapiens GN=RPL26L1 PE=1 SV=1	-0.214852	0.0335687	0.00471762	0.72561	RSKNRKRHFNAPSHVRRKIMSSPLSKELRQKYNVRSMPIRK	2,3	1.86	0.3823	0.134377	0.99808	2	22.1129	22.0331	22.0444	22.3593	22.3027	22.2889	22.2256	22.3204	22.1428	22.3361	22.4134
sp|Q71RC2|LARP4_HUMAN	T588	La-related protein 4 OS=Homo sapiens GN=LARP4 PE=1 SV=3	-0.140007	0.0330673	0.0237333	0.804621	SSVQKDGLNQTTIPVSPPSTTKPSRASTASPCNNNINAATA	4	2.29	0.2969	0.596958	0.97456	1	17.509	17.5616	17.4594	18.531	18.3254	17.6791	17.647	17.6239	18.3356	18.467	18.3828
sp|Q15937|ZNF79_HUMAN	S158	Zinc finger protein 79 OS=Homo sapiens GN=ZNF79 PE=1 SV=2	0.0323816	-0.191324	0.366717	0.0471481	GDSDHGTSDLEKSFNLRPVLSPQQRVPVEARPRKCETHTES	3	1.886	0.491	0.172006	1	1	19.1938	19.1171	19.1785	18.8746	18.8156	19.1737	19.1115	19.107	19.0037	19.1342	18.9714
sp|Q9Y618|NCOR2_HUMAN	S2404	Nuclear receptor corepressor 2 OS=Homo sapiens GN=NCOR2 PE=1 SV=2	-0.130751	0.0320977	0.0376356	0.802077	SLPAAMPITAADGRSDHTLTSPGGGGKAKVSGRPSSRKAKS	3	2.23	0.5919	0.006062	1	1	18.6706	18.6149	18.5564	18.5334	18.732	18.7597	18.7783	18.6961	18.6083	18.6414	18.5521
sp|Q7L4I2|RSRC2_HUMAN	S218:T220:S222	Arginine/serine-rich coiled-coil protein 2 OS=Homo sapiens GN=RSRC2 PE=1 SV=1	0.0289202	-0.446169	0.891464	0.00444273	SRSRDRKKRIEKPRRFSRSLSRTPSPPPFRGRNTAMDAQEA,SRDRKKRIEKPRRFSRSLSRTPSPPPFRGRNTAMDAQEALA,DRKKRIEKPRRFSRSLSRTPSPPPFRGRNTAMDAQEALARR	2	1.241	0.3876	0.266392	0.99414	1	17.885	18.1812	17.5512	18.1231	18.1839	17.7407	17.8474	17.9426	18.6956	18.5544	18.5492
sp|Q9NYV4|CDK12_HUMAN	S14:S24	Cyclin-dependent kinase 12 OS=Homo sapiens GN=CDK12 PE=1 SV=2	-0.148817	0.0286822	0.0463828	0.799323	-------MPNSERHGGKKDGSGGASGTLQPSSGGGSSNSRE,SERHGGKKDGSGGASGTLQPSSGGGSSNSRERHRLVSKHKR	3	3.2	0.3834	0.636004	0.49908	1	16.9951	16.9849	17.1099	17.2066	17.2253	17.1717	17.1485	17.2162	16.996	17.2402	17.3257
sp|Q147X3|NAA30_HUMAN	S55	N-alpha-acetyltransferase 30 OS=Homo sapiens GN=NAA30 PE=1 SV=1	0.0282855	-0.276877	0.863208	0.0371169	LACCSEDEEDDEEHEGGGSRSPAGGESATVAAKGHPCLRCP	2,4,5	6.006	0.7601	0.449785	1	3	19.1583	19.0805	19.3604	19.5572	19.474	19.0219	19.0671	19.4253	19.7452	19.7954	19.8367
sp|Q8IVL1|NAV2_HUMAN	S1559	Neuron navigator 2 OS=Homo sapiens GN=NAV2 PE=1 SV=3	0.0264763	-0.309909	0.909229	0.0417928	AGGLQDTAANSPFSSGSSVTSPSGTRFNFSQLASPTTVTQM	3	6.735	0.7125	0.258672	0.99998	1	17.7066	17.664	17.7512	17.7396	17.6834	17.6203	17.3606	18.0615	17.9234	17.9724	18.1685
sp|Q8TAQ2|SMRC2_HUMAN	S302:S304:T308	SWI/SNF complex subunit SMARCC2 OS=Homo sapiens GN=SMARCC2 PE=1 SV=1	-0.115717	0.0259952	0.0150481	0.7569	NSPDSDRRDKKGGNYKKRKRSPSPSPTPEAKKKNAKKGPST,PDSDRRDKKGGNYKKRKRSPSPSPTPEAKKKNAKKGPSTPY,RRDKKGGNYKKRKRSPSPSPTPEAKKKNAKKGPSTPYTKSK	3,4	2.13	0.5927	0.017158	0.49718	6	22.3768	22.3948	22.3768	21.9251	22.0129	22.526	22.4653	22.5044	21.9927	22.0181	21.8182
sp|A6NFI3|ZN316_HUMAN	S112	Zinc finger protein 316 OS=Homo sapiens GN=ZNF316 PE=1 SV=1	-0.132695	0.0253964	0.0236391	0.699689	EEECPALGTQERLSRGGDAKSPVLQEKGLQASRAPATPRDE	2,3	1.878	0.5292	0.029247	1	5	23.581	23.5277	23.4828	23.763	23.8616	23.6299	23.6531	23.7067	23.7804	23.826	23.7543
sp|Q13428|TCOF_HUMAN	S1043	Treacle protein OS=Homo sapiens GN=TCOF1 PE=1 SV=3	-0.312344	0.0243277	0.00765814	0.62115	TMPTAHPRIAPKASMAGASSSKESSRISDGKKQEGPATQVS	2	1.387	0.6388	0.111199	0.33333	1	16.073	16.0607	15.941	15.6462	15.6567	16.285	16.2975	16.4293	15.5764	15.7102	15.5947
sp|P49585|PCY1A_HUMAN	S343	Choline-phosphate cytidylyltransferase A OS=Homo sapiens GN=PCYT1A PE=1 SV=2	0.0242443	-0.213871	0.905058	0.0289365	SPTRERSPSPSFRWPFSGKTSPPCSPANLSRHKAAAYDISE	2,3	2.297	0.5745	0.283857	0.99654	2	22.0649	21.569	21.5381	22.5231	22.5635	21.6357	21.6197	21.8439	22.8379	22.6816	22.7521
sp|Q9P289|MST4_HUMAN	S300:S304	Serine/threonine-protein kinase MST4 OS=Homo sapiens GN=MST4 PE=1 SV=2	0.0241621	-0.177557	0.819183	0.0447482	KTSYLTELIDRFKRWKAEGHSDDESDSEGSDSESTSRENNT,LTELIDRFKRWKAEGHSDDESDSEGSDSESTSRENNTHPEW	3	2.897	0.3542	0.862379	0.99592	1	16.7349	16.7358	16.636	17.4562	17.5109	16.8156	16.7084	16.5101	17.7485	17.598	17.6367
sp|Q86X53|ERIC1_HUMAN	S339	Glutamate-rich protein 1 OS=Homo sapiens GN=ERICH1 PE=1 SV=1	-0.155166	0.0237979	0.0149981	0.784941	EEDGADASEEDDTITNEKAHSILNFLKSTQEMYFYDGVSRD	2,3	2.598	0.5123	0.288052	1	2	19.5795	19.6407	19.5743	19.94	19.8459	19.7147	19.7352	19.81	19.7663	19.9877	19.8534
sp|Q7Z4H7|HAUS6_HUMAN	S552	HAUS augmin-like complex subunit 6 OS=Homo sapiens GN=HAUS6 PE=1 SV=2	0.0228702	-0.116945	0.0813277	0.0154835	PFQKEQDHLVEEVARAVLSDSPQLSEGKEIKLEELIDSLGS	2,3	3.862	0.6164	0.016255	1	8	24.1825	24.2094	24.193	24.2734	24.2491	24.1824	24.1681	24.1658	24.4104	24.3425	24.3816
sp|Q9BTC0|DIDO1_HUMAN	S805	Death-inducer obliterator 1 OS=Homo sapiens GN=DIDO1 PE=1 SV=5	0.0218366	-0.222612	0.877437	0.0492014	LHNESKKTAPRQEAIPDLEDSPPVSDSEEQQESARAVPEKS	3	4.332	0.8149	0.558585	1	3	19.724	19.6207	19.6347	20.7412	20.8251	19.8506	19.6375	19.4257	20.9943	20.961	21.062
sp|O95197|RTN3_HUMAN	T686	Reticulon-3 OS=Homo sapiens GN=RTN3 PE=1 SV=2	-0.438775	0.021332	0.00147999	0.923528	IVDSERNAFKAISEKMTDFKTTPPVEVLHENESGGSEIKDI	4	2.701	0.5913	0.224684	0.99261	1	16.8867	16.9821	16.8534	17.6033	17.5459	17.4275	17.2969	17.3141	17.1622	17.7517	17.7458
sp|O43684|BUB3_HUMAN	S325	Mitotic checkpoint protein BUB3 OS=Homo sapiens GN=BUB3 PE=1 SV=1	0.0210737	-0.120783	0.854188	0.04858	EHPEDGIFIRQVTDAETKPKSPCT-----------------	3	1.923	0.5684	0.283521	0.99998	1	21.4393	21.319	21.5634	21.558	21.5876	21.258	21.5117	21.4887	21.6298	21.7273	21.7236
sp|Q9Y2W1|TR150_HUMAN	S53:Y54	Thyroid hormone receptor-associated protein 3 OS=Homo sapiens GN=THRAP3 PE=1 SV=2	-0.43446	0.020465	0.0113759	0.883264	RSRSLSRSRKRRLSSRSRSRSYSPAHNRERNHPRVYQNRDF,SRSLSRSRKRRLSSRSRSRSYSPAHNRERNHPRVYQNRDFR	2	1.317	0.6052	0.477327	0.33333	1	15.8502	15.6974	15.5953	16.5739	16.3888	16.0679	16.2643	16.1141	16.3011	16.4864	16.5951
sp|Q86UP2|KTN1_HUMAN	T153	Kinectin OS=Homo sapiens GN=KTN1 PE=1 SV=1	-0.106878	0.0187269	0.0440369	0.893241	SDASKIPGKKVEPVPVTKQPTPPSEAAASKKKPGQKKSKNG	2,3,4,5	5.532	0.7152	0.004286	1	29	25.4386	25.5079	25.4142	26.1054	26.0864	25.5226	25.6015	25.5573	25.8311	26.209	26.1914
sp|O95049|ZO3_HUMAN	S103:S106	Tight junction protein ZO-3 OS=Homo sapiens GN=TJP3 PE=1 SV=2	0.0175011	-0.272534	0.898042	0.0332781	KMANITVKRPRRIHLPATKASPSSPGRQDSDEDDGPQRVEE,NITVKRPRRIHLPATKASPSSPGRQDSDEDDGPQRVEEVDQ	3,4	3.558	0.6858	0.524283	0.98595	2	17.2811	16.9823	16.8868	17.6638	17.589	16.9867	17.0242	17.0868	17.9077	18.0008	17.7884
sp|Q6PGN9|PSRC1_HUMAN	T37	Proline/serine-rich coiled-coil protein 1 OS=Homo sapiens GN=PSRC1 PE=1 SV=1	-0.324851	0.016353	0.0497836	0.899261	DFGGLSPSDSREEEDITVLVTPEKPLRRGLSHRSDPNAVAP	4	3.737	0.742	0.675298	1	1	18.8311	18.7442	19.0267	18.691	18.5402	19.0734	19.1546	19.3486	18.4519	18.767	18.5787
sp|Q13547|HDAC1_HUMAN	S393	Histone deacetylase 1 OS=Homo sapiens GN=HDAC1 PE=1 SV=1	0.0161566	-0.0844907	0.853983	0.0423647	LPHAPGVQMQAIPEDAIPEESGDEDEDDPDKRISICSSDKR	4,5	5.33	0.7756	0.002946	1	23	25.6987	25.6686	25.6362	25.7384	25.7653	25.7325	25.7232	25.4993	25.8592	25.8549	25.7949
sp|P52292|IMA2_HUMAN	S62	Importin subunit alpha-2 OS=Homo sapiens GN=KPNA2 PE=1 SV=1	0.0159229	-0.0912357	0.579399	0.0342822	KKDDQMLKRRNVSSFPDDATSPLQENRNNQGTVNWSVDDIV	2,3	5.316	0.7955	0.007603	1	112	28.5269	28.5728	28.6053	28.6151	28.6471	28.5762	28.5433	28.5377	28.7313	28.6898	28.746
sp|Q9P289|MST4_HUMAN	S304:S309	Serine/threonine-protein kinase MST4 OS=Homo sapiens GN=MST4 PE=1 SV=2	0.0156819	-0.510057	0.965057	0.019381	LTELIDRFKRWKAEGHSDDESDSEGSDSESTSRENNTHPEW,DRFKRWKAEGHSDDESDSEGSDSESTSRENNTHPEWSFTTV	3	2.503	0.3052	0.25756	0.49867	1	16.9011	16.1601	16.1233	16.9986	16.9032	16.817	16.2099	16.1106	17.4657	17.2971	17.62
sp|O60524|NEMF_HUMAN	S763	Nuclear export mediator factor NEMF OS=Homo sapiens GN=NEMF PE=1 SV=4	-0.16701	0.0156581	0.0395894	0.964883	IQEESSEDEGEYEEVRKDQDSVGEMKDEGEETLNYPDTTID	4,5	6.863	0.7253	1.26971	0.99997	2	20.1635	20.0518	20.0546	20.4696	19.9033	20.3109	20.1761	20.2838	20.1228	20.1577	20.232
sp|Q01130|SRSF2_HUMAN	S212:S220	Serine/arginine-rich splicing factor 2 OS=Homo sapiens GN=SRSF2 PE=1 SV=4	-0.383037	0.014098	0.0273466	0.898415	PPPVSKRESKSRSRSKSPPKSPEEEGAVSS-----------,SKSRSRSKSPPKSPEEEGAVSS-------------------	2	1.135	0.5489	0.490167	0.49614	1	17.9603	18.0547	18.1192	19.2632	19.4175	18.4393	18.5689	18.275	19.4462	19.2917	19.2407
sp|Q9UFC0|LRWD1_HUMAN	S251	Leucine-rich repeat and WD repeat-containing protein 1 OS=Homo sapiens GN=LRWD1 PE=1 SV=2	0.0136596	-0.154203	0.901396	0.0161855	ALKRPDDVPLSLSPSKRACASPSAQVEGSPVAGSDGSQPAV	3	4.457	0.7278	0.773856	0.5	1	18.3486	18.0723	18.053	18.3867	18.353	18.1739	18.1666	18.0924	18.5613	18.4734	18.5376
sp|Q15648|MED1_HUMAN	T1051	Mediator of RNA polymerase II transcription subunit 1 OS=Homo sapiens GN=MED1 PE=1 SV=4	0.00992451	-0.120319	0.965908	0.0429303	FTPPTSTGGSKSPGSAGRSQTPPGVATPPIPKITIQIPKGT	2,3	3.306	0.6757	0.271578	1	7	21.6462	21.9394	21.4279	22.6309	22.6721	21.8559	21.7842	21.3437	22.7986	22.7512	22.7656
sp|Q9UGU0|TCF20_HUMAN	S559	Transcription factor 20 OS=Homo sapiens GN=TCF20 PE=1 SV=3	0.00894351	-0.0960334	0.922071	0.0365948	GQSTSSDTTYKGGASEKAGSSPAQGAQNEPPRLNASPAARE	2	2.76	0.7258	0.218141	0.99999	3	18.324	18.2714	18.0753	18.4483	18.4565	18.1688	18.1891	18.2858	18.5823	18.5501	18.5128
sp|Q13263|TIF1B_HUMAN	S596	Transcription intermediary factor 1-beta OS=Homo sapiens GN=TRIM28 PE=1 SV=5	0.00739271	-0.576167	0.984868	0.00724058	PVLMALAEGPGAEGPRLASPSGSTSSGLEVVAPEGTSAPGG	4	5.159	0.6965	0.461599	0.16667	1	15.7496	15.2286	15.8801	15.5103	15.4044	15.4399	16.2021	15.1942	16.0886	16.0785	15.9334
sp|Q13017|RHG05_HUMAN	S1105	Rho GTPase-activating protein 5 OS=Homo sapiens GN=ARHGAP5 PE=1 SV=2	-0.224223	0.00693728	0.038751	0.955232	MDPSDNYAEPIDTIFKQKGYSDEIYVVPDDSQNRIKIRNSF	3	1.82	0.4104	0.012304	0.5	1	18.0976	18.1628	18.2832	19.0486	18.881	18.3115	18.4813	18.4235	18.8305	18.9567	19.0864
sp|Q5VWN6|F208B_HUMAN	S1539:S1541	Protein FAM208B OS=Homo sapiens GN=FAM208B PE=1 SV=1	-0.253158	0.00679546	0.0186608	0.975866	QCYGRELNQPASAAKCTGDFSPSPEKLVKSGNPLQPVSIEN,YGRELNQPASAAKCTGDFSPSPEKLVKSGNPLQPVSIENRN	2	1.548	0.5013	0.027469	1	1	18.443	18.4234	18.5328	18.7657	18.4082	18.8118	18.6376	18.7093	18.5737	18.5419	18.6249
sp|Q9UJX5|APC4_HUMAN	S779	Anaphase-promoting complex subunit 4 OS=Homo sapiens GN=ANAPC4 PE=1 SV=2	0.0059761	-0.137106	0.97607	0.0285804	DEEEEASNKPVKIKEEVLSESEAENQQAGAAALAPEIVIKV	3,4	5.199	0.6661	0.207995	0.5	2	17.3559	16.9497	16.9684	17.1617	17.2064	17.3477	16.9223	16.986	17.2955	17.3668	17.3013
sp|Q96KQ7|EHMT2_HUMAN	S246	Histone-lysine N-methyltransferase EHMT2 OS=Homo sapiens GN=EHMT2 PE=1 SV=3	-0.150187	0.00541196	0.0405496	0.94236	KRRKLNSGGGLSEELGSARRSGEVTLTKGDPGSLEEWETVV	2	1.983	0.4461	0.143493	1	5	22.4113	22.4653	22.5059	22.619	22.7073	22.5441	22.6797	22.6093	22.5637	22.7461	22.6634
sp|Q9UPM8|AP4E1_HUMAN	T723	AP-4 complex subunit epsilon-1 OS=Homo sapiens GN=AP4E1 PE=1 SV=2	0.00470204	-0.395596	0.984697	0.0483766	LEGIKKLWGKEGYLPKKESKTGDESGALPVPQESIMENVDQ	4	2.578	0.443	1.35777	0.5	1	17.9841	17.989	17.9792	17.0226	17.0031	18.0662	18.3047	17.5673	17.3411	17.5899	17.2943
sp|Q16204|CCDC6_HUMAN	S325	Coiled-coil domain-containing protein 6 OS=Homo sapiens GN=CCDC6 PE=1 SV=2	0.00449655	-0.30302	0.968013	0.0179404	QRKLQREMERREALCRQLSESESSLEMDDERYFNEMSAQGL	2,3	3.819	0.6316	0.171348	0.99999	6	20.0549	19.8819	19.7818	20.5339	20.5196	19.9193	19.775	20.0109	20.8953	20.7473	20.8466
sp|Q8WWM7|ATX2L_HUMAN	T31	Ataxin-2-like protein OS=Homo sapiens GN=ATXN2L PE=1 SV=2	0.00394109	-0.373084	0.986547	0.0283876	SQPQQPPPTQQAVARRPPGGTSPPNGGLPGPLATSAAPPGP	5	4.849	0.7032	0.245172	0.49995	1	19.2984	19.0973	18.6329	19.5256	19.5372	19.1651	18.8988	18.9529	20.0143	19.7888	19.9104
sp|P08047|SP1_HUMAN	S59	Transcription factor Sp1 OS=Homo sapiens GN=SP1 PE=1 SV=3	0.00289013	-0.220694	0.974979	0.0110611	RSSSTGSSSSTGGGGQESQPSPLALLAATCSRIESPNENSN	3,4	6.874	0.6511	0.079265	1	3	18.8	18.7122	18.8007	18.5775	18.6186	18.893	18.7877	18.6236	18.8741	18.8217	18.7605
sp|Q9Y2L8|ZKSC5_HUMAN	S335	Zinc finger protein with KRAB and SCAN domains 5 OS=Homo sapiens GN=ZKSCAN5 PE=1 SV=1	0.00197261	-0.201517	0.985862	0.00453343	VGKSRQNPSQKRDLDAITDISPKQSTHGERGHRCSDCGKFF	2,3	3.165	0.5374	0.610913	1	2	19.3031	19.2551	19.1902	19.1806	19.1775	19.4368	19.1329	19.1727	19.393	19.3522	19.3965
sp|Q9NYV4|CDK12_HUMAN	S249	Cyclin-dependent kinase 12 OS=Homo sapiens GN=CDK12 PE=1 SV=2	0.00177363	-0.282378	0.991492	0.0469373	DSSKQDDSPSGASYGQDYDLSPSRSHTSSNYDSYKKSPGST	2	3.37	0.7843	0.218669	0.99752	1	17.8155	17.6074	17.4287	18.8449	18.8556	17.5597	17.8263	17.4602	19.2561	19.1008	19.0411
sp|O95197|RTN3_HUMAN	S453	Reticulon-3 OS=Homo sapiens GN=RTN3 PE=1 SV=2	0.00147017	-0.137333	0.983978	0.0132796	IKGVQGNMQKQDDTLAELPGSPPEKCDSLGSGVATVKVVLP	2,3,4	4.427	0.733	0.389861	1	6	23.2477	23.2634	23.4289	23.3815	23.3788	23.3813	23.2644	23.2899	23.4884	23.5446	23.5194
sp|Q63ZY3|KANK2_HUMAN	S428	KN motif and ankyrin repeat domain-containing protein 2 OS=Homo sapiens GN=KANK2 PE=1 SV=1	0.00134819	-0.178813	0.988375	0.0387905	TERSCDGAAGLPEVPAESSSSPPGSEVASLTQPEKSTGRVP	3,4	4.465	0.7429	0.088218	0.99439	2	20.5587	20.6616	20.8048	20.7778	20.8435	20.607	20.6461	20.768	21.0405	20.9904	20.9375
sp|Q96B23|CR025_HUMAN	S143:S145	Uncharacterized protein C18orf25 OS=Homo sapiens GN=C18orf25 PE=1 SV=2	-0.260209	0.00122584	0.0112895	0.990502	AVEGDPSGVSGATVGRKSRRSRSESETSTMAAKKNRQSSDK,EGDPSGVSGATVGRKSRRSRSESETSTMAAKKNRQSSDKQN	2,3	3.653	0.5541	0.023964	1	4	20.707	20.7691	20.6182	20.9884	21.0091	21.0228	20.9591	20.893	20.8775	21.1759	20.9392
sp|Q9Y6G9|DC1L1_HUMAN	S510	Cytoplasmic dynein 1 light intermediate chain 1 OS=Homo sapiens GN=DYNC1LI1 PE=1 SV=3	0.0010326	-0.178686	0.990541	0.0456497	KPVLDVHAELDRITRKPVTVSPTTPTSPTEGEAS-------	2,3	3.267	0.8099	0.013769	0.99999	6	23.1516	23.0037	22.9064	23.495	23.4285	23.0017	23.0902	22.9666	23.6729	23.6568	23.5916
sp|Q9UGI8|TES_HUMAN	S81	Testin OS=Homo sapiens GN=TES PE=1 SV=1	-0.139725	0.000209633	0.0370803	0.998364	RKVGKLFEDTKYTTLIAKLKSDGIPMYKRNVMILTNPVAAK	3	1.6	0.2231	1.3247	1	1	19.2857	19.2972	19.2477	19.4861	19.4718	19.4666	19.4306	19.3526	19.6175	19.51	19.3088
sp|Q86WB0|NIPA_HUMAN	S53:S62	Nuclear-interacting partner of ALK OS=Homo sapiens GN=ZC3HC1 PE=1 SV=1	-0.253448	-0.000119932	0.0442182	0.999247	RQLIDEGIAPEEGGVDAKDTSATSQSVNGSPQAEQPSLEST,PEEGGVDAKDTSATSQSVNGSPQAEQPSLESTSKEAFFSRV	3,4	5.141	0.2804	0.592622	0.33294	2	19.26	19.2509	19.1158	19.8631	19.7184	19.3742	19.416	19.5968	19.8786	19.6071	19.8871
sp|Q9NXE8|CWC25_HUMAN	S218	Pre-mRNA-splicing factor CWC25 homolog OS=Homo sapiens GN=CWC25 PE=1 SV=1	-0.154931	-0.000141089	0.0394131	0.998986	RSSSEDEHSAGRSQKKMANSSPVLSKVPGYGLQVRNSDRNQ	2,3	2.415	0.4772	0.52768	1	4	22.6608	22.663	22.553	22.0323	22.2052	22.7613	22.8035	22.7768	22.085	22.1877	22.0839
sp|Q6IQ26|DEN5A_HUMAN	T1079	DENN domain-containing protein 5A OS=Homo sapiens GN=DENND5A PE=1 SV=2	-0.000241862	-0.380519	0.999385	0.03729	RILVGELLTSQPEVDERPCRTPPLQQSPSVIRRLVTISPNN	4	5.638	0.749	0.085612	1	2	17.5812	16.825	16.9003	17.8088	17.8507	17.4109	17.0575	16.8388	18.359	18.1972	18.0744
sp|P33993|MCM7_HUMAN	S500	DNA replication licensing factor MCM7 OS=Homo sapiens GN=MCM7 PE=1 SV=4	-0.000371299	-0.254016	0.998245	0.0244826	ARCSILAAANPAYGRYNPRRSLEQNIQLPAALLSRFDLLWL	2,3	4.813	0.675	0.273529	1	4	20.0796	19.7721	20.0715	19.8805	19.8177	20.1936	19.7727	19.9581	20.1545	20.0015	20.1533
sp|Q9Y3S1|WNK2_HUMAN	S1686	Serine/threonine-protein kinase WNK2 OS=Homo sapiens GN=WNK2 PE=1 SV=4	-0.343847	-0.000893832	0.00191013	0.99782	APTRGAVMEQGTSSSMTAESSPRSMLGYDRDGRQVASDSHV	3	5.198	0.7728	1.60579	0.99999	1	15.6337	15.5222	15.5362	15.3292	15.8467	15.9139	15.9513	15.8584	15.4878	15.7133	15.5654
sp|P27815|PDE4A_HUMAN	S157	cAMP-specific 3',5'-cyclic phosphodiesterase 4A OS=Homo sapiens GN=PDE4A PE=1 SV=3	-0.0010663	-0.221792	0.97809	0.0129233	AATSQRRESFLYRSDSDYDMSPKTMSRNSSVTSEAHAEDLI	2	1.298	0.4923	0.271155	0.99999	1	19.2846	19.17	19.2304	19.4733	19.4678	19.2261	19.2517	19.2104	19.7287	19.6415	19.7068
sp|Q9UQ35|SRRM2_HUMAN	S782	Serine/arginine repetitive matrix protein 2 OS=Homo sapiens GN=SRRM2 PE=1 SV=2	-0.158283	-0.00149544	0.026056	0.981933	LSSPRSKAKSRLSLRRSLSGSSPCPKQKSQTPPRRSRSGSS	2,3	1.739	0.5218	0.469503	0.99607	2	20.9073	20.7871	20.8666	22.0284	22.0907	21.0426	20.9598	21.0335	21.9568	22.1124	22.114
sp|Q9BYW2|SETD2_HUMAN	S654	Histone-lysine N-methyltransferase SETD2 OS=Homo sapiens GN=SETD2 PE=1 SV=3	-0.30177	-0.00159852	0.0278228	0.9926	PIFKSEFITHDSHDSIKELDSLSKVKNDQLRSFCPIELNIN	2	1.827	0.3426	0.706457	0.99787	1	20.6472	20.5572	20.4108	18.8542	19.1246	20.7858	20.7941	20.9406	18.9847	19.0743	18.9139
sp|O14628|ZN195_HUMAN	S394	Zinc finger protein 195 OS=Homo sapiens GN=ZNF195 PE=1 SV=2	-0.136418	-0.0024092	0.0125712	0.979397	MILAGEKLSKCETWYKGFNHSPNPSKHQRNEIGGKPFKCEE	2,3	1.839	0.5976	0.485196	1	2	20.08	20.0715	20.0449	19.7039	19.6888	20.1762	20.2456	20.1839	19.8445	19.559	19.6928
sp|Q86XJ1|GA2L3_HUMAN	S567	GAS2-like protein 3 OS=Homo sapiens GN=GAS2L3 PE=1 SV=1	-0.00276017	-0.158136	0.990519	0.0133745	KPVPAQKLKSALNLNQPVSVSSVSPVKATQKSKDKNIVSAT	2	1.489	0.4419	0.296757	0.33333	1	15.9865	16.6694	16.4633	15.8149	15.8365	16.4749	16.3451	16.3074	15.9365	15.9976	16.0175
sp|Q9Y4B5|SOGA2_HUMAN	S1679	Protein SOGA2 OS=Homo sapiens GN=SOGA2 PE=1 SV=5	-0.387799	-0.00342289	0.0364248	0.978927	TSSPHKCLTPKAGGGATPVSSPSRSLRSRQVAPAIEKVQAK	2	1.93	0.4585	0.659721	0.992	1	16.9063	17.072	16.9587	17.1817	17.3237	17.3323	17.2218	17.5462	17.0789	17.4086	17.2807
sp|Q8WXG6|MADD_HUMAN	S820	MAP kinase-activating death domain protein OS=Homo sapiens GN=MADD PE=1 SV=2	-0.126838	-0.00374129	0.0461665	0.972018	VSGNRAQKLLRPNSLRLASDSDAESDSRASSPNSTVSNTST	2	2.906	0.7288	0.826929	1	2	19.44	19.4308	19.4486	18.454	18.6208	19.5099	19.6085	19.5816	18.5722	18.571	18.4802
sp|Q86YC2|PALB2_HUMAN	S357	Partner and localizer of BRCA2 OS=Homo sapiens GN=PALB2 PE=1 SV=1	-0.0933744	-0.00401731	0.0407523	0.945855	LPANENQNLKEQNQTEKSLKSPSDTLDGRNENLQESEILSQ	2,3	1.719	0.5963	0.427587	0.9968	2	22.798	22.733	22.7218	22.986	23.0545	22.828	22.8667	22.8383	23.0064	22.9617	23.1047
sp|Q9UBF8|PI4KB_HUMAN	S511	Phosphatidylinositol 4-kinase beta OS=Homo sapiens GN=PI4KB PE=1 SV=1	-0.00410796	-0.351447	0.971115	0.00408436	TSQESKEPVFIAAGDIRRRLSEQLAHTPTAFKRDPEDPSAV	3,4	3.709	0.636	0.088725	1	3	21.9471	21.7058	21.6486	21.126	21.1488	21.8449	21.7965	21.6724	21.5496	21.4721	21.4447
sp|Q9UPN6|SCAF8_HUMAN	S617	Protein SCAF8 OS=Homo sapiens GN=SCAF8 PE=1 SV=1	-0.00497317	-0.0965327	0.965894	0.0354515	TEWETVKSSEPVKETVQTTQSPTPVEKETVVTTQAEVFPPP	2,3,4	4.739	0.69	0.003543	1	11	24.3434	24.0844	24.0209	24.129	24.1625	24.2176	24.1607	24.0853	24.2728	24.2484	24.2057
sp|Q8N556|AFAP1_HUMAN	S711	Actin filament-associated protein 1 OS=Homo sapiens GN=AFAP1 PE=1 SV=2	-0.302121	-0.00514489	0.0474552	0.976947	GPVPVNSAAVLKKSQAAPGSSPCRGHVLRKAKEWELKNGT-	2,3	1.798	0.5864	0.720548	0.5	2	20.9926	21.1043	21.0158	19.8588	20.1306	21.1877	21.3718	21.4596	19.9723	20.1313	19.8959
sp|Q9UQ35|SRRM2_HUMAN	S778:S783	Serine/arginine repetitive matrix protein 2 OS=Homo sapiens GN=SRRM2 PE=1 SV=2	-0.261591	-0.00657713	0.0355934	0.980511	RSRSLSSPRSKAKSRLSLRRSLSGSSPCPKQKSQTPPRRSR,SSPRSKAKSRLSLRRSLSGSSPCPKQKSQTPPRRSRSGSSQ	2,3	2.341	0.575	0.330565	0.99794	3	22.2773	22.3583	22.46	21.3138	21.0844	22.5712	22.5556	22.7536	21.178	20.8418	21.5973
sp|Q8WYP5|ELYS_HUMAN	S1222	Protein ELYS OS=Homo sapiens GN=AHCTF1 PE=1 SV=3	-0.00669	-0.166248	0.979256	0.0329807	ILRSTLRSTPLASPSPSPGRSPQRLKETRISFVEEDVHPKW	2,3	2.591	0.7038	0.464978	1	4	21.1755	20.5032	20.7595	22.4095	22.4352	21.0906	20.7374	20.6302	22.6602	22.5487	22.5569
sp|Q96L91|EP400_HUMAN	T1061:S1072	E1A-binding protein p400 OS=Homo sapiens GN=EP400 PE=1 SV=4	-0.00749222	-0.108906	0.879049	0.0292859	FKAAERMNIGKPNAKDIADVTAVAEAILPKGSARVTTSVKF,PNAKDIADVTAVAEAILPKGSARVTTSVKFNAPSLLYGALR	3	1.367	0.267	0.042786	1	1	20.594	20.5456	20.5776	20.6388	20.6296	20.6225	20.6216	20.4957	20.7035	20.7529	20.7729
sp|Q5TAX3|TUT4_HUMAN	S841	Terminal uridylyltransferase 4 OS=Homo sapiens GN=ZCCHC11 PE=1 SV=3	-0.0083495	-0.249019	0.962278	0.0170558	PSETCLKKELSQCNCIDLSKSPDPDKSTGTDCRSNLETESS	3,4	2.46	0.6199	0.31292	1	2	19.7931	19.6533	19.9761	19.883	19.8226	19.8126	19.5827	20.0523	20.1006	20.0298	20.1751
sp|Q14789|GOGB1_HUMAN	S3010:S3016	Golgin subfamily B member 1 OS=Homo sapiens GN=GOLGB1 PE=1 SV=2	-0.275704	-0.00884609	0.0435378	0.974642	ELRSSSSQTQPLKVQYQRQASPETSASPDGSQNLVYETELL,SQTQPLKVQYQRQASPETSASPDGSQNLVYETELLRTQLND	3	3.468	0.229	0.897792	0.99995	1	13.8578	13.7456	13.8395	14.0247	14.2864	14.0118	14.2338	14.0244	13.7385	14.4725	14.282
sp|O94762|RECQ5_HUMAN	S727	ATP-dependent DNA helicase Q5 OS=Homo sapiens GN=RECQL5 PE=1 SV=2	-0.00913233	-0.150474	0.929484	0.0495911	EPLPGPRGEVPGGSAHYGGPSPEKKAKSSSGGSSLAKGRAS	4	2.165	0.546	0.057264	0.99999	2	18.8937	18.8948	18.691	18.8089	18.7832	18.9742	18.7611	18.7716	18.9501	18.8778	19.0117
sp|Q5W0B1|RN219_HUMAN	S210	RING finger protein 219 OS=Homo sapiens GN=RNF219 PE=1 SV=1	-0.109188	-0.00933126	0.0236561	0.950025	LENGGLVRENLRLKAEVDNRSPQKFGRFAVAALQSKVEQYE	3,4	1.743	0.4404	0.046176	1	4	22.5327	22.5703	22.5764	22.7448	22.9383	22.6392	22.6529	22.7149	22.7236	23.0369	22.7921
sp|Q9NQA3|WASH6_HUMAN	S327	WAS protein family homolog 6 OS=Homo sapiens GN=WASH6P PE=1 SV=3	-0.0809476	-0.00934722	0.0367966	0.644057	PSTAAPVGQGARQDDGSSSASPSVQGAPREVVDPSGGWATL	2,3	3.756	0.7591	0.125645	1	5	19.064	19.0304	19.0038	19.2043	19.234	19.1183	19.1051	19.1177	19.2368	19.2331	19.2154
sp|Q13501|SQSTM_HUMAN	S272:S276	Sequestosome-1 OS=Homo sapiens GN=SQSTM1 PE=1 SV=1	-0.112536	-0.0100788	0.00474666	0.788204	GIEVDIDVEHGGKRSRLTPVSPESSSTEEKSSSQPSSCCSD,DIDVEHGGKRSRLTPVSPESSSTEEKSSSQPSSCCSDPSKP	2,3	3.335	0.3067	0.016302	0.99999	5	22.5227	22.5498	22.4996	22.5673	22.5643	22.6274	22.6629	22.6194	22.5504	22.6411	22.5362
sp|P41229|KDM5C_HUMAN	S287	Lysine-specific demethylase 5C OS=Homo sapiens GN=KDM5C PE=1 SV=2	-0.0134451	-0.178742	0.940655	0.0108181	CPPTVVVKEELGGDVKVESTSPKTFLESKEELSHSPEPCTK	3,4	3.633	0.6273	0.07071	0.99999	3	22.8268	22.4206	22.5366	22.6666	22.6545	22.8225	22.4107	22.5912	22.881	22.8058	22.831
sp|Q9P1Y5|CAMP3_HUMAN	T799	Calmodulin-regulated spectrin-associated protein 3 OS=Homo sapiens GN=CAMSAP3 PE=1 SV=2	-0.101985	-0.0134962	0.0435794	0.911295	RSPKHTRPAELRLAPLTRVLTPPHDVDSLPHLRKFSPSQVP	3,4	2.867	0.6432	0.120885	1	2	19.1366	19.089	19.1802	18.2235	18.3479	19.2319	19.2012	19.2787	18.3814	18.4015	18.1146
sp|Q6L8Q7|PDE12_HUMAN	S217	2',5'-phosphodiesterase 12 OS=Homo sapiens GN=PDE12 PE=1 SV=2	-0.0144363	-0.203891	0.88989	0.032398	WYKEAKPGAAEPEVGVPSSLSPSSPSSSWTETDVEERVYTP	4	4.766	0.4133	0.012972	0.99997	1	23.0999	23.1647	23.255	23.1731	23.133	23.3523	23.1408	23.0699	23.4462	23.3241	23.3006
sp|Q16643|DREB_HUMAN	S274	Drebrin OS=Homo sapiens GN=DBN1 PE=1 SV=4	-0.200997	-0.0155892	0.0156916	0.905091	QSIFGDHRDEEEETHMKKSESEVEEAAAIIAQRPDNPREFF	3,4	2.444	0.6907	0.069378	0.99994	2	20.4212	20.4981	20.369	21.0304	20.8231	20.6212	20.6889	20.5811	20.9675	20.9313	20.9283
sp|O14867|BACH1_HUMAN	S445	Transcription regulator protein BACH1 OS=Homo sapiens GN=BACH1 PE=1 SV=2	-0.264389	-0.0159149	0.0471496	0.878005	SEQISQKRSECPWLGIRISESPEPGQRTFTTLSSVNCPFIS	2	1.792	0.5675	0.58238	1	1	22.2752	22.299	22.3354	22.5122	22.3959	22.5797	22.4496	22.6735	22.3532	22.4457	22.6111
sp|Q9P2K8|E2AK4_HUMAN	T667	Eukaryotic translation initiation factor 2-alpha kinase 4 OS=Homo sapiens GN=EIF2AK4 PE=1 SV=3	-0.0171251	-0.156285	0.885391	0.031656	NIVRYYNAWIERHERPAGPGTPPPDSGPLAKDDRAARGQPA	3,4,5	2.959	0.6029	0.086961	1	12	23.203	23.0236	22.8916	23.1597	23.1091	23.1728	23.0457	22.951	23.3142	23.33	23.2279
sp|P49368|TCPG_HUMAN	S252	T-complex protein 1 subunit gamma OS=Homo sapiens GN=CCT3 PE=1 SV=4	-0.0172892	-0.0766878	0.795939	0.040419	YIKNPRIVLLDSSLEYKKGESQTDIEITREEDFTRILQMEE	2,3,4	2.288	0.6272	0.113798	1	6	23.4698	23.332	23.2782	23.3666	23.3411	23.347	23.4103	23.3745	23.4182	23.4475	23.4259
sp|Q6ZUT9|DEN5B_HUMAN	S822	DENN domain-containing protein 5B OS=Homo sapiens GN=DENND5B PE=1 SV=2	-0.0186211	-0.140348	0.718961	0.0415921	LWSHLIQFQDREEKQEHLAESPVALGPERRKSDSGVMLPTL	2,3,4	3.874	0.7771	0.003924	1	12	23.3675	23.3039	23.2164	23.3083	23.2713	23.3384	23.2893	23.3159	23.4469	23.4282	23.4153
sp|O43432|IF4G3_HUMAN	S495	Eukaryotic translation initiation factor 4 gamma 3 OS=Homo sapiens GN=EIF4G3 PE=1 SV=2	-0.0197262	-0.0846017	0.639024	0.011132	VEADGQTEEILDSQNLNSRRSPVPAQIAITVPKTWKKPKDR	2,3,4	3.493	0.7331	0.020653	1	18	24.8826	24.8289	24.7609	24.8317	24.8317	24.8364	24.8662	24.8289	24.9084	24.9062	24.9342
sp|P11171|41_HUMAN	S555	Protein 4.1 OS=Homo sapiens GN=EPB41 PE=1 SV=4	-0.0198127	-0.115573	0.761791	0.0379882	ASKRASRSLDGAAAVDSADRSPRPTSAPAITQGQVAEGGVL	4,5	6.453	0.7163	0.259177	0.99994	3	21.038	20.8675	20.8835	21.0147	21.0094	20.9325	20.9955	20.9206	21.0919	21.1186	21.1724
sp|Q96RY5|CRML_HUMAN	S307	Protein cramped-like OS=Homo sapiens GN=CRAMP1L PE=1 SV=3	-0.0206065	-0.184543	0.903414	0.0382629	LRIKAPMCRALKKLCDPDGLSDEEDQKPVRLPLKVPIELQP	4	1.68	0.4065	0.331608	1	1	19.5836	19.1965	19.6058	19.3847	19.3523	19.6401	19.3483	19.4593	19.6157	19.4709	19.5724
sp|Q8N1W1|ARG28_HUMAN	S1082:Y1089	Rho guanine nucleotide exchange factor 28 OS=Homo sapiens GN=ARHGEF28 PE=1 SV=3	-0.15002	-0.020937	0.0436867	0.916316	ENKTYTKLKNGHVFRKQALMSEERTLLYDGLVYWKTATGRF,LKNGHVFRKQALMSEERTLLYDGLVYWKTATGRFKDILALL	4	1.357	0.2712	0.948106	0.23792	1	19.5753	19.6633	19.576	19.6224	19.9283	19.815	19.7707	19.679	19.9155	19.8069	19.6665
sp|Q13435|SF3B2_HUMAN	S302:S307:S309	Splicing factor 3B subunit 2 OS=Homo sapiens GN=SF3B2 PE=1 SV=2	-0.0209803	-0.289748	0.833483	0.0358463	SRQEEMNSQQEEEEMETDARSSLGQSASETEEDTVSVSKKE,MNSQQEEEEMETDARSSLGQSASETEEDTVSVSKKEKNRKR,SQQEEEEMETDARSSLGQSASETEEDTVSVSKKEKNRKRRN	3	2.889	0.4189	0.003464	0.49626	15	23.0193	22.8658	22.7434	22.8009	22.7011	22.8752	22.8311	22.9852	22.9494	23.0171	23.1556
sp|Q13523|PRP4B_HUMAN	S32	Serine/threonine-protein kinase PRP4 homolog OS=Homo sapiens GN=PRPF4B PE=1 SV=3	-0.179397	-0.021406	0.0240438	0.699151	QPEMEDANSEKSINEENGEVSEDQSQNKHSRHKKKKHKHRS	2,3	4.897	0.772	0.000663	1	8	21.5509	21.5771	21.5614	22.5273	22.5759	21.6825	21.7886	21.7566	22.4882	22.6345	22.5963
sp|Q96JC9|EAF1_HUMAN	S158	ELL-associated factor 1 OS=Homo sapiens GN=EAF1 PE=1 SV=1	-0.0220529	-0.14218	0.743119	0.0296682	PPPPPMPFRAPTKPPVGPKTSPLKDNPSPEPQLDDIKRELR	3,4,5	4.356	0.7293	0.004929	0.99807	7	22.6989	22.5415	22.5608	23.047	23.0613	22.6969	22.5988	22.5716	23.2275	23.2203	23.1411
sp|Q9UQ35|SRRM2_HUMAN	S1478:S1483	Serine/arginine repetitive matrix protein 2 OS=Homo sapiens GN=SRRM2 PE=1 SV=2	-0.273586	-0.023542	0.0455099	0.67031	SLSGSSPGMKDIPRTPSRGRSECDSSPEPKALPQTPRPRSR,SPGMKDIPRTPSRGRSECDSSPEPKALPQTPRPRSRSPSSP	2,3	2.286	0.4375	0.233563	0.99735	2	18.9255	18.9513	19.0283	18.6692	18.7452	19.1823	19.1593	19.3843	18.6911	18.712	18.7891
sp|Q86V87|F16B2_HUMAN	S736	Protein FAM160B2 OS=Homo sapiens GN=FAM160B2 PE=2 SV=2	-0.0243521	-0.192236	0.804128	0.00211573	KELAAIAFVKFPPHDPRQNVSPAPEGQV-------------	2	2.244	0.5129	0.18149	1	1	18.4592	18.4595	18.6784	18.5765	18.5635	18.6647	18.5216	18.4839	18.7852	18.7353	18.7663
sp|Q9NRL2|BAZ1A_HUMAN	T1367	Bromodomain adjacent to zinc finger domain protein 1A OS=Homo sapiens GN=BAZ1A PE=1 SV=2	-0.0254541	-0.192733	0.719994	0.0302223	VFVELLSPRRKRRGRKSANNTPENSPNFPNFRVIATKSSEQ	2,3	3.273	0.7131	0.526433	1	3	18.7926	18.6011	18.7072	19.4936	19.5032	18.7902	18.715	18.6721	19.7553	19.6331	19.685
sp|Q9UK76|HN1_HUMAN	S88:S91	Hematological and neurological expressed 1 protein OS=Homo sapiens GN=HN1 PE=1 SV=3	-0.197289	-0.0259301	0.0296187	0.881329	AKSSGGREDLESSGLQRRNSSEASSGDFLDLKGEGDIHENV,SGGREDLESSGLQRRNSSEASSGDFLDLKGEGDIHENVDTD	2	1.247	0.3545	0.538931	0.33126	1	18.4909	18.6119	18.4703	18.5356	18.7707	18.6809	18.8005	18.6836	18.5866	18.8856	18.5649
sp|Q9UQ35|SRRM2_HUMAN	S1729:S1732	Serine/arginine repetitive matrix protein 2 OS=Homo sapiens GN=SRRM2 PE=1 SV=2	-0.201388	-0.0259638	0.0488952	0.651061	SASSSPETRSRTPPRHRRSPSVSSPEPAEKSRSSRRRRSAS,SSPETRSRTPPRHRRSPSVSSPEPAEKSRSSRRRRSASSPR	2,3	2.87	0.6261	0.522075	0.99715	3	20.6232	20.5325	20.4298	21.1722	21.2148	20.7718	20.6469	20.7709	21.1289	21.2457	21.2838
sp|Q9P1Y5|CAMP3_HUMAN	S554	Calmodulin-regulated spectrin-associated protein 3 OS=Homo sapiens GN=CAMSAP3 PE=1 SV=2	-0.110758	-0.0262693	0.0417057	0.736657	VGEASKPPAPSEGSPKAVASSPAATNSEVKMTSFAERKKQL	2,3	3.692	0.6566	0.160099	0.99801	2	20.1583	20.1029	20.1272	20.4061	20.345	20.2285	20.1969	20.2952	20.4238	20.2823	20.4994
sp|O95391|SLU7_HUMAN	S215	Pre-mRNA-splicing factor SLU7 OS=Homo sapiens GN=SLU7 PE=1 SV=2	-0.173171	-0.0266617	0.0367813	0.786283	LKAQKLQEELASGKLVEQANSPKHQWGEEEPNSQMEKDHNS	2	1.989	0.4811	0.197123	1	3	23.2148	23.2404	23.1106	22.2104	22.3243	23.3721	23.3338	23.3794	22.2266	22.4328	22.2226
sp|Q53HL2|BOREA_HUMAN	T199	Borealin OS=Homo sapiens GN=CDCA8 PE=1 SV=2	-0.254074	-0.0273477	0.0058022	0.672845	VSMVKPTPGLTPRFDSRVFKTPGLRTPAAGERIYNISGNGS	2	1.134	0.2249	0.506661	0.99532	1	19.1447	19.2334	19.2626	19.7368	19.7647	19.4724	19.4208	19.5096	19.7194	19.8881	19.7269
sp|Q96GY3|LIN37_HUMAN	S135:S137	Protein lin-37 homolog OS=Homo sapiens GN=LIN37 PE=1 SV=1	-0.0278795	-0.211169	0.77849	0.0199929	LYPICRAWMRNSPSVRERECSPSSPLPPLPEDEEGSEVTNS,PICRAWMRNSPSVRERECSPSSPLPPLPEDEEGSEVTNSKS	3	2.968	0.6627	2.41314	0.49841	1	15.0859	15.1186	15.1932	15.1888	15.2	15.0563	15.0996	15.3255	15.4459	15.3419	15.4289
sp|Q9UQ35|SRRM2_HUMAN	S1085	Serine/arginine repetitive matrix protein 2 OS=Homo sapiens GN=SRRM2 PE=1 SV=2	-0.425419	-0.0284237	0.0289968	0.787428	PDHRSDTSSPEVRQSHSESPSLQSKSQTSPKGGRSRSSSPV	2,3,4	2.718	0.5477	0.173575	1	3	18.5824	18.4397	18.349	20.1882	20.1896	18.8667	19.0607	18.7199	20.0344	20.3313	20.2862
sp|P36915|GNL1_HUMAN	S51	Guanine nucleotide-binding protein-like 1 OS=Homo sapiens GN=GNL1 PE=1 SV=2	-0.0290442	-0.149952	0.788601	0.0227272	RSSSNSRSGSRERREEQTDTSDGESVTHHIRRLNQQPSQGL	3,4,5	4.199	0.7174	0.025869	0.99999	14	21.0358	20.722	20.8283	21.1474	21.1053	20.9331	20.8308	20.9095	21.2995	21.2221	21.3074
sp|Q9UFC0|LRWD1_HUMAN	S251:S259	Leucine-rich repeat and WD repeat-containing protein 1 OS=Homo sapiens GN=LRWD1 PE=1 SV=2	-0.0295143	-0.147928	0.899195	0.0266024	ALKRPDDVPLSLSPSKRACASPSAQVEGSPVAGSDGSQPAV,PLSLSPSKRACASPSAQVEGSPVAGSDGSQPAVKLEPLHFL	3	5.476	0.6755	0.214891	0.99641	2	20.3014	19.9394	20.4434	20.1874	20.1431	20.0648	20.1346	20.5733	20.2753	20.2954	20.3687
sp|Q14739|LBR_HUMAN	S97:S99	Lamin-B receptor OS=Homo sapiens GN=LBR PE=1 SV=2	-0.280259	-0.0299551	0.0283371	0.889911	GSRSRSRSRSPGRPPKSARRSASASHQADIKEARREVEVKL,RSRSRSRSPGRPPKSARRSASASHQADIKEARREVEVKLTP	3	1.646	0.3633	0.318904	0.99014	1	17.544	17.7575	17.6374	17.5338	17.7974	17.8159	17.9846	17.9792	17.6068	17.9844	17.4954
sp|Q9Y4F4|F179B_HUMAN	S844:S848	Protein FAM179B OS=Homo sapiens GN=FAM179B PE=1 SV=4	-0.232297	-0.0308156	0.00936193	0.814897	RTSPKHTSPLIISPKKSQDNSVNFSNSWPLKSFEGLSKPSP,KHTSPLIISPKKSQDNSVNFSNSWPLKSFEGLSKPSPQKKL	3	1.021	0.2566	1.18605	0.99002	1	18.3164	18.2895	18.2294	18.2342	18.0939	18.4585	18.4908	18.5829	18.0271	18.3669	18.1906
sp|Q5H9R7|PP6R3_HUMAN	S853	Serine/threonine-protein phosphatase 6 regulatory subunit 3 OS=Homo sapiens GN=PPP6R3 PE=1 SV=2	-0.0311614	-0.181278	0.67671	0.0169469	AEECPETAEAKCAAPRPPSSSPEQRTGQPSAPGDTSVNGPV	2,3	2.305	0.661	0.107298	0.49932	21	25.417	25.3665	25.3439	25.4615	25.4173	25.4822	25.2825	25.4562	25.68	25.58	25.6019
sp|O95665|NTR2_HUMAN	S4	Neurotensin receptor type 2 OS=Homo sapiens GN=NTSR2 PE=2 SV=2	-0.0315299	-0.170379	0.815382	0.00693609	-----------------METSSPRPPRPSSNPGLSLDARLG	4	1.497	0.3367	0.999368	0.3331	1	20.1855	19.833	20.1711	20.4094	20.4412	20.0789	20.038	20.1674	20.6068	20.5582	20.6221
sp|Q8TBB5|KLDC4_HUMAN	S407	Kelch domain-containing protein 4 OS=Homo sapiens GN=KLHDC4 PE=1 SV=1	-0.0319589	-0.199305	0.726735	0.0250318	EVVAEDGTVVTIKQVLTAPGSAGQPRSEDEDSLEEAGSPAP	2	2.286	0.4943	0.62696	1	1	19.6098	19.4369	19.3718	19.9099	19.9579	19.5889	19.4913	19.4341	20.0845	20.1019	20.2133
sp|O43768|ENSA_HUMAN	S43	Alpha-endosulfine OS=Homo sapiens GN=ENSA PE=1 SV=1	-0.266868	-0.0325465	0.0385629	0.971269	EKEGILPERAEEAKLKAKYPSLGQKPGGSDFLMKRLQKGQK	4	1.404	0.2279	0.859283	0.99973	1	20.6227	20.7306	20.6169	18.2734	19.5235	20.9918	20.9906	20.7884	19.6526	19.2191	17.9213
sp|Q504Q3|PAN2_HUMAN	S474	PAB-dependent poly(A)-specific ribonuclease subunit 2 OS=Homo sapiens GN=PAN2 PE=1 SV=3	-0.363162	-0.0332662	0.0415166	0.872902	IPYRLKESDSEFDSFSQVTESPVGREEEPHLHMVSKKYRKV	3	2.88	0.7021	0.738839	1	1	19.5135	19.6347	19.6083	19.7134	19.3853	19.7694	20.0206	20.056	19.5844	19.6257	19.5377
sp|P43487|RANG_HUMAN	T193	Ran-specific GTPase-activating protein OS=Homo sapiens GN=RANBP1 PE=1 SV=1	-0.0335268	-0.088137	0.79278	0.0161279	KNDHAEKVAEKLEALSVKEETKEDAEEKQ------------	3	2.438	0.5796	0.467225	1	1	17.914	18.0144	17.7922	17.6963	17.6816	17.7447	18.0654	18.011	17.7781	17.8024	17.7508
sp|Q9H2G2|SLK_HUMAN	T1095	STE20-like serine/threonine-protein kinase OS=Homo sapiens GN=SLK PE=1 SV=1	-0.263608	-0.0336154	0.0192796	0.846766	QRSEAKTRMAMFKKSLRINSTATPDQDRDKIKQFAAQEEKR	3	1.42	0.2901	0.625506	0.33333	1	19.8002	19.9011	19.8944	19.6811	19.7587	20.0633	20.09	20.2332	19.4761	19.9933	19.7911
sp|O75140|DEPD5_HUMAN	S822	DEP domain-containing protein 5 OS=Homo sapiens GN=DEPDC5 PE=2 SV=1	-0.035367	-0.126422	0.69623	0.0448038	YQIIVQPKTQKPNPAVPPPLSSSPLYSRGLVSRNRPEEEDQ	3	2.661	0.6359	0.050246	0.33333	1	19.3052	19.2274	19.2219	19.2389	19.2842	19.2538	19.432	19.1748	19.4465	19.3735	19.3439
sp|P27816|MAP4_HUMAN	S507	Microtubule-associated protein 4 OS=Homo sapiens GN=MAP4 PE=1 SV=3	-0.0358002	-0.223019	0.657256	0.0293791	APAKDVAPSTVKEVGLLKDMSPLSETEMALGKDVTPPPETE	2,3,4	3.89	0.675	0.019904	1	45	25.2193	25.4008	25.4065	25.3455	25.4117	25.2997	25.3948	25.4394	25.5936	25.6479	25.5633
sp|O60216|RAD21_HUMAN	T55	Double-strand-break repair protein rad21 homolog OS=Homo sapiens GN=RAD21 PE=1 SV=2	-0.0370824	-0.246217	0.811459	0.018036	CNLESSVESIISPKVKMALRTSGHLLLGVVRIYHRKAKYLL	2	1.732	0.4879	0.096097	0.5	1	19.2957	18.8281	19.0557	19.0298	18.9655	19.1501	19.0888	19.0519	19.3219	19.2228	19.1869
sp|Q9H4I0|RD21L_HUMAN	T55	Double-strand-break repair protein rad21-like protein 1 OS=Homo sapiens GN=RAD21L1 PE=2 SV=3	-0.0370824	-0.246217	0.811459	0.018036	CNLEITIEKILSPKVKIALRTSGHLLLGVVRIYNRKAKYLL	2	1.732	0.4879	0.096097	0.5	1	19.2957	18.8281	19.0557	19.0298	18.9655	19.1501	19.0888	19.0519	19.3219	19.2228	19.1869
sp|Q9C0C2|TB182_HUMAN	S601	182 kDa tankyrase-1-binding protein OS=Homo sapiens GN=TNKS1BP1 PE=1 SV=4	-0.110438	-0.0376589	0.033653	0.808265	LPLQQAEERYESQEPLAGQESPLPLATREAALPILEPVLGQ	2,3	6.407	0.785	0.059545	1	7	23.2297	23.2433	23.2474	23.5828	23.3404	23.3173	23.3407	23.3938	23.491	23.4941	23.5127
sp|Q9UBT2|SAE2_HUMAN	S621	SUMO-activating enzyme subunit 2 OS=Homo sapiens GN=UBA2 PE=1 SV=2	-0.0378785	-0.169503	0.82582	0.0118322	ADVSEEERSRKRKLDEKENLSAKRSRIEQKEELDDVIALD-	3,4	1.23	0.4146	0.407313	1	2	22.1859	21.7839	21.9909	22.137	22.0991	22.2264	21.8398	22.0081	22.335	22.2662	22.2614
sp|P78314|3BP2_HUMAN	S416	SH3 domain-binding protein 2 OS=Homo sapiens GN=SH3BP2 PE=1 SV=2	-0.0386554	-0.184232	0.847985	0.0489572	MARPAVLPRPEKPQLPHLQRSPPDGQSFRSFSFEKPRQPSQ	2	1.201	0.3949	0.190352	1	4	20.4335	20.4992	19.9425	20.28	20.3113	20.3806	20.2586	20.3519	20.5267	20.5273	20.3857
sp|Q9Y6I3|EPN1_HUMAN	T464	Epsin-1 OS=Homo sapiens GN=EPN1 PE=1 SV=2	-0.0388043	-0.162462	0.47703	0.0418627	VRGSLAEAVGSPPPAATPTPTPPTRKTPESFLGPNAALVDL	3	4.175	0.6604	0.490227	0.49855	1	19.1578	19.1789	19.0355	19.8031	19.8652	19.1597	19.1703	19.1587	20.0104	19.936	20.0435
sp|O43852|CALU_HUMAN	T65	Calumenin OS=Homo sapiens GN=CALU PE=1 SV=2	-0.0397449	-0.154866	0.848128	0.0261011	FDYDHDAFLGAEEAKTFDQLTPEESKERLGKIVSKIDGDKD	2,3	1.765	0.5037	0.659276	1	2	21.7423	21.386	21.6882	21.5242	21.5144	21.6015	21.3958	21.9385	21.7159	21.6235	21.683
sp|Q9H0W8|SMG9_HUMAN	T118	Protein SMG9 OS=Homo sapiens GN=SMG9 PE=1 SV=1	-0.0402727	-0.15338	0.696964	0.0101631	IVLMKPREEGKGPVAVTGASTPEGTAPPPPAAPAPPKGEKE	3,4,5	5.683	0.7841	0.295749	0.99999	8	22.7496	22.5762	22.4864	22.4443	22.4164	22.7379	22.6517	22.5435	22.5976	22.5911	22.5625
sp|Q96KC8|DNJC1_HUMAN	S480	DnaJ homolog subfamily C member 1 OS=Homo sapiens GN=DNAJC1 PE=1 SV=1	-0.0410598	-0.179326	0.685743	0.0020687	EEKSRAKRQKDFDIAEQNESSDEESLRKERARSAEEPWTQN	3,5	4.389	0.6926	0.408501	0.5	3	20.9442	20.7176	20.9158	21.6409	21.6219	21.0172	20.875	20.8086	21.7941	21.7979	21.8402
sp|O43390|HNRPR_HUMAN	S113	Heterogeneous nuclear ribonucleoprotein R OS=Homo sapiens GN=HNRNPR PE=1 SV=1	-0.0419247	-0.155071	0.795647	0.0431963	NKSAFLCGVMKTYRQREKQGSKVQESTKGPDEAKIKALLER	3	2.44	0.5176	0.086622	1	1	19.8741	19.8509	19.9814	20.0406	20.0579	20.0581	19.6677	20.1064	20.1531	20.1865	20.2733
sp|Q9BTK6|PAGR1_HUMAN	T138:S143:S148	PAXIP1-associated glutamate-rich protein 1 OS=Homo sapiens GN=PAGR1 PE=1 SV=1	-0.233239	-0.042022	0.03572	0.50815	LLAAHGTLELQAEILPRRPPTPEAQSEEERSDEEPEAKEEE,GTLELQAEILPRRPPTPEAQSEEERSDEEPEAKEEEEEKPH,QAEILPRRPPTPEAQSEEERSDEEPEAKEEEEEKPHMPTEF	4	2.911	0.5843	1.3673	1	1	18.4697	18.497	18.448	18.4209	18.4478	18.6104	18.7211	18.7829	18.4654	18.5715	18.3922
sp|O15372|EIF3H_HUMAN	S16	Eukaryotic translation initiation factor 3 subunit H OS=Homo sapiens GN=EIF3H PE=1 SV=1	-0.222584	-0.0421211	0.0102858	0.886494	-----MASRKEGTGSTATSSSSTAGAAGKGKGKGGSGDSAV	3	3.902	0.6535	0.191171	0.98704	1	17.4078	17.2805	17.3534	16.4524	16.8274	17.5484	17.6272	17.5338	16.6797	17.0173	16.349
sp|Q5T5U3|RHG21_HUMAN	S1095:S1098	Rho GTPase-activating protein 21 OS=Homo sapiens GN=ARHGAP21 PE=1 SV=1	-0.171207	-0.0425457	0.00444055	0.421525	RQSLSIRQTLLGAKSEPKTQSPHSPKEESERKLLSKDDTSP,LSIRQTLLGAKSEPKTQSPHSPKEESERKLLSKDDTSPPKD	2,3,4	2.013	0.6546	0.010301	0.9978	5	20.2817	20.2996	20.2852	20.321	20.3903	20.4899	20.4545	20.4357	20.3544	20.4014	20.4389
sp|O76021|RL1D1_HUMAN	T358	Ribosomal L1 domain-containing protein 1 OS=Homo sapiens GN=RSL1D1 PE=1 SV=3	-0.0429087	-0.152535	0.00859106	0.0425973	EQTPEHGKKKRGRGKAQVKATNESEDEIPQLVPIGKKTPAN	2,3,4	2.974	0.7366	0.039265	0.5	38	25.9163	25.9283	25.9395	26.0149	25.9621	25.9819	25.9677	25.9633	26.1668	26.1052	26.1511
sp|Q9NTJ3|SMC4_HUMAN	S22:S27:S28	Structural maintenance of chromosomes protein 4 OS=Homo sapiens GN=SMC4 PE=1 SV=2	-0.0433017	-0.180921	0.776882	0.0268905	PRKGTQPSTARRREEGPPPPSPDGASSDAEPEPPSGRTESP,QPSTARRREEGPPPPSPDGASSDAEPEPPSGRTESPATAAE,PSTARRREEGPPPPSPDGASSDAEPEPPSGRTESPATAAET	3	2.822	0.7445	0.19683	1	4	19.35	18.9841	18.9328	19.0086	19.0463	19.1971	19.1224	19.0773	19.1339	19.2541	19.2373
sp|Q5EBL4|RIPL1_HUMAN	T345	RILP-like protein 1 OS=Homo sapiens GN=RILPL1 PE=1 SV=1	-0.279978	-0.0436651	0.0164244	0.896496	SEEMEEENRIPQPPPIAHPRTSPQPESGIKRLFSFFSRDKK	2	1.282	0.603	0.59244	0.5	1	16.7761	16.9081	16.8149	16.9957	17.5218	17.1086	17.1272	17.1032	17.2249	17.4646	17.2178
sp|Q9UKV3|ACINU_HUMAN	S898	Apoptotic chromatin condensation inducer in the nucleus OS=Homo sapiens GN=ACIN1 PE=1 SV=2	-0.251302	-0.0437885	0.0444703	0.339642	IKPLAGQEAVVDLHADDSRISEDETERNGDDGTHDKGLKIC	3,4	3.4	0.7047	0.112935	1	2	20.8389	20.6713	20.7129	20.2692	20.2127	20.9637	20.8928	21.1205	20.291	20.2617	20.3015
sp|Q12872|SFSWA_HUMAN	S563:T565	Splicing factor, suppressor of white-apricot homolog OS=Homo sapiens GN=SFSWAP PE=1 SV=3	-0.0445184	-0.19581	0.818623	0.000218189	EDAAEVGARAGSGGKKEASSSKTVPDGKLVKASFAPISFAI,AAEVGARAGSGGKKEASSSKTVPDGKLVKASFAPISFAIKA	3	1.324	0.1979	0.389974	0.97554	1	16.7773	16.6647	17.1811	17.1048	17.1019	17.0633	16.9246	16.7688	17.2966	17.3082	17.2926
sp|Q8TBN0|R3GEF_HUMAN	S168	Guanine nucleotide exchange factor for Rab-3A OS=Homo sapiens GN=RAB3IL1 PE=1 SV=1	-0.046435	-0.147812	0.716396	0.0480838	DMLQAEVTALKTLVITSTPASPNRELHPQLLSPTKAGPRKG	2,3	2.482	0.7156	0.052453	1	6	22.9085	22.6657	22.55	22.5817	22.6349	22.8462	22.7024	22.715	22.7682	22.779	22.7212
sp|Q9UKJ3|GPTC8_HUMAN	S820	G patch domain-containing protein 8 OS=Homo sapiens GN=GPATCH8 PE=1 SV=2	-0.0464811	-0.275478	0.828648	0.0485811	GTKRSSRSSHRSQPSSGDEDSDDASSHRLHQKSPSQYSEEE	3	1.89	0.6571	0.058193	1	1	13.4015	13.209	13.3258	14.4923	14.4782	13.696	13.0614	13.3185	14.8889	14.6936	14.6998
sp|Q8IWW6|RHG12_HUMAN	S165	Rho GTPase-activating protein 12 OS=Homo sapiens GN=ARHGAP12 PE=1 SV=1	-0.292772	-0.0466133	0.0359845	0.810658	TVNLSLDLTHNNGKFNNDSHSPKVSSQNRTRSFGHFPGPEF	3	1.942	0.4094	0.115156	1	1	19.7166	19.8705	19.6299	19.0059	19.2919	19.924	20.1373	20.0341	19.1791	19.3577	19.0498
sp|Q8N612|F16A2_HUMAN	S849	FTS and Hook-interacting protein OS=Homo sapiens GN=FAM160A2 PE=1 SV=3	-0.0467178	-0.109549	0.630927	0.0400861	IARGKLDWAEGPAAGPAPRRSDPLVKSRRPSLGELLLRHAH	2	1.232	0.2362	0.578354	1	2	21.3662	21.0789	21.2117	21.2131	21.2491	21.2769	21.2484	21.2717	21.3081	21.3223	21.3916
sp|P35237|SPB6_HUMAN	T82:T84	Serpin B6 OS=Homo sapiens GN=SERPINB6 PE=1 SV=3	-0.0477047	-0.278576	0.622802	0.00895368	SGGGGDIHQGFQSLLTEVNKTGTQYLLRMANRLFGEKSCDF,GGGDIHQGFQSLLTEVNKTGTQYLLRMANRLFGEKSCDFLS	2	0.743	0.2813	2.35342	1	1	19.0018	18.7731	18.9365	18.8978	18.9481	19.067	18.8822	18.9053	19.275	19.1821	19.1473
sp|Q9H9P5|UNKL_HUMAN	S344	Putative E3 ubiquitin-protein ligase UNKL OS=Homo sapiens GN=UNKL PE=1 SV=3	-0.199116	-0.0478815	0.0210536	0.686246	HLTSPSSTGSGQPGNAKRRDSPAEGGPRGSEQDSKQNHLAV	2	1.252	0.5308	0.278496	1	2	17.8628	17.9441	17.9677	18.1873	18.1446	18.0552	18.1188	18.1979	18.012	18.3316	18.298
sp|P35251|RFC1_HUMAN	S368:S372	Replication factor C subunit 1 OS=Homo sapiens GN=RFC1 PE=1 SV=4	-0.379435	-0.0480095	0.0449972	0.714129	KGETKTPKKTKSSPAKKESVSPEDSEKKRTNYQAYRSYLNR,KTPKKTKSSPAKKESVSPEDSEKKRTNYQAYRSYLNREGPK	3	1.815	0.5868	0.893337	0.99558	1	19.4834	19.747	19.6737	19.5901	19.7532	19.816	20.1515	20.0748	19.6115	19.8885	19.6588
sp|Q96T58|MINT_HUMAN	S1005	Msx2-interacting protein OS=Homo sapiens GN=SPEN PE=1 SV=1	-0.212525	-0.0490284	0.00708458	0.147469	KRRFADSNLKAEKQKPEVKKSSPEMEDARVLSKKQPDVSSR	2,3	1.612	0.5019	0.033678	0.99839	3	20.8674	20.9382	20.9115	21.1346	21.0997	21.1449	21.1535	21.0563	21.1616	21.142	21.1949
sp|Q9BYW2|SETD2_HUMAN	S323	Histone-lysine N-methyltransferase SETD2 OS=Homo sapiens GN=SETD2 PE=1 SV=3	-0.0490519	-0.257501	0.685896	0.0351272	KKTGSKKKSSQSEGIFLGSESDEDSVRTSSSQRSHDLKFSA	2,3	4.922	0.7864	0.398361	0.99999	4	19.5094	19.3294	19.5625	20.3803	20.3512	19.5508	19.6473	19.3504	20.7265	20.541	20.6023
sp|Q15648|MED1_HUMAN	T1215	Mediator of RNA polymerase II transcription subunit 1 OS=Homo sapiens GN=MED1 PE=1 SV=4	-0.0496259	-0.120947	0.662244	0.0417107	HSRPPGGSDKLASPMKPVPGTPPSSKAKSPISSGSGGSHMS	2,3,4	3.179	0.6628	0.027922	1	12	25.1293	25.0603	24.9184	25.7811	25.7741	25.1956	25.1413	24.9199	25.9436	25.8529	25.8991
sp|O43847|NRDC_HUMAN	S94:S96	Nardilysin OS=Homo sapiens GN=NRD1 PE=1 SV=2	-0.160563	-0.0500978	0.0170298	0.719452	ENSRVARLGADESEEEGRRGSLSNAGDPEIVKSPSDPKQYR,SRVARLGADESEEEGRRGSLSNAGDPEIVKSPSDPKQYRYI	2,3	2.742	0.5303	0.307431	1	2	19.3703	19.3604	19.3318	19.3521	19.5577	19.5572	19.5244	19.4627	19.5761	19.3924	19.5465
sp|Q9P2N6|KANL3_HUMAN	S536	KAT8 regulatory NSL complex subunit 3 OS=Homo sapiens GN=KANSL3 PE=1 SV=2	-0.246615	-0.0502842	0.00840779	0.79232	PAAKLPASPSGSEDLSSVSSSPTSSPKTKVTTVTSAQKSSQ	3	5.117	0.5577	0.411188	0.99999	1	17.7517	17.7629	17.6825	18.6448	18.3818	17.9957	18.0348	17.9064	18.7538	18.38	18.557
sp|O15085|ARHGB_HUMAN	S1411:S1413	Rho guanine nucleotide exchange factor 11 OS=Homo sapiens GN=ARHGEF11 PE=1 SV=1	-0.0505667	-0.204168	0.576367	0.0380396	AGQTEPQPQLQGGNDDPRRPSRSPPSLALRDVGMIFHTIEQ,QTEPQPQLQGGNDDPRRPSRSPPSLALRDVGMIFHTIEQLT	3	1.467	0.3926	0.367709	0.99997	2	20.3293	20.28	20.1511	20.4192	20.3453	20.4189	20.2946	20.1985	20.6659	20.5677	20.5256
sp|Q9BRD0|BUD13_HUMAN	S184:T187	BUD13 homolog OS=Homo sapiens GN=BUD13 PE=1 SV=1	-0.118931	-0.0511167	0.0234424	0.55193	PLRGARHDSDTSPPRRIRHDSSDTSPPRRARHDSPDPSPPR,GARHDSDTSPPRRIRHDSSDTSPPRRARHDSPDPSPPRRPQ	3	1.63	0.5098	1.453	0.24968	1	17.0441	17.1202	17.0654	17.1216	17.1845	17.2365	17.1524	17.1976	17.134	17.3414	17.1371
sp|Q96HE9|PRR11_HUMAN	T33:S40	Proline-rich protein 11 OS=Homo sapiens GN=PRR11 PE=1 SV=1	-0.0513384	-0.0677048	0.636112	0.0154055	AKAERLFKKKEASHFQSKLITPPPPPPSPERVGISSIDISQ,KKKEASHFQSKLITPPPPPPSPERVGISSIDISQSRSWLTS	2,3	3.02	0.6871	0.101082	1	14	21.9058	21.7086	21.5944	21.8891	21.9058	21.8442	21.7629	21.7558	21.9682	21.9508	21.9766
sp|Q9Y2X3|NOP58_HUMAN	S502	Nucleolar protein 58 OS=Homo sapiens GN=NOP58 PE=1 SV=1	-0.0516113	-0.214676	0.82637	0.0289742	TSVKKKKKRGKKKHIKEEPLSEEEPCTSTAIASPEKKKKKK	3,4	4.579	0.6564	0.202294	1	2	21.7351	21.4482	21.084	21.9553	22.0203	21.6363	21.5142	21.2716	22.22	22.2674	22.12
sp|O43524|FOXO3_HUMAN	S425	Forkhead box protein O3 OS=Homo sapiens GN=FOXO3 PE=1 SV=1	-0.0517913	-0.291436	0.845362	0.0426327	GGLMQRSSSFPYTTKGSGLGSPTSSFNSTVFGPSSLNSLRQ	3	4.677	0.477	0.155359	0.25	1	15.1666	14.828	15.1918	15.0174	15.083	15.442	15.1891	14.7107	15.4507	15.3703	15.204
sp|Q15723|ELF2_HUMAN	S424	ETS-related transcription factor Elf-2 OS=Homo sapiens GN=ELF2 PE=1 SV=2	-0.052201	-0.221026	0.851284	0.0300178	KISTVAVQSVNAGAPLITSTSPTTATSPKVVIQTIPTVMPA	3,4	6.907	0.7209	0.00606	0.99287	3	19.7233	19.3037	19.0146	19.9549	19.8816	19.6314	19.4717	19.095	20.1803	20.169	20.0686
sp|P29375|KDM5A_HUMAN	S1330	Lysine-specific demethylase 5A OS=Homo sapiens GN=KDM5A PE=1 SV=3	-0.106605	-0.0526558	0.0346995	0.643739	QGHLPSFQQSAFNRVVSSVSSSPRQTMDYDDEETDSDEDIR	2	1.323	0.5639	0.580345	0.33289	1	19.5477	19.5595	19.4912	18.9559	19.1243	19.6806	19.6458	19.5919	19.0496	19.0781	19.1506
sp|Q96JC9|EAF1_HUMAN	T157	ELL-associated factor 1 OS=Homo sapiens GN=EAF1 PE=1 SV=1	-0.0530685	-0.138513	0.67758	0.0197595	PPPPPPMPFRAPTKPPVGPKTSPLKDNPSPEPQLDDIKREL	3,4	3.695	0.6732	0.121889	0.5	5	22.631	22.4396	22.3354	23.0615	23.0345	22.6695	22.3906	22.5051	23.2365	23.1713	23.1519
sp|P27816|MAP4_HUMAN	T585	Microtubule-associated protein 4 OS=Homo sapiens GN=MAP4 PE=1 SV=3	-0.176195	-0.053585	0.0285984	0.34772	TLANNVTPAKDVPPLSETEATPVPIKDMEIAQTQKGISEDS	2,3,4,5	6.397	0.6877	0.086735	1	19	23.6272	23.7484	23.6266	23.5786	23.5504	23.7982	23.8472	23.8854	23.5326	23.6776	23.6441
sp|Q96F63|CCD97_HUMAN	S257	Coiled-coil domain-containing protein 97 OS=Homo sapiens GN=CCDC97 PE=1 SV=1	-0.221136	-0.0545666	0.017672	0.573306	LLQQQEEEEACLEEEEEEEDSDEEDQRSGKDSEAWVPDSEE	3	7.183	0.8645	0.126039	1	5	18.5144	18.5081	18.4034	18.4919	18.6237	18.7133	18.7606	18.6154	18.6734	18.65	18.5137
sp|Q9UQ35|SRRM2_HUMAN	S1497:S1501	Serine/arginine repetitive matrix protein 2 OS=Homo sapiens GN=SRRM2 PE=1 SV=2	-0.399189	-0.0546428	0.00163013	0.53026	RSECDSSPEPKALPQTPRPRSRSPSSPELNNKCLTPQRERS,DSSPEPKALPQTPRPRSRSPSSPELNNKCLTPQRERSGSES	2,3	2.285	0.7182	0.032256	0.99797	6	22.8732	22.9513	22.996	24.6218	24.7243	23.4126	23.3221	23.2834	24.615	24.7995	24.7686
sp|Q8IXT5|RB12B_HUMAN	S839	RNA-binding protein 12B OS=Homo sapiens GN=RBM12B PE=1 SV=2	-0.0551032	-0.253749	0.634403	0.0197295	FRHPPDEDFRSPQEEDFRCPSDEDFRQLPEEDLREAPEEDP	2,3	1.777	0.5934	0.452879	1	2	20.392	20.0924	20.1817	20.5444	20.4768	20.3913	20.2325	20.2076	20.8506	20.7087	20.7337
sp|Q9UQ35|SRRM2_HUMAN	S346:S351	Serine/arginine repetitive matrix protein 2 OS=Homo sapiens GN=SRRM2 PE=1 SV=2	-0.30441	-0.0552216	0.0163826	0.755448	TATKQPSSPYEDKDKDKKEKSATRPSPSPERSSTGPEPPAP,PSSPYEDKDKDKKEKSATRPSPSPERSSTGPEPPAPTPLLA	2	1.074	0.433	0.371175	0.49688	1	16.8442	17.0226	16.9693	18.8473	18.8162	17.237	17.351	17.1613	18.5781	19.0407	19.042
sp|O60333|KIF1B_HUMAN	T1650:S1655	Kinesin-like protein KIF1B OS=Homo sapiens GN=KIF1B PE=1 SV=5	-0.255812	-0.0553778	0.0103466	0.524358	TPSSTCPSLVDSRSNSLDQKTPEANSRASSPCPEFEQFQIV,CPSLVDSRSNSLDQKTPEANSRASSPCPEFEQFQIVPAVET	2,3	1.4	0.4482	1.11472	0.99987	2	20.3283	20.3832	20.3569	20.0994	20.2182	20.553	20.6034	20.6794	20.2948	20.1619	20.1859
sp|Q9UQ35|SRRM2_HUMAN	T1003:S1010	Serine/arginine repetitive matrix protein 2 OS=Homo sapiens GN=SRRM2 PE=1 SV=2	-0.206346	-0.0558074	0.00804205	0.673502	TPPRQSHSGSISPYPKVKAQTPPGPSLSGSKSPCPQEKSKD,SGSISPYPKVKAQTPPGPSLSGSKSPCPQEKSKDSLVQSCP	2,3	3.209	0.6403	0.001962	1	13	23.5774	23.6244	23.6545	24.4979	24.3001	23.7982	23.7889	23.8883	24.4104	24.4302	24.5237
sp|Q9BVJ6|UT14A_HUMAN	S78	U3 small nucleolar RNA-associated protein 14 homolog A OS=Homo sapiens GN=UTP14A PE=1 SV=1	-0.117866	-0.0564418	0.0441227	0.602053	RRKLAERSEASLKVSEFNVSSEGSGEKLVLADLLEPVKTSS	3	2.18	0.5307	0.050964	0.5	1	17.5978	17.4877	17.5464	17.3672	17.5097	17.6837	17.6813	17.6205	17.5072	17.5959	17.3815
sp|Q8TDR0|MIPT3_HUMAN	S557	TRAF3-interacting protein 1 OS=Homo sapiens GN=TRAF3IP1 PE=1 SV=1	-0.293574	-0.0568994	0.0207448	0.779428	HGGLVKKILETKKDYEKLQQSPKPGEKERSLFESAWKKEKD	3	1.235	0.2858	1.4025	1	1	19.8969	19.7456	19.9351	19.6485	19.9626	20.0463	20.1931	20.2189	19.9335	19.8394	19.8144
sp|Q07866|KLC1_HUMAN	T462	Kinesin light chain 1 OS=Homo sapiens GN=KLC1 PE=1 SV=2	-0.107989	-0.057761	0.0343563	0.672716	DGTSFGEYGGWYKACKVDSPTVTTTLKNLGALYRRQGKFEA	3	2.31	0.3199	0.270235	0.5	3	21.5053	21.5027	21.4394	21.6294	21.7696	21.5476	21.5866	21.6371	21.5574	21.8934	21.821
sp|Q8IYB3|SRRM1_HUMAN	S452	Serine/arginine repetitive matrix protein 1 OS=Homo sapiens GN=SRRM1 PE=1 SV=2	-0.160595	-0.0577799	0.0105237	0.546593	PGRTSGKVTKHKGTEKRESPSPAPKPRKVELSESEEDKGGK	2,3,4	2.413	0.5576	0.00101	1	10	24.5581	24.5021	24.5813	25.6238	25.739	24.6565	24.7248	24.742	25.655	25.8596	25.703
sp|P46100|ATRX_HUMAN	T1257	Transcriptional regulator ATRX OS=Homo sapiens GN=ATRX PE=1 SV=5	-0.247188	-0.0579464	0.0307789	0.791353	SHTGFCQSSGDEALSKSVPVTVDDDDDDNDPENRIAKKMLL	2	3.121	0.8052	0.262421	1	1	14.6108	14.5317	14.556	15.5554	15.896	14.7405	14.9204	14.7794	15.8121	15.7979	15.7409
sp|O75151|PHF2_HUMAN	S1058	Lysine-specific demethylase PHF2 OS=Homo sapiens GN=PHF2 PE=1 SV=4	-0.272999	-0.0583413	0.0443744	0.769175	GRTSQPMAPGVFLTQRRPSASSPNNNTAAKGKRTKKGMATA	2	2.014	0.571	0.017604	0.49945	1	16.4977	16.6829	16.4545	16.3898	16.6297	16.6963	16.8556	16.9023	16.3219	16.7884	16.594
sp|Q9P0U4|CXXC1_HUMAN	S100	CpG-binding protein OS=Homo sapiens GN=CXXC1 PE=1 SV=2	-0.364176	-0.0587247	0.0117567	0.322144	LEIRYRHKKSRERDGNERDSSEPRDEGGGRKRPVPDPDLQR	2,3	1.19	0.5182	0.136533	0.5	2	15.1049	15.0828	14.9605	14.7814	14.8528	15.4799	15.4731	15.2878	14.9131	14.9002	14.8141
sp|Q53SF7|COBL1_HUMAN	S1023	Cordon-bleu protein-like 1 OS=Homo sapiens GN=COBLL1 PE=1 SV=2	-0.0591662	-0.149799	0.758558	0.0325372	PQPLVEKTDDDVIGQAPAEASPPPIAPKPVTIPASQVSTQN	5	4.852	0.7255	0.238528	0.99242	1	18.2521	18.338	18.2018	18.3383	18.3525	17.9964	18.5347	18.4383	18.4383	18.5066	18.5406
sp|P11274|BCR_HUMAN	S122	Breakpoint cluster region protein OS=Homo sapiens GN=BCR PE=1 SV=2	-0.0595588	-0.142849	0.293861	0.018433	ADGADPPPAEEPEARPDGEGSPGKARPGTARRPGAAASGER	4,5	4.262	0.6542	0.27331	1	6	22.9757	22.9119	22.8295	23.0836	23.0702	22.9614	22.9762	22.9581	23.2568	23.2242	23.1781
sp|Q9UQ35|SRRM2_HUMAN	S1729:S1731	Serine/arginine repetitive matrix protein 2 OS=Homo sapiens GN=SRRM2 PE=1 SV=2	-0.155443	-0.0601652	0.0322252	0.465446	SASSSPETRSRTPPRHRRSPSVSSPEPAEKSRSSRRRRSAS,SSSPETRSRTPPRHRRSPSVSSPEPAEKSRSSRRRRSASSP	2,3	2.567	0.5818	0.054491	0.99796	8	22.1956	22.3138	22.2547	22.9918	22.9835	22.4011	22.3562	22.4733	22.9266	23.0581	23.1588
sp|O60271|JIP4_HUMAN	T1264	C-Jun-amino-terminal kinase-interacting protein 4 OS=Homo sapiens GN=SPAG9 PE=1 SV=4	-0.0610347	-0.223689	0.605508	0.036339	SGTDLTGDKAGPSAQEPGSQTPLKSMLVISGGEGYIDFRMG	2,3	3.159	0.5945	0.220524	1	2	19.9138	19.7382	19.6026	19.7726	19.7924	19.7169	19.801	19.9198	20.0288	20.0736	19.9163
sp|P42858|HD_HUMAN	S2934	Huntingtin OS=Homo sapiens GN=HTT PE=1 SV=2	-0.408558	-0.0610359	0.0168222	0.492837	RAMAALGLMLTCMYTGKEKVSPGRTSDPNPAAPDSESVIVA	4	2.056	0.5399	0.05559	0.33223	1	17.6706	17.9131	17.7786	17.647	17.7686	18.1903	18.1486	18.2492	17.7495	17.8421	17.7148
sp|Q9HB09|B2L12_HUMAN	S203	Bcl-2-like protein 12 OS=Homo sapiens GN=BCL2L12 PE=1 SV=1	-0.0613822	-0.230532	0.703073	0.0252638	EQLVQEQLKSPPSPELQGPPSTEKEAILRRLVALLEEEAEV	3	1.937	0.2679	1.36281	0.994	1	18.5342	18.8275	18.386	18.5654	18.5634	18.7743	18.6117	18.5459	18.7754	18.8672	18.7421
sp|Q09666|AHNK_HUMAN	S379	Neuroblast differentiation-associated protein AHNAK OS=Homo sapiens GN=AHNAK PE=1 SV=2	-0.209669	-0.0621176	0.00504684	0.801471	PSANIEGLEGKLKGPQITGPSLEGDLGLKGAKPQGHIGVDA	3	4.812	0.6521	0.257242	1	1	18.7296	18.7903	18.7243	18.4806	18.85	18.946	18.9546	18.9726	18.9063	18.72	18.556
sp|Q9Y2I7|FYV1_HUMAN	S475:S491	1-phosphatidylinositol 3-phosphate 5-kinase OS=Homo sapiens GN=PIKFYVE PE=1 SV=3	-0.0623434	-0.37445	0.670393	0.0103322	VNSVEGHSEPSWFKDIKFDDSDTEQIAEEGDDNLANSASPS,KFDDSDTEQIAEEGDDNLANSASPSKRTSVSSFQSTVDSDS	4	2.902	0.642	0.139139	0.49753	1	19.0104	18.9233	18.9395	19.0629	18.9981	19.27	18.8915	18.8986	19.4442	19.2973	19.4734
sp|Q07960|RHG01_HUMAN	S49	Rho GTPase-activating protein 1 OS=Homo sapiens GN=ARHGAP1 PE=1 SV=1	-0.0623781	-0.119577	0.524674	0.0203322	DEKNWPSDEMPDFPKSDDSKSSSPELVTHLKWDDPYYDIAR	2	1.581	0.4459	0.257855	0.33333	1	18.8875	18.8654	19.0213	19.1294	19.1553	19.0957	19.0192	18.8465	19.3004	19.2625	19.2228
sp|P42694|HELZ_HUMAN	S1883	Probable helicase with zinc finger domain OS=Homo sapiens GN=HELZ PE=1 SV=2	-0.0626988	-0.613411	0.738683	0.0144604	LGQFPPLMPNKQIAESANSSSPQSSAGGKPAMSYASALRAP	4	4.492	0.6817	0.054837	0.9998	1	17.3062	17.5311	17.6392	16.9836	16.9819	17.5088	17.823	17.3328	17.6811	17.4474	17.6599
sp|Q15652|JHD2C_HUMAN	S638:S641	Probable JmjC domain-containing histone demethylation protein 2C OS=Homo sapiens GN=JMJD1C PE=1 SV=2	-0.0649563	-0.113241	0.1936	0.019267	PPPETIKSKLNTSVDTHKIKSSPSPEVVKPKITHSPDSVKS,ETIKSKLNTSVDTHKIKSSPSPEVVKPKITHSPDSVKSKAT	4	1.536	0.3333	0.028159	0.49998	1	19.7848	19.7223	19.8221	19.986	19.9755	19.9008	19.8118	19.8115	20.0642	20.0902	20.1275
sp|P49792|RBP2_HUMAN	S2802:S2805	E3 SUMO-protein ligase RanBP2 OS=Homo sapiens GN=RANBP2 PE=1 SV=2	-0.240851	-0.0651985	0.0480895	0.662172	GTEVMVPSFCKSEEPDSITKSISSPSVSSETMDKPVDLSTR,VMVPSFCKSEEPDSITKSISSPSVSSETMDKPVDLSTRKEI	3	2.436	0.2705	0.504799	0.49554	2	19.7566	19.8339	19.6277	19.9251	19.7157	20.0374	20.0448	19.8586	19.7365	19.968	19.9522
sp|Q13404|UB2V1_HUMAN	S146	Ubiquitin-conjugating enzyme E2 variant 1 OS=Homo sapiens GN=UBE2V1 PE=1 SV=2	-0.0734316	-0.0655924	0.0277608	0.566956	RLMMSKENMKLPQPPEGQCYSN-------------------	2	2.222	0.7138	0.099709	0.99999	4	19.9948	20.0337	19.9781	20.0989	20.0984	20.0817	20.0877	20.0576	20.3408	20.0082	20.1437
sp|Q13425|SNTB2_HUMAN	S233	Beta-2-syntrophin OS=Homo sapiens GN=SNTB2 PE=1 SV=1	-0.0664377	-0.376473	0.789961	0.0192899	LPWEGAAPQSPSFSGSEDSGSPKHQNSTKDRKIIPLKMCFA	4	6.447	0.7732	0.287882	0.99523	1	17.7963	17.623	17.1621	17.92	17.9923	17.8052	17.6286	17.3469	18.4133	18.3889	18.1956
sp|O95758|PTBP3_HUMAN	S56	Polypyrimidine tract-binding protein 3 OS=Homo sapiens GN=PTBP3 PE=1 SV=2	-0.0672072	-0.1331	0.382081	0.0496413	TPSTANGNDSKKFKRDRPPCSPSRVLHLRKIPCDVTEAEII	2	1.185	0.4684	0.087916	0.99999	4	21.1047	21.0131	21.1589	21.3539	21.4079	21.0814	21.1359	21.2611	21.4549	21.5368	21.5503
sp|Q8TAD8|SNIP1_HUMAN	S153	Smad nuclear-interacting protein 1 OS=Homo sapiens GN=SNIP1 PE=1 SV=1	-0.28766	-0.067877	0.035112	0.695615	RRARNSDRDRHRGHSHQRRTSNERPGSGQGQGRDRDTQNLQ	4	1.561	0.4369	0.16542	0.5	1	15.976	16.0166	16.0182	16.2085	16.437	16.2762	16.4017	16.1958	16.2247	16.5821	16.3651
sp|Q9NRA8|4ET_HUMAN	S78	Eukaryotic translation initiation factor 4E transporter OS=Homo sapiens GN=EIF4ENIF1 PE=1 SV=2	-0.197876	-0.0681012	0.0413958	0.454788	DGVWDPEKWHASLYPASGRSSPVESLKKELDTDRPSLVRRI	2,3	1.599	0.5622	0.11675	0.99754	5	23.9218	23.8368	23.7422	23.9128	24.0304	24.0732	24.0645	23.9566	24.0428	24.1216	23.9548
sp|Q5VZK9|LR16A_HUMAN	S1314	Leucine-rich repeat-containing protein 16A OS=Homo sapiens GN=LRRC16A PE=1 SV=1	-0.068198	-0.262981	0.511652	0.0280767	VALLPPVLKKVPSDKERDGQSSPQPSPRTFSQEVSRRSWGQ	2	1.713	0.6521	0.901457	0.49999	1	14.9957	14.8242	14.7286	15.3517	15.4218	14.8983	15.0143	14.8405	15.5766	15.7579	15.6147
sp|Q96D71|REPS1_HUMAN	S475:S482	RalBP1-associated Eps domain-containing protein 1 OS=Homo sapiens GN=REPS1 PE=1 SV=3	-0.206395	-0.0684034	0.00474397	0.702284	PIRMTPSKIHMQEMELKRTGSDHTNPTSPLLVKPSDLLEEN,KIHMQEMELKRTGSDHTNPTSPLLVKPSDLLEENKINSSVK	4	3.392	0.3098	0.795192	0.24877	2	18.947	18.9975	19.0198	19.1825	19.0295	19.1651	19.1694	19.249	18.9081	19.3955	19.2196
sp|Q6VY07|PACS1_HUMAN	S510	Phosphofurin acidic cluster sorting protein 1 OS=Homo sapiens GN=PACS1 PE=1 SV=2	-0.163158	-0.0693191	0.00260034	0.575965	LQGSASPSKVEGVHTPRQKRSTPLKERQLSKPLSERTNSSD	2	1.527	0.4381	0.151895	0.5	1	17.4172	17.3837	17.4424	17.868	18.0282	17.6115	17.5678	17.5534	17.8959	18.1475	18.0087
sp|Q7Z739|YTHD3_HUMAN	S385	YTH domain family protein 3 OS=Homo sapiens GN=YTHDF3 PE=1 SV=1	-0.0696383	-0.0990184	0.768955	0.0450206	NQNNGAGSENFGLGVVPVSASPSSVEVHPVLEKLKAINNYN	4,5	5.876	0.7476	0.497454	0.98617	2	15.7961	15.8773	16.4089	16.0734	16.0928	15.9551	16.0456	16.2905	16.1471	16.169	16.2303
sp|O95402|MED26_HUMAN	T323	Mediator of RNA polymerase II transcription subunit 26 OS=Homo sapiens GN=MED26 PE=1 SV=2	-0.0697692	-0.290004	0.793162	0.0435041	RPQALDATQVPSPLPLAQPSTPPVRRLELLPSAESPVCWLE	3	1.906	0.5241	0.263448	0.5	1	17.46	17.7496	17.8607	17.4993	17.4048	18.171	17.4555	17.6531	17.7061	17.8804	17.6398
sp|Q32MZ4|LRRF1_HUMAN	S713:S714	Leucine-rich repeat flightless-interacting protein 1 OS=Homo sapiens GN=LRRFIP1 PE=1 SV=2	-0.202174	-0.0705021	0.0166366	0.390058	GEELDEGVAKDNAKIDGATQSSPAEPKSEDADRCTLPEHES,EELDEGVAKDNAKIDGATQSSPAEPKSEDADRCTLPEHESP	2,3	2.077	0.5426	0.130481	0.99999	3	20.6072	20.7092	20.6406	21.0564	20.96	20.7787	20.8774	20.9074	21.0174	21.1769	21.0419
sp|Q9UQ35|SRRM2_HUMAN	S1257	Serine/arginine repetitive matrix protein 2 OS=Homo sapiens GN=SRRM2 PE=1 SV=2	-0.249438	-0.070528	0.019223	0.770196	ELMEVVEKSEEPAGQILSHLSSELKEMSTSNFESSPEVEER	2,3,4	4.529	0.6922	0.174177	0.99747	6	22.9675	22.8832	23.0209	23.5885	23.2257	23.2221	23.1861	23.2117	23.4028	23.3723	23.6578
sp|P31629|ZEP2_HUMAN	T2310	Transcription factor HIVEP2 OS=Homo sapiens GN=HIVEP2 PE=1 SV=2	-0.280504	-0.0713386	0.019332	0.725098	LQSSGPPSTPSSPRLLMKQSTSEDSLNATEREQEENIQTCT	2	1.866	0.4753	0.762331	0.9916	1	15.8087	15.9363	15.8471	15.8462	15.5704	16.2259	16.0355	16.1722	15.6923	15.6384	16.0083
sp|Q13428|TCOF_HUMAN	S1042	Treacle protein OS=Homo sapiens GN=TCOF1 PE=1 SV=3	-0.229213	-0.0719618	0.0154178	0.443405	VTMPTAHPRIAPKASMAGASSSKESSRISDGKKQEGPATQV	3	1.249	0.241	0.36252	0.49824	1	19.7573	19.6525	19.6336	19.2446	19.2195	19.8654	19.8729	19.9926	19.197	19.4505	19.2646
sp|O75970|MPDZ_HUMAN	T358	Multiple PDZ domain protein OS=Homo sapiens GN=MPDZ PE=1 SV=2	-0.384774	-0.0729984	0.0209028	0.798811	IEERTAPTALGITLSSSPTSTPELRVDASTQKGEESETFDV	3	3.568	0.6233	0.609161	0.99005	1	15.8241	15.8591	15.9826	16.2835	16.73	16.3253	16.3766	16.1181	16.5866	16.5579	16.5949
sp|Q9H7S9|ZN703_HUMAN	S146	Zinc finger protein 703 OS=Homo sapiens GN=ZNF703 PE=1 SV=1	-0.0730546	-0.214601	0.399706	0.00176812	PGRSAPGAASAAAALKQLGDSPAEDKSSFKPYSKGSGGGDS	2,4	2.484	0.5648	0.422863	1	2	21.2361	21.0173	21.1719	21.1706	21.1826	21.2396	21.2658	21.1391	21.3973	21.4129	21.3635
sp|O75146|HIP1R_HUMAN	S553	Huntingtin-interacting protein 1-related protein OS=Homo sapiens GN=HIP1R PE=1 SV=2	-0.219038	-0.0731926	0.0624131	0.00627547	EALSHTEQSKSELSSRLDTLSAEKDALSGAVRQREADLLAA	3	1.718	0.482	0.057056	0.99527	1	18.7267	18.7259	18.799	19.0964	19.0871	18.9869	19.0716	18.8503	19.1581	19.1824	19.1543
sp|Q5T200|ZC3HD_HUMAN	Y851	Zinc finger CCCH domain-containing protein 13 OS=Homo sapiens GN=ZC3H13 PE=1 SV=1	-0.258745	-0.0732521	0.00213395	0.351281	SPSPRQSPKRRREHSPDSDAYNSGDDKNEKHRLLSQVVRPQ	3	1.296	0.51	1.53016	0.49998	1	13.3608	13.4048	13.3111	15.0423	15.088	13.6492	13.5705	13.6332	15.1254	15.0415	15.2483
sp|Q15911|ZFHX3_HUMAN	S1189	Zinc finger homeobox protein 3 OS=Homo sapiens GN=ZFHX3 PE=1 SV=2	-0.322869	-0.0735625	0.0075924	0.662618	LAKDQEGGASSSQAEKELTDSPATSKRISFPGSSESPLSSK	2	2.224	0.3642	0.403086	1	1	18.9588	19.1282	19.0369	19.1062	19.1213	19.2901	19.3993	19.4031	18.8986	19.3563	19.307
sp|Q9UHI6|DDX20_HUMAN	S678	Probable ATP-dependent RNA helicase DDX20 OS=Homo sapiens GN=DDX20 PE=1 SV=2	-0.0737405	-0.36548	0.817674	0.0413662	SYSSRTSSQSKGNKSYLEGSSDNQLKDSESTPVDDRISLEQ	2,3	3.623	0.7055	0.191714	0.99768	3	21.2985	20.836	20.398	21.3654	21.5025	21.0343	21.0722	20.6471	21.8477	21.6495	21.9012
sp|Q8IYB3|SRRM1_HUMAN	S752	Serine/arginine repetitive matrix protein 1 OS=Homo sapiens GN=SRRM1 PE=1 SV=2	-0.259793	-0.0743502	0.0386723	0.51706	KIKKAASPSPQSVRRVSSSRSVSGSPEPAAKKPPAPPSPVQ	2	2.198	0.4918	0.733901	0.49926	1	20.6507	20.7029	20.7074	21.6248	21.5748	20.9642	21.0396	20.8365	21.4864	21.7542	21.782
sp|P54259|ATN1_HUMAN	S73	Atrophin-1 OS=Homo sapiens GN=ATN1 PE=1 SV=3	-0.074788	-0.422496	0.730592	0.040952	TAKKARVEEASTPKVNKQGRSEEISESESEETNAPKKTKTE	3	2.736	0.6689	0.699515	1	1	16.8943	16.5594	16.2813	17.4622	17.5942	16.8231	16.5974	16.5389	18.1553	17.8595	17.8372
sp|Q52LW3|RHG29_HUMAN	S171	Rho GTPase-activating protein 29 OS=Homo sapiens GN=ARHGAP29 PE=1 SV=2	-0.0754838	-0.267271	0.618592	0.0367592	LMGDVGNDSLLRLPVSRETKSFENVSVESVDSSSEKGNFSP	2,3	3.312	0.706	0.134202	1	2	18.3629	18.2087	18.411	18.2767	18.371	18.5647	18.1646	18.4798	18.5136	18.6118	18.648
sp|Q99986|VRK1_HUMAN	S342	Serine/threonine-protein kinase VRK1 OS=Homo sapiens GN=VRK1 PE=1 SV=1	-0.222122	-0.0762509	0.0355109	0.384464	DILLQGLKAIGSKDDGKLDLSVVENGGLKAKTITKKRKKEI	3	3.285	0.576	0.05672	1	1	20.6342	20.4724	20.4763	20.798	20.7121	20.8392	20.6848	20.7252	20.9301	20.8456	20.7182
sp|Q6KC79|NIPBL_HUMAN	T757	Nipped-B-like protein OS=Homo sapiens GN=NIPBL PE=1 SV=2	-0.246746	-0.0766122	0.0135805	0.499394	KQKGESRPETPKQKNEGRPETPKHRHDNRRDSGKPSTEKKP	2,3,4	1.753	0.5212	0.017001	1	6	20.4123	20.4943	20.515	20.2972	20.4247	20.7318	20.7139	20.7161	20.3609	20.5908	20.3611
sp|O94850|DEND_HUMAN	S567	Dendrin OS=Homo sapiens GN=DDN PE=1 SV=3	-0.0770854	-0.131449	0.502735	0.0235809	RILGLPAPEVNLRDAPTQPGSPEHQALGPAASGAQGRAEGS	3	3.298	0.7277	1.427	1	1	16.5856	16.5674	16.3811	16.6055	16.6319	16.426	16.6634	16.676	16.7383	16.7487	16.7634
sp|P33991|MCM4_HUMAN	S120	DNA replication licensing factor MCM4 OS=Homo sapiens GN=MCM4 PE=1 SV=5	-0.153834	-0.0782054	0.0430703	0.621448	EGTPRSGVRGTPVRQRPDLGSAQKGLQVDLQSDGAAAEDIV	2,3	2.071	0.5877	0.025264	1	24	27.4184	27.3332	27.4075	27.2304	27.4628	27.6205	27.5153	27.4847	27.4753	27.4375	27.3616
sp|P10398|ARAF_HUMAN	S257	Serine/threonine-protein kinase A-Raf OS=Homo sapiens GN=ARAF PE=1 SV=2	-0.0790529	-0.0963057	0.398461	0.0450439	QSFSTDAAGSRGGSDGTPRGSPSPASVSSGRKSPHSKSPAE	2,3	1.582	0.6075	0.013866	1	7	22.8666	22.7271	22.6117	22.4463	22.4749	22.8496	22.8233	22.7696	22.5648	22.5951	22.5108
sp|O60271|JIP4_HUMAN	S813	C-Jun-amino-terminal kinase-interacting protein 4 OS=Homo sapiens GN=SPAG9 PE=1 SV=4	-0.0790609	-0.177286	0.310464	0.0456859	LCIASVPGARETDYPAGEDLSESGQVDKASLCGSMTSNSSA	2,3	2.714	0.6268	0.10951	0.99999	2	19.7881	19.7147	19.5921	20.1911	20.1969	19.7667	19.7281	19.8373	20.3768	20.3002	20.4369
sp|P98175|RBM10_HUMAN	S733:S738	RNA-binding protein 10 OS=Homo sapiens GN=RBM10 PE=1 SV=3	-0.0790728	-0.123365	0.431474	0.0305624	LPKLASDDRPSPPRGLVAAYSGESDSEEEQERGGPEREEKL,SDDRPSPPRGLVAAYSGESDSEEEQERGGPEREEKLTDWQK	2,3	4.754	0.8071	0.065085	0.99744	6	21.2031	21.2775	21.1256	21.8892	21.8481	21.3157	21.1352	21.3926	21.9587	21.9828	22.0345
sp|Q14244|MAP7_HUMAN	T673	Ensconsin OS=Homo sapiens GN=MAP7 PE=1 SV=1	-0.0791835	-0.149624	0.408756	0.0421336	KPVGSPHVVTSHQSKVTVESTPDLEKQPNENGVSVQNENFE	2,3	3.039	0.5344	0.183163	0.99855	2	21.4981	21.3926	21.2423	20.9833	21.0408	21.3894	21.4773	21.5037	21.1716	21.108	21.2054
sp|Q02952|AKA12_HUMAN	S697:S698	A-kinase anchor protein 12 OS=Homo sapiens GN=AKAP12 PE=1 SV=4	-0.426624	-0.0793808	0.0199004	0.755407	VSWEALICVGSSKKRARRGSSSDEEGGPKAMGGDHQKADEA,SWEALICVGSSKKRARRGSSSDEEGGPKAMGGDHQKADEAG	3	2.907	0.6567	0.092872	0.9971	2	18.1854	18.3923	18.1632	18.8698	19.2554	18.6399	18.719	18.6619	19.2866	19.1444	18.9949
sp|Q8WUA4|TF3C2_HUMAN	S893	General transcription factor 3C polypeptide 2 OS=Homo sapiens GN=GTF3C2 PE=1 SV=2	-0.153164	-0.0798661	0.0234341	0.319711	LGHRMQLESRAHFNAMFQPSSPTRRPGFSPTSHRLLPTP--	2,3	3.779	0.7462	0.085799	0.99999	8	23.4268	23.3416	23.3357	23.5374	23.4546	23.5157	23.5049	23.543	23.4764	23.5959	23.6554
sp|Q9ULC4|MCTS1_HUMAN	S118	Malignant T-cell-amplified sequence 1 OS=Homo sapiens GN=MCTS1 PE=1 SV=1	-0.0800362	-0.193291	0.531469	0.00231091	DKGAIKFVLSGANIMCPGLTSPGAKLYPAAVDTIVAIMAEG	2,3	5.323	0.6938	0.176368	1	3	19.5984	19.5423	19.458	19.4751	19.451	19.8116	19.5651	19.4622	19.6361	19.68	19.6528
sp|P51178|PLCD1_HUMAN	S281:S288	1-phosphatidylinositol 4,5-bisphosphate phosphodiesterase delta-1 OS=Homo sapiens GN=PLCD1 PE=1 SV=2	-0.0801294	-0.126173	0.488159	0.0471242	SETAKAQRQMTKDGFLMYLLSADGSAFSLAHRRVYQDMGQP,RQMTKDGFLMYLLSADGSAFSLAHRRVYQDMGQPLSHYLVS	3	1.244	0.1994	2.22294	0.16667	1	18.5554	18.4432	18.3755	18.3104	18.3605	18.6924	18.3865	18.5355	18.4574	18.501	18.4265
sp|P83436|COG7_HUMAN	S81	Conserved oligomeric Golgi complex subunit 7 OS=Homo sapiens GN=COG7 PE=1 SV=1	-0.255575	-0.0830608	0.0434206	0.510931	QALQNMPKVLRDVEALKQEASFLKEQMILVKEDIKKFEQDT	3	1.644	0.2433	0.234994	1	1	17.9997	17.7652	17.8657	17.6887	17.737	18.2063	18.0359	18.1551	18.0001	17.6604	17.7273
sp|P49023|PAXI_HUMAN	S302	Paxillin OS=Homo sapiens GN=PXN PE=1 SV=3	-0.0831883	-0.145055	0.685874	0.00178223	EQRADGERCWAAGWPRDGGRSSPGGQDEGGFMAQGKTGSSS	2,3	4.489	0.7307	0.024386	0.5	5	20.0182	19.9896	19.9853	19.868	19.8564	19.8863	19.9207	20.4356	20.0276	19.9898	20.0043
sp|Q9NUQ8|ABCF3_HUMAN	S283	ATP-binding cassette sub-family F member 3 OS=Homo sapiens GN=ABCF3 PE=1 SV=2	-0.0838064	-0.193981	0.145005	0.0178431	DLLRRERELTAQIAAGRAEGSEAAELAEIYAKLEEIEADKA	2,3	3.249	0.619	0.381992	1	2	19.2062	19.1249	19.134	19.2066	19.2085	19.2823	19.269	19.1653	19.4209	19.4343	19.3494
sp|O95243|MBD4_HUMAN	S387	Methyl-CpG-binding domain protein 4 OS=Homo sapiens GN=MBD4 PE=1 SV=1	-0.0845789	-0.173098	0.593082	0.0344341	RKEHLHTDILKRGSEMDNNCSPTRKDFTGEKIFQEDTIPRT	3	1.694	0.3932	0.223652	0.99754	3	19.8069	19.5582	19.7607	19.5915	19.6422	19.6246	19.7256	20.0293	19.8599	19.7856	19.7244
sp|Q86US8|EST1A_HUMAN	S203	Telomerase-binding protein EST1A OS=Homo sapiens GN=SMG6 PE=1 SV=2	-0.0850456	-0.107978	0.00155427	0.000715601	RGNVAKEEVANKPDRAEIEKSPGGGRVGAAKGEKGKRMGKG	2,3,4	1.979	0.5887	0.289479	1	3	22.8392	22.8307	22.8533	22.7444	22.7364	22.9225	22.9418	22.914	22.8561	22.8447	22.8444
sp|Q8WU68|U2AF4_HUMAN	S19	Splicing factor U2AF 26 kDa subunit OS=Homo sapiens GN=U2AF1L4 PE=1 SV=2	-0.394342	-0.0851042	0.0159902	0.571462	--MAEYLASIFGTEKDKVNCSFYFKIGVCRHGDRCSRLHNK	2,3	1.976	0.4717	0.49952	0.99999	3	22.2371	22.0001	22.1117	22.1715	21.9692	22.5122	22.3878	22.632	22.1058	22.0484	22.3122
sp|Q01081|U2AF1_HUMAN	S19	Splicing factor U2AF 35 kDa subunit OS=Homo sapiens GN=U2AF1 PE=1 SV=3	-0.394342	-0.0851042	0.0159902	0.571462	--MAEYLASIFGTEKDKVNCSFYFKIGACRHGDRCSRLHNK	2,3	1.976	0.4717	0.49952	0.99999	3	22.2371	22.0001	22.1117	22.1715	21.9692	22.5122	22.3878	22.632	22.1058	22.0484	22.3122
sp|P62753|RS6_HUMAN	S235:S240	40S ribosomal protein S6 OS=Homo sapiens GN=RPS6 PE=1 SV=1	-0.195822	-0.0852067	0.0304501	0.55566	KRMKEAKEKRQEQIAKRRRLSSLRASTSKSESSQK------,AKEKRQEQIAKRRRLSSLRASTSKSESSQK-----------	3	2.013	0.4635	0.186937	0.49999	5	24.0659	23.9352	24.0566	23.9161	24.1143	24.2525	24.262	24.1307	24.2304	23.9887	24.0821
sp|P20645|MPRD_HUMAN	S267	Cation-dependent mannose-6-phosphate receptor OS=Homo sapiens GN=M6PR PE=1 SV=1	-0.0864095	-0.21512	0.48127	0.0396842	KPRNVPAAYRGVGDDQLGEESEERDDHLLPM----------	3,4	2.515	0.7105	0.119131	1	7	22.7113	22.9424	23.0386	22.9352	22.9409	22.9609	22.9215	23.0691	23.2408	23.0964	23.1222
sp|P18583|SON_HUMAN	S283	Protein SON OS=Homo sapiens GN=SON PE=1 SV=4	-0.260707	-0.0867892	0.0120602	0.482036	VVTMSVEYQMKSVLKSVESTSPEPSKIMLVEPPVAKVLEPS	2,3	2.72	0.693	0.052425	1	8	23.5067	23.6325	23.6503	23.9099	24.0706	23.7963	23.8858	23.8895	23.9554	24.1821	24.0937
sp|Q9NQC3|RTN4_HUMAN	S361	Reticulon-4 OS=Homo sapiens GN=RTN4 PE=1 SV=2	-0.0868166	-0.246413	0.723586	0.0423679	HNQQELPTALTKLVKEDEVVSSEKAKDSFNEKRVAVEAPMR	3	2.161	0.4771	0.097869	0.99698	1	20.5126	20.2489	19.8366	19.9001	19.9707	20.4949	20.2262	20.1375	20.2666	20.2166	20.0621
sp|Q14739|LBR_HUMAN	S99	Lamin-B receptor OS=Homo sapiens GN=LBR PE=1 SV=2	-0.190111	-0.0869955	0.0304375	0.423497	RSRSRSRSPGRPPKSARRSASASHQADIKEARREVEVKLTP	2,3	2.181	0.563	0.059493	1	2	19.949	19.903	19.8048	19.7944	19.9225	20.0688	20.1465	20.0119	19.8454	19.9179	20.0731
sp|Q15942|ZYX_HUMAN	T274:S281	Zyxin OS=Homo sapiens GN=ZYX PE=1 SV=1	-0.123652	-0.0873243	0.602021	0.0122756	GPPASSPAPAPKFSPVTPKFTPVASKFSPGAPGGSGSQPNQ,APAPKFSPVTPKFTPVASKFSPGAPGGSGSQPNQKLGHPEA	3	2.546	0.588	0.075195	0.5	1	20.8693	20.9636	21.2254	19.3138	19.3333	21.0872	20.8528	21.4892	19.3988	19.3975	19.4363
sp|P46100|ATRX_HUMAN	S1992:S1996	Transcriptional regulator ATRX OS=Homo sapiens GN=ATRX PE=1 SV=5	-0.087586	-0.387046	0.607709	0.0350395	ETGNNPSVSLKLEESKATSSSNPSSPAPDWYKDFVTDADAE,NPSVSLKLEESKATSSSNPSSPAPDWYKDFVTDADAEVLEH	2	2.481	0.2717	0.004488	0.24911	1	16.8023	17.2404	16.9048	16.6467	16.7578	17.1704	17.1285	16.9113	17.0693	17.1569	17.0416
sp|O14646|CHD1_HUMAN	T178:S180	Chromodomain-helicase-DNA-binding protein 1 OS=Homo sapiens GN=CHD1 PE=1 SV=2	-0.0882609	-0.27806	0.59515	0.0231006	SQSGSDSESEEEREKSSCDETESDYEPKNKVKSRKPQNRSK,SGSDSESEEEREKSSCDETESDYEPKNKVKSRKPQNRSKSK	2	2.358	0.5564	0.011835	1	3	17.6612	17.3058	17.5895	18.6871	18.7241	17.7778	17.4072	17.6363	19.0228	18.8818	19.0464
sp|Q9C0H5|RHG39_HUMAN	S173	Rho GTPase-activating protein 39 OS=Homo sapiens GN=ARHGAP39 PE=1 SV=2	-0.0890909	-0.123187	0.482896	0.0487965	PARAGRPAAFGTVKEDSGSSSPPGVFLEKDYEIYRDYSADG	2,3	3.246	0.7304	0.182438	1	3	21.1027	20.8958	20.7671	20.9401	20.979	21.1206	20.9695	20.9428	21.1477	21.0524	21.0482
sp|Q9Y4H2|IRS2_HUMAN	S736	Insulin receptor substrate 2 OS=Homo sapiens GN=IRS2 PE=1 SV=2	-0.248581	-0.0890989	0.0143073	0.556764	AGRTFPASGGGYKASSPAESSPEDSGYMRMWCGSKLSMEHA	2	2.97	0.7493	0.045906	0.99677	4	20.5176	20.4651	20.3624	20.9485	20.7453	20.6458	20.753	20.692	21.0752	20.7966	20.9362
sp|Q15652|JHD2C_HUMAN	S317	Probable JmjC domain-containing histone demethylation protein 2C OS=Homo sapiens GN=JMJD1C PE=1 SV=2	-0.0891583	-0.245921	0.683189	0.0473155	KQNTHQQQQQRSIRPNKRKGSDSSIPDEEKMKEEKYDYISR	2	2.199	0.3329	0.311978	0.99999	1	18.9954	18.7407	18.3749	18.8075	18.8366	18.7748	18.9354	18.6683	19.1022	19.1497	18.9521
sp|Q6ZW76|ANKS3_HUMAN	S416	Ankyrin repeat and SAM domain-containing protein 3 OS=Homo sapiens GN=ANKS3 PE=1 SV=1	-0.0905043	-0.133169	0.266624	0.0308985	PDSQWPPRAATDREGFLAESSPQTQRAPYSGPQDLAALLEQ	3	3.859	0.6297	0.244697	1	1	19.3432	19.4873	19.2901	19.176	19.1718	19.4387	19.4274	19.526	19.2589	19.3362	19.3262
sp|P21333|FLNA_HUMAN	S2152	Filamin-A OS=Homo sapiens GN=FLNA PE=1 SV=4	-0.0905213	-0.345233	0.645953	0.0245624	VKVTGEGRVKESITRRRRAPSVANVGSHCDLSLKIPEISIQ	2,3,4	3.751	0.7136	0.014308	1	6	24.359	24.2366	23.8458	23.877	23.93	24.0644	24.3683	24.2803	24.2289	24.373	24.1443
sp|Q9UHI6|DDX20_HUMAN	S703	Probable ATP-dependent RNA helicase DDX20 OS=Homo sapiens GN=DDX20 PE=1 SV=2	-0.207767	-0.0914267	0.0396155	0.541808	KDSESTPVDDRISLEQPPNGSDTPNPEKYQESPGIQMKTRL	4	2.695	0.5703	0.720989	0.5	1	19.3375	19.4342	19.2628	18.8305	18.7735	19.4596	19.5785	19.6197	18.8373	19.1312	18.7117
sp|Q9BRD0|BUD13_HUMAN	S201	BUD13 homolog OS=Homo sapiens GN=BUD13 PE=1 SV=1	-0.258082	-0.0918025	0.00249721	0.447514	RHDSSDTSPPRRARHDSPDPSPPRRPQHNSSGASPRRVRHD	2,3	1.532	0.5905	0.194095	1	2	16.7383	16.7807	16.7931	17.4832	17.6115	17.0522	16.9755	17.0586	17.5416	17.805	17.5707
sp|Q13427|PPIG_HUMAN	T611:S616	Peptidyl-prolyl cis-trans isomerase G OS=Homo sapiens GN=PPIG PE=1 SV=2	-0.247467	-0.0919781	0.0343357	0.319263	HRYREQEYRRRGRSRSRERRTPPGRSRSKDRRRRRRDSRSS,QEYRRRGRSRSRERRTPPGRSRSKDRRRRRRDSRSSEREES	3	1.479	0.4659	0.09894	1	3	20.2897	20.4748	20.3231	20.7764	20.7543	20.6006	20.5743	20.6551	20.7496	20.989	20.8334
sp|Q7Z6B7|SRGP1_HUMAN	S906	SLIT-ROBO Rho GTPase-activating protein 1 OS=Homo sapiens GN=SRGAP1 PE=1 SV=1	-0.0920941	-0.139666	0.297306	0.0319794	SPSLASHPRGLLQNRGLNNDSPERRRRPGHGSLTNISRHDS	2	1.162	0.5371	0.034626	1	4	20.8386	20.9975	21.0015	20.5558	20.6034	20.9295	21.1093	21.0751	20.6865	20.7082	20.7631
sp|O95429|BAG4_HUMAN	S179	BAG family molecular chaperone regulator 4 OS=Homo sapiens GN=BAG4 PE=1 SV=1	-0.237443	-0.0922698	0.0166429	0.224495	GYTQTSYSTEVPSTYRSSGNSPTPVSRWIYPQQDCQTEAPP	2	1.035	0.3614	1.20156	0.49843	1	16.2689	16.3809	16.283	16.5063	16.5816	16.4608	16.5696	16.6147	16.5563	16.6331	16.7192
sp|Q99590|SCAFB_HUMAN	S473	Protein SCAF11 OS=Homo sapiens GN=SCAF11 PE=1 SV=2	-0.092552	-0.274648	0.468726	0.0438996	QIEESEKHTANYDTEERVGSSSSESCAQDLPVLVGEEGEVK	3	5.952	0.6806	0.073171	0.33287	2	17.7343	17.9247	17.9118	18.5564	18.5702	18.0351	17.7584	18.0549	18.9583	18.7642	18.7914
sp|Q9UBN7|HDAC6_HUMAN	S22	Histone deacetylase 6 OS=Homo sapiens GN=HDAC6 PE=1 SV=2	-0.178153	-0.0932033	0.0174622	0.177993	TSTGQDSTTTRQRRSRQNPQSPPQDSSVTSKRNIKKGAVPR	2,3	3.569	0.6004	0.023403	1	12	22.8509	22.7402	22.7672	23.1318	23.1017	22.9426	22.9511	22.9991	23.1258	23.2879	23.2161
sp|Q567U6|CCD93_HUMAN	S305	Coiled-coil domain-containing protein 93 OS=Homo sapiens GN=CCDC93 PE=1 SV=2	-0.0935984	-0.100285	0.171348	0.0279491	EIKQIVSEYAEKQSELSAEESPEKLGTSQLHRRKVISLNKQ	2,3,4	5.656	0.7385	0.001584	1	4	22.2663	22.206	22.1349	22.3328	22.3099	22.2213	22.3026	22.3641	22.3924	22.4095	22.4629
sp|Q9H1E3|NUCKS_HUMAN	S73:S79	Nuclear ubiquitous casein and cyclin-dependent kinase substrate 1 OS=Homo sapiens GN=NUCKS1 PE=1 SV=1	-0.305864	-0.0937314	0.0318638	0.715386	NSQEDSEDSEDKDVKTKKDDSHSAEDSEDEKEDHKNVRQQR,EDSEDKDVKTKKDDSHSAEDSEDEKEDHKNVRQQRQAASKA	3,4,5	4.636	0.7314	0.027083	0.99746	44	24.0243	23.9659	24.0363	24.6719	24.3082	24.2935	24.2143	24.4363	24.3243	24.73	24.6971
sp|P39880|CUX1_HUMAN	S1337	Homeobox protein cut-like 1 OS=Homo sapiens GN=CUX1 PE=1 SV=3	-0.0940203	-0.319879	0.781217	0.04269	GASDSPSARSGRAAPSSEGDSCDGVEATEGPGSADTEEPKS	3	6.29	0.7593	1.00219	0.99997	1	16.3021	16.1484	16.6442	16.3183	16.2653	16.4837	15.9736	16.9195	16.4577	16.6807	16.6966
sp|P33240|CSTF2_HUMAN	S154	Cleavage stimulation factor subunit 2 OS=Homo sapiens GN=CSTF2 PE=1 SV=1	-0.0958282	-0.129104	0.456011	0.0306807	SLPPEQMFELMKQMKLCVQNSPQEARNMLLQNPQLAYALLQ	2	2.207	0.4912	0.125171	1	2	20.284	19.9859	20.1446	20.2539	20.2114	20.2417	20.0954	20.3648	20.3811	20.3241	20.3801
sp|Q9HCD5|NCOA5_HUMAN	S29:S34	Nuclear receptor coactivator 5 OS=Homo sapiens GN=NCOA5 PE=1 SV=2	-0.159096	-0.0963112	0.0338023	0.273263	SPTRRDPYGFGDSRDSRRDRSPIRGSPRREPRDGRNGRDAR,DPYGFGDSRDSRRDRSPIRGSPRREPRDGRNGRDARDSRDI	2,3	1.775	0.5527	0.038321	1	10	21.2775	21.3944	21.341	21.0191	21.0309	21.4237	21.5251	21.5414	20.9931	21.173	21.1977
sp|Q14160|SCRIB_HUMAN	S1561	Protein scribble homolog OS=Homo sapiens GN=SCRIB PE=1 SV=4	-0.0974264	-0.261618	0.537165	0.0243615	SPAPTPSPTPVEDLGPQTSTSPGRLSPDFAEELRSLEPSPS	3,4	6.186	0.8453	0.032233	0.99668	5	20.5899	20.3309	20.164	21.377	21.2991	20.5897	20.4141	20.3733	21.6876	21.5829	21.5286
sp|P52292|IMA2_HUMAN	S54:S62	Importin subunit alpha-2 OS=Homo sapiens GN=KPNA2 PE=1 SV=1	-0.448071	-0.0975202	0.00838729	0.617897	VNVELRKAKKDDQMLKRRNVSSFPDDATSPLQENRNNQGTV,KKDDQMLKRRNVSSFPDDATSPLQENRNNQGTVNWSVDDIV	2	1.341	0.4661	2.1551	0.25	1	15.2841	15.3769	15.5226	15.5652	15.7354	15.8904	15.7273	15.9102	15.5276	16.042	15.6738
sp|Q6PFW1|VIP1_HUMAN	S964	Inositol hexakisphosphate and diphosphoinositol-pentakisphosphate kinase 1 OS=Homo sapiens GN=PPIP5K1 PE=1 SV=1	-0.0976037	-0.147723	0.266704	0.0382153	SMENLCPGKASDEPDRALQTSPQPPEGPGLPRRSPLIRNRK	2,3	2.759	0.6626	0.024759	0.99999	6	21.7143	21.7453	21.5391	21.7426	21.691	21.7777	21.7666	21.7473	21.8784	21.8908	21.8243
sp|Q86VM9|ZCH18_HUMAN	S74:S78	Zinc finger CCCH domain-containing protein 18 OS=Homo sapiens GN=ZC3H18 PE=1 SV=2	-0.22206	-0.0984867	0.0257608	0.469599	AARGPSQEEEDNHSDEEDRASEPKSQDQDSEVNELSRGPTS,PSQEEEDNHSDEEDRASEPKSQDQDSEVNELSRGPTSSPCE	4,5	4.241	0.5673	0.490857	0.9933	2	19.2961	19.4356	19.4315	20.4779	20.4368	19.6263	19.633	19.5702	20.4291	20.4616	20.7769
sp|Q12830|BPTF_HUMAN	S763	Nucleosome-remodeling factor subunit BPTF OS=Homo sapiens GN=BPTF PE=1 SV=3	-0.0986638	-0.135846	0.0384253	0.127547	IQEEIVGDFKSEKSNGELSESPGAGKGASGSTRIITRLRNP	2,3	2.488	0.6172	0.011079	1	6	22.4844	22.4214	22.4111	22.5851	22.6745	22.544	22.5469	22.522	22.7716	22.8275	22.6978
sp|P35658|NU214_HUMAN	S433	Nuclear pore complex protein Nup214 OS=Homo sapiens GN=NUP214 PE=1 SV=2	-0.0993859	-0.293966	0.592415	0.00387089	LIKTPERLSLEGERQPKSPGSTPTTPTSSQAPQKLDASAAA	2	2.714	0.6632	0.111135	0.99631	2	18.4064	18.3257	17.9343	18.7458	18.7452	18.4699	18.308	18.1866	19.0238	19.0761	19.0185
sp|Q68DK2|ZFY26_HUMAN	S703	Zinc finger FYVE domain-containing protein 26 OS=Homo sapiens GN=ZFYVE26 PE=1 SV=3	-0.101514	-0.10006	0.271999	0.0256425	FAIGAFLRLLQEQLDEISSRSPPEKPKQESQSCSGSRDGLQ	4,5	4.424	0.6019	0.224329	0.99347	2	21.8305	21.8787	21.7958	22.0922	22.0737	21.9437	22.0508	21.815	22.1674	22.2231	22.1585
sp|Q99567|NUP88_HUMAN	T37	Nuclear pore complex protein Nup88 OS=Homo sapiens GN=NUP88 PE=1 SV=2	-0.100246	-0.330263	0.571725	0.0213653	WLPNHVVFLRLREGLKNQSPTEAEKPASSSLPSSPPPQLLT	4	3.676	0.6347	0.02406	0.49998	1	21.8814	21.7671	21.5053	21.7446	21.7468	21.8692	21.9939	21.5915	22.1659	22.0652	21.9968
sp|Q9UHV7|MED13_HUMAN	S890	Mediator of RNA polymerase II transcription subunit 13 OS=Homo sapiens GN=MED13 PE=1 SV=3	-0.100343	-0.167276	0.381166	0.0430601	EGNSSSIGAQFKIEVDEGFCSPKPSEIKDFSYVYKPENCQI	3,4	4.725	0.6284	0.363372	1	3	21.8788	21.6499	21.5811	21.6079	21.6161	21.7681	21.8315	21.8113	21.7982	21.8309	21.7087
sp|P17535|JUND_HUMAN	S255	Transcription factor jun-D OS=Homo sapiens GN=JUND PE=1 SV=3	-0.101262	-0.146577	0.636325	0.0405553	RLAALKDEPQTVPDVPSFGESPPLSPIDMDTQERIKAERKR	4	4.494	0.7741	0.131924	1	3	18.5463	18.0688	18.2568	19.2821	19.3366	18.671	18.2922	18.2125	19.4966	19.457	19.4143
sp|Q9UQ35|SRRM2_HUMAN	T1413:S1415	Serine/arginine repetitive matrix protein 2 OS=Homo sapiens GN=SRRM2 PE=1 SV=2	-0.103359	-0.145386	0.509951	0.00641095	KAGMSSNQSISSPVLDAVPRTPSRERSSSASSPEMKDGLPR,GMSSNQSISSPVLDAVPRTPSRERSSSASSPEMKDGLPRTP	3,4	4.613	0.5902	0.035971	1	7	21.0878	20.7026	20.7316	22.3598	22.3614	21.0335	20.827	20.9717	22.5076	22.4847	22.5257
sp|Q96JC9|EAF1_HUMAN	S266	ELL-associated factor 1 OS=Homo sapiens GN=EAF1 PE=1 SV=1	-0.232925	-0.103601	0.0088993	0.414728	SNQLMNTLRNDLQLSESGSDSDD------------------	2	3.589	0.8005	0.078527	1	5	20.1308	20.2229	20.2301	21.5188	21.6858	20.5001	20.3911	20.3913	21.6904	21.8076	21.6198
sp|Q96CJ1|EAF2_HUMAN	S258	ELL-associated factor 2 OS=Homo sapiens GN=EAF2 PE=1 SV=1	-0.232925	-0.103601	0.0088993	0.414728	SGLLMNTLRNDLQLSESGSDSDD------------------	2	3.589	0.8005	0.078527	1	5	20.1308	20.2229	20.2301	21.5188	21.6858	20.5001	20.3911	20.3913	21.6904	21.8076	21.6198
sp|Q9Y6G9|DC1L1_HUMAN	T513:S516	Cytoplasmic dynein 1 light intermediate chain 1 OS=Homo sapiens GN=DYNC1LI1 PE=1 SV=3	-0.104084	-0.231871	0.573839	0.012904	LDVHAELDRITRKPVTVSPTTPTSPTEGEAS----------,HAELDRITRKPVTVSPTTPTSPTEGEAS-------------	3	2.671	0.2261	1.26323	0.49601	1	19.2949	18.9585	19.115	19.3512	19.4003	19.4875	19.0195	19.1737	19.6794	19.5709	19.5727
sp|Q9P260|K1468_HUMAN	T143	LisH domain and HEAT repeat-containing protein KIAA1468 OS=Homo sapiens GN=KIAA1468 PE=1 SV=2	-0.104244	-0.479217	0.602457	0.0154712	ELPRLRDYFSNPGNFERQSGTPPGMGAPGVPGAAGVGGAGG	2,3,4	4.388	0.7473	0.087675	1	5	19.8521	19.8452	19.3583	19.7522	19.6691	19.8527	19.8641	19.6515	20.1391	20.3474	20.0831
sp|Q9NQG5|RPR1B_HUMAN	S134	Regulation of nuclear pre-mRNA domain-containing protein 1B OS=Homo sapiens GN=RPRD1B PE=1 SV=1	-0.104611	-0.134069	0.361184	0.0020579	RSVYGGEFIQQLKLSMEDSKSPPPKATEEKKSLKRTFQQIQ	2,3,4,5	3.955	0.713	0.000561	1	35	27.508	27.2335	27.343	27.5052	27.5	27.3965	27.4131	27.5887	27.6515	27.6224	27.6362
sp|P46100|ATRX_HUMAN	S996	Transcriptional regulator ATRX OS=Homo sapiens GN=ATRX PE=1 SV=5	-0.281916	-0.105028	0.0177143	0.418041	ETSEDDKKQSKKGTEEKKKPSDFKKKVIKMEQQYESSSDGT	3	1.239	0.2736	0.394009	1	1	19.2605	19.3422	19.4272	19.6956	19.8592	19.599	19.616	19.6607	19.7518	19.9044	19.991
sp|Q9BQK8|LPIN3_HUMAN	S162	Phosphatidate phosphatase LPIN3 OS=Homo sapiens GN=LPIN3 PE=1 SV=3	-0.105493	-0.599706	0.737218	0.040979	RKRRRRRKPKQKEDAVATDSSPEELEAGAESELSLPEKLRP	3	6.09	0.7841	1.1341	0.5	1	15.4837	15.406	14.9382	15.3488	15.5018	15.7847	15.3929	14.9668	16.1331	16.2099	15.7321
sp|Q9P219|DAPLE_HUMAN	S1491:S1496	Protein Daple OS=Homo sapiens GN=CCDC88C PE=1 SV=3	-0.106219	-0.141742	0.682682	0.0170179	RDAHNGSVGKGPGDLKPKRGSPHRGSLDRTDASTDLAMRSW,GSVGKGPGDLKPKRGSPHRGSLDRTDASTDLAMRSWPSELG	4	1.682	0.5446	0.28562	0.98243	2	18.5925	18.1084	18.8672	18.7451	18.7106	18.674	18.5276	18.6853	18.8316	18.8639	18.9134
sp|O75400|PR40A_HUMAN	S885	Pre-mRNA-processing factor 40 homolog A OS=Homo sapiens GN=PRPF40A PE=1 SV=2	-0.107793	-0.462829	0.200473	0.0412999	SYKKSKKHKKKSKKRRHKSDSPESDAEREKDKKEKDRESEK	3	1.427	0.3651	0.093033	0.99995	1	14.1437	14.0949	14.2523	15.0339	14.8659	14.2608	14.3673	14.1861	15.491	15.539	15.2082
sp|Q8IWX8|CHERP_HUMAN	S815:S817:T819	Calcium homeostasis endoplasmic reticulum protein OS=Homo sapiens GN=CHERP PE=1 SV=3	-0.108401	-0.364306	0.493382	0.0323213	RSQSRSRSKSYSPGRRRRSRSRSPTPPSSAGLGSNSAPPIP,QSRSRSKSYSPGRRRRSRSRSPTPPSSAGLGSNSAPPIPDS,RSRSKSYSPGRRRRSRSRSPTPPSSAGLGSNSAPPIPDSRL	3	3.392	0.2838	0.188779	0.99997	5	20.3643	20.4479	20.0451	20.2725	20.2284	20.2639	20.43	20.4886	20.6115	20.6095	20.6232
sp|O60502|NCOAT_HUMAN	S351	Bifunctional protein NCOAT OS=Homo sapiens GN=MGEA5 PE=1 SV=2	-0.299775	-0.108541	0.0119026	0.787026	WYKSNMNGVRKDVVMTDSEDSTVSIQIKLENEGSDEDIETD	2	2.477	0.6165	1.61259	0.49914	1	16.7551	16.6828	16.5814	16.1882	16.7994	16.9466	17.0319	16.94	16.8657	16.5156	16.4257
sp|P52292|IMA2_HUMAN	S55:S62	Importin subunit alpha-2 OS=Homo sapiens GN=KPNA2 PE=1 SV=1	-0.197606	-0.108576	0.0396844	0.208577	NVELRKAKKDDQMLKRRNVSSFPDDATSPLQENRNNQGTVN,KKDDQMLKRRNVSSFPDDATSPLQENRNNQGTVNWSVDDIV	2,3	4.336	0.6927	0.020574	0.99758	5	20.5582	20.6859	20.7112	20.5161	20.5949	20.9381	20.7874	20.8226	20.6913	20.7435	20.5575
sp|Q8WWH5|TRUB1_HUMAN	S101	Probable tRNA pseudouridine synthase 1 OS=Homo sapiens GN=TRUB1 PE=1 SV=1	-0.1321	-0.111842	0.00467185	0.213543	TSAELLNRLKEKLLAEAGMPSPEWTKRKKQTLKIGHGGTLD	3	2.399	0.4902	0.905149	1	1	18.7181	18.7658	18.7628	18.7855	18.8811	18.889	18.865	18.8891	19.0285	18.8546	18.9523
sp|Q96T23|RSF1_HUMAN	S1221:S1223	Remodeling and spacing factor 1 OS=Homo sapiens GN=RSF1 PE=1 SV=2	-0.165894	-0.112221	0.0396672	0.227295	ETRRRRSRRNQKRQINYKEDSESDGSQKSLRRGKEIRRVHK,RRRRSRRNQKRQINYKEDSESDGSQKSLRRGKEIRRVHKRR	3	2.282	0.4746	1.00551	0.99194	1	19.0175	18.8973	18.9343	19.6726	19.7459	19.0488	19.1915	19.1065	19.7458	19.7703	19.9481
sp|Q9BTA9|WAC_HUMAN	S62:S64	WW domain-containing adapter protein with coiled-coil OS=Homo sapiens GN=WAC PE=1 SV=3	-0.22694	-0.1123	0.0172843	0.212247	RHEKMRDAGDPSPPNKMLRRSDSPENKYSDSTGHSKAKNVH,EKMRDAGDPSPPNKMLRRSDSPENKYSDSTGHSKAKNVHTH	3	1.639	0.4881	0.089795	1	3	19.9367	20.0734	20.0138	20.3303	20.4016	20.1509	20.283	20.2708	20.3655	20.5745	20.4948
sp|Q969S3|ZN622_HUMAN	S143	Zinc finger protein 622 OS=Homo sapiens GN=ZNF622 PE=1 SV=1	-0.112345	-0.25556	0.322212	0.0475853	VDKDAMNAAIQQAIKAQPSMSPKKAPPAPAKEARNVVAVGT	2	1.313	0.425	0.001157	0.99999	15	26.2943	26.0132	26.1922	26.2581	26.1547	26.269	26.1952	26.3727	26.5425	26.3746	26.4688
sp|Q96T58|MINT_HUMAN	S1005:S1006	Msx2-interacting protein OS=Homo sapiens GN=SPEN PE=1 SV=1	-0.220563	-0.112767	0.0214523	0.2595	KRRFADSNLKAEKQKPEVKKSSPEMEDARVLSKKQPDVSSR,RRFADSNLKAEKQKPEVKKSSPEMEDARVLSKKQPDVSSRE	2	1.275	0.5247	0.374139	1	1	15.8291	15.8506	15.7422	15.9954	16.1127	15.9396	16.0958	16.0482	16.0995	16.2178	16.1832
sp|P05114|HMGN1_HUMAN	S86	Non-histone chromosomal protein HMG-14 OS=Homo sapiens GN=HMGN1 PE=1 SV=3	-0.273553	-0.11328	0.0333651	0.259421	ANQETKEDLPAENGETKTEESPASDEAGEKEAKSD------	2,3,4,5	4.995	0.7195	0.011566	1	7	22.7648	22.9111	22.7231	23.1218	23.1371	22.9534	23.0961	23.1701	23.097	23.317	23.3141
sp|Q9UQ35|SRRM2_HUMAN	S1483	Serine/arginine repetitive matrix protein 2 OS=Homo sapiens GN=SRRM2 PE=1 SV=2	-0.207744	-0.113965	0.0482126	0.31073	SPGMKDIPRTPSRGRSECDSSPEPKALPQTPRPRSRSPSSP	2	2.101	0.5778	0.529649	0.5	2	20.3005	20.1908	20.2621	19.9312	20.066	20.3688	20.4417	20.566	20.0726	20.096	20.1691
sp|P30419|NMT1_HUMAN	S73	Glycylpeptide N-tetradecanoyltransferase 1 OS=Homo sapiens GN=NMT1 PE=1 SV=2	-0.192477	-0.11435	0.0344307	0.700707	GAKKKKKKQKKKKEKGSETDSAQDQPVKMNSLPAERIQEIQ	2,3	3.187	0.6713	0.254423	1	3	20.3035	20.4104	20.4359	19.8823	20.3323	20.54	20.6655	20.5217	20.1975	20.3209	20.1467
sp|Q5T1M5|FKB15_HUMAN	S1161	FK506-binding protein 15 OS=Homo sapiens GN=FKBP15 PE=1 SV=2	-0.114745	-0.230656	0.549852	0.0436555	TEAGSTVAGAALRPSHHSQRSSLSGDEEDELFKGATLKALR	2	3.51	0.5134	0.192774	1	2	20.0114	19.8871	19.7768	20.3932	20.4814	20.3036	19.9331	19.7829	20.6729	20.7305	20.6005
sp|Q5T4S7|UBR4_HUMAN	S3348	E3 ubiquitin-protein ligase UBR4 OS=Homo sapiens GN=UBR4 PE=1 SV=1	-0.310627	-0.114804	0.0299174	0.688441	CGSKVLAALAASSGSSSASSSSAPVAASSGQATTQSKSSTK	3	3.552	0.3677	1.67595	0.24876	1	15.7267	15.5367	15.5282	16.1507	16.5815	16.0398	15.8711	15.8126	16.5984	16.4517	16.3925
sp|Q9Y2H0|DLGP4_HUMAN	T714	Disks large-associated protein 4 OS=Homo sapiens GN=DLGAP4 PE=1 SV=3	-0.34034	-0.115453	0.00797165	0.455911	QVEDDWRSSVPSHSMSSRRDTDSDTQDANDSSCKSSERSLP	3	4.923	0.7912	0.254832	1	1	15.9442	15.9924	16.1196	16.3092	16.4816	16.2793	16.3894	16.4085	16.61	16.6186	16.3039
sp|O60343|TBCD4_HUMAN	S757:T766	TBC1 domain family member 4 OS=Homo sapiens GN=TBC1D4 PE=1 SV=2	-0.115496	-0.350233	0.562677	0.0481657	ASESSDGEGRKRTSSTCSNESLSVGGTSVTPRRISWRQRIF,RKRTSSTCSNESLSVGGTSVTPRRISWRQRIFLRVASPMNK	2	2.339	0.3211	0.361179	0.99601	1	17.2227	17.0968	17.5931	16.7096	16.7533	17.3206	17.3122	17.6263	17.2063	16.9169	17.1219
sp|Q0JRZ9|FCHO2_HUMAN	S510	FCH domain only protein 2 OS=Homo sapiens GN=FCHO2 PE=1 SV=2	-0.116089	-0.385157	0.544593	0.0499566	PVTSNTSPPPAAPLARAESSSSISSSASLSAANTPTVGVSR	3	3.217	0.6021	1.72198	0.24967	1	16.3746	16.0977	15.9477	16.3248	16.3702	16.3712	16.3872	16.0098	16.6488	16.6258	16.9232
sp|Q14677|EPN4_HUMAN	S227:S232	Clathrin interactor 1 OS=Homo sapiens GN=CLINT1 PE=1 SV=1	-0.116266	-0.247565	0.448101	0.0498453	KIGSTIDDTISKFRRKDREDSPERCSDSDEEKKARRGRSPK,IDDTISKFRRKDREDSPERCSDSDEEKKARRGRSPKGEFKD	3,4	2.829	0.6723	0.011395	1	14	22.223	21.8617	21.8419	22.1029	22.1298	22.0942	22.0498	22.1312	22.4807	22.3354	22.2756
sp|P06748|NPM_HUMAN	S222	Nucleophosmin OS=Homo sapiens GN=NPM1 PE=1 SV=2	-0.296699	-0.116547	0.0155335	0.269754	KNAQKSNQNGKDSKPSSTPRSKGQESFKKQEKTPKTPKGPS	3,4	1.956	0.4606	0.11227	1	3	23.0063	22.941	22.9802	22.6979	22.8099	23.2973	23.1791	23.3411	22.849	22.8974	22.8649
sp|Q9BWN1|PRR14_HUMAN	S277	Proline-rich protein 14 OS=Homo sapiens GN=PRR14 PE=1 SV=1	-0.439974	-0.116567	0.0232801	0.542982	LESFADIFLTPNKTPQPPPPSPPMKLELKIAISEAEQSGAA	3,4	2.123	0.4178	0.035577	1	2	20.3173	20.3337	20.0417	20.8077	20.5594	20.7245	20.747	20.5412	20.7466	21.011	20.6427
sp|Q8NEF9|SRFB1_HUMAN	S367	Serum response factor-binding protein 1 OS=Homo sapiens GN=SRFBP1 PE=1 SV=1	-0.117725	-0.404268	0.366029	0.0238139	SLSGSKSSRRNFKEQAPKTRSLDFPQNEPQIKNQFNKKLSG	2	1.857	0.3883	1.35382	1	1	17.544	17.8038	17.8506	16.605	16.7272	17.735	17.9403	17.8762	16.9728	17.1942	17.0442
sp|O94762|RECQ5_HUMAN	S858	ATP-dependent DNA helicase Q5 OS=Homo sapiens GN=RECQL5 PE=1 SV=2	-0.288378	-0.118133	0.0245731	0.413118	GTPEVQPTPAKDTWKGKRPRSQQENPESQPQKRPRPSAKPS	2,3	3.154	0.6449	0.385142	1	2	17.9792	18.174	18.1132	17.9618	18.1527	18.2608	18.426	18.4448	18.1963	18.2504	18.0795
sp|P49447|CY561_HUMAN	S247	Cytochrome b561 OS=Homo sapiens GN=CYB561 PE=2 SV=2	-0.193636	-0.118287	0.0499714	0.542905	PSQAEEQALSMDFKTLTEGDSPGSQ----------------	2	2.43	0.7419	0.068813	1	2	18.8377	19.0183	18.9199	19.521	19.7966	19.1418	19.1837	19.0313	19.7912	19.8613	19.6788
sp|Q8TF01|PNISR_HUMAN	S670:S672	Arginine/serine-rich protein PNISR OS=Homo sapiens GN=PNISR PE=1 SV=2	-0.645663	-0.118404	0.0390161	0.448148	SGNSHKHKGEAKEQERKKERSRSIDKDRKKKDKEREREQDK,NSHKHKGEAKEQERKKERSRSIDKDRKKKDKEREREQDKRK	3	1.105	0.2208	0.001643	1	1	18.8185	19.3143	19.1197	19.6651	19.8736	19.7397	19.7901	19.6597	19.8687	19.9577	19.8369
sp|Q14738|2A5D_HUMAN	S60	Serine/threonine-protein phosphatase 2A 56 kDa regulatory subunit delta isoform OS=Homo sapiens GN=PPP2R5D PE=1 SV=1	-0.119873	-0.140156	0.276425	0.0368216	PQPQPQPQAQSQPPSSNKRPSNSTPPPTQLSKIKYSGGPQI	3	2.166	0.5129	1.09193	0.99189	1	19.7004	19.5005	19.4729	19.0587	19.0747	19.7838	19.6813	19.5683	19.2573	19.2107	19.1525
sp|P49792|RBP2_HUMAN	S2798	E3 SUMO-protein ligase RanBP2 OS=Homo sapiens GN=RANBP2 PE=1 SV=2	-0.174131	-0.120692	0.0313892	0.359571	VYTGGTEVMVPSFCKSEEPDSITKSISSPSVSSETMDKPVD	2	1.529	0.2137	0.505504	0.99999	2	21.4223	21.5017	21.5432	21.6605	21.8285	21.6132	21.7417	21.6347	21.7557	21.9347	21.9052
sp|Q9UQ35|SRRM2_HUMAN	S1497:S1499	Serine/arginine repetitive matrix protein 2 OS=Homo sapiens GN=SRRM2 PE=1 SV=2	-0.300538	-0.121171	0.0202637	0.058127	RSECDSSPEPKALPQTPRPRSRSPSSPELNNKCLTPQRERS,ECDSSPEPKALPQTPRPRSRSPSSPELNNKCLTPQRERSGS	2,3	2.159	0.5386	0.052939	0.99723	4	20.9899	21.1379	21.0023	22.1538	22.1056	21.4657	21.2984	21.2676	22.2577	22.2744	22.2206
sp|Q9UNF1|MAGD2_HUMAN	T72	Melanoma-associated antigen D2 OS=Homo sapiens GN=MAGED2 PE=1 SV=2	-0.229817	-0.121441	0.014686	0.192552	SEDVKVSKASGVSKATEVSKTPEAREAPATQASSTTQLTDT	2,3	1.969	0.5561	0.021066	0.99833	14	26.3737	26.3804	26.4815	26.8047	26.9067	26.6184	26.6565	26.6501	26.9091	27.0181	27.0043
sp|Q9H9A7|RMI1_HUMAN	S284:S292	RecQ-mediated genome instability protein 1 OS=Homo sapiens GN=RMI1 PE=1 SV=3	-0.122135	-0.1928	0.274045	0.0198499	SSERCFTTGSSSNTIPTRQSSFEPEFVISPRPKEEPSNLSI,GSSSNTIPTRQSSFEPEFVISPRPKEEPSNLSIHVMDGELD	2,3	2.387	0.7348	0.0065	0.99721	3	22.2793	22.2331	22.1263	22.1388	22.1785	22.4741	22.3358	22.1951	22.3039	22.4215	22.3289
sp|Q659A1|NARG2_HUMAN	S326	NMDA receptor-regulated protein 2 OS=Homo sapiens GN=NARG2 PE=1 SV=2	-0.139526	-0.122462	0.198449	0.0228616	VCIQVIPVAGSKPVKVIYINSPLPQKKMTMRERNQIFHEVP	3	1.708	0.418	0.664139	0.5	1	20.1658	19.9252	19.9688	20.3165	20.3443	20.2389	20.1606	20.0789	20.4897	20.4079	20.4611
sp|Q96S66|CLCC1_HUMAN	S464	Chloride channel CLIC-like protein 1 OS=Homo sapiens GN=CLCC1 PE=1 SV=1	-0.175581	-0.12359	0.0303538	0.211206	AFDVPDAEAREHPTVVPSHKSPVLDTKPKETGGILGEGTPK	3,5	2.77	0.5834	0.216538	1	3	23.9673	23.9448	23.8658	24.0042	23.9018	24.02	24.132	24.1526	23.9957	24.1875	24.0467
sp|Q8TCU4|ALMS1_HUMAN	S2769	Alstrom syndrome protein 1 OS=Homo sapiens GN=ALMS1 PE=1 SV=3	-0.162252	-0.124001	0.0247633	0.170156	FNSHFTEEQNPPRDLKQKTSSPSSFKMHSNSQDKEVTILAE	2	1.454	0.2937	0.98526	0.98761	1	18.6703	18.6945	18.7076	18.7598	18.8458	18.9055	18.7977	18.856	18.8901	18.9511	18.9393
sp|P02452|CO1A1_HUMAN	S756	Collagen alpha-1(I) chain OS=Homo sapiens GN=COL1A1 PE=1 SV=5	-0.204967	-0.124277	0.0167788	0.434898	AGLPGPKGDRGDAGPKGADGSPGKDGVRGLTGPIGPPGPAG	2,3	1.389	0.5301	0.072788	1	2	19.1218	19.2527	19.216	19.5261	19.729	19.4552	19.4083	19.342	19.7676	19.7496	19.7383
sp|Q96EU6|RRP36_HUMAN	S73	Ribosomal RNA processing protein 36 homolog OS=Homo sapiens GN=RRP36 PE=1 SV=1	-0.188102	-0.124412	0.0400497	0.0863721	LLELQSQVGTKTYKQLVAGNSPKKQASRPPIQNACVADKHR	2,3	2.68	0.4787	0.449747	1	3	22.0997	22.1017	22.1127	22.1972	22.2119	22.3715	22.2585	22.2484	22.4042	22.3165	22.2663
sp|Q15648|MED1_HUMAN	S1049	Mediator of RNA polymerase II transcription subunit 1 OS=Homo sapiens GN=MED1 PE=1 SV=4	-0.125292	-0.375111	0.630529	0.0254439	RPFTPPTSTGGSKSPGSAGRSQTPPGVATPPIPKITIQIPK	3	2.886	0.4336	0.065548	0.5	2	19.9951	20.0381	19.69	20.8738	20.9214	20.3441	20.1163	19.6386	21.1666	21.408	21.2436
sp|P43243|MATR3_HUMAN	S766	Matrin-3 OS=Homo sapiens GN=MATR3 PE=1 SV=2	-0.421659	-0.125333	0.038203	0.545834	ESSENADDPNKDTSENADGQSDENKDDYTIPDEYRIGPYQP	3	3.562	0.7187	0.556907	1	1	18.3257	18.6114	18.3244	18.9541	18.6734	18.6427	18.9563	18.9276	18.8135	18.8553	19.1485
sp|P46100|ATRX_HUMAN	S849:S850	Transcriptional regulator ATRX OS=Homo sapiens GN=ATRX PE=1 SV=5	-0.126025	-0.209242	0.244679	0.0264288	SKIGAARTTKKRIPNTKDFDSSEDEKHSKKGMDNQGHKNLK,KIGAARTTKKRIPNTKDFDSSEDEKHSKKGMDNQGHKNLKT	2,3,4,5	3.066	0.7106	0.053113	1	14	23.9262	23.9803	23.7234	24.1657	24.1034	24.0256	24.0471	23.9352	24.3284	24.3938	24.3092
sp|Q9UHI6|DDX20_HUMAN	Y711	Probable ATP-dependent RNA helicase DDX20 OS=Homo sapiens GN=DDX20 PE=1 SV=2	-0.261894	-0.127008	0.0111537	0.123324	DDRISLEQPPNGSDTPNPEKYQESPGIQMKTRLKEGASQRA	3	2.001	0.4333	0.086105	0.5	1	19.2432	19.3592	19.2301	19.3161	19.3239	19.5219	19.6192	19.477	19.3605	19.5319	19.4488
sp|Q8TF01|PNISR_HUMAN	S405:T410	Arginine/serine-rich protein PNISR OS=Homo sapiens GN=PNISR PE=1 SV=2	-0.127894	-0.496096	0.594203	0.0241965	LGGLGGYGSGDSEDERSDRGSESSDTDDEELRHRIRQKQEA,GYGSGDSEDERSDRGSESSDTDDEELRHRIRQKQEAFWRKE	2	1.891	0.4098	0.254423	0.99236	1	13.5478	13.23	12.9051	14.6121	14.763	13.1605	13.5535	13.3526	15.3353	15.1105	15.1052
sp|P78345|RPP38_HUMAN	S235	Ribonuclease P protein subunit p38 OS=Homo sapiens GN=RPP38 PE=1 SV=2	-0.128393	-0.151271	0.00632789	0.220634	SGENLETEPLESQDRELLDTSFEDLSKPKRKLADGRQASVT	2,3,4	4.25	0.7555	0.083548	1	11	23.7116	23.6521	23.6625	23.5352	23.4152	23.7848	23.7929	23.8338	23.595	23.6513	23.6332
sp|Q86UE8|TLK2_HUMAN	S46	Serine/threonine-protein kinase tousled-like 2 OS=Homo sapiens GN=TLK2 PE=1 SV=2	-0.128738	-0.501479	0.682542	0.0293155	SKGPLNSESSNQSLCSVGSLSDKEVETPEKKQNDQRNRKRK	5	6.461	0.7386	0.954551	0.33333	1	18.9114	18.7645	18.6156	20.5621	20.4347	19.3411	18.9138	18.4228	21.2142	20.87	20.9155
sp|Q86W56|PARG_HUMAN	S137	Poly(ADP-ribose) glycohydrolase OS=Homo sapiens GN=PARG PE=1 SV=1	-0.129467	-0.142579	0.014059	0.241851	NFYQHNVEKLENVSQLSLDKSPTEKSTQYLNQHQTAAMCKW	3,4,5	5.296	0.6365	0.043586	0.99998	4	23.1944	23.1432	23.1137	23.3639	23.2387	23.2687	23.2548	23.3162	23.4074	23.4697	23.4545
sp|P23497|SP100_HUMAN	S476	Nuclear autoantigen Sp-100 OS=Homo sapiens GN=SP100 PE=1 SV=3	-0.174728	-0.13006	0.151982	0.0214815	SDLSNGEELQETCSSSLRRGSGSQPQEPENKKCSCVMCFPK	3,4	2.771	0.6144	1.16289	0.99997	2	18.9582	18.8271	19.0131	19.2635	19.291	19.0585	19.0022	19.2618	19.3766	19.4566	19.3888
sp|Q9UGU0|TCF20_HUMAN	T1762:T1764	Transcription factor 20 OS=Homo sapiens GN=TCF20 PE=1 SV=3	-0.131012	-0.148464	0.376303	0.0395235	ATEMQSKVKVRHKSASNGSKTDTEEEEEQQQQQKEQRSLAA,EMQSKVKVRHKSASNGSKTDTEEEEEQQQQQKEQRSLAAHP	3	3.387	0.3416	0.562926	0.9956	1	17.6694	17.5473	17.3236	18.1174	18.1081	17.807	17.5952	17.5312	18.2671	18.204	18.3125
sp|Q12888|TP53B_HUMAN	S724:S727	Tumor suppressor p53-binding protein 1 OS=Homo sapiens GN=TP53BP1 PE=1 SV=2	-0.397244	-0.131121	0.0100461	0.746407	QKEMPKKECSEAMEVETSVISIDSPQKLAILDQELEHKEQE,MPKKECSEAMEVETSVISIDSPQKLAILDQELEHKEQEAWE	3	3.815	0.6477	0.779633	1	1	17.6689	17.4649	17.5036	18.1347	17.5227	17.8383	18.0438	17.947	17.6931	18.054	18.1323
sp|Q14693|LPIN1_HUMAN	S294	Phosphatidate phosphatase LPIN1 OS=Homo sapiens GN=LPIN1 PE=2 SV=2	-0.131617	-0.172779	0.448826	0.0255338	LWGELPQAAKSSSPHKMKESSPLSSRKICDKSHFQAIHSES	3	2.01	0.399	0.160146	0.49999	2	20.9772	20.6703	20.8253	21.3317	21.3644	21.1809	20.9459	20.7408	21.5853	21.4655	21.5116
sp|Q9HCN4|GPN1_HUMAN	S314	GPN-loop GTPase 1 OS=Homo sapiens GN=GPN1 PE=1 SV=1	-0.131857	-0.132245	0.191006	0.0469464	RLRKDMGSVALDAGTAKDSLSPVLHPSDLILTRGTLDEEDE	2,3	3.063	0.7217	0.01804	1	8	19.3818	19.2377	19.4666	19.5561	19.6057	19.5883	19.4585	19.4348	19.6937	19.6704	19.7753
sp|O00512|BCL9_HUMAN	S11:S19	B-cell CLL/lymphoma 9 protein OS=Homo sapiens GN=BCL9 PE=1 SV=4	-0.262104	-0.132006	0.0219682	0.624993	----------MHSSNPKVRSSPSGNTQSSPKSKQEVMVRPP,--MHSSNPKVRSSPSGNTQSSPKSKQEVMVRPPTVMSPSGN	3	1.405	0.2996	0.619704	0.11111	1	16.6094	16.6726	16.6052	16.8661	17.2628	16.9414	16.79	16.9422	17.1508	17.2878	17.1507
sp|Q9H4A3|WNK1_HUMAN	S19	Serine/threonine-protein kinase WNK1 OS=Homo sapiens GN=WNK1 PE=1 SV=2	-0.132017	-0.154804	0.0227165	0.19123	--MSGGAAEKQSSTPGSLFLSPPAPAPKNGSSSDSSVGEKL	2,3,4	4.77	0.6996	0.064812	1	12	24.8171	24.8085	24.894	25.0885	25.1854	25.0086	24.9807	24.9263	25.2841	25.2966	25.2945
sp|O75962|TRIO_HUMAN	S2459	Triple functional domain protein OS=Homo sapiens GN=TRIO PE=1 SV=2	-0.132315	-0.407695	0.0977447	0.00052999	ASLGTLPLGKPRAGAASPLNSPLSSAVPSLGKEPFPPSSPL	3	3.898	0.5831	0.058579	0.99999	1	18.7705	18.9192	18.7719	19.3709	19.3406	18.9375	18.9199	19.0012	19.7381	19.7486	19.8036
sp|Q6P4F7|RHGBA_HUMAN	S719	Rho GTPase-activating protein 11A OS=Homo sapiens GN=ARHGAP11A PE=1 SV=2	-0.133249	-0.142627	0.151183	0.0392788	HEKDIHSNMPKDYLSKQEFSSDEEIKKQQSPKDKLNNKLKE	3	2.188	0.458	0.521277	0.5	1	18.685	18.7137	18.5211	19.3312	19.2789	18.8552	18.7474	18.717	19.4068	19.4864	19.4498
sp|Q86W56|PARG_HUMAN	S291	Poly(ADP-ribose) glycohydrolase OS=Homo sapiens GN=PARG PE=1 SV=1	-0.13349	-0.31589	0.00590832	0.0146073	VGTGPKNDNKLTRQESCLGNSPPFEKESEPESPMDVDNSKN	3	3.221	0.6212	0.275918	1	2	21.0931	21.1203	21.0786	21.3671	21.3374	21.2031	21.2657	21.2236	21.7148	21.5752	21.7144
sp|O43719|HTSF1_HUMAN	S600	HIV Tat-specific factor 1 OS=Homo sapiens GN=HTATSF1 PE=1 SV=1	-0.133791	-0.458056	0.499755	0.0476826	EKELHENVLDKELEENDSENSEFEDDGSEKVLDEEGSEREF	4	4.843	0.6828	1.90454	0.99992	1	16.8956	16.7552	16.4565	17.3257	17.1421	17.044	16.6095	16.8552	17.762	17.7819	17.5319
sp|Q96JM7|LMBL3_HUMAN	S622	Lethal(3)malignant brain tumor-like protein 3 OS=Homo sapiens GN=L3MBTL3 PE=1 SV=2	-0.133809	-0.24257	0.638219	0.0343558	GEMPPASPSFPRNKRTDANESSSSPEIRDQHADDVKEDFEE	2	1.78	0.4045	0.568602	0.33333	1	17.2991	16.6631	16.5665	17.2166	17.2919	17.1928	16.815	16.9223	17.5447	17.4531	17.4926
sp|Q27J81|INF2_HUMAN	S1202	Inverted formin-2 OS=Homo sapiens GN=INF2 PE=1 SV=2	-0.134168	-0.407583	0.57179	0.0239721	ESALDTSLDKSFSEDAVTDSSGSGTLPRARGRASKGTGKRR	2	2.355	0.7558	0.01443	0.99316	2	20.0681	19.5503	19.5642	20.1552	20.0329	20.1311	19.7222	19.7318	20.5995	20.505	20.4004
sp|P43243|MATR3_HUMAN	S620	Matrin-3 OS=Homo sapiens GN=MATR3 PE=1 SV=2	-0.159084	-0.134332	0.0233349	0.0428326	DGKESPSDKKSKTDGSQKTESSTEGKEQEEKSGEDGEKDTK	3,4	2.768	0.6604	0.161451	0.97458	6	21.6266	21.58	21.6463	22.0459	21.9979	21.8434	21.7525	21.7343	22.1802	22.167	22.1216
sp|P45973|CBX5_HUMAN	S110	Chromobox protein homolog 5 OS=Homo sapiens GN=CBX5 PE=1 SV=1	-0.294875	-0.134404	0.0160674	0.334591	RKSNFSNSADDIKSKKKREQSNDIARGFERGLEPEKIIGAT	2	1.184	0.3843	0.237809	1	2	18.4787	18.3943	18.4304	18.6793	18.853	18.8327	18.673	18.6822	18.8505	19.0262	18.8251
sp|Q86VM9|ZCH18_HUMAN	S110	Zinc finger CCCH domain-containing protein 18 OS=Homo sapiens GN=ZC3H18 PE=1 SV=2	-0.134414	-0.25666	0.147911	0.0423477	RGPTSSPCEEEGDEGEEDRTSDLRDEASSVTRELDEHELDY	3,4	3.345	0.7238	0.08185	0.9962	3	19.5249	19.4326	19.3349	20.8199	20.7703	19.6429	19.5841	19.4687	21.0668	21.0481	21.0403
sp|Q9UQ35|SRRM2_HUMAN	S783	Serine/arginine repetitive matrix protein 2 OS=Homo sapiens GN=SRRM2 PE=1 SV=2	-0.220111	-0.134886	0.0696557	0.0357286	SSPRSKAKSRLSLRRSLSGSSPCPKQKSQTPPRRSRSGSSQ	2,3	2.609	0.5966	0.045822	0.9983	6	22.8747	22.8076	22.8499	23.1393	23.0916	23.0094	22.9871	23.196	23.1982	23.2679	23.2849
sp|Q99700|ATX2_HUMAN	T741:S743	Ataxin-2 OS=Homo sapiens GN=ATXN2 PE=1 SV=2	-0.134927	-0.190565	0.0990776	0.00559143	AMPIPAASPTPASPASNRAVTPSSEAKDSRLQDQRQNSPAG,PIPAASPTPASPASNRAVTPSSEAKDSRLQDQRQNSPAGNK	2	1.832	0.4476	0.286396	0.99075	1	18.1976	18.1705	18.2652	18.3364	18.338	18.392	18.2447	18.4014	18.5128	18.5566	18.5138
sp|P08651|NFIC_HUMAN	S277	Nuclear factor 1 C-type OS=Homo sapiens GN=NFIC PE=1 SV=2	-0.240824	-0.134949	0.0282176	0.440425	AYDLNPASTGLRRTLPSTSSSGSKRHKSGSMEEDVDTSPGG	2,3	1.309	0.3682	0.09186	0.49903	2	21.3068	21.3497	21.3255	20.9545	21.1865	21.4757	21.6191	21.6097	21.0484	21.2864	21.2816
sp|Q14839|CHD4_HUMAN	S1349	Chromodomain-helicase-DNA-binding protein 4 OS=Homo sapiens GN=CHD4 PE=1 SV=2	-0.135136	-0.206211	0.408616	0.0498154	LARNLGKGKRIRKQVNYNDGSQEDRDWQDDQSDNQSDYSVA	2,3	1.65	0.6201	0.060555	1	3	20.1831	19.867	19.7472	20.0151	19.9337	20.1213	20.0504	20.0309	20.2687	20.1743	20.0988
sp|P54259|ATN1_HUMAN	S118	Atrophin-1 OS=Homo sapiens GN=ATN1 PE=1 SV=3	-0.136206	-0.262365	0.047891	0.235364	RPQSPSDLDSLDGRSLNDDGSSDPRDIDQDNRSTSPSIYSP	2	1.424	0.4684	0.018605	0.5	1	17.2174	17.2841	17.188	17.9308	18.1787	17.4218	17.3813	17.2951	18.4322	18.4333	18.0858
sp|Q96TA1|NIBL1_HUMAN	S691:S696	Niban-like protein 1 OS=Homo sapiens GN=FAM129B PE=1 SV=3	-0.160072	-0.136366	0.0243891	0.166089	PLLNGAPAGESPQPKAAPEASSPPASPLQHLLPGKAVDLGP,APAGESPQPKAAPEASSPPASPLQHLLPGKAVDLGPPKPSD	3,4	2.366	0.4989	0.287521	0.99104	3	20.1506	20.0948	20.163	19.9924	20.0927	20.299	20.3548	20.2348	20.1526	20.2366	20.1477
sp|Q6KC79|NIPBL_HUMAN	S274	Nipped-B-like protein OS=Homo sapiens GN=NIPBL PE=1 SV=2	-0.136377	-0.291101	0.547768	0.0483507	LSSDDGDSSTMRNAASFPLRSPQPVCSPAGSEGTPKGSRPP	3,4	4.122	0.7397	0.292093	1	2	18.5413	18.5698	18.4004	19.1027	19.2107	18.781	18.8711	18.2686	19.5858	19.4148	19.3428
sp|O75534|CSDE1_HUMAN	T431	Cold shock domain-containing protein E1 OS=Homo sapiens GN=CSDE1 PE=1 SV=2	-0.284253	-0.136605	0.0124443	0.274355	KKLPKGTVSFHSHSDHRFLGTVEKEATFSNPKTTSPNKGKE	2	1.422	0.2053	0.289381	1	1	18.6373	18.7027	18.5408	18.8388	18.9325	18.9262	18.9446	18.8628	18.938	19.2011	18.9277
sp|Q13442|HAP28_HUMAN	T168	28 kDa heat- and acid-stable phosphoprotein OS=Homo sapiens GN=PDAP1 PE=1 SV=1	-0.251028	-0.138003	0.000961028	0.490606	KQREEAARKKEEERKAKDDATLSGKRMQSLSLNK-------	3	1.488	0.4429	0.63366	0.99778	1	20.7707	20.7765	20.801	20.0544	20.3294	21.0444	20.9997	21.0571	20.4084	20.4088	20.1724
sp|Q9UIF9|BAZ2A_HUMAN	S509	Bromodomain adjacent to zinc finger domain protein 2A OS=Homo sapiens GN=BAZ2A PE=1 SV=4	-0.139217	-0.350265	0.488005	0.0442225	SVTSPKASPVTSPAAAFPTASPANKDVSSFLETTADVEEIT	2,3	5.165	0.7555	0.256378	1	2	19.3293	18.9145	18.7843	20.5275	20.4672	19.0815	19.171	19.1931	21.0188	20.7766	20.7473
sp|Q9UKB1|FBW1B_HUMAN	S65	F-box/WD repeat-containing protein 11 OS=Homo sapiens GN=FBXW11 PE=1 SV=1	-0.173651	-0.139531	0.0278011	0.153849	VRCLQISNGTSSVIVSRKRPSEGNYQKEKDLCIKYFDQWSE	3,4	2.878	0.5485	0.178625	1	5	22.5524	22.512	22.6191	22.9608	22.8758	22.658	22.787	22.7595	23.0262	23.0732	23.0741
sp|Q5TAX3|TUT4_HUMAN	S155	Terminal uridylyltransferase 4 OS=Homo sapiens GN=ZCCHC11 PE=1 SV=3	-0.220571	-0.139852	0.0490968	0.339178	PNSVKAEKASSYQMKSEKVPSSPAEAEKGPSLLLKDMRQKT	2	1.938	0.5743	0.886044	0.5	1	17.2216	17.0552	17.0685	17.0279	17.1608	17.3515	17.3399	17.3156	17.295	17.3755	17.0322
sp|Q96RG2|PASK_HUMAN	S1273	PAS domain-containing serine/threonine-protein kinase OS=Homo sapiens GN=PASK PE=1 SV=3	-0.186628	-0.14079	0.0248205	0.037651	QPVNLADYTWEEVFRVNKPESGVLSAASLEMGNRSLSDVAQ	3	1.575	0.2762	0.757821	1	1	18.4461	18.4597	18.3505	18.5023	18.5288	18.6828	18.5838	18.5496	18.7203	18.6372	18.6116
sp|Q86VM9|ZCH18_HUMAN	T93	Zinc finger CCCH domain-containing protein 18 OS=Homo sapiens GN=ZC3H18 PE=1 SV=2	-0.140986	-0.363517	0.417069	0.0449918	ASEPKSQDQDSEVNELSRGPTSSPCEEEGDEGEEDRTSDLR	3	2.945	0.7433	1.03573	0.49895	1	16.1909	16.3147	15.9824	17.1386	17.0167	16.097	16.2977	16.5162	17.3643	17.473	17.4864
sp|Q9UHF7|TRPS1_HUMAN	S1066	Zinc finger transcription factor Trps1 OS=Homo sapiens GN=TRPS1 PE=1 SV=2	-0.257006	-0.141612	0.0413978	0.254994	TGDPGNSSSVSEGKGSSERGSPIEKYMRPAKHPNYSPPGSP	2	1.539	0.2775	0.76349	0.49914	1	18.963	18.8119	18.741	19.046	19.111	19.0873	19.1953	19.0042	19.2651	19.3491	19.0461
sp|O14578|CTRO_HUMAN	S1432	Citron Rho-interacting kinase OS=Homo sapiens GN=CIT PE=1 SV=2	-0.141656	-0.14517	0.292387	0.0416289	GLPAEYATHFTEAFCRDKMNSPGLQTKEPSSSLHLEGWMKV	2,3	2.819	0.6258	0.057131	1	7	23.1691	22.8401	22.9168	22.874	22.8572	23.2111	23.0792	23.0606	23.0686	23.01	22.9537
sp|Q969J3|L12R1_HUMAN	S71:S75	Loss of heterozygosity 12 chromosomal region 1 protein OS=Homo sapiens GN=LOH12CR1 PE=1 SV=1	-0.271785	-0.142811	0.00827722	0.443019	PDVIKLQEIPTFQPLLKGLLSGQTSPTNAKLEKLDSQQVLQ,KLQEIPTFQPLLKGLLSGQTSPTNAKLEKLDSQQVLQLCLR	2	1.815	0.3824	0.121368	0.49896	1	18.4992	18.413	18.4725	17.9859	18.2349	18.6927	18.6919	18.8155	18.1127	18.3817	18.2653
sp|Q14C86|GAPD1_HUMAN	S791	GTPase-activating protein and VPS9 domain-containing protein 1 OS=Homo sapiens GN=GAPVD1 PE=1 SV=2	-0.144572	-0.378068	0.571036	0.010755	ISATSEDIPNKIEDLRSECSSDFGGKDSVTSPDMDEITHGA	2	2.031	0.6494	1.3001	0.5	1	18.9578	18.5158	18.2238	18.604	18.6241	18.8013	18.638	18.6918	19.081	18.9542	18.9412
sp|P35658|NU214_HUMAN	T670:S678	Nuclear pore complex protein Nup214 OS=Homo sapiens GN=NUP214 PE=1 SV=2	-0.156336	-0.144879	0.128799	0.04765	RSAQGSSSPVPSMVQKSPRITPPAAKPGSPQAKSLQPAVAE,PVPSMVQKSPRITPPAAKPGSPQAKSLQPAVAEKQGHQWKD	2,3,4	2.819	0.6227	0.046322	1	13	24.9652	25.0803	24.9453	25.392	25.3419	25.0223	25.2323	25.2052	25.4387	25.5571	25.5398
sp|Q96JH7|VCIP1_HUMAN	S757:T761	Deubiquitinating protein VCIP135 OS=Homo sapiens GN=VCPIP1 PE=1 SV=2	-0.5176	-0.144926	0.0492673	0.456979	QEQKGQPRTVSPSTIRDGPSSAPATPTKAPYSPTTSKEKKI,GQPRTVSPSTIRDGPSSAPATPTKAPYSPTTSKEKKIRITT	2	1.716	0.4796	0.686038	0.98341	1	17.3582	17.4799	17.1838	16.5733	16.8374	17.577	17.9358	18.0619	16.8723	16.9421	16.7365
sp|Q9UI08|EVL_HUMAN	S306	Ena/VASP-like protein OS=Homo sapiens GN=EVL PE=1 SV=2	-0.352246	-0.14596	0.0479843	0.397659	DKPAEKKEDESQMEDPSTSPSPGTRAASQPPNSSEAGRKPW	3	2.146	0.6295	0.012681	0.97995	1	16.0038	16.0534	15.7988	16.3155	16.2414	16.4538	16.1272	16.3318	16.6466	16.4493	16.1773
sp|P41250|SYG_HUMAN	S53	Glycine--tRNA ligase OS=Homo sapiens GN=GARS PE=1 SV=3	-0.146505	-0.177784	0.342003	0.0182352	RRSLSAASCPPISLPAAASRSSMDGAGAEEVLAPLRLAVRQ	2	1.746	0.5521	2.09522	0.5	1	17.9093	17.9689	17.8697	17.7809	17.7669	18.0805	18.2584	17.8485	17.9885	17.9687	17.8979
sp|Q07960|RHG01_HUMAN	S47:S51	Rho GTPase-activating protein 1 OS=Homo sapiens GN=ARHGAP1 PE=1 SV=1	-0.17508	-0.147095	0.0186114	0.2279	SIDEKNWPSDEMPDFPKSDDSKSSSPELVTHLKWDDPYYDI,KNWPSDEMPDFPKSDDSKSSSPELVTHLKWDDPYYDIARHQ	3,4	3.675	0.3106	0.221311	0.33208	3	22.4508	22.4213	22.3433	22.331	22.1926	22.5412	22.5544	22.6449	22.2976	22.4312	22.4977
sp|Q15555|MARE2_HUMAN	S209:S222	Microtubule-associated protein RP/EB family member 2 OS=Homo sapiens GN=MAPRE2 PE=1 SV=1	-0.212248	-0.147155	0.0177944	0.14434	FNLPKKSHHANSPTAGAAKSSPAAKPGSTPSRPSSAKRASS,TAGAAKSSPAAKPGSTPSRPSSAKRASSSGSASKSDKDLET	4	1.323	0.2011	0.372759	0.24775	1	20.3388	20.2372	20.2648	21.349	21.2513	20.4967	20.418	20.5628	21.4612	21.4871	21.3937
sp|P11388|TOP2A_HUMAN	S1377	DNA topoisomerase 2-alpha OS=Homo sapiens GN=TOP2A PE=1 SV=3	-0.147741	-0.322645	0.615516	0.0332876	KTKTSPKLSNKELKPQKSVVSDLEADDVKGSVPLSSSPPAT	2,3	3.565	0.5448	0.020596	1	5	24.8606	24.4282	24.0527	24.6381	24.6374	24.8074	24.606	24.3714	25.0623	24.9657	24.8533
sp|Q9HCD6|TANC2_HUMAN	T1976	Protein TANC2 OS=Homo sapiens GN=TANC2 PE=1 SV=3	-0.147755	-0.468429	0.205588	0.011492	AQAYQDNLYRQLSRDSRQGQTSPIKPKRPFVESNV------	3	1.219	0.4881	0.653881	0.5	1	22.677	22.5924	22.6871	22.5429	22.6425	22.8622	22.6376	22.9	23.0857	23.1645	22.9332
sp|P35658|NU214_HUMAN	S430	Nuclear pore complex protein Nup214 OS=Homo sapiens GN=NUP214 PE=1 SV=2	-0.148248	-0.301453	0.435547	0.0176492	VKSLIKTPERLSLEGERQPKSPGSTPTTPTSSQAPQKLDAS	3	3.708	0.6038	0.205592	0.99366	1	19.0601	18.8085	18.5705	19.2601	19.336	18.9321	19.1314	18.8204	19.5945	19.6895	19.5145
sp|Q6PD62|CTR9_HUMAN	S1081:S1085	RNA polymerase-associated protein CTR9 homolog OS=Homo sapiens GN=CTR9 PE=1 SV=1	-0.374753	-0.149377	0.0068141	0.0793598	ENQNKSGSEAGSPRRPRRQRSDQDSDSDQPSRKRRPSGSEQ,KSGSEAGSPRRPRRQRSDQDSDSDQPSRKRRPSGSEQSDNE	3,4	1.47	0.426	0.227249	0.99995	2	16.5439	16.7319	16.6226	17.0818	17.1031	17.0751	16.9186	17.0289	17.1483	17.2929	17.2842
sp|Q7Z5J4|RAI1_HUMAN	S1492	Retinoic acid-induced protein 1 OS=Homo sapiens GN=RAI1 PE=1 SV=2	-0.223926	-0.149522	0.0442985	0.226462	ALLLTPRDRASGTQGASEDNSGGGGKKPKMEELGLASQPPE	4	2.598	0.6254	0.085747	1	2	19.9016	19.9049	20.0616	20.5581	20.6971	20.2401	20.0674	20.2324	20.8121	20.822	20.6972
sp|Q14839|CHD4_HUMAN	T1545	Chromodomain-helicase-DNA-binding protein 4 OS=Homo sapiens GN=CHD4 PE=1 SV=2	-0.219495	-0.149775	0.0434478	0.204587	EENKKMSQPGSPSPKTPTPSTPGDTQPNTPAPVPPAEDGIK	3,4	4.107	0.7505	0.10481	0.99997	5	21.5244	21.4465	21.3242	21.9146	21.7826	21.5702	21.7203	21.6632	21.9013	22.0628	22.0309
sp|Q6AI39|GSC1L_HUMAN	S934	GLTSCR1-like protein OS=Homo sapiens GN=GLTSCR1L PE=2 SV=2	-0.173906	-0.149965	0.0894644	0.0157565	YQSTSEEKASRREPLKASQCSPGPEGHRKTSSRSDHGTESK	2,3	2.105	0.5829	0.60777	0.99997	3	18.1668	17.9889	18.1706	18.2048	18.2263	18.2185	18.2528	18.3767	18.3974	18.3171	18.3821
sp|P23443|KS6B1_HUMAN	S503	Ribosomal protein S6 kinase beta-1 OS=Homo sapiens GN=RPS6KB1 PE=1 SV=2	-0.2926	-0.150035	0.0460678	0.0710691	QMDVTMSGEASAPLPIRQPNSGPYKKQAFPMISKRPEHLRM	2	1.289	0.3638	0.588901	1	2	20.0834	19.98	20.0709	19.4452	19.3944	20.2391	20.2847	20.4883	19.4859	19.6481	19.5755
sp|Q9UPZ3|HPS5_HUMAN	S602	Hermansky-Pudlak syndrome 5 protein OS=Homo sapiens GN=HPS5 PE=1 SV=2	-0.150064	-0.311553	0.26843	0.0248459	DVSSDTCPKEEDTEEEKEVTSPPPEEDRFQELKVATAEAMT	3,4	2.94	0.6184	0.263718	0.5	2	19.981	20.1627	19.8174	19.9733	19.9699	20.0861	20.1592	20.1659	20.2018	20.3747	20.273
sp|Q13428|TCOF_HUMAN	S1350	Treacle protein OS=Homo sapiens GN=TCOF1 PE=1 SV=3	-0.150099	-0.186525	0.147277	0.0297245	VVDTTKESSRKGWESRKRKLSGDQPAARTPRSKKKKKLGAG	2,3,4	2.674	0.5338	0.042622	1	22	27.5913	27.4287	27.3672	27.8881	27.9171	27.6355	27.5805	27.6215	28.0233	28.1573	28.0868
sp|Q96GX5|GWL_HUMAN	T519	Serine/threonine-protein kinase greatwall OS=Homo sapiens GN=MASTL PE=1 SV=1	-0.202142	-0.150173	0.0410498	0.00798916	QQNDCANKENIVNSFTDKQQTPEKLPIPMIAKNLMCELDED	3,4,5	4.975	0.7309	0.04725	1	8	23.4321	23.2991	23.319	23.5878	23.5715	23.6436	23.5498	23.4632	23.7601	23.7339	23.6955
sp|Q86WB0|NIPA_HUMAN	T52:S62	Nuclear-interacting partner of ALK OS=Homo sapiens GN=ZC3HC1 PE=1 SV=1	-0.15061	-0.30754	0.268881	0.0430989	IRQLIDEGIAPEEGGVDAKDTSATSQSVNGSPQAEQPSLES,PEEGGVDAKDTSATSQSVNGSPQAEQPSLESTSKEAFFSRV	3	5.189	0.2268	0.047749	0.33333	1	16.5496	16.4223	16.2361	16.7308	16.6489	16.6832	16.4316	16.5449	16.8606	17.0021	17.1293
sp|Q9Y4F1|FARP1_HUMAN	S894	FERM, RhoGEF and pleckstrin domain-containing protein 1 OS=Homo sapiens GN=FARP1 PE=1 SV=1	-0.339935	-0.151058	0.0375139	0.142733	PDNKSPDEATAADQESEDDLSASRTSLERQAPHRGNTMVHV	3	1.696	0.5625	0.282132	0.25	1	17.0607	16.9362	16.7708	17.1425	17.2318	17.2242	17.3458	17.2175	17.3172	17.3227	17.3748
sp|Q9C0C9|UBE2O_HUMAN	S411	Ubiquitin-conjugating enzyme E2 O OS=Homo sapiens GN=UBE2O PE=1 SV=3	-0.151739	-0.574771	0.448878	0.0345289	KKQVVRIMSCSPDTQCSRDHSMEDPDKKGESKTKSEAESAS	3,4,5	1.62	0.5584	0.197154	1	5	21.0556	20.522	20.8912	21.5355	21.5007	21.1135	20.9055	20.9049	21.9823	21.9758	22.3205
sp|Q8N3F8|MILK1_HUMAN	S640	MICAL-like protein 1 OS=Homo sapiens GN=MICALL1 PE=1 SV=2	-0.152153	-0.422542	0.101759	0.037536	SSPQLQVKSSCKENPFNRKPSPAASPATKKATKGSKPVRPP	3	2.098	0.2941	0.406895	1	1	20.917	20.9585	21.0277	21.4675	21.3134	21.0047	21.1881	21.1669	21.8068	21.6783	21.9539
sp|Q12996|CSTF3_HUMAN	S691	Cleavage stimulation factor subunit 3 OS=Homo sapiens GN=CSTF3 PE=1 SV=1	-0.178568	-0.152203	0.0387895	0.158988	NGPVESNAVLTKAVKRPNEDSDEDEEKGAVVPPVHDIYRAR	2,3,4,5	4.57	0.6817	0.004122	1	25	25.2286	25.1221	25.2574	25.4412	25.3281	25.3085	25.3807	25.4546	25.4571	25.5715	25.582
sp|Q8NAF0|ZN579_HUMAN	S483	Zinc finger protein 579 OS=Homo sapiens GN=ZNF579 PE=1 SV=2	-0.152216	-0.386595	0.426336	0.0212873	HRAELERAAALQALQAQAPTSPPPPPPPLKAEQEEEGLPLP	3,4	5.246	0.7945	0.344119	1	4	18.9176	18.713	18.3943	18.4272	18.4071	18.7803	18.9224	18.7788	18.7783	18.9189	18.714
sp|Q9NQW6|ANLN_HUMAN	S639	Actin-binding protein anillin OS=Homo sapiens GN=ANLN PE=1 SV=2	-0.152456	-0.256167	0.146371	0.0155752	VVSPESLVSTPRLELKDTSRSDESPKPGKFQRTRVPRAESG	3	2.323	0.6289	0.902009	0.99604	1	17.1522	17.2219	17.1447	18.7601	18.7635	17.4324	17.347	17.1967	18.9621	19.0749	19.0169
sp|Q8NAV1|PR38A_HUMAN	S193:S194	Pre-mRNA-splicing factor 38A OS=Homo sapiens GN=PRPF38A PE=1 SV=1	-0.22568	-0.1534	0.0323479	0.10548	EAEQLEPRVSALEEDMDDVESSEEEEEEDEKLERVPSPDHR,AEQLEPRVSALEEDMDDVESSEEEEEEDEKLERVPSPDHRR	3,4	5.151	0.7887	0.07953	1	12	21.1021	21.1428	20.9655	20.9335	21.0189	21.3063	21.3417	21.2394	21.0625	21.2281	21.0982
sp|Q14978|NOLC1_HUMAN	S508	Nucleolar and coiled-body phosphoprotein 1 OS=Homo sapiens GN=NOLC1 PE=1 SV=2	-0.195737	-0.154618	0.0821592	0.0272269	SAVKKKPQKVAGGAAPSKPASAKKGKAESSNSSSSDDSSEE	2,3,4	2.339	0.6226	0.019392	1	27	28.0436	27.938	28.0649	28.1799	28.1413	28.1823	28.1111	28.3402	28.3394	28.3029	28.3032
sp|Q9NTI5|PDS5B_HUMAN	T1381:S1383	Sister chromatid cohesion protein PDS5 homolog B OS=Homo sapiens GN=PDS5B PE=1 SV=1	-0.15483	-0.175801	0.0257361	0.0561294	SSAIESTQSTPQKGRGRPSKTPSPSQPKKNVRVGRSKQAAT,AIESTQSTPQKGRGRPSKTPSPSQPKKNVRVGRSKQAATKE	3,4	1.564	0.5713	0.106415	0.99999	6	23.4037	23.4138	23.5086	23.7182	23.7924	23.5675	23.5947	23.6285	23.8889	23.9872	23.9174
sp|Q9H1E3|NUCKS_HUMAN	T220:S229	Nuclear ubiquitous casein and cyclin-dependent kinase substrate 1 OS=Homo sapiens GN=NUCKS1 PE=1 SV=1	-0.155436	-0.386165	0.428473	0.0483659	EKTPSPKEEDEEPESPPEKKTSTSPPPEKSGDEGSEDEAPS,DEEPESPPEKKTSTSPPPEKSGDEGSEDEAPSGED------	3	2.545	0.2821	0.179672	0.2482	1	15.8618	15.4091	15.3967	16.7215	16.8146	15.8154	15.7425	15.5761	17.2538	16.9507	17.2582
sp|Q5JTV8|TOIP1_HUMAN	S239:S242	Torsin-1A-interacting protein 1 OS=Homo sapiens GN=TOR1AIP1 PE=1 SV=2	-0.416175	-0.156873	0.0129393	0.112505	ETEEDDQDSSHSSVTTVKARSRDSDESGDKTTRSSSQYIES,EDDQDSSHSSVTTVKARSRDSDESGDKTTRSSSQYIESFWQ	3	1.585	0.5767	0.279846	1	1	14.7541	14.9231	14.9126	15.6933	15.6085	15.268	15.1571	15.4132	15.7807	15.7909	15.8517
sp|Q13439|GOGA4_HUMAN	S1291	Golgin subfamily A member 4 OS=Homo sapiens GN=GOLGA4 PE=1 SV=1	-0.617272	-0.157328	0.015873	0.559019	VSELEAQLRQLTEEQNTLNISFQQATHQLEEKENQIKSMKA	3	1.809	0.4981	0.562065	0.99975	1	16.9333	17.2812	17.2839	17.8035	17.4274	17.6012	17.837	17.9121	17.6378	18.0088	17.6719
sp|Q96JM3|CHAP1_HUMAN	S603	Chromosome alignment-maintaining phosphoprotein 1 OS=Homo sapiens GN=CHAMP1 PE=1 SV=2	-0.276054	-0.157607	0.00182334	0.0287273	QIDAIDDQKCDILVQEELLASPKKLLEDTLFPSSKKLKKDN	2,3,4	4.264	0.7199	0.020723	1	11	22.2475	22.2884	22.1932	22.3802	22.3289	22.4772	22.5633	22.5168	22.4777	22.5606	22.4981
sp|Q76L83|ASXL2_HUMAN	S562	Putative Polycomb group protein ASXL2 OS=Homo sapiens GN=ASXL2 PE=1 SV=1	-0.158021	-0.181033	0.141458	0.0280022	AGAGPQETNMKEPLATLVDQSPESLKRKSSLTQEEAPVSWE	3	4.061	0.6658	0.865645	1	2	20.9735	20.9598	20.7571	20.8894	20.8332	21.0062	21.0829	21.0753	20.9802	21.0464	21.1005
sp|Q92619|HMHA1_HUMAN	S578:S592	Minor histocompatibility protein HA-1 OS=Homo sapiens GN=HMHA1 PE=1 SV=2	-0.15803	-0.177241	0.131804	0.00421056	DFEPHVSANAWSPVMRARKSSFNVSDVARPEAAGSPPEEGG,MRARKSSFNVSDVARPEAAGSPPEEGGCTEGTPAKDHRAGR	4	3.964	0.4816	0.821538	0.49998	1	18.7024	18.4884	18.509	18.6432	18.625	18.7754	18.6667	18.7317	18.799	18.8156	18.8195
sp|Q96RL1|UIMC1_HUMAN	S677	BRCA1-A complex subunit RAP80 OS=Homo sapiens GN=UIMC1 PE=1 SV=2	-0.244449	-0.158601	0.022553	0.0365426	EEAGCSREMQSSFTRRDLNESPVKSFVSISEATDCLVDFKK	2,3	1.695	0.3637	0.040021	1	5	23.2023	23.136	23.0456	23.0866	23.066	23.376	23.3425	23.3988	23.2008	23.3045	23.1994
sp|Q13435|SF3B2_HUMAN	S303	Splicing factor 3B subunit 2 OS=Homo sapiens GN=SF3B2 PE=1 SV=2	-0.159194	-0.262827	0.479304	0.018036	RQEEMNSQQEEEEMETDARSSLGQSASETEEDTVSVSKKEK	3	2.994	0.5985	0.377293	0.49999	3	19.1708	18.6229	18.6891	19.5072	19.5301	18.8999	18.8757	19.1847	19.8361	19.8074	19.7009
sp|Q6P1N0|C2D1A_HUMAN	S455	Coiled-coil and C2 domain-containing protein 1A OS=Homo sapiens GN=CC2D1A PE=1 SV=1	-0.169254	-0.15972	0.0216036	0.295414	LANQDEGPEDEEDEVPKKQNSPVAPTAQPKAPPSRTPQSGS	2,3,4	2.601	0.6404	0.016585	1	3	22.6127	22.6348	22.7118	22.9633	23.1367	22.8896	22.8028	22.7748	23.2475	23.2271	23.1546
sp|Q8NI27|THOC2_HUMAN	T1285:T1289	THO complex subunit 2 OS=Homo sapiens GN=THOC2 PE=1 SV=2	-0.230566	-0.161256	0.0232435	0.218824	AVKENDKEKGKEKEKEKKEKTPATTPEARVLGKDGKEKPKE,NDKEKGKEKEKEKKEKTPATTPEARVLGKDGKEKPKEERPN	2,3,4	1.855	0.642	0.080478	0.99671	8	22.3973	22.5579	22.5091	22.6211	22.7642	22.6327	22.7578	22.7656	22.7508	22.9887	22.8222
sp|P83916|CBX1_HUMAN	S89	Chromobox protein homolog 1 OS=Homo sapiens GN=CBX1 PE=1 SV=1	-0.316907	-0.161518	0.0480265	0.215721	QSQKTAHETDKSEGGKRKADSDSEDKGEESKPKKKKEESEK	3,4,5	2.843	0.6817	0.00511	1	24	23.8901	24.1142	24.1135	25.0406	24.9301	24.3324	24.367	24.3691	25.0154	25.3111	25.114
sp|P10398|ARAF_HUMAN	S259	Serine/threonine-protein kinase A-Raf OS=Homo sapiens GN=ARAF PE=1 SV=2	-0.16167	-0.204882	0.0440703	0.206004	FSTDAAGSRGGSDGTPRGSPSPASVSSGRKSPHSKSPAEQR	2	1.538	0.6006	0.107766	0.99998	2	18.6982	18.5489	18.6076	18.6269	18.7695	18.7304	18.8144	18.7949	18.9219	18.9041	18.8833
[truncated: 25,492 more rows]

## Sheet: regulated
reference	phosphorylation site	description	log2 ratio LxxIxE-AxxAxA 15min	log2 ratio LxxIxE-AxxAxA 5min	pvalue LxxIxE-AxxAxA 5min	pvalue LxxIxE-AxxAxA 15min	amino acid sequences surrounding phosphoryaltion site	peptide charge state	maximum xcorr parameter	maximum dcn parameter	minimum part per million parameter	phosphorylation site localization probability	total peptides (TP)	log2 TMT intensity [5min, LxxIxE_1]	log2 TMT intensity [5min, LxxIxE_2]	log2 TMT intensity [5min, LxxIxE_3]	log2 TMT intensity [15min, LxxIxE_1	log2 TMT intensity [15min, LxxIxE_2]	log2 TMT intensity [5min, AxxAxA_1]	log2 TMT intensity [5min, AxxAxA_2]	log2 TMT intensity [5min, AxxAxA_3]	log2 TMT intensity [15min, AxxAxA_1]	log2 TMT intensity [15min, AxxAxA_2]	log2 TMT intensity [15min, AxxAxA_3]
[truncated: 66 more rows]
