# Supplementary material for: Mechanisms of site‐specific dephosphorylation and kinase opposition imposed by PP2A regulatory subunits
Source: EMBO J. 2020 May 13;39(13):e103695. doi: 10.15252/embj.2019103695 (PMC7327492; doi:10.15252/embj.2019103695)
Supplement: Supplementary file 8 — Table EV7 [file EMBJ-39-e103695-s008.xlsx]

## Sheet: Legend
Table EV7.
Label-free proteomic characterization of ADAM17 wt and I761A phosphorylation.

## Sheet: description
Column description
column A	protein name
column B	phosphorylation site
column C	protein description
column D	ratio I761A/WT
column E	p-value
column F	charge state
column G	maximum xcorr parameter for protein identification
column H	maximum dcn parameter for protein identification
column I	minimum part per million parameter for protein identification
column J	phosphorylation site localization probability
column K	total peptide (TP) [I761A_1]
column L	total peptide (TP) [I761A_2]
column M	total peptide (TP) [I761A_3]
column N	total peptide (TP) [WT_1]
column O	total peptide (TP) [WT_2]
column P	total peptide (TP) [WT_3]
column Q	area_I761A_1
column R	area_I761A_2
column S	area_I761A_3
column T	area_WT_1
column U	area_WT_2
column V	area_WT_3

## Sheet: ADAM17
reference	phosphorylation site	description	ratio I761A/WT	p-value WT_I761A	charge state	maximum xcorr parameter	maximum dcn parameter	minimum part per million parameter	phosphorylation site localization probability	tp[I761A_1]	tp[I761A_2]	tp[I761A_3]	tp[WT_1]	tp[WT_2]	tp[WT_3]	area_I761A_1	area_I761A_2	area_I761A_3	area_WT_1	area_WT_2	area_WT_3
sp|Q9Z0F8|ADA17_MOUSE	S811	Disintegrin and metalloproteinase domain-containing protein 17 OS=Mus musculus OX=10090 GN=Adam17 PE=1 SV=3	6.8481	0.00416081	2	1.389	0.9114	3.34472	1	0	1	1	0	0	0	6.57832e+06	8.48152e+06	7014508	1.29978e+06	665907	1.25774e+06
sp|Q9Z0F8|ADA17_MOUSE	T735	Disintegrin and metalloproteinase domain-containing protein 17 OS=Mus musculus OX=10090 GN=Adam17 PE=1 SV=3	1.76733	0.0139118	2,3	2.285	0.9858	3.10721	1	0	0	2	0	0	0	6.84309e+06	6.82021e+06	6762273	4.34139e+06	4.05719e+06	3.15872e+06
