# Supplementary material for: Mechanisms of site‐specific dephosphorylation and kinase opposition imposed by PP2A regulatory subunits
Source: EMBO J. 2020 May 13;39(13):e103695. doi: 10.15252/embj.2019103695 (PMC7327492; doi:10.15252/embj.2019103695)
Supplement: Supplementary file 9 — Source Data for Expanded View [file EMBJ-39-e103695-s009.zip]

Archive with 3 entries (3 files):
- embj2019103695-sup-0009-SDataFigEV2.zip
- embj2019103695-sup-0010-SDataFigEV3.zip
- embj2019103695-sup-0011-SDataFigEV4.zip
